# Supplementary material for: Insights into Repeated Renal Injury Using RNA-Seq with Two New RPTEC Cell Lines
Source: Int J Mol Sci. 2023 Sep 18;24(18):14228. doi: 10.3390/ijms241814228 (PMC10531624; doi:10.3390/ijms241814228)
Supplement: Supplementary file 1 [file ijms-24-14228-s001.zip › Table S1.xlsx]

## Sheet: General
Sample	Group	Trt	Concentration	Trt_level
Sample.1	hTERT	AFB1	0 uM	Control
Sample.2	hTERT	AFB1	12.5 uM	12.5 uM
Sample.3	hTERT	AFB1	25 uM	25 uM
Sample.4	hTERT	AFB1	50 uM	50 uM
Sample.5	hTERT	AFB1	75 uM	75 uM
Sample.6	hTERT	AFB1	100 uM	100 uM
Sample.7	hTERT	CisPt	0 uM	Control
Sample.8	hTERT	CisPt	0.25 uM	0.25 uM
Sample.9	hTERT	CisPt	1.0 uM	1.0 uM
Sample.10	hTERT	CisPt	1.5 uM	1.5 uM
Sample.11	hTERT	CisPt	2.0 uM	2.0 uM
Sample.12	hTERT	CisPt	2.5 uM	2.5 uM
Sample.13	LgT	AFB1	0 uM	Control
Sample.14	LgT	AFB1	12.5 uM	12.5 uM
Sample.15	LgT	AFB1	25 uM	25 uM
Sample.16	LgT	AFB1	50 uM	50 uM
Sample.17	LgT	AFB1	75 uM	75 uM
Sample.18	LgT	AFB1	100 uM	100 uM
Sample.19	LgT	CisPt	0 uM	Control
Sample.20	LgT	CisPt	0.25 uM	0.25 uM
Sample.21	LgT	CisPt	1.0 uM	1.0 uM
Sample.22	LgT	CisPt	1.5 uM	1.5 uM
Sample.23	LgT	CisPt	2.0 uM	2.0 uM
Sample.24	LgT	CisPt	2.5 uM	2.5 uM

## Sheet: Fold Changes hTERT_AFB1
ENSEMBL	SYMBOL	GENENAME	REFSEQ	ENTREZID	12.5 uM	25 uM	50 uM	75 uM	100 uM
ENSMUSG00000000001	Gnai3	guanine nucleotide binding protein (G protein), alpha inhibiting 3	NM_010306	14679	1.00523	1.00496	1.04851	1.08589	1.04797
ENSMUSG00000000003	Pbsn	probasin	NM_017471	54192	-2.09852	-2.22647	-2.27945	-2.35885	-2.31614
ENSMUSG00000000028	Cdc45	cell division cycle 45	NM_001161623	12544	-1.08661	-1.2776	-1.62523	-1.52505	-2.09273
ENSMUSG00000000031	H19	H19, imprinted maternally expressed transcript	NR_001592	14955	5.69542	13.664	18.5895	5.52747	15.9496
ENSMUSG00000000037	Scml2	Scm polycomb group protein like 2	NM_001290651	107815	-3.57486	-7.58554	-1.10949	-87.3767	-2.63042
ENSMUSG00000000049	Apoh	apolipoprotein H	NM_013475	11818	4.02584	1.3552	1.58843	3.06989	1.04219
ENSMUSG00000000056	Narf	nuclear prelamin A recognition factor	NM_026272	67608	-1.32842	-1.27532	-1.26518	-1.17114	-1.18206
ENSMUSG00000000058	Cav2	caveolin 2	NM_001277756	12390	1.36157	1.34319	1.41163	1.33972	1.25575
ENSMUSG00000000078	Klf6	Kruppel-like factor 6	NM_011803	23849	1.12913	1.16746	1.22283	1.19535	1.08402
ENSMUSG00000000085	Scmh1	sex comb on midleg homolog 1	NM_001159630	29871	1.43782	1.4908	1.54903	1.69087	1.62024
ENSMUSG00000000088	Cox5a	cytochrome c oxidase subunit 5A	NM_007747	12858	1.11823	1.09191	1.28158	1.30231	1.28799
ENSMUSG00000000093	Tbx2	T-box 2	NM_009324	21385	-1.46331	-2.17353	1.70762	3.86474	2.56505
ENSMUSG00000000094	Tbx4	T-box 4	NM_011536	21387	5.1807	4.88297	-2.27961	-2.35901	9.38769
ENSMUSG00000000103	Zfy2	zinc finger protein 2, Y-linked	NM_009571	22768	-2.09852	-2.22647	-2.27945	-2.35885	-2.31614
ENSMUSG00000000120	Ngfr	nerve growth factor receptor (TNFR superfamily, member 16)	NM_033217	18053	-4.2843	-1.09096	3.044	5.46775	13.6744
ENSMUSG00000000125	Wnt3	wingless-type MMTV integration site family, member 3	NM_009521	22415	-2.09878	-2.22674	57.2275	32.2595	61.0143
ENSMUSG00000000126	Wnt9a	wingless-type MMTV integration site family, member 9A	NM_139298	216795	1.4347	1.51051	1.24384	1.1403	-1.00159
ENSMUSG00000000127	Fer	fer (fms/fps related) protein kinase	NM_001037997	14158	-1.03369	-1.12116	-1.28799	-1.40923	-1.42545
ENSMUSG00000000131	Xpo6	exportin 6	NM_001311143	74204	-1.06087	-1.03601	-1.04858	-1.05864	-1.02568
ENSMUSG00000000134	Tfe3	transcription factor E3	NM_001105196	209446	1.06822	1.03219	1.15121	1.22119	1.30649
ENSMUSG00000000142	Axin2	axin 2	NM_015732	12006	-10.4976	4.8808	2.86044	-11.7998	2.81512
ENSMUSG00000000148	Brat1	BRCA1-associated ATM activator 1	NM_001276287	231841	1.06113	1.0751	1.18509	1.17395	1.20202
ENSMUSG00000000149	Gna12	guanine nucleotide binding protein, alpha 12	NM_010302	14673	-1.18073	-1.18026	-1.10059	-1.07115	-1.14881
ENSMUSG00000000154	Slc22a18	solute carrier family 22 (organic cation transporter), member 18	NM_001042760	18400	2.86444	2.33847	1.56603	1.874	1.3895
ENSMUSG00000000157	Itgb2l	integrin beta 2-like	NM_008405	16415	-1.42779	-1.40101	-2.53205	-1.46735	-1.70363
ENSMUSG00000000159	Igsf5	immunoglobulin superfamily, member 5	NM_001177886	72058	-1.11698	-1.12334	-1.19322	-1.1131	-1.3637
ENSMUSG00000000167	Pih1d2	PIH1 domain containing 2	NM_028300	72614	-1.22091	-1.53495	-1.50202	-1.73129	-1.85397
ENSMUSG00000000168	Dlat	dihydrolipoamide S-acetyltransferase (E2 component of pyruvate dehydrogenase complex)	NM_145614	235339	1.00801	1.12388	1.20704	1.32689	1.28542
ENSMUSG00000000171	Sdhd	succinate dehydrogenase complex, subunit D, integral membrane protein	NM_025848	66925	1.01337	1.04673	1.17093	1.16022	1.10365
ENSMUSG00000000182	Fgf23	fibroblast growth factor 23	NM_022657	64654	-2.09852	-2.22647	-2.27945	-2.35885	-2.31614
ENSMUSG00000000183	Fgf6	fibroblast growth factor 6	NM_010204	14177	-2.09852	-2.22647	-2.27945	-2.35885	-2.31614
ENSMUSG00000000184	Ccnd2	cyclin D2	NM_009829	12444	1.12352	1.15896	1.10806	1.05331	-1.06552
ENSMUSG00000000194	Gpr107	G protein-coupled receptor 107	NM_178760	277463	1.02546	1.03445	-1.00031	1.03216	-1.01286
ENSMUSG00000000197	Nalcn	sodium leak channel, non-selective	NM_177393	338370	3.01628	1.71331	1.83899	2.1947	1.52934
ENSMUSG00000000202	Btbd17	BTB (POZ) domain containing 17	NM_028055	72014	-2.33676	1.28336	-1.362	-2.62664	-2.837
ENSMUSG00000000204	Slfn4	schlafen 4	NM_001302559	20558	-4.25138	-1.04094	-1.38542	-2.8673	-1.00552
ENSMUSG00000000214	Th	tyrosine hydroxylase	NM_009377	21823	5.1807	4.88297	9.5388	-2.35901	-2.31631
ENSMUSG00000000215	Ins2	insulin II	NM_001185083	16334	-2.09857	-2.22653	9.5392	-2.35891	-2.31621
ENSMUSG00000000216	Scnn1g	sodium channel, nonvoltage-gated 1 gamma	NM_011326	20278	-1.65333	-2.25531	-5.38753	-181.842	-16.4223
ENSMUSG00000000223	Drp2	dystrophin related protein 2	NM_010078	13497	-1.27	-2.02114	-1.81059	-7.49437	-1.2265
ENSMUSG00000000244	Tspan32	tetraspanin 32	NM_001128080	27027	2.06964	1.17044	-1.25958	-2.03662	-5.33257
ENSMUSG00000000247	Lhx2	LIM homeobox protein 2	NM_001290646	16870	10.3606	4.88265	9.53818	32.2592	4.69361
ENSMUSG00000000248	Clec2g	C-type lectin domain family 2, member g	NM_001168223	70809	-2.09859	19.532	-2.27953	-2.35893	-2.31622
ENSMUSG00000000253	Gmpr	guanosine monophosphate reductase	NM_025508	66355	1.08549	-1.12689	-1.27357	-1.43822	-1.49435
ENSMUSG00000000263	Glra1	glycine receptor, alpha 1 subunit	NM_001290821	14654	-2.09861	4.8831	-2.27955	-2.35895	4.69404
ENSMUSG00000000266	Mid2	midline 2	NM_001358366	23947	-1.0255	-1.03139	1.0069	-1.01109	-1.11733
ENSMUSG00000000275	Trim25	tripartite motif-containing 25	NM_009546	217069	-1.05288	-1.11467	-1.04195	1.05278	-1.04155
ENSMUSG00000000276	Dgke	diacylglycerol kinase, epsilon	NM_001362845	56077	-1.02374	-1.00195	-1.0193	1.11491	1.14017
ENSMUSG00000000278	Scpep1	serine carboxypeptidase 1	NM_029023	74617	1.00834	1.11771	1.21816	1.41215	1.46517
ENSMUSG00000000282	Mnt	max binding protein	NM_010813	17428	-1.04581	-1.01165	-1.20798	-1.15434	-1.18525
ENSMUSG00000000290	Itgb2	integrin beta 2	NM_008404	16414	1.85461	1.74052	-1.02604	1.28879	-1.4751
ENSMUSG00000000295	Hddc2	HD domain containing 2	NM_027168	69692	1.16054	1.24434	1.37325	1.42989	1.3756
ENSMUSG00000000296	Tpd52l1	tumor protein D52-like 1	NM_001359364	21987	1.33344	1.32789	1.32023	1.40169	1.36993
ENSMUSG00000000301	Pemt	phosphatidylethanolamine N-methyltransferase	NM_001290011	18618	-1.79362	-2.02655	-2.4962	-2.06652	-2.10817
ENSMUSG00000000303	Cdh1	cadherin 1	NM_009864	12550	1.00029	-1.01005	1.00994	1.05985	1.05845
ENSMUSG00000000305	Cdh4	cadherin 4	NM_001316723	12561	-9.95219	-9.0506	-3.60351	-8.39015	-16.4763
ENSMUSG00000000308	Ckmt1	creatine kinase, mitochondrial 1, ubiquitous	NM_001355069	12716	2.62445	2.90097	3.44159	3.76063	3.8369
ENSMUSG00000000317	Bcl6b	B cell CLL/lymphoma 6, member B	NM_007528	12029	1.81797	-1.51733	3.60476	1.61734	1.01364
ENSMUSG00000000318	Clec10a	C-type lectin domain family 10, member A	NM_001204252	17312	10.3617	-2.22653	-2.27952	-2.35891	-2.31621
ENSMUSG00000000320	Alox12	arachidonate 12-lipoxygenase	NM_001331118	11684	4.36885	5.63482	4.33959	6.18796	13.281
ENSMUSG00000000325	Arvcf	armadillo repeat gene deleted in velocardiofacial syndrome	NM_001272028	11877	1.26177	1.47053	1.33297	1.35843	1.35222
ENSMUSG00000000326	Comt	catechol-O-methyltransferase	NM_001111062	12846	-1.07939	-1.0943	-1.16797	-1.15946	-1.29001
ENSMUSG00000000339	Rtca	RNA 3'-terminal phosphate cyclase	NM_025517	66368	-1.0659	-1.06359	-1.20829	-1.0858	-1.21753
ENSMUSG00000000340	Dbt	dihydrolipoamide branched chain transacylase E2	NM_001357344	13171	-1.41944	-1.55572	-1.59046	-1.62673	-1.66279
ENSMUSG00000000346	Dazap2	DAZ associated protein 2	NM_011873	23994	-1.13176	-1.27062	-1.24457	-1.24959	-1.31743
ENSMUSG00000000355	Mcts1	malignant T cell amplified sequence 1	NM_001356359	68995	1.04986	1.07707	1.20789	1.21116	-1.00077
ENSMUSG00000000359	Rem1	rad and gem related GTP binding protein 1	NM_009047	19700	5.18056	-2.22668	9.53854	4.60882	9.38744
ENSMUSG00000000365	Rnf17	ring finger protein 17	NM_001033043	30054	-6.29463	-6.67842	7.95054	-7.0755	-6.94741
ENSMUSG00000000374	Trappc10	trafficking protein particle complex 10	NM_001081055	216131	-1.06008	-1.1151	-1.12466	-1.13276	-1.14059
ENSMUSG00000000378	Ccm2	cerebral cavernous malformation 2	NM_001190343	216527	1.19948	1.27922	1.25306	1.42383	1.23451
ENSMUSG00000000381	Wap	whey acidic protein	NM_011709	22373	-2.09857	-2.22652	-2.27951	6.91366	-2.3162
ENSMUSG00000000384	Tbrg4	transforming growth factor beta regulated gene 4	NM_001130457	21379	1.10174	1.05817	-1.00943	-1.06632	-1.02941
ENSMUSG00000000385	Tmprss2	transmembrane protease, serine 2	NM_015775	50528	-1.40342	-1.53489	-1.97274	-2.09718	-2.02581
ENSMUSG00000000386	Mx1	MX dynamin-like GTPase 1	NM_010846	17857	-2.87962	1.03101	-3.29253	-3.59649	-1.6299
ENSMUSG00000000392	Fap	fibroblast activation protein	NM_007986	14089	5.18057	9.76557	-2.27967	4.60883	7.04064
ENSMUSG00000000394	Gcg	glucagon	NM_008100	14526	-2.09852	-2.22647	-2.27945	-2.35885	-2.31614
ENSMUSG00000000399	Ndufa9	NADH:ubiquinone oxidoreductase subunit A9	NM_025358	66108	-1.03767	-1.04722	-1.2031	-1.06157	-1.18708
ENSMUSG00000000402	Egfl6	EGF-like-domain, multiple 6	NM_019397	54156	-119.745	-3.89516	-3.98786	-134.6	-132.163
ENSMUSG00000000409	Lck	lymphocyte protein tyrosine kinase	NM_001162432	16818	-1.5075	-1.33285	-1.75443	-1.49516	-1.31356
ENSMUSG00000000411	Tssk3	testis-specific serine kinase 3	NM_080442	58864	-23.1042	-2.25459	-2.30825	2.09317	-25.5003
ENSMUSG00000000416	Cttnbp2	cortactin binding protein 2	NM_080285	30785	1.72543	-3.68926	3.70637	2.81415	-1.91896
ENSMUSG00000000420	Galnt1	polypeptide N-acetylgalactosaminyltransferase 1	NM_001160404	14423	-1.01604	-1.00819	1.03892	1.10709	1.04805
ENSMUSG00000000435	Myf5	myogenic factor 5	NM_008656	17877	-2.09852	-2.22647	-2.27945	-2.35885	-2.31614
ENSMUSG00000000439	Mkrn2	makorin, ring finger protein, 2	NM_023290	67027	-1.062	-1.02249	1.0484	1.10873	1.29206
ENSMUSG00000000440	Pparg	peroxisome proliferator activated receptor gamma	NM_001127330	19016	1.00965	-3.36259	-1.43445	-2.22659	1.54367
ENSMUSG00000000441	Raf1	v-raf-leukemia viral oncogene 1	NM_001356333	110157	-1.09449	-1.1627	-1.08919	-1.12086	-1.04675
ENSMUSG00000000486	2021-09-01	septin 1	NM_017461	54204	1.01744	1.07507	1.00388	1.12433	1.53362
ENSMUSG00000000489	Pdgfb	platelet derived growth factor, B polypeptide	NM_011057	18591	-1.09738	-1.21474	-1.33185	-1.42972	-1.45637
ENSMUSG00000000530	Acvrl1	activin A receptor, type II-like 1	NM_001277255	11482	5.00703	4.71929	4.99371	4.30596	4.38535
ENSMUSG00000000531	Grasp	GRP1 (general receptor for phosphoinositides 1)-associated scaffold protein	NM_019518	56149	1.43675	1.7377	1.42107	1.68378	1.70214
ENSMUSG00000000532	Acvr1b	activin A receptor, type 1B	NM_007395	11479	-1.05819	-1.05947	-1.03055	1.00714	1.08415
ENSMUSG00000000538	Tom1l2	target of myb1-like 2 (chicken)	NM_001039092	216810	-1.05397	-1.08612	-1.0768	-1.02	-1.06277
ENSMUSG00000000544	Gpa33	glycoprotein A33 (transmembrane)	NM_001360925	59290	1.7017	1.24919	-1.05301	-1.09767	-1.62862
ENSMUSG00000000552	Zfp385a	zinc finger protein 385A	NM_001356627	29813	1.98148	2.34379	2.27674	2.47321	2.37584
ENSMUSG00000000555	Itga5	integrin alpha 5 (fibronectin receptor alpha)	NM_001314041	16402	1.09908	1.1825	1.14099	1.08903	1.21661
ENSMUSG00000000560	Gabra2	gamma-aminobutyric acid (GABA) A receptor, subunit alpha 2	NM_008066	14395	-2.0987	14.6483	4.76938	-2.35905	28.1619
ENSMUSG00000000561	Wdr77	WD repeat domain 77	NM_027432	70465	-1.11655	1.01388	-1.05486	-1.062	-1.19605
ENSMUSG00000000562	Adora3	adenosine A3 receptor	NM_009631	11542	-2.09852	-2.22647	-2.27945	-2.35885	-2.31614
ENSMUSG00000000563	Atp5f1	ATP synthase, H+ transporting, mitochondrial F0 complex, subunit B1	NM_001304719	11950	1.02829	1.0197	1.11537	1.1684	1.07497
ENSMUSG00000000567	Sox9	SRY (sex determining region Y)-box 9	NM_011448	20682	-1.00163	-1.02752	-1.00141	-1.04885	-1.05756
ENSMUSG00000000568	Hnrnpd	heterogeneous nuclear ribonucleoprotein D	NM_001077265	11991	-1.10646	-1.0653	-1.15664	-1.08299	-1.0278
ENSMUSG00000000579	Dynlt1c	dynein light chain Tctex-type 1C	NM_001166630	100040563	1.07913	1.01874	-1.08682	1.41615	1.40067
ENSMUSG00000000581	C1d	C1D nuclear receptor co-repressor	NM_001330649	57316	-1.0399	-1.02687	-1.07063	-1.04278	-1.05304
ENSMUSG00000000594	Gm2a	GM2 ganglioside activator protein	NM_010299	14667	-1.01465	-1.04031	-1.26377	-1.35043	-1.50508
ENSMUSG00000000600	Krit1	KRIT1, ankyrin repeat containing	NM_001170552	79264	1.04909	1.04837	1.07182	1.07688	1.08772
ENSMUSG00000000605	Clcn4	chloride channel, voltage-sensitive 4	NM_001302386	12727	-1.13997	-1.27273	-1.3022	-1.31803	-1.41178
ENSMUSG00000000606	Vmn2r88	vomeronasal 2, receptor 88	NM_011686	669149	-2.09852	-2.22647	-2.27945	-2.35885	-2.31614
ENSMUSG00000000617	Grm6	glutamate receptor, metabotropic 6	NM_173372	108072	-2.09863	4.88306	14.3083	-2.35897	-2.31626
ENSMUSG00000000627	Sema4f	sema domain, immunoglobulin domain (Ig), TM domain, and short cytoplasmic domain	NM_001113481	20355	1.58102	2.49699	2.32396	2.53231	3.10908
ENSMUSG00000000628	Hk2	hexokinase 2	NM_013820	15277	1.1436	1.16125	1.16115	1.1969	1.1513
ENSMUSG00000000631	Myo18a	myosin XVIIIA	NM_001291212	360013	-1.11481	-1.18887	-1.25615	-1.25482	-1.27173
ENSMUSG00000000632	Sez6	seizure related gene 6	NM_001291225	20370	-2.51172	1.12573	1.09957	-1.12935	1.08215
ENSMUSG00000000673	Haao	3-hydroxyanthranilate 3,4-dioxygenase	NM_025325	107766	20.72	29.2936	23.844	20.7374	28.1594
ENSMUSG00000000682	Cd52	CD52 antigen	NM_013706	23833	-2.09857	-2.22653	9.5392	-2.35891	-2.31621
ENSMUSG00000000686	Abhd15	abhydrolase domain containing 15	NM_026185	67477	3.69764	8.36418	-1.46875	2.3027	8.04034
ENSMUSG00000000690	Hoxb6	homeobox B6	NM_008269	15414	-1.22128	-1.22112	-1.48014	-1.27033	-1.16266
ENSMUSG00000000693	Loxl3	lysyl oxidase-like 3	NM_013586	16950	2.76446	2.64199	1.2204	1.03735	-1.63034
ENSMUSG00000000701	Tcl1b5	T cell leukemia/lymphoma 1B, 5	NM_001361907	27382	-2.09852	-2.22647	-2.27945	-2.35885	-2.31614
ENSMUSG00000000706	Btn1a1	butyrophilin, subfamily 1, member A1	NM_013483	12231	2.06002	2.77034	3.13602	3.36651	3.2084
ENSMUSG00000000708	Kat2b	K(lysine) acetyltransferase 2B	NM_001190846	18519	-1.26575	-1.49562	-1.52542	-1.63284	-1.64515
ENSMUSG00000000711	Rab5b	RAB5B, member RAS oncogene family	NM_011229	19344	1.015	1.08547	1.13535	1.19812	1.21832
ENSMUSG00000000724	Cryba1	crystallin, beta A1	NM_001313933	12957	-2.09856	-2.22652	-2.2795	4.60916	-2.31619
ENSMUSG00000000730	Dnmt3l	DNA (cytosine-5-)-methyltransferase 3-like	NM_001081695	54427	-1.35196	-15.5954	-15.9665	-1.01312	-16.2235
ENSMUSG00000000731	Aire	autoimmune regulator (autoimmune polyendocrinopathy candidiasis ectodermal dystrophy)	NM_001271549	11634	1.99067	-2.66476	-2.72818	-30.6951	1.44291
ENSMUSG00000000732	Icosl	icos ligand	NM_015790	50723	-1.56304	-1.93343	-2.41516	-2.99809	-2.9178
ENSMUSG00000000738	Spg7	SPG7, paraplegin matrix AAA peptidase subunit	NM_001364435	234847	1.01789	1.01828	-1.07588	-1.12386	-1.23283
ENSMUSG00000000739	Sult5a1	sulfotransferase family 5A, member 1	NM_020564	57429	-2.09862	4.88306	11.9237	-2.35897	-2.31626
ENSMUSG00000000740	Rpl13	ribosomal protein L13	NM_016738	270106	1.02078	-1.0669	-1.18341	-1.23757	-1.37374
ENSMUSG00000000743	Chmp1a	charged multivesicular body protein 1A	NM_145606	234852	1.1648	1.23241	1.31096	1.34654	1.38555
ENSMUSG00000000751	Rpa1	replication protein A1	NM_001164223	68275	1.05596	-1.02729	-1.0843	-1.13552	-1.17649
ENSMUSG00000000753	Serpinf1	serine (or cysteine) peptidase inhibitor, clade F, member 1	NM_011340	20317	5.1809	8.13852	1.58992	6.14546	7.04109
ENSMUSG00000000759	Tubgcp3	tubulin, gamma complex associated protein 3	NM_198031	259279	-1.02984	-1.06029	-1.13731	-1.19345	-1.07567
ENSMUSG00000000766	Oprm1	opioid receptor, mu 1	NM_001039652	18390	-39.9118	-42.3453	-43.353	-1.37547	-2.02584
ENSMUSG00000000776	Polr3d	polymerase (RNA) III (DNA directed) polypeptide D	NM_001164082	67065	1.38994	1.55348	1.67284	1.93121	1.90083
ENSMUSG00000000782	Tcf7	transcription factor 7, T cell specific	NM_001313981	21414	1.28743	1.27677	1.111	-1.12122	-1.17831
ENSMUSG00000000787	Ddx3x	DEAD/H (Asp-Glu-Ala-Asp/His) box polypeptide 3, X-linked	NM_010028	13205	-1.12248	-1.12231	-1.09095	-1.11241	-1.12758
ENSMUSG00000000791	Il12rb1	interleukin 12 receptor, beta 1	NM_008353	16161	2.33942	2.33218	1.78097	2.36139	1.83428
ENSMUSG00000000792	Slc5a5	solute carrier family 5 (sodium iodide symporter), member 5	NM_053248	114479	2.64711	2.09806	3.37853	3.80002	5.17824
ENSMUSG00000000794	Kcnn3	potassium intermediate/small conductance calcium-activated channel, subfamily N, member 3	NM_080466	140493	1.21773	1.7216	-1.18934	-1.84612	-39.4164
ENSMUSG00000000804	Usp32	ubiquitin specific peptidase 32	NM_001029934	237898	-1.06058	-1.08206	-1.06051	-1.10895	-1.0958
ENSMUSG00000000805	Car4	carbonic anhydrase 4	NM_007607	12351	2.59042	4.88303	4.76952	-2.35898	-2.31628
ENSMUSG00000000811	Txnrd3	thioredoxin reductase 3	NM_001178058	232223	-1.58679	-1.8308	-2.05369	-2.34916	-2.65407
ENSMUSG00000000817	Fasl	Fas ligand (TNF superfamily, member 6)	NM_001205243	14103	-27.3039	-28.9687	-29.6581	-30.691	-30.1354
ENSMUSG00000000823	Zfp512b	zinc finger protein 512B	NM_001164597	269401	-1.00526	1.09533	1.04606	1.09206	1.20691
ENSMUSG00000000826	Dnajc5	DnaJ heat shock protein family (Hsp40) member C5	NM_001271584	13002	-1.11218	-1.14942	-1.11808	-1.14132	-1.18296
ENSMUSG00000000827	Tpd52l2	tumor protein D52-like 2	NM_001291197	66314	1.04403	1.11485	1.14863	1.12898	1.14561
ENSMUSG00000000838	Fmr1	fragile X mental retardation 1	NM_001290424	14265	-1.24048	-1.3117	-1.38183	-1.37203	-1.33465
ENSMUSG00000000861	Bcl11a	B cell CLL/lymphoma 11A (zinc finger protein)	NM_001159289	14025	5.17851	-1.02436	-11.4024	-11.7996	-1.06562
ENSMUSG00000000869	Il4	interleukin 4	NM_021283	16189	-1.51869	-2.41692	-1.89863	-2.15446	-1.77308
ENSMUSG00000000876	Pxmp4	peroxisomal membrane protein 4	NM_021534	59038	-1.33075	-1.47188	-1.52818	-1.59922	-1.50579
ENSMUSG00000000881	Dlg3	discs large MAGUK scaffold protein 3	NM_001177778	53310	1.14357	1.16832	1.34562	1.55785	1.79239
ENSMUSG00000000884	Gnb1l	guanine nucleotide binding protein (G protein), beta polypeptide 1-like	NM_001081682	13972	1.24069	1.28018	1.4708	1.70754	1.54157
ENSMUSG00000000889	Dbh	dopamine beta hydroxylase	NM_138942	13166	-2.09872	14.6482	-2.27967	23.0433	14.081
ENSMUSG00000000901	Mmp11	matrix metallopeptidase 11	NM_001306184	17385	-1.09636	-1.11186	-1.23891	-1.35374	-1.34736
ENSMUSG00000000902	Smarcb1	SWI/SNF related, matrix associated, actin dependent regulator of chromatin, subfamily b, member 1	NM_001161853	20587	1.00964	-1.03088	-1.11637	-1.14708	-1.16279
ENSMUSG00000000903	Vpreb3	pre-B lymphocyte gene 3	NM_001358532	22364	-2.09867	14.6485	9.53876	2.30449	-2.31631
ENSMUSG00000000915	Hip1r	huntingtin interacting protein 1 related	NM_145070	29816	-1.10452	-1.04979	-1.00568	1.07628	1.15647
ENSMUSG00000000916	Nsun5	NOL1/NOP2/Sun domain family, member 5	NM_001359617	100609	-1.00122	1.05631	1.00623	1.19635	1.27743
ENSMUSG00000000934	Top1mt	DNA topoisomerase 1, mitochondrial	NM_001355589	72960	1.3981	1.41605	1.43208	1.41966	1.42051
ENSMUSG00000000938	Hoxa10	homeobox A10	NM_001122950	15395	-1.18181	-1.2596	-1.25154	-1.25569	-1.30565
ENSMUSG00000000942	Hoxa4	homeobox A4	NM_008265	15401	1.25728	3.32346	3.77835	2.77697	3.96727
ENSMUSG00000000948	NA	NA	NA	NA	-1.18476	-1.30259	-1.30431	-1.24656	-1.53537
ENSMUSG00000000957	Mmp14	matrix metallopeptidase 14 (membrane-inserted)	NM_008608	17387	1.5341	1.65214	1.65932	1.5901	1.65664
ENSMUSG00000000958	Slc7a7	solute carrier family 7 (cationic amino acid transporter, y+ system), member 7	NM_001253679	20540	-1.43935	-1.48795	-2.42492	-2.1572	-1.91642
ENSMUSG00000000959	Oxa1l	oxidase assembly 1-like	NM_026936	69089	-1.22781	-1.41307	-1.46961	-1.46875	-1.52483
ENSMUSG00000000976	Heatr6	HEAT repeat containing 6	NM_145432	217026	1.0216	1.10619	1.09409	1.11304	1.14242
ENSMUSG00000000982	Ccl3	chemokine (C-C motif) ligand 3	NM_011337	20302	-2.09858	-2.22653	2.38486	2.30459	-2.31621
ENSMUSG00000000983	Wfdc18	WAP four-disulfide core domain 18	NM_007969	14038	-35.7128	-3.48499	2.80261	-1.23076	1.37913
ENSMUSG00000001014	Icam4	intercellular adhesion molecule 4, Landsteiner-Wiener blood group	NM_001364509	78369	-2.09852	-2.22647	-2.27945	-2.35885	-2.31614
ENSMUSG00000001016	Ilf2	interleukin enhancer binding factor 2	NM_026374	67781	1.07117	1.09119	1.15858	1.28574	1.30214
ENSMUSG00000001017	Chtop	chromatin target of PRMT1	NM_001293776	66511	-1.01422	1.02879	1.02229	1.04827	-1.02469
ENSMUSG00000001018	Snapin	SNAP-associated protein	NM_133854	20615	1.13604	1.21048	1.16889	1.18743	1.27184
ENSMUSG00000001020	S100a4	S100 calcium binding protein A4	NM_011311	20198	20.7209	4.88266	4.76916	13.8256	9.3871
ENSMUSG00000001021	S100a3	S100 calcium binding protein A3	NM_001355597	20197	2.94841	2.3333	3.25212	3.26638	3.04939
ENSMUSG00000001023	S100a5	S100 calcium binding protein A5	NM_011312	20199	-2.09852	-2.22647	-2.27945	-2.35885	-2.31614
ENSMUSG00000001025	S100a6	S100 calcium binding protein A6 (calcyclin)	NM_011313	20200	1.74044	1.99711	2.41653	2.58187	2.31221
ENSMUSG00000001027	Scn4a	sodium channel, voltage-gated, type IV, alpha	NM_133199	110880	1.47854	1.39357	1.36118	-4.56129	-1.49294
ENSMUSG00000001029	Icam2	intercellular adhesion molecule 2	NM_010494	15896	5.1807	4.88297	9.5388	-2.35901	-2.31631
ENSMUSG00000001034	Mapk7	mitogen-activated protein kinase 7	NM_001291033	23939	1.19289	1.31485	1.28887	1.38842	1.45395
ENSMUSG00000001036	Epn2	epsin 2	NM_001252188	13855	1.36795	1.3575	1.45993	1.38152	1.38232
ENSMUSG00000001039	B9d1	B9 protein domain 1	NM_001330780	27078	1.0977	1.06287	-1.0958	-1.05145	-1.18202
ENSMUSG00000001052	Sec24b	Sec24 related gene family, member B (S. cerevisiae)	NM_207209	99683	-1.10367	-1.10524	-1.02773	1.0313	1.52672
ENSMUSG00000001053	N4bp3	NEDD4 binding protein 3	NM_145974	212706	-1.0488	-1.04567	1.05043	1.36025	1.59696
ENSMUSG00000001054	Rmnd5b	required for meiotic nuclear division 5 homolog B	NM_025346	66089	-1.0885	-1.14383	-1.05172	1.04332	1.02885
ENSMUSG00000001056	Nhp2	NHP2 ribonucleoprotein	NM_001364736	52530	1.25517	1.33363	1.26557	1.43464	1.33227
ENSMUSG00000001062	Vps9d1	VPS9 domain containing 1	NM_001310661	72325	-1.13166	-1.20472	-1.07483	1.02832	1.16724
ENSMUSG00000001065	Zfp276	zinc finger protein (C2H2 type) 276	NM_020497	57247	-1.10937	1.06192	1.08611	1.28438	1.42163
ENSMUSG00000001076	C1ql4	complement component 1, q subcomponent-like 4	NM_001024702	239659	-2.5115	-2.66463	-1.36404	-30.6936	-30.1379
ENSMUSG00000001082	Mfsd10	major facilitator superfamily domain containing 10	NM_001356978	68294	1.09685	1.05246	1.00296	1.03092	1.18487
ENSMUSG00000001089	Luzp1	leucine zipper protein 1	NM_024452	269593	1.0427	1.11448	1.14653	1.24	1.25892
ENSMUSG00000001095	Slc13a2	solute carrier family 13 (sodium-dependent dicarboxylate transporter), member 2	NM_022411	20500	-9.12872	-18.7247	-28.7552	-24.7974	-97.3908
ENSMUSG00000001098	Kctd10	potassium channel tetramerisation domain containing 10	NM_001159941	330171	1.41138	1.52108	1.59656	1.77486	1.96441
ENSMUSG00000001100	Poldip2	polymerase (DNA-directed), delta interacting protein 2	NM_026389	67811	1.10786	1.17577	1.13811	1.14499	1.10355
ENSMUSG00000001103	Sebox	SEBOX homeobox	NM_008759	18292	-2.09852	-2.22647	-2.27945	-2.35885	-2.31614
ENSMUSG00000001105	Ift20	intraflagellar transport 20	NM_018854	55978	-1.11158	1.01116	-1.08496	-1.05729	-1.10105
ENSMUSG00000001119	Col6a1	collagen, type VI, alpha 1	NM_009933	12833	1.89087	1.46886	-2.43135	-1.86534	-2.04291
ENSMUSG00000001120	Pcbp3	poly(rC) binding protein 3	NM_001347216	59093	-1.33154	-1.3462	-1.49863	-1.86548	-2.93922
ENSMUSG00000001123	Lgals9	lectin, galactose binding, soluble 9	NM_001159301	16859	1.41338	1.0416	-1.54492	-2.31784	-1.76941
ENSMUSG00000001127	Araf	Araf proto-oncogene, serine/threonine kinase	NM_001159645	11836	1.05073	1.06056	1.03198	1.05005	1.10867
ENSMUSG00000001128	Cfp	complement factor properdin	NM_008823	18636	1.20723	1.24622	-1.07358	1.09445	1.64242
ENSMUSG00000001131	Timp1	tissue inhibitor of metalloproteinase 1	NM_001044384	21857	1.81316	1.72824	2.00182	2.76521	2.69267
ENSMUSG00000001134	Uxt	ubiquitously expressed prefoldin like chaperone	NM_013840	22294	-1.00293	-1.11118	-1.02901	-1.06924	-1.33296
ENSMUSG00000001138	Cnnm3	cyclin M3	NM_001039551	94218	-1.19404	-1.29316	-1.20871	-1.185	-1.1309
ENSMUSG00000001143	Lman2l	lectin, mannose-binding 2-like	NM_001013374	214895	1.16196	1.27476	1.25489	1.40103	1.40465
ENSMUSG00000001150	Mcm3ap	minichromosome maintenance complex component 3 associated protein	NM_019434	54387	-1.00116	1.0268	1.07221	1.03736	1.02103
ENSMUSG00000001151	Pcnt	pericentrin (kendrin)	NM_001282992	18541	-1.21089	-1.35167	-1.51113	-1.67452	-1.67959
ENSMUSG00000001155	Ftcd	formiminotransferase cyclodeaminase	NM_080845	14317	3.10698	5.85677	-11.403	2.76408	-1.06568
ENSMUSG00000001156	Mxd1	MAX dimerization protein 1	NM_010751	17119	1.20584	1.44288	1.68954	2.35929	2.83537
ENSMUSG00000001157	Gmcl1	germ cell-less, spermatogenesis associated 1	NM_011818	23885	1.02508	1.01073	-1.00165	1.04355	1.00485
ENSMUSG00000001158	Snrnp27	small nuclear ribonucleoprotein 27 (U4/U6.U5)	NM_025665	66618	1.03178	1.06148	1.15071	1.15815	1.09135
ENSMUSG00000001166	Oas1c	2'-5' oligoadenylate synthetase 1C	NM_033541	114643	1.06506	-1.02586	-1.11686	1.01234	-1.50876
ENSMUSG00000001168	Oas1h	2'-5' oligoadenylate synthetase 1H	NM_001159934	246729	7.77091	7.32433	-2.27963	-2.35903	11.7345
ENSMUSG00000001173	Ocrl	OCRL, inositol polyphosphate-5-phosphatase	NM_177215	320634	-1.03409	1.04595	1.11854	1.0342	1.05522
ENSMUSG00000001175	Calm1	calmodulin 1	NM_001313934	12313	1.09921	1.13252	1.21372	1.2503	1.24762
ENSMUSG00000001211	Agpat3	1-acylglycerol-3-phosphate O-acyltransferase 3	NM_053014	28169	-1.1125	-1.20152	-1.35028	-1.38979	-1.47715
ENSMUSG00000001225	Slc26a3	solute carrier family 26, member 3	NM_021353	13487	4.14287	-11.1373	-2.09743	-1.08526	-11.5858
ENSMUSG00000001227	Sema6b	sema domain, transmembrane domain (TM), and cytoplasmic domain, (semaphorin) 6B	NM_001130456	20359	1.92009	3.46863	4.6155	7.09348	7.00681
ENSMUSG00000001228	Uhrf1	ubiquitin-like, containing PHD and RING finger domains, 1	NM_001111078	18140	-1.0976	-1.36331	-1.69317	-2.18679	-2.31658
ENSMUSG00000001229	Dpp9	dipeptidylpeptidase 9	NM_001360284	224897	1.00564	1.05489	1.03175	1.03642	1.12511
ENSMUSG00000001240	Ramp2	receptor (calcitonin) activity modifying protein 2	NM_019444	54409	-1.35279	-4.30573	-2.20413	-4.56174	-44.7891
ENSMUSG00000001247	Lsr	lipolysis stimulated lipoprotein receptor	NM_001164184	54135	1.30803	1.42754	1.41159	1.64341	1.7103
ENSMUSG00000001248	Gramd1a	GRAM domain containing 1A	NM_001360351	52857	1.02906	1.06484	-1.01434	1.04047	1.20382
ENSMUSG00000001249	Hpn	hepsin	NM_001110252	15451	-1.15736	-1.44296	-1.7266	-2.12758	-2.61887
ENSMUSG00000001260	Gabrg1	gamma-aminobutyric acid (GABA) A receptor, subunit gamma 1	NM_010252	14405	-2.09856	-2.22652	4.76969	-2.3589	-2.31619
ENSMUSG00000001270	Ckb	creatine kinase, brain	NM_021273	12709	-1.18956	-1.07087	-1.20599	-1.24799	-1.37857
ENSMUSG00000001280	Sp1	trans-acting transcription factor 1	NM_013672	20683	-1.01146	-1.06128	-1.03071	-1.06996	-1.0629
ENSMUSG00000001281	Itgb7	integrin beta 7	NM_013566	16421	1.32263	-1.2397	1.46833	2.49171	2.81961
ENSMUSG00000001285	Myg1	melanocyte proliferating gene 1	NM_021713	60315	-1.0533	-1.08219	-1.27694	-1.13166	-1.35109
ENSMUSG00000001288	Rarg	retinoic acid receptor, gamma	NM_001042727	19411	1.34378	1.48066	1.51868	1.70052	1.77978
ENSMUSG00000001289	Pfdn5	prefoldin 5	NM_020031	56612	1.04485	1.02728	1.03072	1.07117	-1.00922
ENSMUSG00000001300	Efnb2	ephrin B2	NM_010111	13642	1.30989	1.46106	1.58659	1.82094	1.85998
ENSMUSG00000001305	Rrp15	ribosomal RNA processing 15 homolog (S. cerevisiae)	NM_026041	67223	1.0362	-1.02219	1.02507	1.01628	-1.08498
ENSMUSG00000001313	Rnd2	Rho family GTPase 2	NM_009708	11858	1.08221	1.12191	1.04607	1.28128	1.13956
ENSMUSG00000001323	Srr	serine racemase	NM_001163311	27364	-1.08167	1.02329	-1.08033	-1.17631	-1.18366
ENSMUSG00000001333	Sync	syncoilin	NM_023485	68828	1.47828	-1.55501	1.46562	1.97268	-1.38656
ENSMUSG00000001334	Fndc5	fibronectin type III domain containing 5	NM_027402	384061	1.88163	-1.35324	2.88708	-7.16822	-1.75967
ENSMUSG00000001348	Acp5	acid phosphatase 5, tartrate resistant	NM_001102404	11433	1.42437	1.17997	1.82876	2.5684	2.06599
ENSMUSG00000001349	Cnn1	calponin 1	NM_009922	12797	1.42741	1.17721	3.03881	2.38098	2.66736
ENSMUSG00000001366	Fbxo9	f-box protein 9	NM_001081490	71538	-1.20279	-1.02411	1.09015	1.04428	1.03944
ENSMUSG00000001376	Vps50	VPS50 EARP/GARPII complex subunit	NM_001167750	73288	1.05289	1.02436	-1.07287	-1.08554	-1.17327
ENSMUSG00000001380	Hars	histidyl-tRNA synthetase	NM_008214	15115	1.10933	1.18925	1.23284	1.36959	1.34208
ENSMUSG00000001383	Zmat2	zinc finger, matrin type 2	NM_025594	66492	1.11188	1.12752	1.07385	1.16905	1.12511
ENSMUSG00000001403	Ube2c	ubiquitin-conjugating enzyme E2C	NM_026785	68612	1.17194	-1.02064	-1.2196	-1.48163	-1.94153
ENSMUSG00000001415	Smg5	Smg-5 homolog, nonsense mediated mRNA decay factor (C. elegans)	NM_173188	229512	1.08131	1.1805	1.19858	1.27778	1.25259
ENSMUSG00000001416	Cct3	chaperonin containing Tcp1, subunit 3 (gamma)	NM_009836	12462	1.12209	1.1269	1.14884	1.21544	1.13413
ENSMUSG00000001418	Glmp	glycosylated lysosomal membrane protein	NM_020003	56700	1.22228	1.34201	1.50361	1.56847	1.73746
ENSMUSG00000001419	Mef2d	myocyte enhancer factor 2D	NM_001310587	17261	1.02975	1.08704	1.13493	1.22235	1.26713
ENSMUSG00000001420	Tmem79	transmembrane protein 79	NM_024246	71913	1.33128	1.38513	1.2739	1.21345	1.30187
ENSMUSG00000001424	Snd1	staphylococcal nuclease and tudor domain containing 1	NM_019776	56463	-1.4222	-1.72994	-2.05898	-2.36945	-2.27743
ENSMUSG00000001435	Col18a1	collagen, type XVIII, alpha 1	NM_001109991	12822	-1.18565	-1.23814	-1.35914	-1.38955	-1.35072
ENSMUSG00000001436	Slc19a1	solute carrier family 19 (folate transporter), member 1	NM_001199271	20509	-1.08575	-1.11897	-1.02995	-1.0331	-1.04137
ENSMUSG00000001440	Kpnb1	karyopherin (importin) beta 1	NM_008379	16211	1.05324	1.10479	1.08773	1.07001	1.05803
ENSMUSG00000001441	Npepps	aminopeptidase puromycin sensitive	NM_008942	19155	1.01936	-1.02315	1.00914	-1.06385	-1.06806
ENSMUSG00000001444	Tbx21	T-box 21	NM_019507	57765	-10.4975	-11.1375	-1.04875	4.60694	2.81516
ENSMUSG00000001445	Mrpl10	mitochondrial ribosomal protein L10	NM_001357807	107732	1.02122	1.11292	1.15355	1.18082	1.23502
ENSMUSG00000001467	Cyp51	cytochrome P450, family 51	NM_020010	13121	-1.06814	-1.12622	-1.17274	-1.34601	-1.44847
ENSMUSG00000001472	Tcf25	transcription factor 25 (basic helix-loop-helix)	NM_001037877	66855	-1.09594	-1.0984	-1.11113	-1.14886	-1.14603
ENSMUSG00000001473	Tubb6	tubulin, beta 6 class V	NM_026473	67951	1.5549	1.8167	1.99588	2.30961	2.10368
ENSMUSG00000001482	Def8	differentially expressed in FDCP 8	NM_001253783	23854	1.13895	1.11294	-1.10142	-1.2275	-1.43386
ENSMUSG00000001493	Meox1	mesenchyme homeobox 1	NM_010791	17285	-2.09864	24.4144	-2.27958	4.609	-2.31628
ENSMUSG00000001494	Sost	sclerostin	NM_024449	74499	-2.09852	-2.22647	-2.27945	-2.35885	-2.31614
ENSMUSG00000001496	Nkx2-1	NK2 homeobox 1	NM_001146198	21869	-2.09856	-2.22652	4.76969	-2.3589	-2.31619
ENSMUSG00000001497	Pax9	paired box 9	NM_011041	18511	7.77133	-2.22652	-2.27951	-2.3589	-2.3162
ENSMUSG00000001504	Irx2	Iroquois homeobox 2	NM_010574	16372	-1.30029	-1.24869	-1.36178	-1.41127	-1.40418
ENSMUSG00000001506	Col1a1	collagen, type I, alpha 1	NM_007742	12842	-1.33479	1.32397	-1.44988	-1.62753	-1.52074
ENSMUSG00000001507	Itga3	integrin alpha 3	NM_001306071	16400	1.44726	1.6388	1.76766	1.84373	1.85967
ENSMUSG00000001508	Sgca	sarcoglycan, alpha (dystrophin-associated glycoprotein)	NM_009161	20391	3.45081	3.79457	-20.5333	1.53501	2.60549
ENSMUSG00000001510	Dlx3	distal-less homeobox 3	NM_010055	13393	1.8266	1.57741	1.21499	1.09753	-1.17166
ENSMUSG00000001517	Foxm1	forkhead box M1	NM_008021	14235	1.00037	-1.2087	-1.43686	-1.64504	-1.86661
ENSMUSG00000001518	Itfg2	integrin alpha FG-GAP repeat containing 2	NM_133927	101142	1.25546	1.24664	1.25293	1.26582	1.3228
ENSMUSG00000001520	Nrip2	nuclear receptor interacting protein 2	NM_001162858	60345	-2.06747	-1.34443	-1.65705	-1.99571	-1.69194
ENSMUSG00000001521	Tulp3	tubby-like protein 3	NM_011657	22158	-1.03642	1.03605	1.13332	1.1704	1.25053
ENSMUSG00000001524	Gtf2h4	general transcription factor II H, polypeptide 4	NM_010364	14885	1.11013	1.23138	1.17973	1.23208	1.20721
ENSMUSG00000001525	Tubb5	tubulin, beta 5 class I	NM_011655	22154	-1.11867	-1.24746	-1.39866	-1.46725	-1.55499
ENSMUSG00000001542	Ell2	elongation factor RNA polymerase II 2	NM_138953	192657	1.26258	1.44485	1.77239	1.95761	1.916
ENSMUSG00000001552	Jup	junction plakoglobin	NM_010593	16480	1.1341	1.12351	1.03487	-1.01124	1.02623
ENSMUSG00000001555	Fkbp10	FK506 binding protein 10	NM_001163481	14230	-1.96111	-1.66455	-1.95749	-2.05341	-1.36284
ENSMUSG00000001558	Klhl10	kelch-like 10	NM_025727	66720	1.86595	2.55811	3.5137	5.13084	4.45701
ENSMUSG00000001566	Mnx1	motor neuron and pancreas homeobox 1	NM_019944	15285	-2.09862	-2.22658	9.539	-2.35896	4.69401
ENSMUSG00000001569	Nom1	nucleolar protein with MIF4G domain 1	NM_001033457	433864	1.00733	1.1012	1.14707	1.11429	1.11501
ENSMUSG00000001576	Ergic1	endoplasmic reticulum-golgi intermediate compartment (ERGIC) 1	NM_026170	67458	1.1883	1.2725	1.39364	1.42895	1.4068
ENSMUSG00000001583	Tnk1	tyrosine kinase, non-receptor, 1	NM_031880	83813	1.20605	1.41862	1.46493	1.48622	1.81276
ENSMUSG00000001588	Acap1	ArfGAP with coiled-coil, ankyrin repeat and PH domains 1	NM_153788	216859	1.02434	1.19456	1.85407	2.78014	3.97966
ENSMUSG00000001604	Tcea3	transcription elongation factor A (SII), 3	NM_011542	21401	1.32858	1.10775	1.68178	1.22173	1.32528
ENSMUSG00000001622	Csn3	casein kappa	NM_001356570	12994	2.40968	2.13761	3.65381	3.21559	2.76118
ENSMUSG00000001627	Ifrd1	interferon-related developmental regulator 1	NM_013562	15982	1.22222	1.53059	2.12348	2.51439	2.51984
ENSMUSG00000001630	Stk38l	serine/threonine kinase 38 like	NM_001346666	232533	1.0468	1.10674	1.11071	1.05429	1.01875
ENSMUSG00000001632	Brpf1	bromodomain and PHD finger containing, 1	NM_001282126	78783	1.05597	1.12023	1.06666	1.06518	1.12596
ENSMUSG00000001642	Akr1b3	aldo-keto reductase family 1, member B3 (aldose reductase)	NM_009658	11677	1.07539	1.03877	-1.07663	1.01676	-1.09154
ENSMUSG00000001655	Hoxc13	homeobox C13	NM_010464	15422	11.5009	15.1759	14.2937	19.9514	13.0253
ENSMUSG00000001656	Hoxc11	homeobox C11	NM_001024842	109663	1.23211	-1.23013	1.13431	-2.2807	1.45124
ENSMUSG00000001657	Hoxc8	homeobox C8	NM_010466	15426	-1.58604	-1.51447	-2.30926	-1.72794	-1.90142
ENSMUSG00000001661	Hoxc6	homeobox C6	NM_010465	15425	1.09302	1.2336	1.45123	1.30406	1.59515
ENSMUSG00000001663	Gstt1	glutathione S-transferase, theta 1	NM_001358778	14871	-2.89897	-1.2531	-2.1649	-2.38965	-1.85242
ENSMUSG00000001665	Gstt3	glutathione S-transferase, theta 3	NM_001346523	103140	-1.01154	-1.06275	1.19366	1.18419	1.0224
ENSMUSG00000001666	Ddt	D-dopachrome tautomerase	NM_010027	13202	1.11954	1.03586	1.26306	1.27441	1.36206
ENSMUSG00000001670	Tat	tyrosine aminotransferase	NM_146214	234724	-2.09861	-2.22656	4.76959	-2.35895	4.69404
ENSMUSG00000001672	Marveld3	MARVEL (membrane-associating) domain containing 3	NM_028584	73608	1.07271	1.12266	1.0749	1.208	1.24602
ENSMUSG00000001674	Ddx18	DEAD (Asp-Glu-Ala-Asp) box polypeptide 18	NM_025860	66942	1.07312	1.08247	1.22853	1.13434	1.21348
ENSMUSG00000001687	Ubl3	ubiquitin-like 3	NM_001359199	24109	-1.00077	1.07649	1.17775	1.34959	1.32269
ENSMUSG00000001700	Gramd3	GRAM domain containing 3	NM_001360917	107022	-1.61548	-1.718	-1.69063	-1.39609	-1.20429
ENSMUSG00000001707	Eef1e1	eukaryotic translation elongation factor 1 epsilon 1	NM_025380	66143	1.21385	1.36431	1.53474	1.72545	1.61337
ENSMUSG00000001729	Akt1	thymoma viral proto-oncogene 1	NM_001165894	11651	1.12756	1.22796	1.26818	1.3468	1.37649
ENSMUSG00000001739	Cldn15	claudin 15	NM_021719	60363	1.15589	2.74955	2.43228	3.72146	4.18901
ENSMUSG00000001741	Il16	interleukin 16	NM_001360087	16170	12.9503	34.1762	14.3067	23.0418	14.0801
ENSMUSG00000001750	Tcirg1	T cell, immune regulator 1, ATPase, H+ transporting, lysosomal V0 protein A3	NM_001136091	27060	1.0966	1.22823	1.25654	1.3986	1.60183
ENSMUSG00000001751	Naglu	alpha-N-acetylglucosaminidase (Sanfilippo disease IIIB)	NM_013792	27419	1.2612	1.26009	1.28584	1.30141	1.33376
ENSMUSG00000001755	Coasy	Coenzyme A synthase	NM_001305982	71743	1.0742	1.04374	1.04869	1.047	-1.10519
ENSMUSG00000001761	Smo	smoothened, frizzled class receptor	NM_176996	319757	-1.25359	-1.43325	-1.68594	-1.8446	-2.01542
ENSMUSG00000001763	Tspan33	tetraspanin 33	NM_001301407	232670	-1.96971	-2.59297	-3.13992	-3.9904	-3.90408
ENSMUSG00000001767	Crnkl1	crooked neck pre-mRNA splicing factor 1	NM_025820	66877	1.05218	1.04353	1.20816	1.2599	1.19643
ENSMUSG00000001768	Rin2	Ras and Rab interactor 2	NM_028724	74030	-1.01314	-1.12821	-1.21259	-1.31259	-1.30614
ENSMUSG00000001773	Folh1	folate hydrolase 1	NM_001159706	53320	-2.19609	-2.13583	-5.24789	-13.5764	-5.33236
ENSMUSG00000001774	Chordc1	cysteine and histidine-rich domain (CHORD)-containing, zinc-binding protein 1	NM_025844	66917	1.14585	1.16323	1.29873	1.34983	1.30967
ENSMUSG00000001783	Rtcb	RNA 2',3'-cyclic phosphate and 5'-OH ligase	NM_145422	28088	1.01186	-1.03705	-1.10272	-1.06905	-1.12149
ENSMUSG00000001785	Pwp1	PWP1 homolog, endonuclein	NM_133993	103136	1.10844	1.17365	1.35576	1.44718	1.32475
ENSMUSG00000001786	Fbxo7	F-box protein 7	NM_001310745	69754	-1.31957	-1.51985	-1.39239	-1.4014	-1.41931
ENSMUSG00000001794	Capns1	calpain, small subunit 1	NM_009795	12336	1.2023	1.19317	1.19521	1.18235	1.17363
ENSMUSG00000001802	Lrp3	low density lipoprotein receptor-related protein 3	NM_001024707	435965	-1.49609	-1.31869	-1.46258	1.58568	1.32334
ENSMUSG00000001804	Dsg4	desmoglein 4	NM_181564	16769	20.7211	26.854	4.76922	-2.35913	14.0807
ENSMUSG00000001815	Evx2	even-skipped homeobox 2	NM_007967	14029	-2.09866	9.76581	47.6925	-2.35901	-2.3163
ENSMUSG00000001819	Hoxd13	homeobox D13	NM_008275	15433	20.7218	-2.22666	4.76938	-2.35905	18.7748
ENSMUSG00000001823	Hoxd12	homeobox D12	NM_008274	15432	-2.09852	-2.22647	-2.27945	-2.35885	-2.31614
ENSMUSG00000001827	Folr1	folate receptor 1 (adult)	NM_001252552	14275	-1.44186	-6.62881	-221.353	-21.0683	-224.916
ENSMUSG00000001829	Clpb	ClpB caseinolytic peptidase B	NM_001363991	20480	-1.12466	-1.26692	-1.43516	-1.56997	-1.54973
ENSMUSG00000001833	2021-09-07	septin 7	NM_001205367	235072	1.0537	1.07784	1.21091	1.14202	1.09409
ENSMUSG00000001844	Zdhhc4	zinc finger, DHHC domain containing 4	NM_001359445	72881	-1.11461	-1.18088	-1.10781	-1.25378	-1.30627
ENSMUSG00000001847	Rac1	Rac family small GTPase 1	NM_001347530	19353	-1.0611	1.00153	1.12417	1.16198	1.20727
ENSMUSG00000001855	Nup214	nucleoporin 214	NM_172268	227720	-1.04875	-1.19101	-1.15982	-1.25779	-1.1726
ENSMUSG00000001864	Aif1l	allograft inflammatory factor 1-like	NM_145144	108897	1.11781	1.15448	1.03355	-1.09752	-1.27689
ENSMUSG00000001865	Cpa3	carboxypeptidase A3, mast cell	NM_007753	12873	-2.09861	4.8831	-2.27955	-2.35895	4.69404
ENSMUSG00000001870	Ltbp1	latent transforming growth factor beta binding protein 1	NM_001331233	268977	2.39593	1.69615	1.51225	1.04482	-1.15922
ENSMUSG00000001891	Ugp2	UDP-glucose pyrophosphorylase 2	NM_001290634	216558	-1.37149	-1.64022	-1.60874	-1.75849	-1.82519
ENSMUSG00000001901	Kcnh6	potassium voltage-gated channel, subfamily H (eag-related), member 6	NM_001037712	192775	-35.7089	-37.8861	-38.7877	1.35431	-39.4121
ENSMUSG00000001909	Trmt1	tRNA methyltransferase 1	NM_001164559	212528	1.042	1.13396	1.07452	1.13017	1.20363
ENSMUSG00000001910	Nacc1	nucleus accumbens associated 1, BEN and BTB (POZ) domain containing	NM_025788	66830	-1.04483	1.00596	1.00122	1.03592	1.07141
ENSMUSG00000001911	Nfix	nuclear factor I/X	NM_001081981	18032	-1.2413	-1.62064	-2.01041	-2.71405	-3.13612
ENSMUSG00000001918	Slc1a5	solute carrier family 1 (neutral amino acid transporter), member 5	NM_009201	20514	-1.71253	-1.84326	-2.23202	-2.5406	-2.58159
ENSMUSG00000001924	Uba1	ubiquitin-like modifier activating enzyme 1	NM_001136085	22201	1.07095	1.07065	1.04178	1.05467	1.06168
ENSMUSG00000001930	Vwf	Von Willebrand factor	NM_011708	22371	-2.58972	-1.71728	-1.27866	1.30536	1.25946
ENSMUSG00000001942	Siae	sialic acid acetylesterase	NM_011734	22619	1.03646	-1.11713	-1.16829	-1.39718	-1.48523
ENSMUSG00000001943	Vsig2	V-set and immunoglobulin domain containing 2	NM_020518	57276	2.59045	-2.22657	-2.27956	13.8268	-2.31625
ENSMUSG00000001946	Esam	endothelial cell-specific adhesion molecule	NM_027102	69524	-1.59436	1.47789	1.15483	-1.43372	2.41511
ENSMUSG00000001948	Spa17	sperm autoantigenic protein 17	NM_001324545	20686	-1.04509	-1.98381	-2.46093	-2.20817	-4.22926
ENSMUSG00000001962	Fam50a	family with sequence similarity 50, member A	NM_138607	108160	1.1082	1.17044	1.25376	1.28376	1.35442
ENSMUSG00000001964	Emd	emerin	NM_007927	13726	1.44127	1.59745	1.5653	1.70842	1.70171
ENSMUSG00000001983	Taco1	translational activator of mitochondrially encoded cytochrome c oxidase I	NM_027346	70207	-1.04871	1.17694	1.17399	1.1963	1.01649
ENSMUSG00000001985	Grik3	glutamate receptor, ionotropic, kainate 3	NM_001081097	14807	-2.09881	29.2948	23.8449	23.0424	14.0805
ENSMUSG00000001986	Gria3	glutamate receptor, ionotropic, AMPA3 (alpha 3)	NM_001281929	53623	1.50919	1.727	1.27644	1.26986	1.18767
ENSMUSG00000001988	Npas1	neuronal PAS domain protein 1	NM_008718	18142	1.00756	1.15498	-1.15063	-1.31738	-1.3662
ENSMUSG00000001995	Sipa1l2	signal-induced proliferation-associated 1 like 2	NM_001081337	244668	1.17233	1.2043	1.41462	1.34902	1.47479
ENSMUSG00000001998	Ap4e1	adaptor-related protein complex AP-4, epsilon 1	NM_175550	108011	-1.11378	-1.12878	-1.0894	-1.10659	-1.00626
ENSMUSG00000001999	Blvra	biliverdin reductase A	NM_026678	109778	1.21078	1.05421	1.09892	-1.00358	-1.08763
ENSMUSG00000002006	Pdzd4	PDZ domain containing 4	NM_001029868	245469	-1.34584	-1.97807	-2.61482	-3.58991	-3.39743
ENSMUSG00000002007	Srpk3	serine/arginine-rich protein specific kinase 3	NM_019684	56504	1.5925	-2.66484	2.56563	-2.82328	-2.77217
ENSMUSG00000002010	Idh3g	isocitrate dehydrogenase 3 (NAD+), gamma	NM_001356356	15929	-1.04371	-1.06793	-1.19112	-1.12932	-1.13322
ENSMUSG00000002012	Pnck	pregnancy upregulated non-ubiquitously expressed CaM kinase	NM_001199351	93843	-1.35249	-46.8031	-4.40719	-49.5858	-48.6882
ENSMUSG00000002014	Ssr4	signal sequence receptor, delta	NM_001166480	20832	1.17435	1.13817	1.13263	1.25467	1.15871
ENSMUSG00000002015	Bcap31	B cell receptor associated protein 31	NM_001313698	27061	1.12563	1.21849	1.31766	1.44574	1.41483
ENSMUSG00000002017	Fam98a	family with sequence similarity 98, member A	NM_001357860	72722	-1.06671	-1.16085	-1.02014	-1.04061	-1.00616
ENSMUSG00000002020	Ltbp2	latent transforming growth factor beta binding protein 2	NM_013589	16997	1.1491	1.01907	-1.33041	-1.66954	-2.09336
ENSMUSG00000002028	Kmt2a	lysine (K)-specific methyltransferase 2A	NM_001081049	214162	-1.04747	-1.08335	1.01803	1.07918	1.031
ENSMUSG00000002031	Ift46	intraflagellar transport 46	NM_023831	76568	-1.08554	-1.14733	-1.13738	-1.21637	-1.15644
ENSMUSG00000002032	Tmem25	transmembrane protein 25	NM_001357383	71687	-2.25325	-1.08908	-1.67249	-1.4626	1.0886
ENSMUSG00000002033	Cd3g	CD3 antigen, gamma polypeptide	NM_009850	12502	-2.09852	-2.22647	-2.27945	-2.35885	-2.31614
ENSMUSG00000002043	Trappc6a	trafficking protein particle complex 6A	NM_001331181	67091	1.21794	1.35697	1.27861	1.45133	1.33404
ENSMUSG00000002052	Supt6	suppressor of Ty 6	NM_009297	20926	-1.02196	-1.02506	1.0108	-1.01987	1.07267
ENSMUSG00000002055	Spag5	sperm associated antigen 5	NM_017407	54141	-1.21266	-1.50062	-1.67045	-1.99088	-2.09213
ENSMUSG00000002057	Foxn1	forkhead box N1	NM_001277290	15218	1.64971	-1.23031	1.00101	-1.57787	-1.73157
ENSMUSG00000002058	Unc119	unc-119 lipid binding chaperone	NM_001313985	22248	-1.15374	-1.18998	-1.23812	-1.28979	-1.29954
ENSMUSG00000002059	Rab34	RAB34, member RAS oncogene family	NM_001159482	19376	1.34172	1.37202	1.39126	1.36685	1.18482
ENSMUSG00000002064	Sdf2	stromal cell derived factor 2	NM_001359106	20316	-1.08114	-1.03594	-1.0349	1.07571	-1.01812
ENSMUSG00000002068	Ccne1	cyclin E1	NM_007633	12447	1.06489	1.17605	1.37212	1.44825	1.45066
ENSMUSG00000002076	Hsf2bp	heat shock transcription factor 2 binding protein	NM_028902	74377	-1.39502	-3.0059	-4.14596	-5.72044	-6.89342
ENSMUSG00000002083	Bbc3	BCL2 binding component 3	NM_133234	170770	1.038	-1.02229	-1.69429	-1.67589	-1.84896
ENSMUSG00000002100	Mybpc3	myosin binding protein C, cardiac	NM_008653	17868	1.51605	-1.07533	2.95753	-1.06159	-1.11865
ENSMUSG00000002102	Psmc3	proteasome (prosome, macropain) 26S subunit, ATPase 3	NM_008948	19182	1.06501	1.20208	1.22794	1.316	1.33443
ENSMUSG00000002103	Acp2	acid phosphatase 2, lysosomal	NM_001357067	11432	-1.00419	-1.03113	1.05449	1.13327	1.20566
ENSMUSG00000002104	Rapsn	receptor-associated protein of the synapse	NM_009023	19400	-2.90632	-2.54514	-3.09734	-6.06694	-8.77883
ENSMUSG00000002105	Slc39a13	solute carrier family 39 (metal ion transporter), member 13	NM_001290765	68427	1.1493	1.22467	1.18475	1.17242	1.18531
ENSMUSG00000002107	Celf2	CUGBP, Elav-like family member 2	NM_001110228	14007	1.05021	-1.1857	-1.22188	-1.56336	-1.54194
ENSMUSG00000002108	Nr1h3	nuclear receptor subfamily 1, group H, member 3	NM_001177730	22259	1.0947	1.29244	-1.07731	1.18403	-1.15399
ENSMUSG00000002109	Ddb2	damage specific DNA binding protein 2	NM_001362705	107986	-1.10779	-1.18789	-1.13068	-1.2175	-1.10661
ENSMUSG00000002111	Spi1	spleen focus forming virus (SFFV) proviral integration oncogene	NM_011355	20375	-1.22601	-1.6263	-3.31894	-3.24812	-4.68611
ENSMUSG00000002129	Sf3a1	splicing factor 3a, subunit 1	NM_026175	67465	1.06908	1.0398	1.08109	1.0603	1.15949
ENSMUSG00000002147	Stat6	signal transducer and activator of transcription 6	NM_009284	20852	1.05967	1.05439	1.09181	1.11008	1.1658
ENSMUSG00000002190	Clgn	calmegin	NM_001329627	12745	-2.09879	19.5301	42.9206	9.21718	14.0806
ENSMUSG00000002204	Napsa	napsin A aspartic peptidase	NM_008437	16541	1.21754	-2.32371	-5.35268	-1.47714	-21.7546
ENSMUSG00000002205	Vrk3	vaccinia related kinase 3	NM_133945	101568	-1.04048	-1.09176	-1.08096	-1.04442	-1.07643
ENSMUSG00000002210	Smg9	smg-9 homolog, nonsense mediated mRNA decay factor (C. elegans)	NM_028047	71997	1.08181	1.18541	1.2482	1.21715	1.22842
ENSMUSG00000002221	Paxip1	PAX interacting (with transcription-activation domain) protein 1	NM_018878	55982	-1.17103	-1.19335	-1.21041	-1.13014	-1.17682
ENSMUSG00000002222	Rmnd5a	required for meiotic nuclear division 5 homolog A	NM_001355745	68477	-1.3708	-1.49004	-1.48484	-1.41219	-1.48756
ENSMUSG00000002227	Mov10	Moloney leukemia virus 10	NM_001163440	17454	1.10492	1.22632	1.16514	1.13078	1.06187
ENSMUSG00000002228	Ppm1j	protein phosphatase 1J	NM_027982	71887	1.15989	1.32191	1.06625	1.1697	1.24197
ENSMUSG00000002233	Rhoc	ras homolog family member C	NM_001291859	11853	1.41797	1.57115	1.65117	1.89634	1.94913
ENSMUSG00000002240	Prr27	proline rich 27	NM_001163551	73779	-2.09852	-2.22647	-2.27945	-2.35885	-2.31614
ENSMUSG00000002249	Tead3	TEA domain family member 3	NM_001098226	21678	1.10641	1.11091	-1.01565	1.05904	1.07622
ENSMUSG00000002250	Ppard	peroxisome proliferator activator receptor delta	NM_011145	19015	1.09095	1.0987	-1.07721	1.02125	1.02212
ENSMUSG00000002257	Def6	differentially expressed in FDCP 6	NM_027185	23853	1.58442	1.54192	1.46543	1.36766	1.14754
ENSMUSG00000002265	Peg3	paternally expressed 3	NM_008817	18616	-1.12454	-1.16839	-1.19836	-1.23517	-1.01481
ENSMUSG00000002266	Zim1	zinc finger, imprinted 1	NM_011769	22776	1.77403	2.09009	-1.04963	1.05217	2.14311
ENSMUSG00000002274	Metrn	meteorin, glial cell differentiation regulator	NM_133719	70083	1.01013	-1.17957	-1.4749	-1.59452	-1.94273
ENSMUSG00000002279	Lmf1	lipase maturation factor 1	NM_029624	76483	-1.49613	-1.54597	-1.7881	-1.61286	-1.5116
ENSMUSG00000002280	Narfl	nuclear prelamin A recognition factor-like	NM_026238	67563	1.25947	1.33768	1.28055	1.44935	1.355
ENSMUSG00000002289	Angptl4	angiopoietin-like 4	NM_020581	57875	1.48011	1.60275	1.50645	1.35626	1.31868
ENSMUSG00000002297	Dbf4	DBF4 zinc finger	NM_001190717	27214	1.01526	-1.13378	-1.15642	-1.12435	-1.24329
ENSMUSG00000002307	Daxx	Fas death domain-associated protein	NM_001199733	13163	1.01809	1.05421	1.12115	1.12433	1.13293
ENSMUSG00000002308	Cd320	CD320 antigen	NM_001305169	54219	-1.28855	-1.22627	-1.20074	-1.00424	-1.22822
ENSMUSG00000002319	Ipo4	importin 4	NM_001360078	75751	1.17617	1.16562	1.18446	1.21128	1.37309
ENSMUSG00000002320	Tm9sf1	transmembrane 9 superfamily member 1	NM_001360063	74140	-1.04358	-1.04859	-1.05776	-1.03443	-1.05013
ENSMUSG00000002324	Rec8	REC8 meiotic recombination protein	NM_001360389	56739	-2.0988	14.6477	11.9227	23.0425	32.854
ENSMUSG00000002325	Irf9	interferon regulatory factor 9	NM_001159417	16391	1.2904	-1.03673	1.24618	1.18697	-1.08222
ENSMUSG00000002326	Gmpr2	guanosine monophosphate reductase 2	NM_177992	105446	1.14767	1.34276	1.60989	1.41264	1.45929
ENSMUSG00000002329	Mdp1	magnesium-dependent phosphatase 1	NM_023397	67881	1.13917	1.19219	1.32306	1.36956	1.48195
ENSMUSG00000002332	Dhrs1	dehydrogenase/reductase (SDR family) member 1	NM_026819	52585	1.29064	1.35957	1.44967	1.40685	1.30819
ENSMUSG00000002341	Ncan	neurocan	NM_007789	13004	-52.5156	-55.7175	-57.0435	-59.0303	-2.66558
ENSMUSG00000002342	Tmem161a	transmembrane protein 161A	NM_001293797	234371	1.01173	1.07234	1.1053	1.2058	1.25311
ENSMUSG00000002343	Armc6	armadillo repeat containing 6	NM_133972	76813	1.3364	1.36969	1.48524	1.62657	1.44117
ENSMUSG00000002345	Borcs8	BLOC-1 related complex subunit 8	NM_001145552	72368	1.11085	1.01846	-1.08929	1.01153	1.05898
ENSMUSG00000002346	Slc25a42	solute carrier family 25, member 42	NM_001007570	73095	1.46952	1.53286	1.42289	1.38753	1.36377
ENSMUSG00000002365	Snx9	sorting nexin 9	NM_025664	66616	1.07872	1.14127	1.12897	1.24562	1.30638
ENSMUSG00000002372	Ranbp3	RAN binding protein 3	NM_001252466	71810	1.13334	1.1709	1.14892	1.23587	1.20845
ENSMUSG00000002379	Ndufa11	NADH:ubiquinone oxidoreductase subunit A11	NM_027244	69875	1.15203	1.16181	1.13931	1.13749	1.07996
ENSMUSG00000002384	Bmp8b	bone morphogenetic protein 8b	NM_007559	12164	1.38727	1.34288	-2.897	-1.24915	-1.09026
ENSMUSG00000002393	Nr2f6	nuclear receptor subfamily 2, group F, member 6	NM_010150	13864	-1.05275	1.06065	-1.03524	1.08277	1.04813
ENSMUSG00000002395	Use1	unconventional SNARE in the ER 1 homolog (S. cerevisiae)	NM_001145780	67023	1.12	1.07902	1.00097	1.07051	1.07925
ENSMUSG00000002396	Ocel1	occludin/ELL domain containing 1	NM_001293800	77090	-1.06282	1.03624	1.13743	1.18658	1.21421
ENSMUSG00000002409	Dyrk1b	dual-specificity tyrosine-(Y)-phosphorylation regulated kinase 1b	NM_001037957	13549	-1.03112	-1.14365	-1.34634	-1.63106	-1.48714
ENSMUSG00000002413	Braf	Braf transforming gene	NM_139294	109880	-1.39683	-1.39667	-1.42682	-1.43078	-1.36157
ENSMUSG00000002416	Ndufb2	NADH:ubiquinone oxidoreductase subunit B2	NM_001358797	68198	1.04615	1.03563	-1.05745	1.06739	-1.20816
ENSMUSG00000002428	Hltf	helicase-like transcription factor	NM_001355097	20585	-1.08051	-1.22879	-1.3728	-1.32047	-1.40637
ENSMUSG00000002455	Prpf6	pre-mRNA splicing factor 6	NM_133701	68879	-1.04624	-1.02348	1.00052	1.00796	-1.03563
ENSMUSG00000002458	Rgs19	regulator of G-protein signaling 19	NM_001291205	56470	1.35166	1.43453	1.24437	1.21579	1.11921
ENSMUSG00000002459	Rgs20	regulator of G-protein signaling 20	NM_001177795	58175	1.04237	-1.33288	-1.27363	-1.39552	-1.02169
ENSMUSG00000002475	Abhd3	abhydrolase domain containing 3	NM_134130	106861	-3.2284	-2.64406	-1.95315	-1.93543	-1.66791
ENSMUSG00000002477	Snrpd1	small nuclear ribonucleoprotein D1	NM_009226	20641	1.10931	1.14218	1.19607	1.1977	1.14041
ENSMUSG00000002486	Tchp	trichoplein, keratin filament binding	NM_029992	77832	-1.00163	-1.07431	-1.10338	-1.00872	1.08819
ENSMUSG00000002489	Tiam1	T cell lymphoma invasion and metastasis 1	NM_001145886	21844	-1.9542	-2.96047	-3.91651	-7.39766	-7.38254
ENSMUSG00000002496	Tsc2	tuberous sclerosis 2	NM_001039363	22084	-1.0434	-1.04402	-1.03799	-1.04473	1.03239
ENSMUSG00000002500	Rpl3l	ribosomal protein L3-like	NM_001163945	66211	-4.34817	1.13798	1.27031	-2.44383	-1.59974
ENSMUSG00000002504	Slc9a3r2	solute carrier family 9 (sodium/hydrogen exchanger), member 3 regulator 2	NM_001357796	65962	1.01504	-1.09471	-1.44423	-1.39	-1.7204
ENSMUSG00000002524	Puf60	poly-U binding splicing factor 60	NM_001164600	67959	-1.04634	-1.0326	-1.13813	-1.11002	-1.10541
ENSMUSG00000002546	Golga2	golgi autoantigen, golgin subfamily a, 2	NM_001080968	99412	-1.02193	1.05768	1.09477	1.09533	1.23432
ENSMUSG00000002550	Uck1	uridine-cytidine kinase 1	NM_011675	22245	1.07937	1.21703	1.22506	1.33251	1.47501
ENSMUSG00000002565	Scin	scinderin	NM_001146196	20259	-1.76641	-2.13523	-3.03844	-4.00014	-4.96804
ENSMUSG00000002578	Ikzf4	IKAROS family zinc finger 4	NM_001358536	22781	1.2073	1.46304	1.90536	1.94352	1.14595
ENSMUSG00000002580	Mien1	migration and invasion enhancer 1	NM_025559	103742	1.16125	1.23712	1.53733	1.68116	1.68215
ENSMUSG00000002588	Pon1	paraoxonase 1	NM_011134	18979	25.9019	-2.22669	-2.27968	9.21747	30.5084
ENSMUSG00000002602	Axl	AXL receptor tyrosine kinase	NM_001190974	26362	3.49448	4.24582	4.36766	4.08314	3.32994
ENSMUSG00000002603	Tgfb1	transforming growth factor, beta 1	NM_011577	21803	1.09978	1.12881	1.16639	1.15778	1.32309
ENSMUSG00000002608	Ccdc97	coiled-coil domain containing 97	NM_028771	52132	1.03767	1.06914	1.0587	1.12283	1.22594
ENSMUSG00000002617	Zfp40	zinc finger protein 40	NM_001357697	22700	1.0398	-1.051	-1.10043	-1.10484	-1.00299
ENSMUSG00000002625	Akap8l	A kinase (PRKA) anchor protein 8-like	NM_017476	54194	-1.21682	-1.04518	1.0062	1.02396	1.19908
ENSMUSG00000002633	Shh	sonic hedgehog	NM_009170	20423	-31.5057	-33.4266	-34.2221	-35.414	-34.773
ENSMUSG00000002635	Pdcd2l	programmed cell death 2-like	NM_001360710	68079	1.09519	1.05616	1.12761	1.26231	1.12033
ENSMUSG00000002658	Gtf2f1	general transcription factor IIF, polypeptide 1	NM_133801	98053	1.16186	1.27752	1.27047	1.38564	1.43427
ENSMUSG00000002660	Clpp	caseinolytic mitochondrial matrix peptidase proteolytic subunit	NM_017393	53895	1.3629	1.46837	1.36445	1.68296	1.5156
ENSMUSG00000002661	Alkbh7	alkB homolog 7	NM_025538	66400	-1.04231	-1.04853	-1.14102	1.10878	1.11787
ENSMUSG00000002664	Pspn	persephin	NM_008954	19197	-4.05848	-2.53293	-1.52018	1.1179	-2.13307
ENSMUSG00000002668	Dennd1c	DENN/MADD domain containing 1C	NM_153551	70785	1.17878	1.12524	1.23781	1.41562	1.47104
ENSMUSG00000002679	Med6	mediator complex subunit 6	NM_001347384	69792	1.10187	1.12738	1.09816	1.09268	1.07754
ENSMUSG00000002688	Prkd1	protein kinase D1	NM_008858	18760	15.5406	19.5299	9.5381	4.6086	14.0804
ENSMUSG00000002699	Lcp2	lymphocyte cytosolic protein 2	NM_010696	16822	-2.09856	-2.22652	4.76969	-2.3589	-2.31619
ENSMUSG00000002718	Cse1l	chromosome segregation 1-like (S. cerevisiae)	NM_023565	110750	-1.06934	-1.04112	-1.01046	-1.00112	-1.06584
ENSMUSG00000002728	Naa20	N(alpha)-acetyltransferase 20, NatB catalytic subunit	NM_001141965	67877	1.05039	1.02408	1.13603	1.13696	1.09494
ENSMUSG00000002731	Prkra	protein kinase, interferon inducible double stranded RNA dependent activator	NM_011871	23992	1.07031	1.01522	1.02209	1.07151	1.07363
ENSMUSG00000002732	Fkbp7	FK506 binding protein 7	NM_001355079	14231	-1.13091	-1.28681	-1.58092	-1.90037	-1.2074
ENSMUSG00000002733	Plekha3	pleckstrin homology domain-containing, family A (phosphoinositide binding specific) member 3	NM_031256	83435	-1.02942	1.07342	1.21346	1.39411	1.26936
ENSMUSG00000002741	Ykt6	YKT6 v-SNARE homolog (S. cerevisiae)	NM_019661	56418	1.12293	1.11171	1.06513	1.19626	1.13066
ENSMUSG00000002748	Baz1b	bromodomain adjacent to zinc finger domain, 1B	NM_011714	22385	-1.05329	-1.01652	-1.01724	-1.02839	-1.00121
ENSMUSG00000002763	Pex6	peroxisomal biogenesis factor 6	NM_145488	224824	-1.06925	-1.09103	-1.06276	-1.05126	-1.02863
ENSMUSG00000002767	Mrpl2	mitochondrial ribosomal protein L2	NM_001316742	27398	1.09091	1.16477	1.15868	1.21002	1.16612
ENSMUSG00000002768	Mea1	male enhanced antigen 1	NM_001277309	17256	1.27912	1.50348	1.70331	2.08945	2.19715
ENSMUSG00000002769	Gnmt	glycine N-methyltransferase	NM_001364890	14711	-1.76174	-2.068	-1.42157	-1.27131	1.15712
ENSMUSG00000002771	Grin2d	glutamate receptor, ionotropic, NMDA2D (epsilon 4)	NM_008172	14814	-1.00708	2.01955	1.27499	1.95271	2.20178
ENSMUSG00000002778	Kdelr1	KDEL (Lys-Asp-Glu-Leu) endoplasmic reticulum protein retention receptor 1	NM_133950	68137	-1.03407	-1.0524	-1.06787	-1.01355	-1.00615
ENSMUSG00000002781	Tmem143	transmembrane protein 143	NM_144801	70209	-1.03178	-1.07422	-1.15372	-1.16987	-1.09938
ENSMUSG00000002791	Pdxk-ps	pyridoxal (pyridoxine, vitamin B6) kinase, pseudogene	NR_027316	435518	4.60076	7.85956	1.32365	8.1859	2.86584
ENSMUSG00000002797	Ggct	gamma-glutamyl cyclotransferase	NM_026637	110175	-1.06557	-1.14561	-1.02286	1.21388	1.00692
ENSMUSG00000002799	Jag2	jagged 2	NM_010588	16450	2.36446	2.8544	3.13885	3.16371	3.2853
ENSMUSG00000002803	Btbd6	BTB (POZ) domain containing 6	NM_001145900	399566	1.07262	1.16848	1.25109	1.36349	1.46858
ENSMUSG00000002804	Nudt14	nudix (nucleoside diphosphate linked moiety X)-type motif 14	NM_001316724	66174	1.31647	1.31512	1.21723	1.41258	1.20597
ENSMUSG00000002808	Epdr1	ependymin related protein 1 (zebrafish)	NM_134065	105298	-1.13547	-1.34011	-1.55358	-2.15909	-2.58182
ENSMUSG00000002812	Flii	flightless I actin binding protein	NM_001302207	14248	1.14223	1.20461	1.18195	1.2457	1.34616
ENSMUSG00000002814	Top3a	topoisomerase (DNA) III alpha	NM_009410	21975	1.185	1.27064	1.19105	1.23774	1.2736
ENSMUSG00000002820	Atg4d	autophagy related 4D, cysteine peptidase	NM_153583	235040	-1.01753	1.023	1.07006	1.28802	1.29484
ENSMUSG00000002825	Qtrt1	queuine tRNA-ribosyltransferase catalytic subunit 1	NM_021888	60507	1.20659	1.39824	1.47043	1.6609	1.8455
ENSMUSG00000002831	Plin4	perilipin 4	NM_020568	57435	-1.51439	-1.85604	-2.72127	-6.912	-3.67163
ENSMUSG00000002833	Hdgfl2	HDGF like 2	NM_001304784	15193	1.00537	1.06405	1.0112	1.09361	1.13537
ENSMUSG00000002835	Chaf1a	chromatin assembly factor 1, subunit A (p150)	NM_013733	27221	1.12215	-1.05639	-1.25525	-1.27503	-1.3492
ENSMUSG00000002844	Adprh	ADP-ribosylarginine hydrolase	NM_007414	11544	1.0352	1.19067	1.33816	1.52186	1.6657
ENSMUSG00000002845	Tmem39a	transmembrane protein 39a	NM_001205286	67846	1.03881	1.07494	-1.21903	-1.07842	1.04103
ENSMUSG00000002846	Timmdc1	translocase of inner mitochondrial membrane domain containing 1	NM_024273	76916	1.05303	1.18838	1.25256	1.49458	1.35577
ENSMUSG00000002847	Pla1a	phospholipase A1 member A	NM_134102	85031	1.7443	2.03077	2.46699	3.12697	3.2204
ENSMUSG00000002870	Mcm2	minichromosome maintenance complex component 2	NM_008564	17216	1.0632	1.06114	-1.12185	-1.16241	-1.22853
ENSMUSG00000002871	Tpra1	transmembrane protein, adipocyte asscociated 1	NM_011906	24100	1.14209	1.19593	1.23032	1.24494	1.34051
ENSMUSG00000002881	Nab1	Ngfi-A binding protein 1	NM_008667	17936	-1.02701	-1.041	1.16306	1.20586	1.18101
ENSMUSG00000002885	Adgre5	adhesion G protein-coupled receptor E5	NM_001163029	26364	1.23221	1.37166	1.66579	1.86458	2.16977
ENSMUSG00000002897	Il17ra	interleukin 17 receptor A	NM_008359	16172	-1.12921	1.02906	1.10307	1.10891	1.07968
ENSMUSG00000002900	Lamb1	laminin B1	NM_008482	16777	1.0379	1.10365	1.1382	1.09627	1.04148
ENSMUSG00000002908	Kcnn1	potassium intermediate/small conductance calcium-activated channel, subfamily N, member 1	NM_001363407	84036	1.27996	1.19291	-1.07077	-1.01573	-1.10357
ENSMUSG00000002910	Arrdc2	arrestin domain containing 2	NM_027560	70807	1.14292	1.1891	1.21204	1.20319	1.43513
ENSMUSG00000002930	Ppp1r17	protein phosphatase 1, regulatory subunit 17	NM_011153	19051	-2.09852	-2.22647	-2.27945	-2.35885	-2.31614
ENSMUSG00000002944	Cd36	CD36 molecule	NM_001159555	12491	1.24335	-1.05811	2.1785	-1.55697	1.23553
ENSMUSG00000002948	Map2k7	mitogen-activated protein kinase kinase 7	NM_001042557	26400	1.03169	1.06195	-1.01026	1.05878	1.10029
ENSMUSG00000002949	Timm44	translocase of inner mitochondrial membrane 44	NM_011592	21856	-1.00589	1.02623	-1.01099	1.04158	1.07334
ENSMUSG00000002957	Ap2a2	adaptor-related protein complex 2, alpha 2 subunit	NM_001357068	11772	-1.09126	-1.13266	-1.28334	-1.35174	-1.48951
ENSMUSG00000002963	Pnkp	polynucleotide kinase 3'- phosphatase	NM_001290764	59047	1.21262	1.30272	1.34228	1.44671	1.56259
ENSMUSG00000002968	Med25	mediator complex subunit 25	NM_001331206	75613	-1.1377	-1.10227	-1.11936	-1.06747	1.02001
ENSMUSG00000002980	Bcam	basal cell adhesion molecule	NM_020486	57278	-1.27518	-1.44724	-1.78674	-2.03987	-2.34726
ENSMUSG00000002981	Clptm1	cleft lip and palate associated transmembrane protein 1	NM_019649	56457	-1.02464	-1.00046	-1.02328	1.09068	1.05828
ENSMUSG00000002983	Relb	avian reticuloendotheliosis viral (v-rel) oncogene related B	NM_001290457	19698	1.04339	1.11306	1.11877	1.22234	1.15262
ENSMUSG00000002984	Tomm40	translocase of outer mitochondrial membrane 40	NM_001109748	53333	1.11801	1.20789	1.31161	1.40839	1.37782
ENSMUSG00000002985	Apoe	apolipoprotein E	NM_001305819	11816	-1.26656	1.14118	1.27302	1.25371	1.90623
ENSMUSG00000002992	Apoc2	apolipoprotein C-II	NM_001277944	11813	-2.09852	-2.22647	-2.27945	-2.35885	-2.31614
ENSMUSG00000002996	Hbp1	high mobility group box transcription factor 1	NM_001361928	73389	-1.2975	-1.26746	-1.27985	-1.27556	-1.3201
ENSMUSG00000002997	Prkar2b	protein kinase, cAMP dependent regulatory, type II beta	NM_001364407	19088	-1.46946	-1.90767	-2.29804	-2.47919	-2.74297
ENSMUSG00000003031	Cdkn1b	cyclin-dependent kinase inhibitor 1B	NM_009875	12576	-1.32552	-1.4045	-1.4791	-1.40735	-1.32622
ENSMUSG00000003032	Klf4	Kruppel-like factor 4 (gut)	NM_010637	16600	-1.0186	1.23021	1.38427	1.37533	1.82667
ENSMUSG00000003033	Ap1m1	adaptor-related protein complex AP-1, mu subunit 1	NM_007456	11767	-1.12967	-1.11701	-1.08788	-1.11966	-1.10841
ENSMUSG00000003037	Rab8a	RAB8A, member RAS oncogene family	NM_023126	17274	1.03371	1.06422	1.12612	1.13511	1.13985
ENSMUSG00000003038	Hmgn2	high mobility group nucleosomal binding domain 2	NM_016957	15331	-1.24048	-1.42766	-1.68908	-1.58741	-1.70951
ENSMUSG00000003039	Fam32a	family with sequence similarity 32, member A	NM_026455	67922	1.11852	1.17754	1.13425	1.21113	1.19884
ENSMUSG00000003051	Elf3	E74-like factor 3	NM_001163131	13710	1.01267	-1.08074	-1.10687	-1.0819	1.08843
ENSMUSG00000003053	Cyp2c29	cytochrome P450, family 2, subfamily c, polypeptide 29	NM_007815	13095	-2.09856	-2.22652	-2.2795	4.60916	-2.31619
ENSMUSG00000003062	Stard3nl	STARD3 N-terminal like	NM_001347485	76205	1.02794	1.09571	1.17071	1.13426	1.02923
ENSMUSG00000003068	Stk11	serine/threonine kinase 11	NM_001301853	20869	1.03954	1.12434	1.09653	1.15379	1.19765
ENSMUSG00000003070	Efna2	ephrin A2	NM_007909	13637	-1.49208	-1.52217	1.24633	1.28786	1.26302
ENSMUSG00000003072	Atp5d	ATP synthase, H+ transporting, mitochondrial F1 complex, delta subunit	NM_001347092	66043	1.0522	1.08577	1.07891	1.05277	1.01481
ENSMUSG00000003099	Ppp5c	protein phosphatase 5, catalytic subunit	NM_011155	19060	1.14227	1.13726	1.02238	1.04072	-1.01968
ENSMUSG00000003119	Cdk12	cyclin-dependent kinase 12	NM_001109626	69131	-1.01425	1.0329	1.14576	1.05524	1.15994
ENSMUSG00000003123	Lipe	lipase, hormone sensitive	NM_001039507	16890	1.18153	1.48598	1.77122	1.84327	2.66182
ENSMUSG00000003131	Pafah1b2	platelet-activating factor acetylhydrolase, isoform 1b, subunit 2	NM_001357238	18475	1.03141	1.01926	1.05518	1.05945	1.05779
ENSMUSG00000003134	Tbc1d8	TBC1 domain family, member 8	NM_001357521	54610	1.66981	1.84472	1.48963	1.47632	1.3362
ENSMUSG00000003135	Cnot11	CCR4-NOT transcription complex, subunit 11	NM_028043	52846	1.06894	1.08753	1.12097	1.25557	1.22539
ENSMUSG00000003153	Slc2a3	solute carrier family 2 (facilitated glucose transporter), member 3	NM_011401	20527	-1.08708	-1.5378	-3.14875	1.73902	-3.19944
ENSMUSG00000003154	Foxj2	forkhead box J2	NM_021899	60611	-1.20091	-1.17581	-1.10971	-1.07175	1.02105
ENSMUSG00000003161	Sri	sorcin	NM_001080974	109552	1.10368	1.10225	1.01016	1.08809	-1.01572
ENSMUSG00000003166	Dgcr2	DiGeorge syndrome critical region gene 2	NM_001109750	13356	-1.18385	-1.1331	-1.04355	-1.04189	-1.13505
ENSMUSG00000003184	Irf3	interferon regulatory factor 3	NM_016849	54131	1.06479	1.15606	1.08325	1.13568	1.15952
ENSMUSG00000003190	Bcl2l12	BCL2-like 12 (proline rich)	NM_029410	75736	-1.02355	-1.0223	-1.0858	-1.17157	1.17884
ENSMUSG00000003198	Zfp959	zinc finger protein 959	NM_001360136	224893	-1.13088	-1.00622	1.15822	1.10708	1.10724
ENSMUSG00000003199	Mpnd	MPN domain containing	NM_026530	68047	-1.01542	1.1327	1.11908	1.20016	1.24826
ENSMUSG00000003200	Sh3gl1	SH3-domain GRB2-like 1	NM_001252471	20405	-1.11931	-1.14347	-1.26971	-1.25352	-1.18036
ENSMUSG00000003206	Ebi3	Epstein-Barr virus induced gene 3	NM_015766	50498	2.07008	1.30076	1.74695	1.07429	-1.59947
ENSMUSG00000003208	Yju2	YJU2 splicing factor	NM_028381	72886	1.10171	1.10106	1.00955	1.06266	1.19676
ENSMUSG00000003226	Ranbp2	RAN binding protein 2	NM_011240	19386	-1.07828	-1.10327	1.02156	1.00607	-1.04246
ENSMUSG00000003227	Edar	ectodysplasin-A receptor	NM_010100	13608	1.1945	-28.9705	-29.6599	-30.6929	-2.7719
ENSMUSG00000003228	Grk5	G protein-coupled receptor kinase 5	NM_018869	14773	-1.40766	-2.24464	-2.60652	-1.9995	-2.1331
ENSMUSG00000003233	Dvl3	dishevelled segment polarity protein 3	NM_001347176	13544	-1.00204	-1.06496	-1.09347	-1.14303	1.04667
ENSMUSG00000003234	Abcf3	ATP-binding cassette, sub-family F (GCN20), member 3	NM_013852	27406	-1.04387	-1.03729	1.03407	1.06515	1.09223
ENSMUSG00000003235	Eif2b5	eukaryotic translation initiation factor 2B, subunit 5 epsilon	NM_172265	224045	-1.00264	1.04487	1.07243	1.15121	1.15974
ENSMUSG00000003269	Cyth2	cytohesin 2	NM_001112701	19158	1.08414	1.12737	1.10981	1.1731	1.18987
ENSMUSG00000003271	Sult2b1	sulfotransferase family, cytosolic, 2B, member 1	NM_001360784	54200	1.2886	1.39308	1.51471	2.15007	2.45402
ENSMUSG00000003273	Car11	carbonic anhydrase 11	NM_009800	12348	1.7013	1.58157	1.84517	1.53427	1.35141
ENSMUSG00000003279	Dlgap1	DLG associated protein 1	NM_001128180	224997	3.32435	3.04616	3.14752	2.52189	1.41844
ENSMUSG00000003282	Plag1	pleiomorphic adenoma gene 1	NM_019969	56711	-1.36241	-1.21341	-1.63143	-2.45831	-1.42579
ENSMUSG00000003283	Hck	hemopoietic cell kinase	NM_001172117	15162	-2.96334	-3.53702	-1.44851	1.26753	1.93633
ENSMUSG00000003299	Mrpl4	mitochondrial ribosomal protein L4	NM_001357899	66163	-1.13155	-1.11926	-1.13961	-1.0159	-1.01138
ENSMUSG00000003308	Keap1	kelch-like ECH-associated protein 1	NM_001110305	50868	-1.03441	1.00076	-1.07292	1.12964	1.00988
ENSMUSG00000003309	Ap1m2	adaptor protein complex AP-1, mu 2 subunit	NM_001110300	11768	1.08009	1.07372	1.09472	1.07827	1.05505
ENSMUSG00000003316	Glg1	golgi apparatus protein 1	NM_009149	20340	-1.21736	-1.29892	-1.31295	-1.31972	-1.32413
ENSMUSG00000003341	Atp8b3	ATPase, class I, type 8B, member 3	NM_026094	67331	1.3285	3.82228	1.41616	2.42594	2.28062
ENSMUSG00000003344	Btbd2	BTB (POZ) domain containing 2	NM_145361	208198	-1.06558	-1.10514	-1.04971	-1.04521	-1.05344
ENSMUSG00000003345	Csnk1g2	casein kinase 1, gamma 2	NM_001159591	103236	1.01656	1.0583	-1.00671	1.03681	1.00945
ENSMUSG00000003346	Abhd17a	abhydrolase domain containing 17A	NM_145421	216169	1.41744	1.63645	1.5099	1.5555	1.40859
ENSMUSG00000003348	Mob3a	MOB kinase activator 3A	NM_172457	208228	1.31872	1.4168	1.51909	1.63124	1.65881
ENSMUSG00000003352	Cacnb3	calcium channel, voltage-dependent, beta 3 subunit	NM_001044741	12297	1.00774	1.0024	-1.07063	-1.05611	-1.03235
ENSMUSG00000003354	Ccdc65	coiled-coil domain containing 65	NM_001364844	105833	1.03014	-1.0623	-1.05563	-1.12154	-1.22962
ENSMUSG00000003355	Fkbp11	FK506 binding protein 11	NM_001357893	66120	1.32736	1.4885	1.4985	1.23258	1.81711
ENSMUSG00000003360	Ddx23	DEAD (Asp-Glu-Ala-Asp) box polypeptide 23	NM_001080981	74351	-1.02355	-1.07093	-1.20252	-1.17749	-1.1521
ENSMUSG00000003363	Pld3	phospholipase D family, member 3	NM_001317355	18807	-1.02009	1.13518	1.29633	1.38807	1.47061
ENSMUSG00000003378	Grik5	glutamate receptor, ionotropic, kainate 5 (gamma 2)	NM_001360067	14809	1.36031	1.28061	1.2643	1.19573	1.30538
ENSMUSG00000003379	Cd79a	CD79A antigen (immunoglobulin-associated alpha)	NM_007655	12518	2.87547	4.06529	5.82379	3.83715	14.5891
ENSMUSG00000003380	Rabac1	Rab acceptor 1 (prenylated)	NM_010261	14470	1.12571	1.27633	1.29614	1.53127	1.60278
ENSMUSG00000003382	Etv3	ets variant 3	NM_001083318	27049	1.02573	1.24544	1.1952	1.24607	1.2584
ENSMUSG00000003402	Prkcsh	protein kinase C substrate 80K-H	NM_001293650	19089	1.16035	1.33877	1.42404	1.63267	1.64702
ENSMUSG00000003410	Elavl3	ELAV like RNA binding protein 3	NM_010487	15571	-35.7114	-37.8887	1.96192	-3.69204	1.24127
ENSMUSG00000003411	Rab3b	RAB3B, member RAS oncogene family	NM_023537	69908	1.18283	-78.0153	-1.83663	-7.60215	-3.73233
ENSMUSG00000003418	St8sia6	ST8 alpha-N-acetyl-neuraminide alpha-2,8-sialyltransferase 6	NM_145838	241230	-3.19978	-5.17714	-7.06708	-6.85616	-15.3873
ENSMUSG00000003420	Fcgrt	Fc receptor, IgG, alpha chain transporter	NM_001357117	14132	-1.76347	-3.74193	1.04409	-15.8571	-2.2244
ENSMUSG00000003421	Nosip	nitric oxide synthase interacting protein	NM_001163684	66394	1.06029	1.06382	-1.02446	1.05189	1.07398
ENSMUSG00000003423	Pih1d1	PIH1 domain containing 1	NM_001278207	68845	1.12176	1.12261	1.05375	1.0013	-1.00538
ENSMUSG00000003429	Rps11	ribosomal protein S11	NM_013725	27207	1.15604	1.10903	-1.02323	1.12154	1.03264
ENSMUSG00000003435	Supt5	suppressor of Ty 5	NM_013676	20924	1.01889	1.01938	-1.03268	1.0238	1.04677
ENSMUSG00000003436	Dll3	delta like canonical Notch ligand 3	NM_007866	13389	-18.9018	-1.8445	1.05908	-21.2466	-1.91879
ENSMUSG00000003437	Paf1	Paf1, RNA polymerase II complex component	NM_019458	54624	-1.03251	1.0664	1.18152	1.32873	1.41857
ENSMUSG00000003438	Timm50	translocase of inner mitochondrial membrane 50	NM_025616	66525	1.05513	1.10635	1.0836	1.2429	1.21492
ENSMUSG00000003444	Med29	mediator complex subunit 29	NM_026042	67224	1.09154	1.17967	1.3228	1.40551	1.59054
ENSMUSG00000003452	Bicd1	BICD cargo adaptor 1	NM_001112796	12121	-1.73041	-2.37783	-2.22653	-2.31044	-1.6524
ENSMUSG00000003458	Ncstn	nicastrin	NM_021607	59287	-1.00982	-1.02149	-1.049	-1.05657	-1.04744
ENSMUSG00000003464	Pex19	peroxisomal biogenesis factor 19	NM_001159525	19298	1.03781	1.04907	-1.06177	-1.11558	-1.09173
ENSMUSG00000003469	Phyhip	phytanoyl-CoA hydroxylase interacting protein	NM_145981	105653	1.07055	1.42944	3.1209	6.34908	3.39477
ENSMUSG00000003476	Crhr2	corticotropin releasing hormone receptor 2	NM_001288618	12922	5.18035	9.76515	14.3071	9.21713	14.0805
ENSMUSG00000003477	Inmt	indolethylamine N-methyltransferase	NM_009349	21743	-157.547	-167.153	-171.131	-177.091	-173.885
ENSMUSG00000003484	Cyp4f18	cytochrome P450, family 4, subfamily f, polypeptide 18	NM_024444	72054	10.3615	-2.22656	-2.27955	-2.35895	2.34705
ENSMUSG00000003500	Impdh1	inosine monophosphate dehydrogenase 1	NM_001302933	23917	1.18638	1.50857	1.99018	2.60442	2.86509
ENSMUSG00000003505	Psg18	pregnancy specific glycoprotein 18	NM_001163685	26438	-2.09852	-2.22647	-2.27945	-2.35885	-2.31614
ENSMUSG00000003518	Dusp3	dual specificity phosphatase 3 (vaccinia virus phosphatase VH1-related)	NM_028207	72349	-1.071	-1.00047	1.00788	1.03146	1.01286
ENSMUSG00000003526	Prodh	proline dehydrogenase	NM_011172	19125	-1.06623	-1.07593	-1.21406	-1.27487	-1.28572
ENSMUSG00000003527	Ess2	ess-2 splicing factor	NM_001081633	27886	1.16081	1.14104	1.03549	1.1289	1.08891
ENSMUSG00000003528	Slc25a1	solute carrier family 25 (mitochondrial carrier, citrate transporter), member 1	NM_153150	13358	1.15487	1.14121	1.12867	1.19065	1.13797
ENSMUSG00000003531	Dgcr6	DiGeorge syndrome critical region gene 6	NM_001289813	13353	1.04889	-1.04925	1.03069	1.06331	1.11215
ENSMUSG00000003534	Ddr1	discoidin domain receptor family, member 1	NM_001198831	12305	-1.07416	-1.05527	-1.1857	-1.12308	-1.10315
ENSMUSG00000003541	Ier3	immediate early response 3	NM_133662	15937	-1.01193	1.11593	1.06309	1.09194	1.06266
ENSMUSG00000003545	Fosb	FBJ osteosarcoma oncogene B	NM_001347586	14282	2.0311	2.11561	3.03914	3.75506	5.0271
ENSMUSG00000003546	Klc4	kinesin light chain 4	NM_001357130	74764	-1.05685	1.04275	-1.09375	1.05714	1.07581
ENSMUSG00000003549	Ercc1	excision repair cross-complementing rodent repair deficiency, complementation group 1	NM_001127324	13870	2.21881	3.26297	4.17599	5.0632	5.775
ENSMUSG00000003555	Cyp17a1	cytochrome P450, family 17, subfamily a, polypeptide 1	NM_007809	13074	-2.25439	-2.8702	-7.34612	-82.6519	-7.46437
ENSMUSG00000003559	As3mt	arsenic (+3 oxidation state) methyltransferase	NM_020577	57344	1.78432	1.17725	1.64268	-2.09982	-2.06181
ENSMUSG00000003573	Homer3	homer scaffolding protein 3	NM_001146153	26558	1.61032	1.80647	1.6871	1.82211	1.61025
ENSMUSG00000003575	Crtc1	CREB regulated transcription coactivator 1	NM_001004062	382056	-1.52578	-1.53169	-1.78386	-1.80639	-1.90774
ENSMUSG00000003581	Rnf215	ring finger protein 215	NM_001363143	71673	1.22144	1.44773	1.58355	1.53439	1.63716
ENSMUSG00000003585	Sec14l2	SEC14-like lipid binding 2	NM_144520	67815	1.73387	2.01864	1.98029	2.14891	2.21215
ENSMUSG00000003604	Aven	apoptosis, caspase activation inhibitor	NM_001165935	74268	-1.5025	-1.35147	-1.67904	-1.76736	-1.68103
ENSMUSG00000003617	Cp	ceruloplasmin	NM_001042611	12870	-1.80599	-2.53145	-2.89661	-3.54341	-4.43616
ENSMUSG00000003623	Crot	carnitine O-octanoyltransferase	NM_023733	74114	-1.06782	-1.16709	-1.10899	-1.09403	-1.1552
ENSMUSG00000003644	Rps6ka1	ribosomal protein S6 kinase polypeptide 1	NM_001285505	20111	1.07585	1.13643	1.20812	1.19865	1.28658
ENSMUSG00000003657	Calb2	calbindin 2	NM_007586	12308	20.7223	-2.22661	-2.2796	-2.359	14.0815
ENSMUSG00000003660	Snrnp200	small nuclear ribonucleoprotein 200 (U5)	NM_177214	320632	-1.08976	-1.11181	-1.0335	-1.03938	-1.00008
ENSMUSG00000003662	Ciao1	cytosolic iron-sulfur protein assembly 1	NM_025296	26371	1.02226	1.1147	1.31795	1.38978	1.41131
ENSMUSG00000003665	Has1	hyaluronan synthase 1	NM_008215	15116	1.82641	5.30769	1.68144	2.70805	2.20639
ENSMUSG00000003680	Tmem179b	transmembrane protein 179B	NM_026325	67706	-1.0061	1.07632	-1.10546	1.06429	1.15546
ENSMUSG00000003721	Insig2	insulin induced gene 2	NM_001271531	72999	1.02466	1.07218	1.06463	1.12294	1.02777
ENSMUSG00000003731	Kpna6	karyopherin (importin) alpha 6	NM_008468	16650	1.01589	-1.03413	1.04119	-1.01267	1.03307
ENSMUSG00000003746	Man1a	mannosidase 1, alpha	NM_008548	17155	1.41299	1.62567	2.17105	2.74089	3.06011
ENSMUSG00000003752	Itpkc	inositol 1,4,5-trisphosphate 3-kinase C	NM_181593	233011	1.06568	1.33258	1.25107	1.32268	1.39821
ENSMUSG00000003762	Coq8b	coenzyme Q8B	NM_133770	76889	1.03561	-1.11326	-1.2767	-1.35349	-1.19527
ENSMUSG00000003778	Brd8	bromodomain containing 8	NM_001289606	78656	-1.09875	-1.13082	-1.08433	-1.10019	-1.01624
ENSMUSG00000003779	Kif20a	kinesin family member 20A	NM_001166406	19348	-1.3414	-1.65895	-2.14424	-2.59459	-2.81674
ENSMUSG00000003808	Farsa	phenylalanyl-tRNA synthetase, alpha subunit	NM_025648	66590	1.08549	1.104	1.14794	1.19822	1.18617
ENSMUSG00000003809	Gcdh	glutaryl-Coenzyme A dehydrogenase	NM_001044744	270076	1.02145	1.13031	1.21099	1.30278	1.38236
ENSMUSG00000003810	Mast2	microtubule associated serine/threonine kinase 2	NM_001042743	17776	1.08501	1.07089	1.03742	-1.00538	1.03808
ENSMUSG00000003812	Dnase2a	deoxyribonuclease II alpha	NM_010062	13423	-1.06504	-1.05058	1.05129	1.18564	1.23858
ENSMUSG00000003813	Rad23a	RAD23 homolog A, nucleotide excision repair protein	NM_001297606	19358	1.17414	1.19811	1.02286	1.1063	1.1323
ENSMUSG00000003814	Calr	calreticulin	NM_007591	12317	-1.05744	-1.10482	-1.10365	-1.06954	-1.05063
ENSMUSG00000003824	Syce2	synaptonemal complex central element protein 2	NM_001168244	71846	-1.04642	1.05943	-1.01783	1.24154	-1.04451
ENSMUSG00000003847	Nfat5	nuclear factor of activated T cells 5	NM_001286260	54446	-1.152	-1.10004	-1.09162	-1.1478	1.00114
ENSMUSG00000003848	Nob1	NIN1/RPN12 binding protein 1 homolog	NM_026277	67619	1.14661	1.2727	1.35788	1.47732	1.38319
ENSMUSG00000003849	Nqo1	NAD(P)H dehydrogenase, quinone 1	NM_008706	18104	-1.32156	-1.72929	-1.53952	-2.24339	-1.45861
ENSMUSG00000003863	Ppfia3	protein tyrosine phosphatase, receptor type, f polypeptide (PTPRF), interacting protein (liprin), alpha 3	NM_029741	76787	-1.17857	-1.08632	-1.32822	-1.13621	1.12533
ENSMUSG00000003865	Gys1	glycogen synthase 1, muscle	NM_030678	14936	1.01216	1.10724	1.27822	1.33013	1.5269
ENSMUSG00000003868	Ruvbl2	RuvB-like protein 2	NM_011304	20174	1.15488	1.19841	1.12812	1.15678	1.2114
ENSMUSG00000003872	Lin7b	lin-7 homolog B (C. elegans)	NM_011698	22342	-2.96333	-3.47496	-2.41414	-3.88609	-1.80749
ENSMUSG00000003873	Bax	BCL2-associated X protein	NM_007527	12028	1.25365	1.22288	1.09495	1.17186	1.12011
ENSMUSG00000003882	Il7r	interleukin 7 receptor	NM_001355680	16197	-2.09852	-2.22647	-2.27945	-2.35885	-2.31614
ENSMUSG00000003923	Tfam	transcription factor A, mitochondrial	NM_009360	21780	1.11059	1.17651	1.25317	1.26748	1.15331
ENSMUSG00000003929	Zfp81	zinc finger protein 81	NM_207541	224694	-1.18464	-1.14845	-1.07034	-1.27228	-1.26261
ENSMUSG00000003934	Efnb3	ephrin B3	NM_007911	13643	1.19719	1.44256	1.83259	2.14263	2.66278
ENSMUSG00000003948	Mmd	monocyte to macrophage differentiation-associated	NM_026178	67468	1.59674	1.58732	2.58698	3.24684	3.13961
ENSMUSG00000003949	Hlf	hepatic leukemia factor	NM_172563	217082	25.9018	19.5307	23.8457	-2.35909	-2.31638
ENSMUSG00000003955	Fam162a	family with sequence similarity 162, member A	NM_027342	70186	1.32028	1.39	1.53716	1.86208	1.90683
ENSMUSG00000003970	Rpl8	ribosomal protein L8	NM_012053	26961	1.03576	1.04397	1.00472	1.06093	-1.01988
ENSMUSG00000003974	Grm3	glutamate receptor, metabotropic 3	NM_181850	108069	15.542	-2.22658	-2.27957	-2.35897	4.69399
ENSMUSG00000003992	Ssbp2	single-stranded DNA binding protein 2	NM_001360775	66970	-1.32843	-1.70609	-2.14976	-2.66814	-3.07659
ENSMUSG00000004018	Fancl	Fanconi anemia, complementation group L	NM_001277273	67030	-1.31899	-1.59305	-1.42557	-1.60751	-1.30529
ENSMUSG00000004031	Brinp2	bone morphogenic protein/retinoic acid inducible neural-specific 2	NM_207583	240843	15.5408	4.88266	9.53819	9.21716	9.3871
ENSMUSG00000004032	Gstm5	glutathione S-transferase, mu 5	NM_010360	14866	-1.15787	-1.43191	-1.3253	-1.2183	-1.33004
ENSMUSG00000004035	Gstm7	glutathione S-transferase, mu 7	NM_001356351	68312	-1.81981	-3.86149	-4.74405	-16.3638	-8.03392
ENSMUSG00000004038	Gstm3	glutathione S-transferase, mu 3	NM_010359	14864	-2.13069	-2.74012	-2.93891	-4.35452	-15.6771
ENSMUSG00000004040	Stat3	signal transducer and activator of transcription 3	NM_011486	20848	-1.05444	-1.01611	1.01315	1.02228	1.08794
ENSMUSG00000004043	Stat5a	signal transducer and activator of transcription 5A	NM_001164062	20850	-1.11974	-1.27208	-1.23928	-1.21703	-1.58033
ENSMUSG00000004044	Cavin1	caveolae associated 1	NM_001359105	19285	1.13251	1.11367	1.00911	1.03174	-1.00581
ENSMUSG00000004054	Map3k11	mitogen-activated protein kinase kinase kinase 11	NM_022012	26403	-1.00019	-1.02015	-1.00587	1.03847	1.11581
ENSMUSG00000004056	Akt2	thymoma viral proto-oncogene 2	NM_001110208	11652	-1.01064	-1.06728	-1.1508	-1.09785	-1.12355
ENSMUSG00000004069	Dnaja3	DnaJ heat shock protein family (Hsp40) member A3	NM_001135112	83945	1.09198	1.117	1.23959	1.26872	1.2804
ENSMUSG00000004070	Hmox2	heme oxygenase 2	NM_001136066	15369	-1.1767	-1.12042	-1.06683	1.00485	1.13455
ENSMUSG00000004071	Cdip1	cell death inducing Trp53 target 1	NM_001358078	66626	1.03688	1.05763	-1.00311	-1.03185	1.08377
ENSMUSG00000004085	Map3k20	mitogen-activated protein kinase kinase kinase 20	NM_001164791	65964	1.08028	1.0734	1.03538	-1.02584	-1.09794
ENSMUSG00000004096	Cwc15	CWC15 spliceosome-associated protein	NM_023153	66070	1.16528	1.21466	1.23465	1.38878	1.32352
ENSMUSG00000004098	Col5a3	collagen, type V, alpha 3	NM_001317388	53867	1.65585	1.36561	1.61969	1.10484	1.87533
ENSMUSG00000004099	Dnmt1	DNA methyltransferase (cytosine-5) 1	NM_001199431	13433	1.07977	1.00003	-1.11376	-1.14242	-1.17938
ENSMUSG00000004100	Ppan	peter pan homolog	NM_145610	235036	1.21508	1.25737	1.23746	1.35506	1.35757
ENSMUSG00000004105	Angptl2	angiopoietin-like 2	NM_011923	26360	2.30837	1.72557	1.46562	1.23926	1.22605
ENSMUSG00000004110	Cacna1e	calcium channel, voltage-dependent, R type, alpha 1E subunit	NM_009782	12290	-1.01453	1.04516	2.49539	1.53454	1.56284
ENSMUSG00000004113	Cacna1b	calcium channel, voltage-dependent, N type, alpha 1B subunit	NM_001042528	12287	1.53826	2.37247	3.02537	2.36373	2.15391
ENSMUSG00000004127	Trmt10a	tRNA methyltransferase 10A	NM_001348196	108943	1.07014	1.16389	1.12052	1.03294	-1.02479
ENSMUSG00000004151	Etv1	ets variant 1	NM_001163154	14009	2.68601	3.00785	5.92746	6.55391	8.34143
ENSMUSG00000004187	Kifc2	kinesin family member C2	NM_001358909	16581	-1.2081	-1.10637	-1.12822	1.04723	1.3209
ENSMUSG00000004207	Psap	prosaposin	NM_001146120	19156	-1.00447	-1.0219	-1.02363	1.02766	1.04909
ENSMUSG00000004221	Ikbkg	inhibitor of kappaB kinase gamma	NM_001136067	16151	-1.0619	-1.04677	1.00617	1.02304	-1.01092
ENSMUSG00000004231	Pax2	paired box 2	NM_011037	18504	-1.34067	-1.5161	-1.64078	-1.81978	-1.87606
ENSMUSG00000004233	Wars2	tryptophanyl tRNA synthetase 2 (mitochondrial)	NM_027462	70560	-1.16492	-1.35422	-1.66944	-1.73903	-1.96849
ENSMUSG00000004263	Atn1	atrophin 1	NM_007881	13498	-1.11534	-1.13133	-1.14704	-1.11895	1.05722
ENSMUSG00000004264	Phb2	prohibitin 2	NM_007531	12034	1.09013	1.10005	1.14369	1.20302	1.20012
ENSMUSG00000004266	Ptpn6	protein tyrosine phosphatase, non-receptor type 6	NM_001077705	15170	1.05079	1.03521	1.05882	1.17512	1.19349
ENSMUSG00000004267	Eno2	enolase 2, gamma neuronal	NM_001302642	13807	-1.7299	-1.37248	-1.44785	-1.29041	-1.19215
ENSMUSG00000004268	Emg1	EMG1 N1-specific pseudouridine methyltransferase	NM_013536	14791	-1.06041	1.01379	-1.0458	1.03304	-1.00996
ENSMUSG00000004270	Lpcat3	lysophosphatidylcholine acyltransferase 3	NM_145130	14792	-1.26059	-1.24307	-1.35849	-1.42024	-1.38741
ENSMUSG00000004285	Atp6v1f	ATPase, H+ transporting, lysosomal V1 subunit F	NM_025381	66144	1.24063	1.36838	1.38047	1.66789	1.59576
ENSMUSG00000004296	Il12b	interleukin 12b	NM_001303244	16160	15.5415	4.88289	-2.27965	23.0435	-2.31634
ENSMUSG00000004317	Clcn5	chloride channel, voltage-sensitive 5	NM_001243762	12728	1.1079	1.06443	-1.05462	-1.17686	-1.32414
ENSMUSG00000004319	Clcn3	chloride channel, voltage-sensitive 3	NM_007711	12725	-1.27458	-1.31962	-1.30745	-1.33955	-1.40041
ENSMUSG00000004328	Hif3a	hypoxia inducible factor 3, alpha subunit	NM_001162950	53417	-1.14838	-1.18468	-1.20826	-1.38399	-1.13426
ENSMUSG00000004341	Gpx6	glutathione peroxidase 6	NM_145451	75512	-2.09856	4.88321	-2.2795	-2.3589	-2.31619
ENSMUSG00000004344	Gpx5	glutathione peroxidase 5	NM_010343	14780	-2.09857	9.76622	-2.27952	-2.35891	-2.31621
ENSMUSG00000004347	Pde1c	phosphodiesterase 1C	NM_001025568	18575	1.15031	1.62629	-20.5331	2.55834	4.68986
ENSMUSG00000004356	Utp20	UTP20 small subunit processome component	NM_175158	70683	1.22987	1.2549	1.31921	1.2025	1.03766
ENSMUSG00000004359	Spic	Spi-C transcription factor (Spi-1/PU.1 related)	NM_011461	20728	-2.09855	-2.2265	2.3849	-2.35888	-2.31618
ENSMUSG00000004360	9330159F19Rik	RIKEN cDNA 9330159F19 gene	NM_001162537	212448	-2.38345	-1.08378	-1.10957	1.18195	-1.97298
ENSMUSG00000004364	Cul3	cullin 3	NM_001313728	26554	-1.12637	-1.14976	-1.02671	-1.04072	-1.02462
ENSMUSG00000004366	Sst	somatostatin	NM_009215	20604	-2.09867	-2.22662	28.6157	-2.35901	18.7751
ENSMUSG00000004371	Il11	interleukin 11	NM_001290423	16156	1.95702	1.63254	1.88451	2.02119	3.58698
ENSMUSG00000004383	Large1	LARGE xylosyl- and glucuronyltransferase 1	NM_001317391	16795	-1.64745	-2.11078	-2.35011	-2.66129	-2.63236
ENSMUSG00000004393	Ddx56	DEAD (Asp-Glu-Ala-Asp) box polypeptide 56	NM_026538	52513	1.17202	1.23909	1.23065	1.24397	1.17038
ENSMUSG00000004394	Tmed4	transmembrane p24 trafficking protein 4	NM_134020	103694	-1.07392	1.00986	1.0256	1.15009	1.15232
ENSMUSG00000004415	Col26a1	collagen, type XXVI, alpha 1	NM_001346699	140709	-3.18011	1.05079	-1.89989	-1.42987	-1.75498
ENSMUSG00000004446	Bid	BH3 interacting domain death agonist	NM_007544	12122	1.29798	1.30611	1.39135	1.30744	1.19302
ENSMUSG00000004451	Ralb	v-ral simian leukemia viral oncogene B	NM_022327	64143	1.34035	1.26216	1.20886	1.21429	1.20262
ENSMUSG00000004455	Ppp1cc	protein phosphatase 1 catalytic subunit gamma	NM_013636	19047	-1.04716	-1.054	-1.04828	-1.00601	-1.11346
ENSMUSG00000004460	Dnajb11	DnaJ heat shock protein family (Hsp40) member B11	NM_001190804	67838	-1.04979	-1.11551	-1.04899	-1.07001	-1.11318
ENSMUSG00000004462	Tbccd1	TBCC domain containing 1	NM_001081368	70573	-1.13976	-1.15068	-1.1148	-1.17484	-1.25861
ENSMUSG00000004473	Clec11a	C-type lectin domain family 11, member a	NM_009131	20256	2.48657	2.60827	1.73536	2.71165	1.99857
ENSMUSG00000004500	Zfp324	zinc finger protein 324	NM_001362139	243834	-1.05128	1.1519	1.27144	1.44502	1.36203
ENSMUSG00000004508	Gab2	growth factor receptor bound protein 2-associated protein 2	NM_001162477	14389	-1.24044	-1.71089	-1.61253	-2.16916	-2.13629
ENSMUSG00000004530	Coro1c	coronin, actin binding protein 1C	NM_011779	23790	1.00569	1.01575	1.03166	1.01183	-1.00833
ENSMUSG00000004535	Tax1bp1	Tax1 (human T cell leukemia virus type I) binding protein 1	NM_001355595	52440	-1.05461	-1.06407	1.0539	1.04046	1.01782
ENSMUSG00000004540	Psg17	pregnancy specific glycoprotein 17	NM_007677	26437	-2.09857	-2.22652	-2.27951	-2.3589	7.04112
ENSMUSG00000004542	Psg19	pregnancy specific glycoprotein 19	NM_011964	26439	-2.09852	-2.22647	-2.27945	-2.35885	-2.31614
ENSMUSG00000004552	Ctse	cathepsin E	NM_007799	13034	4.36892	2.60077	5.7156	6.23919	5.5209
ENSMUSG00000004558	Ndrg2	N-myc downstream regulated gene 2	NM_001145959	29811	1.68899	1.55404	1.12821	1.00351	-1.14212
ENSMUSG00000004561	Mettl17	methyltransferase like 17	NM_001029990	52535	1.08004	1.14604	1.00385	1.0231	1.15031
ENSMUSG00000004562	Arhgef40	Rho guanine nucleotide exchange factor (GEF) 40	NM_001145921	268739	1.34805	1.35087	1.29823	1.15569	1.02428
ENSMUSG00000004565	Pnpla6	patatin-like phospholipase domain containing 6	NM_001122818	50767	-1.01625	-1.01593	1.06334	1.0189	1.144
ENSMUSG00000004567	Mcoln1	mucolipin 1	NM_053177	94178	1.16245	1.16302	1.09028	1.12511	1.29081
ENSMUSG00000004568	Arhgef18	rho/rac guanine nucleotide exchange factor (GEF) 18	NM_133962	102098	1.08899	1.17666	1.14104	1.13131	1.2369
ENSMUSG00000004591	Pkn2	protein kinase N2	NM_178654	109333	-1.13283	-1.11162	-1.04818	-1.04205	-1.02339
ENSMUSG00000004609	Cd33	CD33 antigen	NM_001111058	12489	5.75116	-1.84471	3.70628	3.83736	-1.91901
ENSMUSG00000004610	Etfb	electron transferring flavoprotein, beta polypeptide	NM_026695	110826	1.2039	1.19555	1.24205	1.28782	1.256
ENSMUSG00000004612	Nkg7	natural killer cell group 7 sequence	NM_024253	72310	-2.09856	-2.22652	-2.2795	-2.3589	4.69414
ENSMUSG00000004626	Stxbp2	syntaxin binding protein 2	NM_001357168	20911	1.17166	1.2006	1.1362	1.17761	1.17684
ENSMUSG00000004630	Pcp2	Purkinje cell protein 2 (L7)	NM_001129803	18545	-1.15957	-1.3943	-3.05885	-1.10791	1.24097
ENSMUSG00000004631	Sgce	sarcoglycan, epsilon	NM_001130188	20392	-1.21498	-1.30717	-1.58734	-1.65181	-1.92265
ENSMUSG00000004633	Chn2	chimerin 2	NM_001163640	69993	1.01729	-1.08974	-1.46309	-2.0594	-2.33041
ENSMUSG00000004637	Wwox	WW domain-containing oxidoreductase	NM_019573	80707	-2.69547	-3.11939	-3.33155	-2.85875	-3.5815
ENSMUSG00000004642	Slbp	stem-loop binding protein	NM_001289724	20492	-1.05907	-1.00971	1.00345	1.05122	1.11213
ENSMUSG00000004651	Tyr	tyrosinase	NM_001317397	22173	20.7221	-2.22664	4.76944	-2.35902	4.69388
ENSMUSG00000004654	Ghrhr	growth hormone releasing hormone receptor	NM_001003685	14602	-2.09852	-2.22647	-2.27945	-2.35885	-2.31614
ENSMUSG00000004655	Aqp1	aquaporin 1	NM_007472	11826	-1.57369	-2.33749	-2.99138	-1.37583	1.48045
ENSMUSG00000004661	Arid3b	AT rich interactive domain 3B (BRIGHT-like)	NM_019689	56380	-1.23782	-1.53793	-1.34455	-1.1869	-1.39226
ENSMUSG00000004665	Cnn2	calponin 2	NM_007725	12798	1.3012	1.28247	1.26157	1.31367	1.25487
ENSMUSG00000004667	Polr2e	polymerase (RNA) II (DNA directed) polypeptide E	NM_025554	66420	1.24331	1.40168	1.45227	1.7204	1.78884
ENSMUSG00000004668	Abca13	ATP-binding cassette, sub-family A (ABC1), member 13	NM_178259	268379	15.5402	4.8825	85.837	23.0417	18.7733
ENSMUSG00000004677	Myo9b	myosin IXb	NM_001142322	17925	1.15342	1.15537	1.16981	1.08417	1.07079
ENSMUSG00000004698	Hdac9	histone deacetylase 9	NM_001271386	79221	-7.34333	-5.33078	-7.40675	-13.4131	-26.3402
ENSMUSG00000004707	Ly9	lymphocyte antigen 9	NM_001277968	17085	-2.09865	-2.22661	4.76949	4.60897	4.69394
ENSMUSG00000004709	Cd244a	CD244 molecule A	NM_018729	18106	15.5418	-2.22661	-2.2796	18.4353	-2.31629
ENSMUSG00000004730	Adgre1	adhesion G protein-coupled receptor E1	NM_001355722	13733	5.18095	-2.22652	-2.2795	-2.3589	-2.31619
ENSMUSG00000004748	Mtfp1	mitochondrial fission process 1	NM_026443	67900	1.01448	1.0518	1.06471	1.35377	1.57175
ENSMUSG00000004768	Rab23	RAB23, member RAS oncogene family	NM_001159729	19335	1.07912	1.22396	1.38691	1.43035	1.19549
ENSMUSG00000004771	Rab11a	RAB11A, member RAS oncogene family	NM_017382	53869	-1.05399	-1.14753	-1.13967	-1.235	-1.31163
ENSMUSG00000004788	Eif2b2	eukaryotic translation initiation factor 2B, subunit 2 beta	NM_145445	217715	1.10375	1.18471	1.14055	1.2696	1.26919
ENSMUSG00000004789	Dlst	dihydrolipoamide S-succinyltransferase (E2 component of 2-oxo-glutarate complex)	NM_030225	78920	1.04536	1.06206	1.13232	1.13869	1.19149
ENSMUSG00000004791	Pgf	placental growth factor	NM_001271705	18654	3.29884	4.38206	6.00584	7.30988	6.9516
ENSMUSG00000004798	Ulk2	unc-51 like kinase 2	NM_013881	29869	-1.21662	-1.33018	-1.36595	-1.3294	-1.53013
ENSMUSG00000004814	Ccl24	chemokine (C-C motif) ligand 24	NM_001356630	56221	-2.09852	-2.22647	-2.27945	-2.35885	-2.31614
ENSMUSG00000004815	Dgkq	diacylglycerol kinase, theta	NM_001357029	110524	1.29767	1.40794	1.45677	1.50119	1.65306
ENSMUSG00000004821	Tmed11	transmembrane p24 trafficking protein 11	NM_026109	67366	-2.09852	-2.22647	-2.27945	-2.35885	-2.31614
ENSMUSG00000004837	Grap	GRB2-related adaptor protein	NM_027817	71520	2.30074	-1.84452	-20.5317	-21.2468	-1.91881
ENSMUSG00000004842	Pou1f1	POU domain, class 1, transcription factor 1	NM_001362468	18736	4.14254	-11.1382	2.8603	2.76403	8.44478
ENSMUSG00000004843	Chmp2b	charged multivesicular body protein 2B	NM_026879	68942	1.05032	1.05458	1.10322	1.1343	1.13656
ENSMUSG00000004846	Plod3	procollagen-lysine, 2-oxoglutarate 5-dioxygenase 3	NM_011962	26433	1.00284	1.07297	1.14068	1.19543	1.25367
ENSMUSG00000004849	Ap1s1	adaptor protein complex AP-1, sigma 1	NM_007457	11769	1.06223	1.03566	-1.07848	1.04477	-1.00617
ENSMUSG00000004864	Mapk13	mitogen-activated protein kinase 13	NM_011950	26415	1.31088	1.44407	1.4283	1.5046	1.47505
ENSMUSG00000004865	Srpk1	serine/arginine-rich protein specific kinase 1	NM_016795	20815	1.0783	1.18445	1.15725	1.18205	1.22936
ENSMUSG00000004872	Pax3	paired box 3	NM_001159520	18505	-2.04854	-1.35841	-1.58942	-1.09653	-2.26098
ENSMUSG00000004880	Lbr	lamin B receptor	NM_133815	98386	-1.14001	-1.23702	-1.4144	-1.25292	-1.36189
ENSMUSG00000004885	Crabp2	cellular retinoic acid binding protein II	NM_007759	12904	-1.13541	-1.92741	1.11488	-2.55249	1.99492
ENSMUSG00000004891	Nes	nestin	NM_016701	18008	1.46055	1.29635	1.20683	1.12604	-1.05869
ENSMUSG00000004892	Bcan	brevican	NM_001109758	12032	-2.02879	-2.86997	-1.25928	-49.5877	-48.69
ENSMUSG00000004894	Hapln2	hyaluronan and proteoglycan link protein 2	NM_022031	73940	-10.497	-11.1371	-11.4021	-1.08524	3.75367
ENSMUSG00000004895	Prcc	papillary renal cell carcinoma (translocation-associated)	NM_033573	94315	-1.01119	1.08809	1.04561	1.21598	1.3676
ENSMUSG00000004896	Rrnad1	ribosomal RNA adenine dimethylase domain containing 1	NM_153562	229503	1.06563	1.28028	1.18634	1.35753	1.67078
ENSMUSG00000004897	Hdgf	hepatoma-derived growth factor	NM_001331051	15191	1.04565	1.1132	1.15336	1.24399	1.27191
ENSMUSG00000004902	Slc25a18	solute carrier family 25 (mitochondrial carrier), member 18	NM_001081048	71803	1.6406	1.30843	1.10374	1.51568	1.08626
ENSMUSG00000004929	Thop1	thimet oligopeptidase 1	NM_022653	50492	-1.0164	-1.10258	-1.14096	-1.07206	-1.08333
ENSMUSG00000004931	Apba3	amyloid beta (A4) precursor protein-binding, family A, member 3	NM_018758	57267	-1.0629	1.02164	1.04405	1.17503	1.26304
ENSMUSG00000004933	Matk	megakaryocyte-associated tyrosine kinase	NM_001285853	17179	-1.17149	-1.23036	-1.10358	1.21659	-1.24227
ENSMUSG00000004934	Pias4	protein inhibitor of activated STAT 4	NM_021501	59004	1.03543	1.0668	1.06325	1.07618	1.16056
ENSMUSG00000004936	Map2k1	mitogen-activated protein kinase kinase 1	NM_008927	26395	1.05397	1.13293	1.21455	1.36752	1.399
ENSMUSG00000004937	Sgta	small glutamine-rich tetratricopeptide repeat (TPR)-containing, alpha	NM_001358549	52551	1.10486	1.17853	1.15996	1.21255	1.1658
ENSMUSG00000004939	Nmrk2	nicotinamide riboside kinase 2	NM_027120	69564	-2.09861	4.8831	4.76959	-2.35895	-2.31624
ENSMUSG00000004945	Tmem242	transmembrane protein 242	NM_027457	70544	-1.37473	-1.32664	-1.51129	-1.44051	-1.49145
ENSMUSG00000004947	Dtx2	deltex 2, E3 ubiquitin ligase	NM_001256096	74198	-1.10808	-1.00633	-1.05455	-1.08044	1.12006
ENSMUSG00000004948	Zp3	zona pellucida glycoprotein 3	NM_011776	22788	3.10716	-11.1373	-1.04874	-11.7995	-1.06562
ENSMUSG00000004951	Hspb1	heat shock protein 1	NM_013560	15507	-1.1745	-1.61518	-1.84276	-1.50782	-1.57407
ENSMUSG00000004952	Rasa4	RAS p21 protein activator 4	NM_001039103	54153	1.07851	1.5053	2.02384	2.75195	3.85864
ENSMUSG00000004961	Syt5	synaptotagmin V	NM_001360421	53420	-10.4974	-1.02437	-1.04875	-1.08528	-1.06563
ENSMUSG00000004980	Hnrnpa2b1	heterogeneous nuclear ribonucleoprotein A2/B1	NM_016806	53379	-1.09968	-1.10149	-1.15132	-1.09671	-1.1411
ENSMUSG00000004988	Fxyd4	FXYD domain-containing ion transport regulator 4	NM_001173372	108017	-44.1146	-46.8044	-2.20369	-4.56082	-2.23916
ENSMUSG00000004994	Ccdc130	coiled-coil domain containing 130	NM_001294281	67736	1.08507	1.42856	1.56871	1.79765	2.13145
ENSMUSG00000004996	Mri1	methylthioribose-1-phosphate isomerase 1	NM_026423	67873	1.16512	1.21013	1.2824	1.35686	1.38097
ENSMUSG00000005034	Prkacb	protein kinase, cAMP dependent, catalytic, beta	NM_001164198	18749	1.14846	-1.01412	-1.05781	-1.19184	-1.33505
ENSMUSG00000005043	Sgsh	N-sulfoglucosamine sulfohydrolase (sulfamidase)	NM_018822	27029	-1.0911	1.08343	1.45435	1.51311	1.77832
ENSMUSG00000005045	Chd5	chromodomain helicase DNA binding protein 5	NM_001081376	269610	1.36322	1.11289	1.48229	1.48015	1.99369
ENSMUSG00000005054	Cstb	cystatin B	NM_007793	13014	1.44155	1.59911	1.99493	2.08946	2.11319
ENSMUSG00000005057	Sh2b2	SH2B adaptor protein 2	NM_001302938	23921	1.16717	1.75591	1.76158	2.61082	2.79114
ENSMUSG00000005069	Pex5	peroxisomal biogenesis factor 5	NM_001277330	19305	-1.16451	-1.1048	-1.17711	-1.05903	-1.07799
ENSMUSG00000005078	Jkamp	JNK1/MAPK8-associated membrane protein	NM_001205067	104771	1.0097	1.06779	1.16837	1.1752	1.04564
ENSMUSG00000005087	Cd44	CD44 antigen	NM_001039150	12505	2.13198	2.29152	2.7376	2.84706	2.69276
ENSMUSG00000005089	Slc1a2	solute carrier family 1 (glial high affinity glutamate transporter), member 2	NM_001077514	20511	4.55849	-1.07642	4.31007	1.3153	2.23255
ENSMUSG00000005102	Eif2ak4	eukaryotic translation initiation factor 2 alpha kinase 4	NM_001177806	27103	-1.05217	-1.10648	-1.12855	-1.03122	-1.02115
ENSMUSG00000005103	Wdr1	WD repeat domain 1	NM_011715	22388	1.0328	-1.03504	-1.0623	-1.05292	-1.07468
ENSMUSG00000005107	Slc2a9	solute carrier family 2 (facilitated glucose transporter), member 9	NM_001012363	117591	2.10275	3.79267	2.17259	1.50732	1.20617
ENSMUSG00000005124	Wisp1	WNT1 inducible signaling pathway protein 1	NM_018865	22402	-1.39443	-2.01511	-5.43887	-5.15929	-6.07904
ENSMUSG00000005125	Ndrg1	N-myc downstream regulated gene 1	NM_008681	17988	-2.02062	-2.18838	-2.10309	-1.84891	-1.3791
ENSMUSG00000005131	4930550C14Rik	RIKEN cDNA 4930550C14 gene	NM_029247	75311	1.2565	1.30039	1.21724	1.61949	1.66175
ENSMUSG00000005142	Man2b1	mannosidase 2, alpha B1	NM_010764	17159	1.2183	1.3398	1.5606	1.55707	1.45881
ENSMUSG00000005148	Klf5	Kruppel-like factor 5	NM_009769	12224	1.10601	1.06828	-1.04455	1.0638	-1.00165
ENSMUSG00000005150	Wdr83	WD repeat domain containing 83	NM_026399	67836	-1.09283	-1.06868	-1.16154	-1.08253	-1.02077
ENSMUSG00000005161	Prdx2	peroxiredoxin 2	NM_001317385	21672	1.43939	1.53682	1.73794	1.90952	1.9447
ENSMUSG00000005198	Polr2a	polymerase (RNA) II (DNA directed) polypeptide A	NM_001291068	20020	1.00108	1.0199	1.0591	1.05972	1.08619
ENSMUSG00000005202	Shbg	sex hormone binding globulin	NM_011367	20415	-2.09856	4.88321	-2.2795	-2.3589	-2.31619
ENSMUSG00000005204	Senp3	SUMO/sentrin specific peptidase 3	NM_001163571	80886	1.12947	1.18941	1.22995	1.27475	1.22623
ENSMUSG00000005220	Corin	corin	NM_001122756	53419	-6.4877	-3.10863	-4.93299	-7.29253	-14.3208
ENSMUSG00000005225	Plekha8	pleckstrin homology domain containing, family A (phosphoinositide binding specific) member 8	NM_001001335	231999	-1.39805	-1.40731	-1.38094	-1.42366	-1.12915
ENSMUSG00000005232	G6pc2	glucose-6-phosphatase, catalytic, 2	NM_001289856	14378	-2.09852	-2.22647	-2.27945	-2.35885	-2.31614
ENSMUSG00000005233	Spc25	SPC25, NDC80 kinetochore complex component, homolog (S. cerevisiae)	NM_001199123	66442	-1.03566	-1.2237	-1.22876	-1.34513	-1.49064
ENSMUSG00000005237	Dnah2	dynein, axonemal, heavy chain 2	NM_001081330	327954	-1.02961	-1.39724	-1.41405	-2.05332	-2.60418
ENSMUSG00000005251	Ripk4	receptor-interacting serine-threonine kinase 4	NM_023663	72388	1.20009	1.29564	1.35866	1.36828	1.31538
ENSMUSG00000005262	Ufd1	ubiquitin recognition factor in ER-associated degradation 1	NM_011672	22230	1.205	1.34397	1.40666	1.39366	1.43331
ENSMUSG00000005267	Zfp287	zinc finger protein 287	NM_133208	170740	-1.78548	-1.6809	1.10488	1.2575	1.05516
ENSMUSG00000005268	Prlr	prolactin receptor	NM_001253781	19116	3.10675	8.78444	8.58024	5.52768	2.81484
ENSMUSG00000005299	Letm1	leucine zipper-EF-hand containing transmembrane protein 1	NM_019694	56384	-1.05025	-1.0039	-1.00431	1.04692	1.04323
ENSMUSG00000005312	Ubqln1	ubiquilin 1	NM_026842	56085	-1.03695	-1.05286	-1.00271	1.04263	1.00445
ENSMUSG00000005320	Fgfr4	fibroblast growth factor receptor 4	NM_008011	14186	1.90659	1.50174	1.59044	1.32191	1.04621
ENSMUSG00000005338	Cadm3	cell adhesion molecule 3	NM_053199	94332	-2.64097	-4.20296	-1.43436	-1.27228	-95.0722
ENSMUSG00000005339	Fcer1a	Fc receptor, IgE, high affinity I, alpha polypeptide	NM_010184	14125	-2.09862	-2.22658	-2.27956	9.21794	4.69401
ENSMUSG00000005354	Txn2	thioredoxin 2	NM_019913	56551	1.21978	1.26648	1.39668	1.46068	1.57455
ENSMUSG00000005355	Casp14	caspase 14	NM_009809	12365	-1.41254	-1.17753	-6.02754	-14.5539	-42.87
ENSMUSG00000005357	Slc1a6	solute carrier family 1 (high affinity aspartate/glutamate transporter), member 6	NM_009200	20513	5.18041	4.8827	16.6918	4.60868	14.0806
ENSMUSG00000005360	Slc1a3	solute carrier family 1 (glial high affinity glutamate transporter), member 3	NM_148938	20512	-7.14982	-82.4755	1.93131	-2.679	1.90072
ENSMUSG00000005362	Crbn	cereblon	NM_021449	58799	-1.19926	-1.14016	-1.12727	-1.10186	-1.11328
ENSMUSG00000005364	Il5ra	interleukin 5 receptor, alpha	NM_008370	16192	6.44223	10.6719	18.4212	21.4047	19.3232
ENSMUSG00000005370	Msh6	mutS homolog 6	NM_010830	17688	1.22225	1.35195	1.42321	1.47307	1.47113
ENSMUSG00000005371	Fbxo11	F-box protein 11	NM_001081034	225055	-1.17414	-1.14621	-1.18982	-1.26366	-1.26262
ENSMUSG00000005373	Mlxipl	MLX interacting protein-like	NM_001359237	58805	-1.37559	-2.61163	-2.5401	-4.3809	-2.15083
ENSMUSG00000005374	Tbl2	transducin (beta)-like 2	NM_001363307	27368	-1.48964	-1.5535	-1.73879	-1.54547	-1.42611
ENSMUSG00000005378	Bud23	BUD23, rRNA methyltransferase and ribosome maturation factor	NM_001363324	66138	1.0293	1.0153	1.02153	-1.00339	1.01961
ENSMUSG00000005397	Nid1	nidogen 1	NM_010917	18073	-1.14132	-1.57716	-1.75557	-1.70246	-1.21367
ENSMUSG00000005410	Mcm5	minichromosome maintenance complex component 5	NM_001302540	17218	1.05049	-1.06599	-1.28657	-1.49858	-1.77895
ENSMUSG00000005413	Hmox1	heme oxygenase 1	NM_010442	15368	1.31394	1.32474	1.72739	1.86031	2.1797
ENSMUSG00000005417	Mprip	myosin phosphatase Rho interacting protein	NM_012027	26936	1.05537	1.08857	1.02675	-1.02587	1.05661
ENSMUSG00000005442	Cic	capicua transcriptional repressor	NM_001110131	71722	1.16574	1.24183	1.17473	1.17306	1.25529
ENSMUSG00000005447	Pafah1b3	platelet-activating factor acetylhydrolase, isoform 1b, subunit 3	NM_001357350	18476	1.06778	1.10824	1.02691	1.14684	1.11843
ENSMUSG00000005465	Il27ra	interleukin 27 receptor, alpha	NM_016671	50931	-2.09363	-6.66369	-3.41119	-1.28366	1.22613
ENSMUSG00000005469	Prkaca	protein kinase, cAMP dependent, catalytic, alpha	NM_001277898	18747	-1.10616	-1.02262	-1.00334	1.13901	1.2091
ENSMUSG00000005470	Asf1b	anti-silencing function 1B histone chaperone	NM_024184	66929	-1.13814	-1.40967	-1.60938	-1.46539	-1.50644
ENSMUSG00000005474	Myl10	myosin, light chain 10, regulatory	NM_001085387	59310	51.8018	9.76529	-2.27973	4.60869	18.7741
ENSMUSG00000005481	Ddx39	DEAD (Asp-Glu-Ala-Asp) box polypeptide 39	NM_001363116	68278	1.20702	1.19625	1.13465	1.20826	1.22214
ENSMUSG00000005483	Dnajb1	DnaJ heat shock protein family (Hsp40) member B1	NM_001308227	81489	1.16276	1.21191	1.24628	1.44977	1.51062
ENSMUSG00000005493	Msh4	mutS homolog 4	NM_001282054	55993	1.01789	-1.13708	-1.28055	-6.62553	-1.04093
ENSMUSG00000005501	Usp40	ubiquitin specific peptidase 40	NM_001033291	227334	1.07226	-1.02924	-1.01506	-1.10896	-1.07144
ENSMUSG00000005503	Evx1	even-skipped homeobox 1	NM_007966	14028	-2.09852	-2.22647	-2.27945	-2.35885	-2.31614
ENSMUSG00000005505	Kbtbd4	kelch repeat and BTB (POZ) domain containing 4	NM_001311116	67136	-1.03512	-1.04267	-1.07891	1.0224	1.28854
ENSMUSG00000005506	Celf1	CUGBP, Elav-like family member 1	NM_001244891	13046	-1.08611	-1.05297	1.00822	1.00316	1.08102
ENSMUSG00000005510	Ndufs3	NADH:ubiquinone oxidoreductase core subunit S3	NM_026688	68349	-1.02583	-1.01216	1.0221	1.10806	1.05472
ENSMUSG00000005514	Por	P450 (cytochrome) oxidoreductase	NM_008898	18984	1.00681	1.02823	1.15347	1.37427	1.5203
ENSMUSG00000005533	Igf1r	insulin-like growth factor I receptor	NM_010513	16001	-1.3104	-1.48078	-1.84208	-2.19819	-2.28791
ENSMUSG00000005534	Insr	insulin receptor	NM_001330056	16337	-1.28982	-1.40873	-1.47894	-1.48419	-1.62645
ENSMUSG00000005540	Fcer2a	Fc receptor, IgE, low affinity II, alpha polypeptide	NM_001253737	14128	1.82649	1.57807	-1.78407	1.48951	-1.20854
ENSMUSG00000005547	Cyp2a5	cytochrome P450, family 2, subfamily a, polypeptide 5	NM_007812	13087	5.18071	14.6486	-2.27961	2.30451	-2.3163
ENSMUSG00000005553	Atp4a	ATPase, H+/K+ exchanging, gastric, alpha polypeptide	NM_001290627	11944	1.99056	1.12571	1.83255	2.30212	-2.77226
ENSMUSG00000005566	Trim28	tripartite motif-containing 28	NM_011588	21849	-1.09228	-1.10154	-1.06605	-1.08893	-1.07342
ENSMUSG00000005575	Ube2m	ubiquitin-conjugating enzyme E2M	NM_001168469	22192	1.09006	1.25208	1.32913	1.54374	1.62625
ENSMUSG00000005580	Adcy9	adenylate cyclase 9	NM_001291910	11515	-1.53552	-1.35182	-1.37086	-1.46237	-1.22406
ENSMUSG00000005583	Mef2c	myocyte enhancer factor 2C	NM_001170537	17260	2.07124	1.95221	2.86022	3.68525	8.44454
ENSMUSG00000005609	Ctr9	CTR9 homolog, Paf1/RNA polymerase II complex component	NM_009431	22083	1.01892	-1.0052	-1.11503	-1.16296	-1.19734
ENSMUSG00000005610	Eif4g2	eukaryotic translation initiation factor 4, gamma 2	NM_001040131	13690	-1.05778	-1.01139	1.11899	1.10611	1.10846
ENSMUSG00000005611	Mrvi1	MRV integration site 1	NM_010826	17540	2.87558	4.33648	2.3826	1.02331	3.12645
ENSMUSG00000005615	Pcyt1a	phosphate cytidylyltransferase 1, choline, alpha isoform	NM_001163159	13026	1.09572	1.02982	1.11026	1.08786	1.07889
ENSMUSG00000005621	Zfp592	zinc finger protein 592	NM_178707	233410	-1.11583	-1.0765	1.03925	-1.03618	1.12583
ENSMUSG00000005625	Psmd4	proteasome (prosome, macropain) 26S subunit, non-ATPase, 4	NM_001282017	19185	1.07651	1.15522	1.11485	1.31122	1.26637
ENSMUSG00000005628	Tmod4	tropomodulin 4	NM_016712	50874	1.10545	1.07576	1.09946	1.14819	1.43815
ENSMUSG00000005640	Insrr	insulin receptor-related receptor	NM_011832	23920	-2.09852	-2.22647	-2.27945	-2.35885	-2.31614
ENSMUSG00000005649	Cabp5	calcium binding protein 5	NM_013877	29865	-10.4969	-1.02432	-11.4019	-1.08522	-11.5855
ENSMUSG00000005656	Snx6	sorting nexin 6	NM_026998	72183	1.08773	1.16625	1.29582	1.28906	1.26306
ENSMUSG00000005667	Mthfd2	methylenetetrahydrofolate dehydrogenase (NAD+ dependent), methenyltetrahydrofolate cyclohydrolase	NM_008638	17768	-1.24821	-1.40962	-1.85409	-2.27538	-2.36647
ENSMUSG00000005672	Kit	KIT proto-oncogene receptor tyrosine kinase	NM_001122733	16590	-1.81386	-3.11022	-6.73584	-13.1227	-19.9766
ENSMUSG00000005674	Tomm40l	translocase of outer mitochondrial membrane 40-like	NM_001037170	641376	1.03366	1.04652	-1.09131	-1.00951	-1.0543
ENSMUSG00000005677	Nr1i3	nuclear receptor subfamily 1, group I, member 3	NM_001243062	12355	-1.41676	1.33053	4.54849	-4.7774	-25.5013
ENSMUSG00000005681	Apoa2	apolipoprotein A-II	NM_001305549	11807	-2.09856	-2.22652	-2.2795	4.60916	-2.31619
ENSMUSG00000005682	Pan2	PAN2 poly(A) specific ribonuclease subunit	NM_001252326	103135	-1.07645	-1.11885	-1.31726	-1.285	-1.00062
ENSMUSG00000005683	Cs	citrate synthase	NM_026444	12974	-1.00979	-1.02855	-1.0421	-1.01968	1.01708
ENSMUSG00000005686	Ampd3	adenosine monophosphate deaminase 3	NM_001276301	11717	1.33121	1.53699	1.84175	1.99679	2.14323
ENSMUSG00000005687	Bcas2	breast carcinoma amplified sequence 2	NM_001356330	68183	1.14179	1.19813	1.22171	1.34724	1.26898
ENSMUSG00000005696	Sh2d1a	SH2 domain containing 1A	NM_001313688	20400	-2.09852	-2.22647	-2.27945	-2.35885	-2.31614
ENSMUSG00000005698	Ctcf	CCCTC-binding factor	NM_001358924	13018	-1.15725	-1.18684	-1.16399	-1.17285	-1.12915
ENSMUSG00000005699	Pard6a	par-6 family cell polarity regulator alpha	NM_001047435	56513	-1.11975	-1.22762	-1.28774	1.0231	1.16203
ENSMUSG00000005705	Agrp	agouti related neuropeptide	NM_001271806	11604	1.43723	1.81907	1.89019	-1.44069	1.63702
ENSMUSG00000005716	Pvalb	parvalbumin	NM_001330686	19293	-27.3059	-2.66461	3.48221	-30.6933	-30.1377
ENSMUSG00000005718	Tfap4	transcription factor AP4	NM_031182	83383	-1.02937	1.01109	-1.05512	1.05757	1.13943
ENSMUSG00000005732	Ranbp1	RAN binding protein 1	NM_011239	19385	1.13074	1.17242	1.24753	1.14419	1.02284
ENSMUSG00000005763	Cd247	CD247 antigen	NM_001113391	12503	2.59031	2.44145	4.76933	9.21748	4.69377
ENSMUSG00000005774	Rfx5	regulatory factor X, 5 (influences HLA class II expression)	NM_001355705	53970	1.21906	1.2015	1.04495	-1.08073	-1.14566
ENSMUSG00000005779	Psmb4	proteasome (prosome, macropain) subunit, beta type 4	NM_008945	19172	1.04418	1.07219	-1.0258	1.13656	1.07481
ENSMUSG00000005800	Mmp8	matrix metallopeptidase 8	NM_008611	17394	-2.70385	-15.5952	1.02143	-16.5225	-16.2234
ENSMUSG00000005802	Slc30a4	solute carrier family 30 (zinc transporter), member 4	NM_001290993	22785	-1.06104	-1.0469	1.16474	1.19226	1.2451
ENSMUSG00000005803	Sqor	sulfide quinone oxidoreductase	NM_001162503	59010	1.25061	1.25249	1.46072	1.66982	1.83406
ENSMUSG00000005804	Bloc1s6	biogenesis of lysosomal organelles complex-1, subunit 6, pallidin	NM_019788	18457	1.00036	1.00727	1.1318	1.16354	1.26147
ENSMUSG00000005813	Metap1	methionyl aminopeptidase 1	NM_175224	75624	-1.0138	1.04053	1.07894	1.19631	1.1736
ENSMUSG00000005823	Gpr108	G protein-coupled receptor 108	NM_001308072	78308	1.09814	1.2211	1.43997	1.53583	1.63308
ENSMUSG00000005824	Tnfsf14	tumor necrosis factor (ligand) superfamily, member 14	NM_019418	50930	5.18079	14.6488	-2.27957	-2.35897	-2.31626
ENSMUSG00000005836	Gata6	GATA binding protein 6	NM_010258	14465	1.56711	1.63193	1.72859	1.53712	1.70011
ENSMUSG00000005846	Rsl1d1	ribosomal L1 domain containing 1	NM_025546	66409	1.09174	1.15449	1.21237	1.23264	1.18722
ENSMUSG00000005864	Cnga2	cyclic nucleotide gated channel alpha 2	NM_007724	12789	1.05014	2.05197	2.64091	1.9596	1.67085
ENSMUSG00000005871	Apc	adenomatosis polyposis coli	NM_001360979	11789	-1.0643	-1.14811	-1.095	-1.08552	-1.14311
ENSMUSG00000005873	Reep5	receptor accessory protein 5	NM_007874	13476	1.12784	1.17059	1.1756	1.11107	1.01495
ENSMUSG00000005881	Ergic3	ERGIC and golgi 3	NM_001356413	66366	-1.02738	-1.01952	-1.01382	1.05869	1.074
ENSMUSG00000005882	Uqcc1	ubiquinol-cytochrome c reductase complex assembly factor 1	NM_001355441	56046	-1.00412	1.03873	1.02703	1.08564	1.10211
ENSMUSG00000005883	Spo11	SPO11 meiotic protein covalently bound to DSB	NM_001083959	26972	2.74127	4.29405	4.9762	2.95395	3.60309
ENSMUSG00000005886	Ncoa2	nuclear receptor coactivator 2	NM_001077695	17978	-1.21943	-1.31664	-1.30906	-1.23115	-1.24585
ENSMUSG00000005891	Prl4a1	prolactin family 4, subfamily a, member 1	NM_011165	19110	-2.09852	-2.22647	-2.27945	-2.35885	-2.31614
ENSMUSG00000005892	Trh	thyrotropin releasing hormone	NM_009426	22044	-2.09852	-2.22647	-2.27945	-2.35885	-2.31614
ENSMUSG00000005893	Nr2c2	nuclear receptor subfamily 2, group C, member 2	NM_001347342	22026	-1.07647	-1.16564	-1.15228	-1.32473	-1.16326
ENSMUSG00000005897	Nr2c1	nuclear receptor subfamily 2, group C, member 1	NM_011629	22025	1.12407	-1.00288	-1.08484	-1.22352	-1.35571
ENSMUSG00000005899	Smpd4	sphingomyelin phosphodiesterase 4	NM_001164609	77626	1.03272	-1.02603	-1.05045	-1.05096	1.01126
ENSMUSG00000005907	Pex1	peroxisomal biogenesis factor 1	NM_001293806	71382	-1.17573	-1.08852	-1.0252	-1.04104	1.02002
ENSMUSG00000005917	Otx1	orthodenticle homeobox 1	NM_011023	18423	-1.25578	-2.66465	-29.6607	-30.6938	-1.38601
ENSMUSG00000005936	Kctd20	potassium channel tetramerisation domain containing 20	NM_001356298	66989	-1.0108	1.01295	1.02537	-1.00412	-1.03889
ENSMUSG00000005947	Itgae	integrin alpha E, epithelial-associated	NM_001361245	16407	2.47478	1.59039	4.76372	-1.66537	1.63073
ENSMUSG00000005949	Ctns	cystinosis, nephropathic	NM_001357891	83429	-1.05254	1.12618	1.3549	1.27109	1.64884
ENSMUSG00000005950	P2rx5	purinergic receptor P2X, ligand-gated ion channel, 5	NM_033321	94045	-1.2019	-1.31632	-2.17964	-1.98008	-3.26528
ENSMUSG00000005951	Shpk	sedoheptulokinase	NM_029031	74637	1.1657	1.10285	1.45983	1.69946	1.89771
ENSMUSG00000005952	Trpv1	transient receptor potential cation channel, subfamily V, member 1	NM_001001445	193034	-1.931	-1.02438	1.90698	2.76417	-11.5862
ENSMUSG00000005958	Ephb3	Eph receptor B3	NM_010143	13845	1.51036	1.84177	1.83916	1.97188	2.15157
ENSMUSG00000005968	Tuft1	tuftelin 1	NM_001293728	22156	1.11473	1.20019	1.27387	1.31523	1.37737
ENSMUSG00000005973	Rcn1	reticulocalbin 1	NM_009037	19672	-1.13818	-1.00102	-1.06696	1.1166	-1.20827
ENSMUSG00000005980	Dnase1	deoxyribonuclease I	NM_001357143	13419	-1.36256	-1.3768	-1.90972	-1.51894	-2.25578
ENSMUSG00000005981	Trap1	TNF receptor-associated protein 1	NM_026508	68015	1.01646	1.02594	1.03494	1.03105	-1.08615
ENSMUSG00000005982	Naa60	N(alpha)-acetyltransferase 60, NatF catalytic subunit	NM_001290689	74763	1.03335	1.09138	1.12464	1.11078	1.18971
ENSMUSG00000005983	1700037C18Rik	RIKEN cDNA 1700037C18 gene	NM_028484	73261	1.20436	1.30135	-1.13533	1.10482	-1.03581
ENSMUSG00000005986	Ankrd13d	ankyrin repeat domain 13 family, member D	NM_026720	68423	1.43138	1.71495	1.90699	1.89762	1.78065
ENSMUSG00000005994	Tyrp1	tyrosinase-related protein 1	NM_001282014	22178	5.18095	-2.22652	-2.2795	-2.3589	-2.31619
ENSMUSG00000006005	Tpr	translocated promoter region, nuclear basket protein	NM_133780	108989	-1.02689	1.00631	1.08808	1.0977	1.07274
ENSMUSG00000006007	Pdc	phosducin	NM_001159730	20028	-2.09865	14.6487	-2.27959	13.8266	-2.31629
ENSMUSG00000006010	Odr4	odr4 GPCR localization factor homolog	NM_001077237	226499	-1.05972	-1.10839	-1.01977	1.01254	1.0081
ENSMUSG00000006014	Prg4	proteoglycan 4 (megakaryocyte stimulating factor, articular superficial zone protein)	NM_001110146	96875	2.0122	-1.08554	-1.71757	-1.30343	1.19807
ENSMUSG00000006019	Dhx34	DEAH (Asp-Glu-Ala-His) box polypeptide 34	NM_001285931	71723	1.15059	1.1698	1.05365	1.13754	1.32808
ENSMUSG00000006021	Kptn	kaptin	NM_133727	70394	1.03559	-1.07522	-1.17506	-1.07055	-1.18725
ENSMUSG00000006024	Napa	N-ethylmaleimide sensitive fusion protein attachment protein alpha	NM_025898	108124	1.12953	1.13361	1.25825	1.2557	1.44758
ENSMUSG00000006050	Sra1	steroid receptor RNA activator 1	NM_001164406	24068	1.19423	1.37446	1.50708	1.81618	1.69465
ENSMUSG00000006056	Calcoco2	calcium binding and coiled-coil domain 2	NM_001100177	76815	-35.7094	-1.74235	-38.7883	-40.1393	-3.62501
ENSMUSG00000006057	Atp5g1	ATP synthase, H+ transporting, mitochondrial F0 complex, subunit C1 (subunit 9)	NM_001161419	11951	1.0613	1.10166	1.05141	1.24834	1.15835
ENSMUSG00000006058	Snf8	SNF8, ESCRT-II complex subunit, homolog (S. cerevisiae)	NM_001356362	27681	1.03195	1.11444	1.11818	1.16578	1.19322
ENSMUSG00000006095	Tbcb	tubulin folding cofactor B	NM_001360648	66411	1.16094	1.20064	1.16298	1.18311	1.19926
ENSMUSG00000006127	Inpp5k	inositol polyphosphate 5-phosphatase K	NM_008916	19062	1.01379	-1.00461	-1.03776	1.0267	1.09798
ENSMUSG00000006134	Crkl	v-crk avian sarcoma virus CT10 oncogene homolog-like	NM_001277231	12929	1.02367	1.06286	1.2229	1.29443	1.34807
ENSMUSG00000006143	Upk3bl	uroplakin 3B-like	NM_001359361	69665	1.5866	1.35937	1.0562	-1.15537	-1.58811
ENSMUSG00000006154	Eps8l1	EPS8-like 1	NM_001290416	67425	1.11327	1.12239	-1.0295	-1.17522	-1.29516
ENSMUSG00000006169	Clint1	clathrin interactor 1	NM_001045520	216705	-1.23226	-1.28032	-1.28419	-1.25374	-1.25952
ENSMUSG00000006179	Prss16	protease, serine 16 (thymus)	NM_019429	54373	-1.24579	-1.12805	1.06089	1.37591	1.39439
ENSMUSG00000006191	Cdkal1	CDK5 regulatory subunit associated protein 1-like 1	NM_001308486	68916	-1.42195	-1.87437	-2.28496	-2.81423	-3.01079
ENSMUSG00000006200	Rhox6	reproductive homeobox 6	NM_008955	19202	-2.09852	-2.22647	-2.27945	-2.35885	-2.31614
ENSMUSG00000006204	5430419D17Rik	RIKEN cDNA 5430419D17 gene	NM_175166	71395	-2.0987	9.76562	-2.27966	13.8262	14.0812
ENSMUSG00000006205	Htra1	HtrA serine peptidase 1	NM_019564	56213	1.37194	1.82054	2.20308	2.50925	2.4145
ENSMUSG00000006215	Zbtb17	zinc finger and BTB domain containing 17	NM_009541	22642	1.01071	1.03019	-1.02002	1.09381	1.01895
ENSMUSG00000006216	Clcnkb	chloride channel, voltage-sensitive Kb	NM_019701	56365	-2.09867	24.4139	38.1539	-2.35902	-2.31632
ENSMUSG00000006218	Fam131c	family with sequence similarity 131, member C	NM_001085513	277743	-1.32433	1.42338	2.3815	3.19698	2.66049
ENSMUSG00000006219	Fblim1	filamin binding LIM protein 1	NM_001163256	74202	1.42667	1.49303	1.47502	1.41864	1.44894
ENSMUSG00000006221	Hspb7	heat shock protein family, member 7 (cardiovascular)	NM_013868	29818	-1.5922	1.2403	1.59693	-1.39201	-2.30646
ENSMUSG00000006235	Epor	erythropoietin receptor	NM_010149	13857	-1.6388	-2.56309	-2.49504	-5.94323	-2.36103
ENSMUSG00000006241	Ccdc159	coiled-coil domain containing 159	NM_001164614	67119	1.23018	1.28505	1.24292	1.22281	1.12666
ENSMUSG00000006262	Mob1b	MOB kinase activator 1B	NM_026735	68473	1.02167	1.06166	1.23735	1.17461	1.21967
ENSMUSG00000006269	Atp6v1b1	ATPase, H+ transporting, lysosomal V1 subunit B1	NM_134157	110935	-44.1143	-46.804	-1.46913	-49.5868	1.56305
ENSMUSG00000006270	Vax1	ventral anterior homeobox 1	NM_009501	22326	-2.09852	-2.22647	-2.27945	-2.35885	-2.31614
ENSMUSG00000006273	Atp6v1b2	ATPase, H+ transporting, lysosomal V1 subunit B2	NM_007509	11966	1.06024	1.09138	1.21403	1.39189	1.54065
ENSMUSG00000006276	Eps15l1	epidermal growth factor receptor pathway substrate 15-like 1	NM_001122832	13859	-1.02878	-1.09636	-1.16443	-1.32344	-1.2536
ENSMUSG00000006281	Tep1	telomerase associated protein 1	NM_009351	21745	-1.0093	1.00221	-1.02411	-1.09176	-1.07966
ENSMUSG00000006288	Ttc5	tetratricopeptide repeat domain 5	NM_001080949	219022	-1.01224	1.02925	-1.02721	1.00602	1.10263
ENSMUSG00000006289	Osgep	O-sialoglycoprotein endopeptidase	NM_133676	66246	1.0157	-1.04014	1.0115	-1.01217	-1.09251
ENSMUSG00000006299	Aamp	angio-associated migratory protein	NM_001190444	227290	1.01288	1.09142	1.06803	1.17172	1.24604
ENSMUSG00000006301	Tmbim1	transmembrane BAX inhibitor motif containing 1	NM_027154	69660	1.55401	1.68696	2.02308	2.07184	2.0496
ENSMUSG00000006304	Arpc2	actin related protein 2/3 complex, subunit 2	NM_001357387	76709	1.22557	1.22259	1.24417	1.28126	1.28421
ENSMUSG00000006307	Kmt2b	lysine (K)-specific methyltransferase 2B	NM_001290573	75410	-1.01529	1.02127	1.04399	-1.01438	1.06995
ENSMUSG00000006310	Zbtb32	zinc finger and BTB domain containing 32	NM_021397	58206	1.13805	-1.09924	-1.64213	-2.22405	-2.49152
ENSMUSG00000006311	Etv2	ets variant 2	NM_007959	14008	-18.9015	-20.054	1.32387	1.02345	-20.8617
ENSMUSG00000006313	Upk1a	uroplakin 1A	NM_026815	109637	-2.01047	-2.51225	-2.36208	-1.78767	-1.41128
ENSMUSG00000006315	Tmem147	transmembrane protein 147	NM_027215	69804	1.04864	1.03457	-1.02249	1.01296	-1.2172
ENSMUSG00000006333	Rps9	ribosomal protein S9	NM_029767	76846	1.02048	-1.09576	-1.24671	-1.27028	-1.40522
ENSMUSG00000006335	Tfpt	TCF3 (E2A) fusion partner	NM_001290381	69714	1.03235	-1.00211	-1.0803	1.19528	1.23326
ENSMUSG00000006342	Susd2	sushi domain containing 2	NM_001162913	71733	-1.18114	1.06398	1.09698	1.28322	1.6478
ENSMUSG00000006344	Ggt5	gamma-glutamyltransferase 5	NM_001359425	23887	-2.09857	-2.22653	-2.27952	9.21814	-2.31621
ENSMUSG00000006345	Ggt1	gamma-glutamyltransferase 1	NM_001305992	14598	-2.11429	-3.44937	-7.2858	-12.6511	-18.3596
ENSMUSG00000006356	Crip2	cysteine rich protein 2	NM_001347443	68337	1.40821	1.47727	1.5707	1.68338	1.72027
ENSMUSG00000006360	Crip1	cysteine-rich protein 1 (intestinal)	NM_007763	12925	1.80355	1.96813	2.22034	2.43021	2.52802
ENSMUSG00000006362	Cbfa2t3	CBFA2/RUNX1 translocation partner 3	NM_001109873	12398	-1.07634	-1.21819	-1.17732	-1.02064	-1.02113
ENSMUSG00000006369	Fbln1	fibulin 1	NM_001347088	14114	-1.72561	1.11189	-1.74944	-1.35779	-1.56848
ENSMUSG00000006373	Pgrmc1	progesterone receptor membrane component 1	NM_016783	53328	1.00484	1.00805	-1.02388	1.00942	-1.06946
ENSMUSG00000006378	Gcat	glycine C-acetyltransferase (2-amino-3-ketobutyrate-coenzyme A ligase)	NM_001161712	26912	-1.37871	-1.28674	-1.33264	-1.82988	-2.16276
ENSMUSG00000006386	Tek	TEK receptor tyrosine kinase	NM_001290549	21687	-1.2558	-2.6647	-2.72811	-2.82313	-30.1387
ENSMUSG00000006389	Mpl	myeloproliferative leukemia virus oncogene	NM_001122949	17480	10.3608	9.76534	4.76924	4.60872	4.69369
ENSMUSG00000006390	Elovl1	elongation of very long chain fatty acids (FEN1/Elo2, SUR4/Elo3, yeast)-like 1	NM_001039175	54325	1.1082	1.14898	1.17566	1.24697	1.2185
ENSMUSG00000006392	Med8	mediator complex subunit 8	NM_001290688	80509	1.03812	1.15697	1.16546	1.16078	1.35593
ENSMUSG00000006395	Hyi	hydroxypyruvate isomerase (putative)	NM_026601	68180	1.03328	1.19266	1.16839	1.27893	1.14309
ENSMUSG00000006398	Cdc20	cell division cycle 20	NM_023223	107995	-1.2128	-1.61251	-2.18577	-2.04738	-2.56393
ENSMUSG00000006403	Adamts4	a disintegrin-like and metallopeptidase (reprolysin type) with thrombospondin type 1 motif, 4	NM_172845	240913	1.83833	1.28656	1.39853	1.24373	1.65563
ENSMUSG00000006411	Nectin4	nectin cell adhesion molecule 4	NM_001122680	71740	2.04569	2.01927	1.41611	1.00033	-1.32286
ENSMUSG00000006412	Pfdn2	prefoldin 2	NM_001360824	18637	1.12038	1.24935	1.0796	1.2541	1.23019
ENSMUSG00000006418	Rnf114	ring finger protein 114	NM_001356496	81018	-1.16412	-1.15712	-1.0955	1.02488	1.05606
ENSMUSG00000006423	C330007P06Rik	RIKEN cDNA C330007P06 gene	NM_029951	77644	1.00339	1.09419	1.12913	1.08587	1.01807
ENSMUSG00000006435	Neurl1a	neuralized E3 ubiquitin protein ligase 1A	NM_001163480	18011	-2.58385	-4.76922	-4.56973	-7.68438	-10.9748
ENSMUSG00000006442	Srm	spermidine synthase	NM_009272	20810	1.17703	1.2346	1.12499	1.18234	1.14344
ENSMUSG00000006445	Epha2	Eph receptor A2	NM_010139	13836	1.44105	1.66122	1.65473	1.69185	1.6656
ENSMUSG00000006456	Rbm14	RNA binding motif protein 14	NM_019869	56275	-1.19619	-1.22423	-1.33356	-1.48568	-1.41912
ENSMUSG00000006457	Actn3	actinin alpha 3	NM_013456	11474	-1.73847	-20.0539	-20.5311	-21.2462	1.82405
ENSMUSG00000006462	A530013C23Rik	RIKEN cDNA A530013C23 gene	NM_177851	329562	7.52733	6.87304	9.745	17.7874	22.804
ENSMUSG00000006463	Zdhhc24	zinc finger, DHHC domain containing 24	NM_001168516	70605	1.05937	1.22522	1.22259	1.15646	1.2706
ENSMUSG00000006464	Bbs1	Bardet-Biedl syndrome 1 (human)	NM_001033128	52028	-1.47249	-1.69744	-2.0579	-2.94774	-2.50338
ENSMUSG00000006469	Slc34a3	solute carrier family 34 (sodium phosphate), member 3	NM_001362748	142681	-2.09866	9.76582	42.9233	-2.35901	-2.3163
ENSMUSG00000006471	Ndor1	NADPH dependent diflavin oxidoreductase 1	NM_001082476	78797	1.041	1.2203	1.24392	1.15036	1.32579
ENSMUSG00000006476	Nsmf	NMDA receptor synaptonuclear signaling and neuronal migration factor	NM_001039386	56876	1.08027	1.13063	1.09917	1.10779	1.33958
ENSMUSG00000006488	Prl7a1	prolactin family 7, subfamily a, member 1	NM_001164058	19113	-2.09868	9.76575	9.53874	-2.35902	4.69388
ENSMUSG00000006490	Prl8a9	prolactin family8, subfamily a, member 9	NM_001316721	67310	-2.09878	14.6478	14.3073	6.91297	37.5476
ENSMUSG00000006494	Pdk1	pyruvate dehydrogenase kinase, isoenzyme 1	NM_001360002	228026	-1.58726	-1.73858	-1.48222	-1.46907	-1.41627
ENSMUSG00000006498	Ptbp1	polypyrimidine tract binding protein 1	NM_001077363	19205	-1.0317	-1.09408	-1.11194	-1.16386	-1.08539
ENSMUSG00000006517	Mvd	mevalonate (diphospho) decarboxylase	NM_138656	192156	-1.10094	-1.18691	-1.51233	-1.54725	-1.58792
ENSMUSG00000006519	Cyba	cytochrome b-245, alpha polypeptide	NM_001301284	13057	1.15841	1.19656	1.0627	1.15428	-1.00035
ENSMUSG00000006522	Itih3	inter-alpha trypsin inhibitor, heavy chain 3	NM_008407	16426	-2.09862	-2.22658	-2.27956	9.21794	4.69401
ENSMUSG00000006526	Tmem110	transmembrane protein 110	NM_028839	69179	1.04263	1.15763	1.16259	1.12828	1.18801
ENSMUSG00000006527	Sfmbt1	Scm-like with four mbt domains 1	NM_001166531	54650	-1.08697	-1.07293	1.05697	-1.02295	1.09464
ENSMUSG00000006529	Itih1	inter-alpha trypsin inhibitor, heavy chain 1	NM_001306078	16424	5.18077	-2.22659	-2.27958	18.4355	-2.31627
ENSMUSG00000006538	Ihh	Indian hedgehog	NM_001313683	16147	3.58297	1.50094	-2.72833	-2.82336	3.607
ENSMUSG00000006542	Prkag3	protein kinase, AMP-activated, gamma 3 non-catalytic subunit	NM_153744	241113	3.10692	-11.1381	-1.04881	11.0558	7.5065
ENSMUSG00000006546	Cryba2	crystallin, beta A2	NM_021541	12958	-2.09856	-2.22652	-2.2795	4.60916	-2.31619
ENSMUSG00000006567	Atp7b	ATPase, Cu++ transporting, beta polypeptide	NM_007511	11979	-4.831	-1.02515	-1.31192	-1.35762	5.25094
ENSMUSG00000006570	Defb2	defensin beta 2	NM_010030	13215	-2.09852	-2.22647	-2.27945	-2.35885	-2.31614
ENSMUSG00000006574	Slc4a1	solute carrier family 4 (anion exchanger), member 1	NM_011403	20533	-2.09863	-2.22659	4.76954	-2.35897	18.7754
ENSMUSG00000006575	Rundc3a	RUN domain containing 3A	NM_001252347	51799	-1.09876	-1.14494	1.13747	1.39851	1.83908
ENSMUSG00000006576	Slc4a3	solute carrier family 4 (anion exchanger), member 3	NM_001357149	20536	1.08383	1.15184	-1.03957	1.00906	-1.06723
ENSMUSG00000006585	Cdt1	chromatin licensing and DNA replication factor 1	NM_026014	67177	1.13217	1.11027	1.18653	1.13679	1.24542
ENSMUSG00000006586	Runx1t1	RUNX1 translocation partner 1	NM_001111026	12395	-2.09863	-2.22659	9.53894	-2.35897	9.38783
ENSMUSG00000006587	Snai3	snail family zinc finger 3	NM_013914	30927	1.88939	1.93376	3.17999	3.32731	3.71071
ENSMUSG00000006589	Aprt	adenine phosphoribosyl transferase	NM_009698	11821	1.45796	1.60343	1.67162	1.86988	1.81226
ENSMUSG00000006599	Gtf2h1	general transcription factor II H, polypeptide 1	NM_001291075	14884	1.05256	1.05872	1.21905	1.23694	1.18429
ENSMUSG00000006611	Hfe	hemochromatosis	NM_001347493	15216	-1.4122	-2.44077	-2.58215	-1.43149	-2.62371
ENSMUSG00000006638	Abhd1	abhydrolase domain containing 1	NM_021304	57742	1.54569	1.55804	1.01785	1.51834	1.51716
ENSMUSG00000006641	Slc5a6	solute carrier family 5 (sodium-dependent vitamin transporter), member 6	NM_001177621	330064	1.41968	1.80231	1.62325	2.1467	2.04253
ENSMUSG00000006642	Tcf23	transcription factor 23	NM_053085	69852	-2.09857	9.76622	-2.27952	-2.35891	-2.31621
ENSMUSG00000006649	Nphs1	nephrosis 1, nephrin	NM_019459	54631	-2.09872	4.88284	9.53854	4.60882	9.38744
ENSMUSG00000006651	Aplp1	amyloid beta (A4) precursor-like protein 1	NM_007467	11803	-2.02509	-2.43621	-2.71546	-2.41517	-2.28676
ENSMUSG00000006673	Qrich1	glutamine-rich 1	NM_001114119	69232	-1.02928	-1.02168	1.03149	1.0584	1.09974
ENSMUSG00000006675	P4htm	prolyl 4-hydroxylase, transmembrane (endoplasmic reticulum)	NM_001357465	74443	-1.27549	2.06904	1.58789	1.04622	-2.34624
ENSMUSG00000006676	Usp19	ubiquitin specific peptidase 19	NM_001168371	71472	-1.00705	1.06447	1.08057	1.08895	1.16392
ENSMUSG00000006678	Pola1	polymerase (DNA directed), alpha 1	NM_008892	18968	-1.28878	-1.6211	-1.6488	-2.43184	-2.61941
ENSMUSG00000006699	Cdc42	cell division cycle 42	NM_001243769	12540	1.08295	1.09142	1.08199	1.08924	1.02686
ENSMUSG00000006705	Pknox1	Pbx/knotted 1 homeobox	NM_016670	18771	-1.06115	1.08643	1.08368	1.14493	1.06773
ENSMUSG00000006711	D130043K22Rik	RIKEN cDNA D130043K22 gene	NM_001081051	210108	-1.28019	-10.8655	-120.945	-5.75586	-122.892
ENSMUSG00000006715	Gmnn	geminin	NM_020567	57441	-1.05634	-1.10553	-1.32047	-1.40948	-1.54584
ENSMUSG00000006717	Acot13	acyl-CoA thioesterase 13	NM_025790	66834	1.24054	1.32925	1.48959	1.47186	1.57702
ENSMUSG00000006720	Zfp184	zinc finger protein 184 (Kruppel-like)	NM_001360886	193452	-1.17539	-1.14776	-1.09794	-1.1024	-1.21389
ENSMUSG00000006724	Cyp27b1	cytochrome P450, family 27, subfamily b, polypeptide 1	NM_010009	13115	5.37394	4.87751	10.261	5.13498	7.57392
ENSMUSG00000006728	Cdk4	cyclin-dependent kinase 4	NM_001355005	12567	1.04642	1.03509	-1.01865	-1.03132	-1.02265
ENSMUSG00000006731	B4galnt1	beta-1,4-N-acetyl-galactosaminyl transferase 1	NM_001244617	14421	1.0252	1.0062	-1.04483	1.01921	1.09847
ENSMUSG00000006732	Mettl1	methyltransferase like 1	NM_010792	17299	1.23705	1.33656	1.41784	1.3943	1.33655
ENSMUSG00000006736	Tspan31	tetraspanin 31	NM_025982	67125	1.00981	1.07881	1.18833	1.26859	1.29433
ENSMUSG00000006740	Kif5b	kinesin family member 5B	NM_008448	16573	1.00102	1.02283	1.1148	1.14173	1.07029
ENSMUSG00000006763	Saal1	serum amyloid A-like 1	NM_030233	78935	1.02133	-1.04189	-1.10316	-1.06502	-1.12635
ENSMUSG00000006764	Tph2	tryptophan hydroxylase 2	NM_173391	216343	-1.64242	1.14772	-1.78403	-1.84616	-1.20851
ENSMUSG00000006777	Krt23	keratin 23	NM_033373	94179	1.99047	1.50087	1.46598	7.43712	6.49222
ENSMUSG00000006782	Cnp	2',3'-cyclic nucleotide 3' phosphodiesterase	NM_001146318	12799	-1.00257	-1.21093	-1.41115	-1.67121	-1.93672
ENSMUSG00000006784	Ttc25	tetratricopeptide repeat domain 25	NM_001363174	74407	1.18931	-1.06335	-2.01569	-2.61758	-2.07242
ENSMUSG00000006800	Sulf2	sulfatase 2	NM_001252578	72043	1.51124	1.36967	1.30336	1.2296	1.10898
ENSMUSG00000006818	Sod2	superoxide dismutase 2, mitochondrial	NM_013671	20656	-1.12352	-1.09309	-1.09461	-1.02861	-1.0867
ENSMUSG00000006850	Tmco6	transmembrane and coiled-coil domains 6	NM_028036	71983	1.1009	1.1361	-1.13924	-1.1342	-1.05347
ENSMUSG00000006906	Stambp	STAM binding protein	NM_001362078	70527	1.02436	1.06678	1.18676	1.15869	1.21632
ENSMUSG00000006920	Ezh1	enhancer of zeste 1 polycomb repressive complex 2 subunit	NM_007970	14055	-1.35617	-1.3967	-1.43505	-1.47015	-1.33482
ENSMUSG00000006930	Hap1	huntingtin-associated protein 1	NM_001359052	15114	-1.28107	-1.34248	-1.25845	-1.06062	-1.10335
ENSMUSG00000006931	P3h4	prolyl 3-hydroxylase family member 4 (non-enzymatic)	NM_176830	66180	1.0549	1.14419	-1.04971	-1.05822	-1.22453
ENSMUSG00000006932	Ctnnb1	catenin (cadherin associated protein), beta 1	NM_001165902	12387	-1.20001	-1.27705	-1.34395	-1.35388	-1.37067
ENSMUSG00000006941	Eif1b	eukaryotic translation initiation factor 1B	NM_026892	68969	-1.13265	1.0166	1.1071	1.14877	1.2435
ENSMUSG00000006948	Klk4	kallikrein related-peptidase 4 (prostase, enamel matrix, prostate)	NM_019928	56640	-2.09856	-2.22652	-2.2795	-2.3589	4.69414
ENSMUSG00000006958	Chrd	chordin	NM_001278041	12667	-4.83091	-5.12546	-1.3119	1.84146	1.87541
ENSMUSG00000006998	Psmd2	proteasome (prosome, macropain) 26S subunit, non-ATPase, 2	NM_134101	21762	1.01853	1.03975	1.02777	1.09897	1.06335
ENSMUSG00000007021	Syngr3	synaptogyrin 3	NM_011522	20974	-1.51855	-2.60258	-1.97937	-1.07003	-1.13538
ENSMUSG00000007029	Vars	valyl-tRNA synthetase	NM_011690	22321	-1.06202	-1.06068	-1.1116	-1.17419	-1.1257
ENSMUSG00000007030	Vwa7	von Willebrand factor A domain containing 7	NM_001347347	27762	1.76361	1.30286	1.22071	-1.23525	-1.44719
ENSMUSG00000007033	Hspa1l	heat shock protein 1-like	NM_013558	15482	1.32105	1.14137	2.28032	1.567	2.14446
ENSMUSG00000007034	Slc44a4	solute carrier family 44, member 4	NM_023557	70129	1.01872	1.02308	1.02906	-1.01288	-1.03516
ENSMUSG00000007035	Msh5	mutS homolog 5	NM_001146215	17687	1.32144	1.615	1.95091	2.17207	2.67153
ENSMUSG00000007036	Abhd16a	abhydrolase domain containing 16A	NM_178592	193742	-1.0986	1.06719	-1.11644	-1.05339	-1.09518
ENSMUSG00000007038	Neu1	neuraminidase 1	NM_010893	18010	1.02609	1.0282	1.08953	1.14845	1.26704
ENSMUSG00000007039	Ddah2	dimethylarginine dimethylaminohydrolase 2	NM_001190449	51793	1.07881	1.07448	-1.19982	-1.16349	-1.34279
ENSMUSG00000007041	Clic1	chloride intracellular channel 1	NM_033444	114584	1.16812	1.23432	1.26263	1.42243	1.43412
ENSMUSG00000007050	Lsm2	LSM2 homolog, U6 small nuclear RNA and mRNA degradation associated	NM_001110101	27756	1.33619	1.35702	1.25254	1.23865	1.15082
ENSMUSG00000007080	Pole	polymerase (DNA directed), epsilon	NM_011132	18973	-1.13244	-1.2147	-1.45118	-1.59968	-1.75747
ENSMUSG00000007097	Atp1a2	ATPase, Na+/K+ transporting, alpha 2 polypeptide	NM_178405	98660	-1.09594	-1.09636	-1.28842	-1.71162	-2.11527
ENSMUSG00000007107	Atp1a4	ATPase, Na+/K+ transporting, alpha 4 polypeptide	NM_013734	27222	-1.17848	-1.0462	-1.80977	-2.08889	-1.21201
ENSMUSG00000007122	Casq1	calsequestrin 1	NM_009813	12372	-1.49414	-1.17761	-1.25962	-1.23006	-1.71505
ENSMUSG00000007207	Stx1a	syntaxin 1A (brain)	NM_001359179	20907	1.22213	1.23273	1.17821	1.20564	1.27677
ENSMUSG00000007209	Ceacam9	carcinoembryonic antigen-related cell adhesion molecule 9	NM_011927	26368	-2.09859	-2.22655	23.8474	-2.35893	-2.31623
ENSMUSG00000007216	Zfp775	zinc finger protein 775	NM_173429	243372	-1.04347	1.07857	1.1861	1.20773	1.23616
ENSMUSG00000007279	Scube2	signal peptide, CUB domain, EGF-like 2	NM_020052	56788	-2.09863	14.6488	7.15424	-2.35898	-2.31627
ENSMUSG00000007338	Mrpl49	mitochondrial ribosomal protein L49	NM_026246	18120	1.03929	1.13812	1.07518	1.16292	1.11579
ENSMUSG00000007379	Dennd2c	DENN/MADD domain containing 2C	NM_001356383	329727	1.28302	1.32327	1.32591	1.31356	1.08975
ENSMUSG00000007411	Mark3	MAP/microtubule affinity regulating kinase 3	NM_021516	17169	-1.14517	-1.16104	-1.193	-1.18485	-1.25016
ENSMUSG00000007415	Gatad1	GATA zinc finger domain containing 1	NM_026033	67210	1.05555	1.1509	1.20826	1.30437	1.28418
ENSMUSG00000007440	Pcdha10	protocadherin alpha 10	NM_009961	12943	-1.76072	-1.52843	-2.86878	-8.90586	-1.24929
ENSMUSG00000007457	NA	NA	NA	NA	-2.09852	-2.22647	-2.27945	-2.35885	-2.31614
ENSMUSG00000007458	M6pr	mannose-6-phosphate receptor, cation dependent	NM_010749	17113	1.03939	-1.02591	1.00228	1.01211	1.02418
ENSMUSG00000007476	Lrrc8a	leucine rich repeat containing 8A	NM_177725	241296	1.2379	1.34619	1.40119	1.24915	1.32909
ENSMUSG00000007480	Mc5r	melanocortin 5 receptor	NM_013596	17203	-10.4983	1.95223	9.05723	5.98852	14.5433
ENSMUSG00000007564	Ppp2r1a	protein phosphatase 2, regulatory subunit A, alpha	NM_016891	51792	-1.0474	-1.11471	-1.14731	-1.14333	-1.17827
ENSMUSG00000007570	Fance	Fanconi anemia, complementation group E	NM_001163819	72775	-1.04896	-1.02219	1.00313	1.13933	1.18219
ENSMUSG00000007589	Tinf2	Terf1 (TRF1)-interacting nuclear factor 2	NM_145705	28113	1.19756	1.2028	1.17323	1.15366	1.22902
ENSMUSG00000007591	Tssk4	testis-specific serine kinase 4	NM_001253888	71099	-1.53649	1.07349	-2.22528	-1.43926	-1.83333
ENSMUSG00000007594	Hapln4	hyaluronan and proteoglycan link protein 4	NM_177900	330790	1.12613	-5.80966	1.17683	1.38091	1.37879
ENSMUSG00000007603	Dus3l	dihydrouridine synthase 3-like (S. cerevisiae)	NM_001360405	224907	-1.04918	1.02723	-1.18447	-1.16491	-1.1404
ENSMUSG00000007610	Gtpbp3	GTP binding protein 3	NM_032544	70359	1.09534	1.11672	1.11284	1.30545	1.29168
ENSMUSG00000007613	Tgfbr1	transforming growth factor, beta receptor I	NM_001312868	21812	1.23677	1.27425	1.19115	1.09529	1.16251
ENSMUSG00000007617	Homer1	homer scaffolding protein 1	NM_001284189	26556	-1.23789	-1.15067	-1.10543	-1.08789	-1.02732
ENSMUSG00000007646	Rad51c	RAD51 paralog C	NM_001291440	114714	-1.16407	-1.41922	-1.60039	-1.26971	1.01005
ENSMUSG00000007653	Gabrb2	gamma-aminobutyric acid (GABA) A receptor, subunit beta 2	NM_001347314	14401	5.18065	29.2965	4.76942	-2.35903	-2.31633
ENSMUSG00000007655	Cav1	caveolin 1, caveolae protein	NM_001243064	12389	1.28912	1.22244	1.09015	1.01674	-1.25905
ENSMUSG00000007656	Arpp19	cAMP-regulated phosphoprotein 19	NM_001142655	59046	1.09987	1.17176	1.0928	1.19746	1.11803
ENSMUSG00000007659	Bcl2l1	BCL2-like 1	NM_001289716	12048	1.22979	1.21667	1.08286	1.07926	1.09248
ENSMUSG00000007670	Khsrp	KH-type splicing regulatory protein	NM_010613	16549	-1.00889	-1.04781	-1.15461	-1.13583	-1.13092
ENSMUSG00000007682	Dio2	deiodinase, iodothyronine, type II	NM_010050	13371	2.07141	-11.1375	4.76738	-11.7997	1.87678
ENSMUSG00000007721	Ccdc124	coiled-coil domain containing 124	NM_026964	234388	1.12983	1.18767	1.10127	1.24363	1.32472
ENSMUSG00000007739	Cct4	chaperonin containing Tcp1, subunit 4 (delta)	NM_009837	12464	-1.02143	-1.01662	-1.01003	1.03256	-1.03116
ENSMUSG00000007777	0610009B22Rik	RIKEN cDNA 0610009B22 gene	NM_025319	66050	1.11721	1.22212	1.19649	1.48858	1.55094
ENSMUSG00000007783	Cpt1c	carnitine palmitoyltransferase 1c	NM_001252470	78070	2.36399	2.66267	2.47847	2.26414	1.84212
ENSMUSG00000007805	Twist2	twist basic helix-loop-helix transcription factor 2	NM_007855	13345	1.55219	1.46299	1.20914	2.40767	1.47846
ENSMUSG00000007812	Zfp655	zinc finger protein 655	NM_001083958	72611	1.05992	1.07848	1.16309	1.25164	1.19337
ENSMUSG00000007815	Rhoa	ras homolog family member A	NM_001313961	11848	1.039	-1.01696	-1.02136	-1.08507	-1.09253
ENSMUSG00000007817	Zmiz1	zinc finger, MIZ-type containing 1	NM_001033402	328365	-1.24383	-1.39581	-1.57859	-1.76839	-1.62166
ENSMUSG00000007827	Ankrd26	ankyrin repeat domain 26	NM_001081112	232339	-1.03925	1.05634	1.13381	1.23925	1.27912
ENSMUSG00000007833	Aldh16a1	aldehyde dehydrogenase 16 family, member A1	NM_145954	69748	1.04814	-1.03529	-1.12548	-1.16658	-1.38202
ENSMUSG00000007836	Hnrnpa0	heterogeneous nuclear ribonucleoprotein A0	NM_029872	77134	-1.1217	-1.12892	-1.25399	-1.15098	-1.20192
ENSMUSG00000007837	Prrg2	proline-rich Gla (G-carboxyglutamic acid) polypeptide 2	NM_022999	65116	1.02351	1.09245	1.07873	1.19754	1.28857
ENSMUSG00000007850	Hnrnph1	heterogeneous nuclear ribonucleoprotein H1	NM_001347487	59013	-1.10524	-1.11565	-1.18303	-1.19126	-1.14206
ENSMUSG00000007867	Ift43	intraflagellar transport 43	NM_001199843	76411	1.06228	1.09369	1.04188	1.07227	1.0476
ENSMUSG00000007872	Id3	inhibitor of DNA binding 3	NM_008321	15903	1.35519	1.61603	2.50898	3.70005	4.2578
ENSMUSG00000007877	Tcap	titin-cap	NM_011540	21393	-4.66591	-2.38988	1.07106	-2.53198	-1.44198
ENSMUSG00000007880	Arid1a	AT rich interactive domain 1A (SWI-like)	NM_001080819	93760	-1.21922	-1.21914	-1.31443	-1.29061	-1.32112
ENSMUSG00000007888	Crlf1	cytokine receptor-like factor 1	NM_018827	12931	-1.17172	-1.28326	-1.10076	2.20654	1.25653
ENSMUSG00000007891	Ctsd	cathepsin D	NM_009983	13033	1.07938	1.12751	1.29181	1.42032	1.51795
ENSMUSG00000007892	Rplp1	ribosomal protein, large, P1	NM_018853	56040	1.16242	1.18715	-1.00117	1.16075	-1.01878
ENSMUSG00000007907	Cabs1	calcium binding protein, spermatid specific 1	NM_027631	70977	-2.09852	-2.22647	-2.27945	-2.35885	-2.31614
ENSMUSG00000007908	Hmgcll1	3-hydroxymethyl-3-methylglutaryl-Coenzyme A lyase-like 1	NM_173731	208982	1.37307	1.36113	1.23557	1.2805	-1.00996
ENSMUSG00000007944	Ttc9b	tetratricopeptide repeat domain 9B	NM_028417	73032	-27.3078	-1.33241	1.46612	-1.88217	1.4429
ENSMUSG00000007946	Phox2a	paired-like homeobox 2a	NM_008887	11859	5.18079	-2.22658	-2.27957	-2.35897	14.0817
ENSMUSG00000007950	Abhd8	abhydrolase domain containing 8	NM_022419	64296	-1.04716	1.12823	1.09065	1.17174	1.25269
ENSMUSG00000007987	Ift22	intraflagellar transport 22	NM_026073	67286	1.08052	1.01229	-1.1771	-1.22052	-1.24865
ENSMUSG00000007989	Fzd3	frizzled class receptor 3	NM_021458	14365	1.20494	-1.36079	-1.70276	-1.13277	-1.55716
ENSMUSG00000008028	1700008O03Rik	RIKEN cDNA 1700008O03 gene	NM_027049	69349	1.47911	3.48521	4.42543	3.61858	-1.49236
ENSMUSG00000008035	Mid1ip1	Mid1 interacting protein 1 (gastrulation specific G12-like (zebrafish))	NM_001166635	68041	-1.09759	-1.12991	-1.1248	-1.09664	-1.13757
ENSMUSG00000008036	Ap2s1	adaptor-related protein complex 2, sigma 1 subunit	NM_198613	232910	1.12933	1.03046	1.07606	1.15294	1.14793
ENSMUSG00000008090	Fgfrl1	fibroblast growth factor receptor-like 1	NM_001164259	116701	-1.43739	-1.26981	-1.43635	-1.37946	-1.55561
ENSMUSG00000008129	4930432K21Rik	RIKEN cDNA 4930432K21 gene	NM_001163752	74666	-1.24458	-1.24501	-1.17401	1.06679	1.0644
ENSMUSG00000008136	Fhl2	four and a half LIM domains 2	NM_001289533	14200	1.52621	1.53594	1.57932	1.70042	1.63672
ENSMUSG00000008140	Emc10	ER membrane protein complex subunit 10	NM_001355107	69683	-1.08148	-1.12456	-1.26054	-1.14179	-1.2173
ENSMUSG00000008153	Clstn3	calsyntenin 3	NM_001346656	232370	-1.01447	1.16136	2.04183	-4.56112	-48.6927
ENSMUSG00000008167	Fbxw9	F-box and WD-40 domain protein 9	NM_026791	68628	1.25615	1.26624	1.20775	1.24647	1.17042
ENSMUSG00000008193	Spib	Spi-B transcription factor (Spi-1/PU.1 related)	NM_019866	272382	-2.89862	-4.61299	-1.88914	-106.271	-2.39943
ENSMUSG00000008200	Fnbp4	formin binding protein 4	NM_018828	55935	-1.07415	-1.08602	-1.07027	-1.06614	1.0236
ENSMUSG00000008206	Cers4	ceramide synthase 4	NM_026058	67260	4.37878	3.75195	6.22998	19.1228	5.77063
ENSMUSG00000008226	Scrn3	secernin 3	NM_001355711	74616	1.14752	1.12897	1.11816	1.22291	1.22769
ENSMUSG00000008301	Phax	phosphorylated adaptor for RNA export	NM_001162989	56698	-1.01256	1.02665	1.07419	1.0873	1.02976
ENSMUSG00000008305	Tle1	transducin-like enhancer of split 1	NM_001285529	21885	-1.11526	-1.2565	-1.28888	-1.28855	-1.34321
ENSMUSG00000008307	1700109H08Rik	RIKEN cDNA 1700109H08 gene	NM_029843	77036	1.05359	-1.07413	1.07388	-1.03009	1.21029
ENSMUSG00000008318	Relt	RELT tumor necrosis factor receptor	NM_001358914	320100	2.03701	2.80354	2.6478	3.56257	3.46572
ENSMUSG00000008333	Snrpb2	U2 small nuclear ribonucleoprotein B	NM_021335	20639	1.17052	1.11775	1.2233	1.21669	1.20898
ENSMUSG00000008348	Ubc	ubiquitin C	NM_019639	22190	-1.01813	-1.13206	-1.20189	-1.30523	-1.48652
ENSMUSG00000008373	Prpf31	pre-mRNA processing factor 31	NM_001159714	68988	1.23895	1.2267	1.2329	1.36365	1.38662
ENSMUSG00000008384	Sertad1	SERTA domain containing 1	NM_018820	55942	1.45358	1.51514	1.7183	1.90242	1.83089
ENSMUSG00000008393	Carhsp1	calcium regulated heat stable protein 1	NM_025821	52502	1.48997	1.6882	1.80728	1.91126	1.77915
ENSMUSG00000008398	Elk3	ELK3, member of ETS oncogene family	NM_001282967	13713	1.69062	1.85102	1.78004	1.74729	1.5956
ENSMUSG00000008429	Herpud2	HERPUD family member 2	NM_020586	80517	-1.0448	1.02996	1.17133	1.19494	1.26293
ENSMUSG00000008435	Rdh13	retinol dehydrogenase 13 (all-trans and 9-cis)	NM_001290409	108841	1.15574	1.18312	1.37674	1.30102	1.41968
ENSMUSG00000008438	Adam21	a disintegrin and metallopeptidase domain 21	NM_020330	56622	-1.41084	-1.49687	-1.61314	-1.58586	1.41281
ENSMUSG00000008450	Nutf2	nuclear transport factor 2	NM_001357229	68051	1.06245	1.09551	1.09598	1.00732	1.02885
ENSMUSG00000008461	Fut1	fucosyltransferase 1	NM_001271981	14343	-1.85401	-2.42845	-4.47519	-4.73631	-8.76953
ENSMUSG00000008475	Arpc5	actin related protein 2/3 complex, subunit 5	NM_026369	67771	1.10463	1.12581	1.0647	1.11366	1.01968
ENSMUSG00000008482	Rnf151	ring finger protein 151	NM_026205	67504	1.0357	-1.0244	-11.4029	1.84276	7.97589
ENSMUSG00000008489	Elavl2	ELAV like RNA binding protein 1	NM_001177883	15569	-27.3063	-28.9712	1.83274	-30.6937	2.16445
ENSMUSG00000008496	Pou2f2	POU domain, class 2, transcription factor 2	NM_001163554	18987	-1.93248	1.75579	2.66771	1.28898	1.31275
ENSMUSG00000008540	Mgst1	microsomal glutathione S-transferase 1	NM_001347489	56615	-1.14714	-1.2248	-1.15251	-1.17449	-1.15558
ENSMUSG00000008575	Nfib	nuclear factor I/B	NM_001113209	18028	-1.4582	-1.63884	-2.10984	-2.48264	-3.01669
ENSMUSG00000008590	Htr3b	5-hydroxytryptamine (serotonin) receptor 3B	NM_020274	57014	-2.09856	-2.22652	-2.2795	4.60916	-2.31619
ENSMUSG00000008601	Rab25	RAB25, member RAS oncogene family	NM_016899	53868	1.27208	1.33624	1.30297	1.39896	1.3326
ENSMUSG00000008604	Ubqln4	ubiquilin 4	NM_033526	94232	1.06887	1.10771	1.10685	1.11001	1.13216
ENSMUSG00000008658	Rbfox1	RNA binding protein, fox-1 homolog (C. elegans) 1	NM_001359723	268859	2.73984	-1.74252	1.96185	-40.1431	-3.62535
ENSMUSG00000008668	Rps18	ribosomal protein S18	NM_011296	20084	1.10507	1.08296	1.05769	1.06611	-1.11856
ENSMUSG00000008682	Rpl10	ribosomal protein L10	NM_052835	110954	-1.04254	-1.14615	-1.30947	-1.30834	-1.40357
ENSMUSG00000008683	Rps15a	ribosomal protein S15A	NM_170669	267019	1.0809	1.06906	1.08882	1.05727	-1.05016
ENSMUSG00000008690	Ncaph2	non-SMC condensin II complex, subunit H2	NM_001115132	52683	1.06813	-1.00621	-1.09752	-1.03902	-1.10811
ENSMUSG00000008730	Hipk1	homeodomain interacting protein kinase 1	NM_001301304	15257	-1.04402	-1.02691	-1.04359	-1.02211	-1.0611
ENSMUSG00000008734	Gprc5b	G protein-coupled receptor, family C, group 5, member B	NM_001195774	64297	2.55753	3.26385	4.71966	6.00782	6.4366
ENSMUSG00000008763	Man1a2	mannosidase, alpha, class 1A, member 2	NM_010763	17156	-1.19883	-1.27105	-1.26774	-1.29342	-1.28955
ENSMUSG00000008789	Ceacam5	carcinoembryonic antigen-related cell adhesion molecule 5	NM_028480	73250	-2.09852	-2.22647	-2.27945	-2.35885	-2.31614
ENSMUSG00000008813	Tppp2	tubulin polymerization-promoting protein family member 2	NM_001128634	219038	-2.09852	-2.22647	-2.27945	-2.35885	-2.31614
ENSMUSG00000008822	Acyp1	acylphosphatase 1, erythrocyte (common) type	NM_001364360	66204	1.21979	1.23523	1.16878	1.26053	1.40578
ENSMUSG00000008843	Cldn13	claudin 13	NM_020504	57255	-2.09852	-2.22647	-2.27945	-2.35885	-2.31614
ENSMUSG00000008845	Cd163	CD163 antigen	NM_001170395	93671	5.18063	-2.22665	9.53867	23.0436	-2.31634
ENSMUSG00000008855	Hdac5	histone deacetylase 5	NM_001077696	15184	-1.22051	-1.36778	-1.64699	-1.94756	-1.49514
ENSMUSG00000008859	Rala	v-ral simian leukemia viral oncogene A (ras related)	NM_019491	56044	1.21055	1.23294	1.36058	1.38019	1.33682
ENSMUSG00000008874	Clec3a	C-type lectin domain family 3, member a	NM_001007223	403395	-2.09852	-2.22647	-2.27945	-2.35885	-2.31614
ENSMUSG00000008892	Vdac3	voltage-dependent anion channel 3	NM_001198998	22335	-1.04138	-1.04709	1.00583	1.05351	-1.01401
ENSMUSG00000008932	Slc1a7	solute carrier family 1 (glutamate transporter), member 7	NM_146255	242607	-2.09876	4.88274	14.3074	9.21731	32.8545
ENSMUSG00000008958	Vps72	vacuolar protein sorting 72	NM_009336	21427	-1.02041	-1.00554	-1.12674	-1.05579	-1.04882
ENSMUSG00000008976	Gabpa	GA repeat binding protein, alpha	NM_008065	14390	-1.08023	-1.14488	-1.04651	-1.05925	-1.09768
ENSMUSG00000008999	Bmp7	bone morphogenetic protein 7	NM_007557	12162	1.36836	1.37482	1.3364	1.27292	1.20764
ENSMUSG00000009013	Dynll1	dynein light chain LC8-type 1	NM_019682	56455	1.03314	1.04119	1.10596	1.15369	1.13158
ENSMUSG00000009030	Pdcl	phosducin-like	NM_026176	67466	-1.14995	-1.21653	-1.22848	-1.24939	-1.31761
ENSMUSG00000009035	Tmem184b	transmembrane protein 184b	NM_001253817	223693	1.29119	1.37171	1.41054	1.48623	1.58296
ENSMUSG00000009047	NA	NA	NA	NA	-2.09852	-2.22647	-2.27945	-2.35885	-2.31614
ENSMUSG00000009070	Rsph14	radial spoke head homolog 14 (Chlamydomonas)	NM_001163533	71236	-2.09872	2.44146	7.15395	9.21751	11.7343
ENSMUSG00000009073	Nf2	neurofibromin 2	NM_001252250	18016	-1.05365	-1.08253	-1.19654	-1.32169	-1.44796
ENSMUSG00000009075	Cabp7	calcium binding protein 7	NM_138948	192650	1.5221	-2.32342	-1.78405	1.0833	1.51699
ENSMUSG00000009076	Zmat5	zinc finger, matrin type 5	NM_001356390	67178	-1.11292	1.0372	-1.03019	-1.10569	1.02806
ENSMUSG00000009079	Ewsr1	Ewing sarcoma breakpoint region 1	NM_001283061	14030	-1.07495	-1.13788	-1.24318	-1.27536	-1.2342
ENSMUSG00000009090	Ap1b1	adaptor protein complex AP-1, beta 1 subunit	NM_001243043	11764	-1.13287	-1.16597	-1.11427	-1.14813	-1.07251
ENSMUSG00000009092	Derl3	Der1-like domain family, member 3	NM_001358983	70377	-1.13816	-1.03505	-2.13385	-1.79108	-2.02922
ENSMUSG00000009093	Gstt4	glutathione S-transferase, theta 4	NM_029472	75886	-27.3039	-28.9687	-29.6581	-30.691	-30.1354
ENSMUSG00000009097	Tbx1	T-box 1	NM_001285472	21380	-10.4976	-11.1377	-1.04877	8.29228	5.63015
ENSMUSG00000009108	Gnat2	guanine nucleotide binding protein, alpha transducing 2	NM_008141	14686	1.29819	-1.31142	1.39433	1.03775	-3.91074
ENSMUSG00000009112	Bcl2l13	BCL2-like 13 (apoptosis facilitator)	NM_153516	94044	1.03744	1.07737	1.14338	1.15419	1.12756
ENSMUSG00000009114	2610028H24Rik	RIKEN cDNA 2610028H24 gene	NM_029816	76964	-18.9007	-20.0531	-20.5303	-21.2454	-1.91868
ENSMUSG00000009115	Spatc1l	spermatogenesis and centriole associated 1 like	NM_001359186	76573	-2.09867	-2.22663	-2.27962	18.4352	37.5496
ENSMUSG00000009145	Dqx1	DEAQ RNA-dependent ATPase	NM_033606	93838	1.35444	1.33333	1.2628	1.24122	1.28767
ENSMUSG00000009185	Ccl8	chemokine (C-C motif) ligand 8	NM_021443	20307	-2.09852	-2.22647	-2.27945	-2.35885	-2.31614
ENSMUSG00000009207	Lnpk	lunapark, ER junction formation factor	NM_001110209	69605	-1.08183	-1.15907	-1.17073	-1.13693	-1.28435
ENSMUSG00000009210	Prr29	proline rich 29	NM_029345	75573	-2.09866	-2.22662	14.3081	23.044	-2.3163
ENSMUSG00000009214	Mymk	myomaker, myoblast fusion factor	NM_001159602	66139	-2.09852	-2.22647	-2.27945	-2.35885	-2.31614
ENSMUSG00000009216	Fam163b	family with sequence similarity 163, member B	NM_175427	109349	5.18055	24.4134	-2.27968	-2.35908	51.629
ENSMUSG00000009246	Trpm5	transient receptor potential cation channel, subfamily M, member 5	NM_020277	56843	1.89539	1.01395	1.39124	1.16212	-1.10488
ENSMUSG00000009248	Ascl2	achaete-scute family bHLH transcription factor 2	NM_008554	17173	2.3917	1.01213	3.59483	4.34227	2.12275
ENSMUSG00000009281	Rarres2	retinoic acid receptor responder (tazarotene induced) 2	NM_001347167	71660	-1.93101	-11.1377	-1.04877	3.68552	2.34594
ENSMUSG00000009291	Pttg1ip	pituitary tumor-transforming 1 interacting protein	NM_145925	108705	1.31303	1.45576	1.59253	1.61525	1.58896
ENSMUSG00000009292	Trpm2	transient receptor potential cation channel, subfamily M, member 2	NM_138301	28240	1.51799	-1.18151	-1.49424	-1.75246	-1.35848
ENSMUSG00000009293	Ube2g2	ubiquitin-conjugating enzyme E2G 2	NM_019803	22213	1.06334	1.02083	-1.11783	1.00881	-1.05391
ENSMUSG00000009350	Mpo	myeloperoxidase	NM_010824	17523	10.3611	-2.22665	9.53869	9.21764	-2.31633
ENSMUSG00000009356	Lpo	lactoperoxidase	NM_080420	76113	-44.117	-1.07631	1.13438	-1.52039	-4.4785
ENSMUSG00000009376	Met	met proto-oncogene	NM_008591	17295	-1.10395	-1.19046	-1.25146	-1.36246	-1.56371
ENSMUSG00000009378	Slc16a12	solute carrier family 16 (monocarboxylic acid transporters), member 12	NM_172838	240638	-1.68586	-2.63521	-3.1223	-3.89915	-4.18305
ENSMUSG00000009394	Syn2	synapsin II	NM_001111015	20965	-161.772	-2.87035	-1.79587	-33.4492	-5.47419
ENSMUSG00000009406	Elk1	ELK1, member of ETS oncogene family	NM_007922	13712	1.14542	1.08763	1.03375	1.13758	1.09545
ENSMUSG00000009418	Nav1	neuron navigator 1	NM_173437	215690	-1.22486	-1.26374	-1.48536	-1.61879	-1.55748
ENSMUSG00000009470	Tnpo1	transportin 1	NM_001048267	238799	-1.13042	-1.17426	-1.16141	-1.22996	-1.28462
ENSMUSG00000009471	Myod1	myogenic differentiation 1	NM_010866	17927	15.5423	-2.22654	-2.27952	-2.35892	-2.31622
ENSMUSG00000009487	Otog	otogelin	NM_013624	18419	31.0807	53.7061	-2.27978	18.4339	16.427
ENSMUSG00000009535	Rnmt	RNA (guanine-7-) methyltransferase	NM_001170953	67897	1.17179	1.19153	1.22185	1.20899	1.09119
ENSMUSG00000009545	Kcnq1	potassium voltage-gated channel, subfamily Q, member 1	NM_008434	16535	-2.03662	-2.13344	-9.08147	-17.8555	-17.5323
ENSMUSG00000009549	Srp14	signal recognition particle 14	NM_009273	20813	1.04382	1.12781	1.13601	1.23411	1.18817
ENSMUSG00000009551	6330409D20Rik	RIKEN cDNA 6330409D20 gene	NM_027529	70730	-2.09852	-2.22647	-2.27945	-2.35885	-2.31614
ENSMUSG00000009555	Cdk9	cyclin-dependent kinase 9 (CDC2-related kinase)	NM_130860	107951	1.15043	1.24402	1.22652	1.31372	1.40395
ENSMUSG00000009563	Tor2a	torsin family 2, member A	NM_152800	30933	-1.02875	-1.06782	-1.04422	-1.11732	-1.12287
ENSMUSG00000009566	Fpgs	folylpolyglutamyl synthetase	NM_010236	14287	1.38191	1.56502	1.61281	1.75731	1.80952
ENSMUSG00000009569	Mkl2	MKL/myocardin-like 2	NM_001122667	239719	-1.1038	-1.11052	-1.12233	-1.27829	-1.19928
ENSMUSG00000009575	Cbx5	chromobox 5	NM_001076789	12419	-1.12291	-1.14641	-1.19493	-1.33947	-1.31156
ENSMUSG00000009580	Odam	odontogenic, ameloblast asssociated	NM_027128	69592	-2.09852	-2.22647	-2.27945	-2.35885	-2.31614
ENSMUSG00000009585	Apobec3	apolipoprotein B mRNA editing enzyme, catalytic polypeptide 3	NM_001160415	80287	1.05379	1.07962	1.01515	-1.06164	1.01266
ENSMUSG00000009588	St6galnac1	ST6 (alpha-N-acetyl-neuraminyl-2,3-beta-galactosyl-1,3)-N-acetylgalactosaminide alpha-2,6-sialyltransferase 1	NM_011371	20445	-2.09857	-2.22653	9.5392	-2.35891	-2.31621
ENSMUSG00000009596	Taf7l	TATA-box binding protein associated factor 7 like	NM_028958	74469	-2.09861	4.8831	-2.27955	-2.35895	4.69404
ENSMUSG00000009614	Sardh	sarcosine dehydrogenase	NM_138665	192166	-2.34346	-3.10415	-6.58199	-6.56406	-10.0529
ENSMUSG00000009621	Vav2	vav 2 oncogene	NM_009500	22325	1.01165	-1.10709	-1.32232	-1.50222	-1.61019
ENSMUSG00000009628	Tex15	testis expressed gene 15	NM_031374	104271	1.57016	1.66916	1.45974	1.01217	-1.21812
ENSMUSG00000009630	Ppp2cb	protein phosphatase 2 (formerly 2A), catalytic subunit, beta isoform	NM_017374	19053	1.04376	1.14073	1.20469	1.35737	1.34679
ENSMUSG00000009633	G0s2	G0/G1 switch gene 2	NM_008059	14373	-2.09858	-2.22654	14.3086	-2.35892	-2.31622
ENSMUSG00000009640	Dmap1	DNA methyltransferase 1-associated protein 1	NM_023178	66233	-1.11824	-1.0017	-1.02613	1.03504	1.13103
ENSMUSG00000009646	Pla2g12b	phospholipase A2, group XIIB	NM_023530	69836	-2.09852	-2.22647	-2.27945	-2.35885	-2.31614
ENSMUSG00000009647	Mcu	mitochondrial calcium uniporter	NM_001033259	215999	1.13082	1.06943	1.0195	1.02229	1.02564
ENSMUSG00000009654	Oit3	oncoprotein induced transcript 3	NM_010959	18302	2.49945	1.99484	2.28868	2.39096	2.43504
ENSMUSG00000009670	Tex11	testis expressed gene 11	NM_001167997	83558	-2.09876	14.6479	28.6144	4.60873	9.38726
ENSMUSG00000009681	Bcr	breakpoint cluster region	NM_001081412	110279	-1.07819	-1.07009	-1.12047	-1.12272	-1.19298
ENSMUSG00000009687	Fxyd5	FXYD domain-containing ion transport regulator 5	NM_001111073	18301	5.24435	6.6875	11.9061	20.3928	29.9919
ENSMUSG00000009731	Kcnd1	potassium voltage-gated channel, Shal-related family, member 1	NM_008423	16506	-1.3046	-1.13989	-1.46957	1.16899	1.36416
ENSMUSG00000009733	Tfcp2	transcription factor CP2	NM_001289603	21422	-1.26124	-1.1298	-1.29025	-1.23166	-1.23247
ENSMUSG00000009734	Pou6f2	POU domain, class 6, transcription factor 2	NM_175006	218030	31.0814	19.5303	-2.27974	9.21724	9.38718
ENSMUSG00000009739	Pou6f1	POU domain, class 6, transcription factor 1	NM_001304965	19009	-1.63679	-2.14353	-2.76763	-3.74445	-3.6722
ENSMUSG00000009741	Ubp1	upstream binding protein 1	NM_001083319	22221	-1.06964	1.03955	1.00634	-1.00171	1.11013
ENSMUSG00000009772	Nuak2	NUAK family, SNF1-like kinase, 2	NM_001195025	74137	-1.79207	-2.10328	-2.29623	-2.32096	-2.33073
ENSMUSG00000009828	Ick	intestinal cell kinase	NM_001163780	56542	-1.01897	-1.14673	-1.12629	-1.09795	-1.10672
ENSMUSG00000009863	Sdhb	succinate dehydrogenase complex, subunit B, iron sulfur (Ip)	NM_001355515	67680	1.02921	1.14774	1.1577	1.26195	1.22259
ENSMUSG00000009876	Cox4i2	cytochrome c oxidase subunit 4I2	NM_053091	84682	-2.04858	1.19621	1.25828	-1.21197	1.10567
ENSMUSG00000009894	Snap47	synaptosomal-associated protein, 47	NM_001356452	67826	1.05447	1.05561	1.04263	1.02256	-1.07107
ENSMUSG00000009900	Wnt3a	wingless-type MMTV integration site family, member 3A	NM_009522	22416	-2.09857	-2.22653	9.5392	-2.35891	-2.31621
ENSMUSG00000009905	Kdsr	3-ketodihydrosphingosine reductase	NM_001316750	70750	1.24373	1.33079	1.40105	1.5895	1.40877
ENSMUSG00000009907	Vps4b	vacuolar protein sorting 4B	NM_009190	20479	1.02215	1.01623	-1.00689	1.00653	-1.00744
ENSMUSG00000009927	Rps25	ribosomal protein S25	NM_024266	75617	1.10612	1.0634	1.16345	1.09517	-1.00549
ENSMUSG00000009941	Nxf2	nuclear RNA export factor 2	NM_001289735	83454	-1.25579	-1.33236	-29.6611	1.06263	-30.1385
ENSMUSG00000009995	Taz	tafazzin	NM_001173547	66826	1.16632	1.19078	1.25921	1.39693	1.6213
ENSMUSG00000010021	Kif19a	kinesin family member 19A	NM_001102615	286942	2.71428	-1.5635	-1.82937	-2.2086	1.22964
ENSMUSG00000010025	Aldh3a2	aldehyde dehydrogenase family 3, subfamily A2	NM_001331114	11671	-1.04602	-1.06393	-1.09983	1.00384	-1.05153
ENSMUSG00000010044	Zmynd10	zinc finger, MYND domain containing 10	NM_001364526	114602	1.14801	1.17838	-1.39536	-1.16222	-1.1997
ENSMUSG00000010045	Tmem115	transmembrane protein 115	NM_019704	56395	-1.05819	1.00215	1.18005	1.19429	1.33726
ENSMUSG00000010047	Hyal2	hyaluronoglucosaminidase 2	NM_010489	15587	1.51888	1.55099	1.56284	1.65063	1.7657
ENSMUSG00000010048	Ifrd2	interferon-related developmental regulator 2	NM_025903	15983	1.08732	1.113	1.04076	1.08639	1.1338
ENSMUSG00000010051	Hyal1	hyaluronoglucosaminidase 1	NM_001331161	15586	2.81188	3.0242	4.41477	5.3178	5.79227
ENSMUSG00000010054	Tusc2	tumor suppressor 2, mitochondrial calcium regulator	NM_019742	80385	1.27013	1.42488	1.48856	1.54315	1.71544
ENSMUSG00000010057	Nprl2	NPR2 like, GATOR1 complex subunit	NM_018879	56032	-1.17185	-1.13345	-1.12082	-1.1411	1.0085
ENSMUSG00000010064	Slc38a3	solute carrier family 38, member 3	NM_001199217	76257	3.18475	2.25131	2.93195	1.0625	3.96755
ENSMUSG00000010066	Cacna2d2	calcium channel, voltage-dependent, alpha 2/delta subunit 2	NM_001174047	56808	-10.497	-1.02433	-11.4021	-11.7992	2.81528
ENSMUSG00000010067	Rassf1	Ras association (RalGDS/AF-6) domain family member 1	NM_001243748	56289	1.32285	1.4307	1.09128	1.42145	1.40528
ENSMUSG00000010080	Epn3	epsin 3	NM_001361558	71889	1.14608	1.09608	-1.08065	-1.2705	-1.39536
ENSMUSG00000010086	Rnf112	ring finger protein 112	NM_001291024	22671	20.7202	43.9406	19.0755	13.8252	9.3868
ENSMUSG00000010095	Slc3a2	solute carrier family 3 (activators of dibasic and neutral amino acid transport), member 2	NM_001161413	17254	-1.13323	-1.03978	-1.00431	1.06294	1.11043
ENSMUSG00000010097	Nxf1	nuclear RNA export factor 1	NM_001276704	53319	1.10084	1.29543	1.43161	1.47106	1.83544
ENSMUSG00000010110	Stx5a	syntaxin 5A	NM_001167799	56389	-1.07944	-1.09223	-1.14159	1.00273	1.06782
ENSMUSG00000010122	Slc47a1	solute carrier family 47, member 1	NM_026183	67473	1.28252	-2.99873	-4.09343	-8.47188	-4.99117
ENSMUSG00000010136	Pifo	primary cilia formation	NM_001200028	100503311	-5.99033	-4.76671	-19.52	-13.4667	-215.645
ENSMUSG00000010142	Tnfrsf13b	tumor necrosis factor receptor superfamily, member 13b	NM_021349	57916	15.5398	41.4984	14.3063	69.1218	79.7821
ENSMUSG00000010154	Spire2	spire type actin nucleation factor 2	NM_172287	234857	1.07571	1.27334	1.35986	1.28869	1.24992
ENSMUSG00000010175	Prox1	prospero homeobox 1	NM_001360827	19130	-1.68417	1.0793	1.01516	-2.2086	2.15184
ENSMUSG00000010205	Raver1	ribonucleoprotein, PTB-binding 1	NM_027911	71766	-2.09852	-2.22647	-2.27945	-2.35885	-2.31614
ENSMUSG00000010277	2610507B11Rik	RIKEN cDNA 2610507B11 gene	NM_001002004	72503	-1.04355	-1.00419	-1.0095	1.0147	-1.09238
ENSMUSG00000010290	AI597479	expressed sequence AI597479	NM_133818	98404	-1.00119	1.11507	1.17245	1.29532	1.3192
ENSMUSG00000010307	Tmem86a	transmembrane protein 86A	NM_026436	67893	1.33841	1.37045	1.40717	1.49693	1.25222
ENSMUSG00000010311	Optc	opticin	NM_001160420	269120	-2.09856	4.88321	-2.2795	-2.3589	-2.31619
ENSMUSG00000010342	Tex14	testis expressed gene 14	NM_001199293	83560	4.14236	3.90431	1.9068	4.60648	8.44443
ENSMUSG00000010358	Ifi35	interferon-induced protein 35	NM_027320	70110	1.61195	1.81067	2.16185	2.18186	1.92123
ENSMUSG00000010362	Rdm1	RAD52 motif 1	NM_025654	66599	-1.28283	-1.16661	-1.03319	1.13164	1.04513
ENSMUSG00000010376	Nedd8	neural precursor cell expressed, developmentally down-regulated gene 8	NM_008683	18002	1.09103	1.12777	1.08562	1.20037	1.15217
ENSMUSG00000010392	Gosr1	golgi SNAP receptor complex member 1	NM_001356321	53334	-1.01836	1.0131	1.0636	1.11573	1.12274
ENSMUSG00000010406	Mrpl52	mitochondrial ribosomal protein L52	NM_026851	68836	1.47013	1.77794	1.96906	2.21678	2.09337
ENSMUSG00000010435	Spaca7	sperm acrosome associated 7	NM_001357297	78634	-1.14207	1.00451	-1.13192	-1.9403	-2.59976
ENSMUSG00000010453	Kansl3	KAT8 regulatory NSL complex subunit 3	NM_001310513	226976	1.2099	1.25642	1.27693	1.21763	1.2574
ENSMUSG00000010461	Eya4	EYA transcriptional coactivator and phosphatase 4	NM_001347372	14051	-1.42767	-1.5054	-2.29768	-2.3777	-3.46226
ENSMUSG00000010476	Ebf3	early B cell factor 3	NM_001113414	13593	-2.09868	19.5312	4.76944	4.60891	-2.31632
ENSMUSG00000010492	Uckl1os	uridine-cytidine kinase 1-like 1, opposite strand	NR_027289	100271841	1.23051	1.911	1.87945	2.88598	2.87585
ENSMUSG00000010505	Myt1	myelin transcription factor 1	NM_001171615	17932	-2.09852	-2.22647	-2.27945	-2.35885	-2.31614
ENSMUSG00000010517	Faf1	Fas-associated factor 1	NM_007983	14084	-1.25066	-1.37888	-1.27444	-1.39125	-1.30424
ENSMUSG00000010529	Gm266	predicted gene 266	NM_001033248	212539	-2.09856	-2.22652	4.76969	-2.3589	-2.31619
ENSMUSG00000010538	Tsacc	TSSK6 activating co-chaperone	NM_001357024	76927	-1.22114	1.10514	-1.49648	-1.31295	1.34901
ENSMUSG00000010554	Mettl16	methyltransferase like 16	NM_026197	67493	1.01399	1.04107	-1.03514	-1.00592	-1.11912
ENSMUSG00000010592	Dazl	deleted in azoospermia-like	NM_001277863	13164	2.59053	-2.2265	-2.27949	-2.35888	-2.31618
ENSMUSG00000010601	Apol7a	apolipoprotein L 7a	NM_001164640	75761	-1.19672	-2.20076	-8.44902	-4.11456	-34.339
ENSMUSG00000010607	Pigyl	phosphatidylinositol glycan anchor biosynthesis, class Y-like	NM_001082532	66268	-1.14481	-1.17881	-1.089	-1.0102	-1.09838
ENSMUSG00000010608	Rbm25	RNA binding motif protein 25	NM_001364415	67039	1.147	1.27541	1.34006	1.41628	1.55824
ENSMUSG00000010609	Psen2	presenilin 2	NM_001128605	19165	1.05409	1.06414	1.14805	1.2148	1.23232
ENSMUSG00000010651	Acaa1b	acetyl-Coenzyme A acyltransferase 1B	NM_146230	235674	1.22889	-1.02678	-1.09828	1.23115	-1.02776
ENSMUSG00000010660	Plcd1	phospholipase C, delta 1	NM_001293648	18799	-1.09322	-1.17829	-1.1515	1.3478	1.47625
ENSMUSG00000010663	Fads1	fatty acid desaturase 1	NM_146094	76267	-1.38303	-1.62885	-2.25631	-2.89867	-3.49258
ENSMUSG00000010721	Lmbr1	limb region 1	NM_020295	56873	1.01699	-1.02585	-1.11618	-1.11978	-1.14486
ENSMUSG00000010751	Tnfrsf22	tumor necrosis factor receptor superfamily, member 22	NM_001311145	79202	2.31954	2.80682	3.94153	4.78231	5.40766
ENSMUSG00000010755	Cars	cysteinyl-tRNA synthetase	NM_001252593	27267	1.09138	1.0568	-1.01517	-1.09829	-1.02977
ENSMUSG00000010760	Phlda2	pleckstrin homology like domain, family A, member 2	NM_009434	22113	2.32709	3.28094	4.44402	6.29619	6.46454
ENSMUSG00000010796	Asz1	ankyrin repeat, SAM and basic leucine zipper domain containing 1	NM_023729	74068	-2.09857	-2.22653	-2.27952	-2.35891	9.38809
ENSMUSG00000010797	Wnt2	wingless-type MMTV integration site family, member 2	NM_023653	22413	-2.09852	-2.22647	-2.27945	-2.35885	-2.31614
ENSMUSG00000010803	Gabra1	gamma-aminobutyric acid (GABA) A receptor, subunit alpha 1	NM_001359035	14394	3.45102	-1.84455	2.11808	-21.2472	-20.8626
ENSMUSG00000010825	Grid2ip	glutamate receptor, ionotropic, delta 2 (Grid2) interacting protein 1	NM_001038019	170935	2.5903	19.5307	-2.27968	4.60879	16.4278
ENSMUSG00000010830	Kdelr3	KDEL (Lys-Asp-Glu-Leu) endoplasmic reticulum protein retention receptor 3	NM_134090	105785	1.49196	1.84589	1.85266	2.53797	2.29835
ENSMUSG00000010841	Cfap97d1	CFAP97 domain containing 1	NM_029287	75437	-1.88407	-86.9308	-1.63722	1.53457	-90.4322
ENSMUSG00000010911	Apip	APAF1 interacting protein	NM_001355473	56369	1.05171	1.07887	1.23864	1.14391	1.0375
ENSMUSG00000010914	Pdhx	pyruvate dehydrogenase complex, component X	NM_175094	27402	1.0071	-1.03078	1.22275	1.1931	1.21637
ENSMUSG00000010936	Vac14	Vac14 homolog (S. cerevisiae)	NM_146216	234729	1.06997	1.0404	-1.01027	-1.06273	-1.10025
ENSMUSG00000011008	Mcoln2	mucolipin 2	NM_001005846	68279	-2.09872	2.44145	9.53853	23.0433	4.69378
ENSMUSG00000011034	Slc5a1	solute carrier family 5 (sodium/glucose cotransporter), member 1	NM_019810	20537	1.861	-5.84333	1.17005	-2.47635	-132.178
ENSMUSG00000011096	Akt1s1	AKT1 substrate 1 (proline-rich)	NM_001253920	67605	-1.01027	1.03955	1.07283	1.1743	1.19244
ENSMUSG00000011114	Tbrg1	transforming growth factor beta regulated gene 1	NM_025289	21376	1.23482	1.32194	1.36409	1.39843	1.43677
ENSMUSG00000011118	Panx3	pannexin 3	NM_172454	208098	-2.09852	-2.22647	-2.27945	-2.35885	-2.31614
ENSMUSG00000011148	Adssl1	adenylosuccinate synthetase like 1	NM_007421	11565	2.3381	2.72243	2.9208	3.69373	4.13594
ENSMUSG00000011154	Cfap161	cilia and flagella associated protein 161	NM_029335	75556	5.18051	-2.2267	23.8457	2.30442	23.4679
ENSMUSG00000011158	Brf1	BRF1, RNA polymerase III transcription initiation factor 90 kDa subunit	NM_028193	72308	-1.28066	-1.3229	-1.21188	-1.32556	-1.11888
ENSMUSG00000011171	Vipr2	vasoactive intestinal peptide receptor 2	NM_009511	22355	10.3607	9.76529	19.0763	23.0427	-2.31643
ENSMUSG00000011179	Odc1	ornithine decarboxylase, structural 1	NM_013614	18263	1.16667	1.14552	1.30011	1.39764	1.33751
ENSMUSG00000011254	Thg1l	tRNA-histidine guanylyltransferase 1-like (S. cerevisiae)	NM_001080969	66628	1.05211	-1.07221	-1.15266	-1.05209	1.09309
ENSMUSG00000011256	Adam19	a disintegrin and metallopeptidase domain 19 (meltrin beta)	NM_001291890	11492	3.21151	2.27022	4.27059	4.99982	4.68788
ENSMUSG00000011257	Pabpc4	poly(A) binding protein, cytoplasmic 4	NM_001356377	230721	-1.14377	-1.21054	-1.31031	-1.17004	-1.22939
ENSMUSG00000011263	Exoc3l2	exocyst complex component 3-like 2	NM_028954	74463	21.693	9.75439	26.5669	19.1219	12.2618
ENSMUSG00000011267	Zfp296	zinc finger protein 296	NM_022409	63872	2.88043	4.13482	4.79758	5.27672	5.78606
ENSMUSG00000011305	Plin5	perilipin 5	NM_001077348	66968	-2.0205	1.35702	-1.78829	-2.3793	-3.27069
ENSMUSG00000011306	Sugp1	SURP and G patch domain containing 1	NM_027481	70616	1.05096	1.01983	1.04546	1.05625	1.07418
ENSMUSG00000011349	Dmrtc2	doublesex and mab-3 related transcription factor like family C2	NM_027732	71241	-2.09852	-2.22647	-2.27945	-2.35885	-2.31614
ENSMUSG00000011350	Gm5893	predicted gene 5893	NR_045096	545936	-2.09852	-2.22647	-2.27945	-2.35885	-2.31614
ENSMUSG00000011382	Dhdh	dihydrodiol dehydrogenase (dimeric)	NM_027903	71755	-1.37221	-1.11991	-1.19242	1.36146	1.45259
ENSMUSG00000011427	Zfp790	zinc finger protein 790	NM_001145880	233056	1.07458	1.08805	1.0836	1.25962	1.27529
ENSMUSG00000011463	Cpb1	carboxypeptidase B1 (tissue)	NM_029706	76703	-2.09861	4.8831	-2.27955	4.60906	-2.31624
ENSMUSG00000011486	Slc25a41	solute carrier family 25, member 41	NM_001346527	103775	-2.09862	-2.22658	4.76957	-2.35896	9.38789
ENSMUSG00000011589	Fsd1	fibronectin type 3 and SPRY domain-containing protein	NM_183178	240121	-1.32319	1.5616	2.30131	1.7584	1.13244
ENSMUSG00000011632	Pinlyp	phospholipase A2 inhibitor and LY6/PLAUR domain containing	NM_001037143	641361	2.26081	2.25381	1.24082	1.62452	1.24086
ENSMUSG00000011658	Fuz	fuzzy planar cell polarity protein	NM_027376	70300	-1.13662	1.04527	-1.14998	-1.05974	-1.02466
ENSMUSG00000011751	Sptbn4	spectrin beta, non-erythrocytic 4	NM_001199234	80297	-1.10631	-1.21568	1.83645	-1.80314	1.12961
ENSMUSG00000011752	Pgam1	phosphoglycerate mutase 1	NM_023418	18648	1.16589	1.18332	1.30146	1.31976	1.32133
ENSMUSG00000011831	Evi5	ecotropic viral integration site 5	NM_007964	14020	-1.19059	-1.26243	-1.17587	-1.21682	-1.25265
ENSMUSG00000011832	Evi5l	ecotropic viral integration site 5 like	NM_001039578	213027	-1.42609	-1.55682	-1.49847	-1.30791	-1.2067
ENSMUSG00000011837	Snapc2	small nuclear RNA activating complex, polypeptide 2	NM_133968	102209	1.1403	1.10868	1.05867	1.12742	1.14396
ENSMUSG00000011877	Git1	GIT ArfGAP 1	NM_001004144	216963	1.10425	1.1551	1.24339	1.2933	1.35958
ENSMUSG00000011884	Gltp	glycolipid transfer protein	NM_019821	56356	1.14656	1.14633	1.18009	1.16782	1.15883
ENSMUSG00000011958	Bnip2	BCL2/adenovirus E1B interacting protein 2	NM_001008238	12175	-1.05824	-1.04418	-1.18826	-1.30907	-1.24242
ENSMUSG00000011960	Ccnt1	cyclin T1	NM_009833	12455	-1.07978	1.09877	1.17187	1.21016	1.20328
ENSMUSG00000012017	Scarf2	scavenger receptor class F, member 2	NM_153790	224024	-1.61282	-1.77227	-1.52414	-1.23222	1.03959
ENSMUSG00000012042	4930579F01Rik	RIKEN cDNA 4930579F01 gene	NM_001163385	67741	-2.09869	19.531	14.3079	4.60887	-2.31634
ENSMUSG00000012076	Brms1l	breast cancer metastasis-suppressor 1-like	NM_001037756	52592	-1.21319	-1.20111	-1.5962	-1.67972	-1.85079
ENSMUSG00000012114	Med15	mediator complex subunit 15	NM_001040683	94112	1.05637	1.03925	-1.07533	-1.11028	-1.08321
ENSMUSG00000012117	Dhdds	dehydrodolichyl diphosphate synthase	NM_001362959	67422	-1.18526	-1.3157	-1.27263	-1.08931	-1.06784
ENSMUSG00000012123	Crybg2	crystallin beta-gamma domain containing 2	NM_001162970	230806	-1.01788	1.11117	-2.21125	-1.90689	-1.34812
ENSMUSG00000012126	Ubxn11	UBX domain protein 11	NM_026257	67586	1.08303	1.08395	-1.04431	1.17575	1.63704
ENSMUSG00000012187	Mogat1	monoacylglycerol O-acyltransferase 1	NM_026713	68393	-2.09865	4.883	-2.2796	4.60897	4.69394
ENSMUSG00000012211	Tex22	testis expressed gene 22	NM_001361919	75671	46.6199	7.32372	19.0756	18.4335	14.0801
ENSMUSG00000012282	Wnt8a	wingless-type MMTV integration site family, member 8A	NM_009290	20890	5.18095	-2.22652	-2.2795	-2.3589	-2.31619
ENSMUSG00000012296	Tjap1	tight junction associated protein 1	NM_001252473	74094	1.28818	1.39824	1.48794	1.5768	1.74132
ENSMUSG00000012350	Ehf	ets homologous factor	NM_007914	13661	-1.24379	-1.49463	-1.60817	-1.77858	-1.97545
ENSMUSG00000012396	Nanog	Nanog homeobox	NM_001289828	71950	-3.47686	1.89753	-20.531	-21.2461	-20.8615
ENSMUSG00000012405	Rpl15	ribosomal protein L15	NM_001359897	66480	1.06349	1.0426	1.10612	1.10391	1.09463
ENSMUSG00000012422	Tmem167	transmembrane protein 167	NM_025335	66074	1.06823	1.11181	1.18396	1.27821	1.21002
ENSMUSG00000012428	Steap4	STEAP family member 4	NM_054098	117167	-2.44244	-2.80044	-2.97624	-3.4279	-2.71416
ENSMUSG00000012429	Mplkip	M-phase specific PLK1 intereacting protein	NM_025479	66308	1.03295	1.1049	1.10972	1.21051	1.32625
ENSMUSG00000012443	Kif11	kinesin family member 11	NM_010615	16551	-1.24423	-1.48215	-2.03236	-2.26098	-2.56034
ENSMUSG00000012483	Rpa3	replication protein A3	NM_026632	68240	1.17355	1.07888	1.03956	1.19318	-1.05191
ENSMUSG00000012519	Mlkl	mixed lineage kinase domain-like	NM_001310613	74568	1.68448	1.63385	1.58807	1.60565	1.49497
ENSMUSG00000012520	Phox2b	paired-like homeobox 2b	NM_008888	18935	-2.09855	-2.2265	2.3849	-2.35888	-2.31618
ENSMUSG00000012535	Tnpo3	transportin 3	NM_001347079	320938	-1.0777	-1.05273	-1.12049	-1.13746	-1.17144
ENSMUSG00000012609	Ttll5	tubulin tyrosine ligase-like family, member 5	NM_001081423	320244	-1.39519	-1.43632	-1.75195	-1.78329	-1.96102
ENSMUSG00000012640	Zfp715	zinc finger protein 715	NM_001357811	69930	-1.08709	-1.2103	-1.05165	-1.14804	-1.0452
ENSMUSG00000012705	Retn	resistin	NM_001204959	57264	-27.3091	-1.06599	3.11531	5.66666	5.2301
ENSMUSG00000012777	Acp4	acid phosphatase 4	NM_001195034	100503991	-1.35213	2.09116	3.40422	1.64484	3.68531
ENSMUSG00000012819	Cdh23	cadherin 23 (otocadherin)	NM_001252635	22295	64.7474	73.2315	47.6865	18.433	14.0797
ENSMUSG00000012848	Rps5	ribosomal protein S5	NM_009095	20103	1.11795	1.03727	-1.03857	-1.07721	-1.20905
ENSMUSG00000012889	Podnl1	podocan-like 1	NM_001013384	244550	4.09825	4.24626	3.7997	1.2412	-1.46044
ENSMUSG00000013033	Adgrl1	adhesion G protein-coupled receptor L1	NM_181039	330814	-1.43511	1.02666	-1.55885	-1.33661	-1.23039
ENSMUSG00000013076	Amotl1	angiomotin-like 1	NM_001081395	75723	1.30324	1.42049	1.52102	1.55896	1.4494
ENSMUSG00000013083	2200002J24Rik	RIKEN cDNA 2200002J24 gene	NM_026961	69147	-2.09852	-2.22647	-2.27945	-2.35885	-2.31614
ENSMUSG00000013089	Etv5	ets variant 5	NM_001358428	104156	1.10533	1.02908	1.10148	1.07592	1.11563
ENSMUSG00000013091	Tmem190	transmembrane protein 190	NM_030028	78052	1.04051	-1.10043	1.87186	1.09552	-1.41
ENSMUSG00000013150	Gfod2	glucose-fructose oxidoreductase domain containing 2	NM_027469	70575	1.20499	1.35223	1.36027	1.49306	1.52846
ENSMUSG00000013155	Enkd1	enkurin domain containing 1	NM_198299	102124	1.13947	1.13932	-1.0287	1.00268	1.03573
ENSMUSG00000013158	4933405L10Rik	RIKEN cDNA 4933405L10 gene	NM_001357256	71046	1.55338	10.2484	10.4868	9.21262	6.09866
ENSMUSG00000013160	Atp6v0d1	ATPase, H+ transporting, lysosomal V0 subunit D1	NM_013477	11972	-1.02191	-1.05832	1.0126	1.05195	1.10971
ENSMUSG00000013236	Ptprs	protein tyrosine phosphatase, receptor type, S	NM_001252453	19280	-1.0226	-1.0772	-1.14987	-1.16947	-1.12348
ENSMUSG00000013275	Slc41a1	solute carrier family 41, member 1	NM_173865	98396	1.04606	1.08541	1.05515	1.26687	1.16642
ENSMUSG00000013338	Fer1l4	fer-1-like 4 (C. elegans)	NM_001136556	74562	2.00277	1.41577	1.97184	1.23733	1.76419
ENSMUSG00000013353	4931406B18Rik	RIKEN cDNA 4931406B18 gene	NM_028737	74054	-2.09852	-2.22647	-2.27945	-2.35885	-2.31614
ENSMUSG00000013367	Iglon5	IgLON family member 5	NM_001164518	210094	-128.159	-4.16885	-2.56086	-8.83329	-1.44562
ENSMUSG00000013415	Igf2bp1	insulin-like growth factor 2 mRNA binding protein 1	NM_009951	140486	-1.18169	-1.11826	-1.14833	-1.1917	-1.18969
ENSMUSG00000013418	B4galnt2	beta-1,4-N-acetyl-galactosaminyl transferase 2	NM_008081	14422	-1.46036	-1.62193	-1.99536	-2.172	-2.18744
ENSMUSG00000013419	Zfp651	zinc finger protein 651	NM_001166644	270210	-1.304	-1.2844	-1.31121	-1.30829	-1.23363
ENSMUSG00000013465	Nelfb	negative elongation factor complex member B	NM_001310157	58202	1.10677	1.19582	1.22074	1.25275	1.24867
ENSMUSG00000013483	Card14	caspase recruitment domain family, member 14	NM_130886	170720	5.90743	8.30466	9.83222	11.6687	10.13
ENSMUSG00000013495	Tmem175	transmembrane protein 175	NM_001163531	72392	-1.24259	-1.13835	-1.23277	-1.045	-1.02206
ENSMUSG00000013523	Bcas1	breast carcinoma amplified sequence 1	NM_001164369	76960	-2.09689	-2.47193	-2.53076	-4.71396	-6.61227
ENSMUSG00000013539	Tango2	transport and golgi organization 2	NM_001359108	27883	1.2154	1.37058	1.29925	1.42278	1.41017
ENSMUSG00000013562	NA	NA	NA	NA	-2.09862	-2.22658	9.539	4.60904	-2.31626
ENSMUSG00000013584	Aldh1a2	aldehyde dehydrogenase family 1, subfamily A2	NM_009022	19378	-1.08876	-1.2429	-1.56576	-1.88877	-2.21373
ENSMUSG00000013593	Ndufs2	NADH:ubiquinone oxidoreductase core subunit S2	NM_153064	226646	1.02095	1.01155	-1.04409	-1.04024	-1.11418
ENSMUSG00000013611	Snx31	sorting nexin 31	NM_001347022	66696	-1.19176	1.1863	1.09436	1.11973	-1.57841
ENSMUSG00000013622	Atraid	all-trans retinoic acid induced differentiation factor	NM_027855	381629	-1.01922	-1.01589	1.06055	1.19418	1.20211
ENSMUSG00000013629	Cad	carbamoyl-phosphate synthetase 2, aspartate transcarbamylase, and dihydroorotase	NM_001289522	69719	1.23983	1.28168	1.35893	1.37758	1.24184
ENSMUSG00000013643	Lypd8	LY6/PLAUR domain containing 8	NM_001083884	70163	20.7215	-2.22669	19.0767	23.0432	-2.31638
ENSMUSG00000013646	Sh3bp5l	SH3 binding domain protein 5 like	NM_001161338	79566	1.20626	1.37273	1.15858	1.22517	1.10432
ENSMUSG00000013653	1810065E05Rik	RIKEN cDNA 1810065E05 gene	NM_027239	69864	-2.09852	-2.22647	-2.27945	-2.35885	-2.31614
ENSMUSG00000013662	Atad1	ATPase family, AAA domain containing 1	NM_026487	67979	-1.19695	-1.07565	-1.0419	-1.05692	-1.06681
ENSMUSG00000013663	Pten	phosphatase and tensin homolog	NM_008960	19211	-1.01157	1.01841	1.09923	1.10462	1.11128
ENSMUSG00000013668	4933402N03Rik	RIKEN cDNA 4933402N03 gene	NM_173409	233918	-2.09869	9.76569	-2.27964	9.21764	9.38758
ENSMUSG00000013698	Pea15a	phosphoprotein enriched in astrocytes 15A	NM_001329869	18611	1.16702	1.12331	1.00119	-1.05601	-1.1041
ENSMUSG00000013701	Timm23	translocase of inner mitochondrial membrane 23	NM_016897	53600	1.07409	1.13999	1.20583	1.29741	1.25827
ENSMUSG00000013707	Tnfaip8l2	tumor necrosis factor, alpha-induced protein 8-like 2	NM_027206	69769	1.99047	5.6281	2.56544	1.94787	4.68885
ENSMUSG00000013736	Trnt1	tRNA nucleotidyl transferase, CCA-adding, 1	NM_001242358	70047	1.22824	1.29143	1.52816	1.62651	1.48046
ENSMUSG00000013766	Ly6g6e	lymphocyte antigen 6 complex, locus G6E	NM_027366	70274	-1.48149	-1.57182	-2.41382	1.20098	-2.45267
ENSMUSG00000013787	Ehmt2	euchromatic histone lysine N-methyltransferase 2	NM_001286573	110147	1.02065	1.02478	-1.08235	-1.08002	-1.09896
ENSMUSG00000013822	Elof1	ELF1 homolog, elongation factor 1	NM_001357309	66126	1.0456	1.09771	1.09979	1.20714	1.12552
ENSMUSG00000013833	Med16	mediator complex subunit 16	NM_001163276	216154	-1.08402	-1.22248	-1.37745	-1.39794	-1.51567
ENSMUSG00000013846	St3gal1	ST3 beta-galactoside alpha-2,3-sialyltransferase 1	NM_001033487	20442	1.51706	1.58741	1.68423	1.81621	2.0664
ENSMUSG00000013858	Tmem259	transmembrane protein 259	NM_001003949	216157	1.04188	1.11739	1.12092	1.20445	1.292
ENSMUSG00000013878	Rnf170	ring finger protein 170	NM_001357292	77733	1.00887	1.05724	1.04644	1.05637	1.14929
ENSMUSG00000013921	Clip3	CAP-GLY domain containing linker protein 3	NM_001081114	76686	-1.3527	2.6709	4.08332	-4.56143	3.79538
ENSMUSG00000013928	NA	NA	NA	NA	-8.11559	-2.15268	-1.25939	1.86343	2.45595
ENSMUSG00000013936	Myl2	myosin, light polypeptide 2, regulatory, cardiac, slow	NM_010861	17906	-1.18847	-1.31878	2.17434	-1.55401	-1.64325
ENSMUSG00000013973	Dedd	death effector domain-containing	NM_001128609	21945	1.19589	1.38578	1.15365	1.12265	1.15132
ENSMUSG00000013974	Mcemp1	mast cell expressed membrane protein 1	NM_026985	69189	3.62455	5.36835	4.76689	4.14581	5.62963
ENSMUSG00000013997	Nit1	nitrilase 1	NM_001242580	27045	1.18062	1.26733	1.45927	1.56157	1.62901
ENSMUSG00000014030	Pax5	paired box 5	NM_008782	18507	-2.09872	19.5308	23.8459	-2.35907	9.38745
ENSMUSG00000014039	Prdm15	PR domain containing 15	NM_001359077	114604	1.01422	1.0529	-1.00701	-1.03086	1.10922
ENSMUSG00000014074	Rnf168	ring finger protein 168	NM_027355	70238	-1.07194	-1.01701	1.09951	1.0579	1.15268
ENSMUSG00000014075	Tctex1d2	Tctex1 domain containing 2	NM_001347183	66061	-1.25038	-1.236	-1.25674	-1.18904	-1.30583
ENSMUSG00000014077	Chp1	calcineurin-like EF hand protein 1	NM_019769	56398	-1.12708	-1.09647	1.00867	1.07729	1.16162
ENSMUSG00000014104	Sval2	seminal vesicle antigen-like 2	NM_032542	84543	1.88209	-2.25481	-2.30847	4.81373	4.26303
ENSMUSG00000014158	Trpv4	transient receptor potential cation channel, subfamily V, member 4	NM_022017	63873	-1.25108	-1.39524	-1.80359	-2.13794	-2.36857
ENSMUSG00000014164	Klhl3	kelch-like 3	NM_001195075	100503085	1.1561	-1.01783	-1.24593	-2.04511	-4.15955
ENSMUSG00000014177	Tvp23b	trans-golgi network vesicle protein 23B	NM_001356520	67510	1.07401	1.09108	1.06144	1.19564	1.01624
ENSMUSG00000014195	Dnajc7	DnaJ heat shock protein family (Hsp40) member C7	NM_019795	56354	1.101	1.20929	1.2064	1.27887	1.35317
ENSMUSG00000014198	Zfp385c	zinc finger protein 385C	NM_177790	278304	31.0811	-2.22676	7.15369	36.8676	16.4272
ENSMUSG00000014226	Cacybp	calcyclin binding protein	NM_009786	12301	1.00696	1.01093	1.13301	1.16138	1.12129
ENSMUSG00000014232	Cluap1	clusterin associated protein 1	NM_029738	76779	-1.2284	-1.23823	-1.4604	-1.4126	-1.95868
ENSMUSG00000014243	Zswim7	zinc finger SWIM-type containing 7	NM_027198	69747	1.01125	1.28976	-1.00457	1.35444	1.34261
ENSMUSG00000014245	Pigl	phosphatidylinositol glycan anchor biosynthesis, class L	NM_001039536	327942	1.08164	-1.32761	-1.10269	-1.32263	-1.53145
ENSMUSG00000014294	Ndufa2	NADH:ubiquinone oxidoreductase subunit A2	NM_010885	17991	1.14279	1.23571	1.13144	1.25852	1.1058
ENSMUSG00000014301	Pam16	presequence translocase-asssociated motor 16 homolog (S. cerevisiae)	NM_025571	66449	-1.08592	-1.04775	-1.03896	-1.021	1.01127
ENSMUSG00000014303	Glis2	GLIS family zinc finger 2	NM_031184	83396	-1.18971	-1.29157	-1.55427	-1.81	-1.8331
ENSMUSG00000014313	Cox6c	cytochrome c oxidase subunit 6C	NM_053071	12864	1.11211	1.14177	1.19394	1.26333	1.12762
ENSMUSG00000014329	Bicc1	BicC family RNA binding protein 1	NM_001347189	83675	-2.06682	-2.93662	-4.96522	-8.9546	-12.6448
ENSMUSG00000014349	Ube2z	ubiquitin-conjugating enzyme E2Z	NM_172300	268470	1.12186	1.15073	1.18029	1.29633	1.25372
ENSMUSG00000014351	Gip	gastric inhibitory polypeptide	NM_008119	14607	-2.09855	-2.2265	-2.27949	2.30463	-2.31618
ENSMUSG00000014353	Tmem87b	transmembrane protein 87B	NM_001355628	72477	-1.08955	-1.08354	1.03373	1.05353	1.07663
ENSMUSG00000014355	Anapc1	anaphase promoting complex subunit 1	NM_008569	17222	-1.08414	-1.14099	-1.17452	-1.33327	-1.5115
ENSMUSG00000014361	Mertk	c-mer proto-oncogene tyrosine kinase	NM_008587	17289	1.27075	1.05229	1.55426	1.72804	2.9441
ENSMUSG00000014402	Tsg101	tumor susceptibility gene 101	NM_001348088	22088	1.1	1.11661	1.15762	1.19005	1.16163
ENSMUSG00000014418	Hps5	HPS5, biogenesis of lysosomal organelles complex 2 subunit 2	NM_001005247	246694	-1.01141	1.06713	-1.07002	1.02369	1.02964
ENSMUSG00000014426	Map3k4	mitogen-activated protein kinase kinase kinase 4	NM_001357722	26407	-1.20257	-1.42026	-1.50389	-1.62388	-1.68416
ENSMUSG00000014444	Piezo1	piezo-type mechanosensitive ion channel component 1	NM_001037298	234839	-1.28498	-1.46858	-1.7212	-1.91444	-2.11013
ENSMUSG00000014453	Blk	B lymphoid kinase	NM_007549	12143	-2.09872	4.88284	2.3847	13.8261	14.081
ENSMUSG00000014470	Rnf166	ring finger protein 166	NM_001033142	68718	1.00458	1.20825	1.25299	1.42077	1.55255
ENSMUSG00000014496	Ankrd28	ankyrin repeat domain 28	NM_001024604	105522	-1.02274	-1.06951	-1.12598	-1.11067	-1.24765
ENSMUSG00000014498	Ankrd52	ankyrin repeat domain 52	NM_172790	237615	-1.06931	1.05803	1.02658	1.01366	1.12159
ENSMUSG00000014503	Pkd2l2	polycystic kidney disease 2-like 2	NM_001163004	53871	1.55145	1.50853	1.83793	1.74747	1.81035
ENSMUSG00000014504	Srp19	signal recognition particle 19	NM_025527	66384	1.00575	1.02206	1.04027	1.15203	1.05705
ENSMUSG00000014529	Tmbim7	transmembrane BAX inhibitor motif containing 7	NM_029141	75010	-2.09852	-2.22647	-2.27945	-2.35885	-2.31614
ENSMUSG00000014542	Clec4f	C-type lectin domain family 4, member f	NM_016751	51811	2.59047	4.88313	-2.27954	-2.35893	-2.31623
ENSMUSG00000014543	Klra17	killer cell lectin-like receptor, subfamily A, member 17	NM_133203	170733	8.28418	8.7841	10.4865	10.5942	16.4187
ENSMUSG00000014547	Wdfy2	WD repeat and FYVE domain containing 2	NM_175546	268752	-1.18836	-1.17358	-1.13606	-1.20835	-1.11662
ENSMUSG00000014550	Rbsn	rabenosyn, RAB effector	NM_030081	78287	-1.0821	1.00517	1.01389	1.14505	1.09845
ENSMUSG00000014551	Mrps25	mitochondrial ribosomal protein S25	NM_025578	64658	1.08364	1.39257	1.34242	1.54212	1.34753
ENSMUSG00000014554	Dguok	deoxyguanosine kinase	NM_001162521	27369	1.09916	1.14037	1.14054	1.26052	1.27954
ENSMUSG00000014592	Camta1	calmodulin binding transcription activator 1	NM_001081557	100072	-1.02145	-1.35466	-1.3869	-1.36686	-1.9108
ENSMUSG00000014599	Csf1	colony stimulating factor 1 (macrophage)	NM_001113529	12977	1.0581	-1.00888	-1.23502	-1.50121	-1.75587
ENSMUSG00000014601	Strip1	striatin interacting protein 1	NM_153563	229707	1.03404	1.07413	1.1923	1.2237	1.23631
ENSMUSG00000014602	Kif1a	kinesin family member 1A	NM_001110315	16560	1.43481	1.68563	1.58933	1.50667	1.3289
ENSMUSG00000014603	Alx3	aristaless-like homeobox 3	NM_007441	11694	-2.09852	-2.22647	-2.27945	-2.35885	-2.31614
ENSMUSG00000014606	Slc25a11	solute carrier family 25 (mitochondrial carrier oxoglutarate carrier), member 11	NM_024211	67863	1.12192	1.1505	1.25816	1.27451	1.31532
ENSMUSG00000014609	Chrne	cholinergic receptor, nicotinic, epsilon polypeptide	NM_009603	11448	-18.9022	2.71061	1.58858	-21.2471	-1.91884
ENSMUSG00000014633	Cmc2	COX assembly mitochondrial protein 2	NM_026844	66531	-1.12155	-1.15041	1.05166	1.1848	1.01455
ENSMUSG00000014668	Chfr	checkpoint with forkhead and ring finger domains	NM_001289577	231600	-1.06661	-1.16956	-1.14666	-1.22239	-1.15433
ENSMUSG00000014686	Ceacam16	carcinoembryonic antigen-related cell adhesion molecule 16	NM_001033419	330483	-2.09872	-2.22668	14.3077	18.4348	16.4278
ENSMUSG00000014704	Hoxa2	homeobox A2	NM_010451	15399	-1.12146	-1.10623	1.38408	-1.06285	1.51716
ENSMUSG00000014725	Adam28	a disintegrin and metallopeptidase domain 28	NM_001048175	13522	20.7222	-2.22662	-2.27961	23.044	-2.3163
ENSMUSG00000014747	Ankrd53	ankyrin repeat domain 53	NM_029245	75305	2.28297	4.59037	3.92321	3.24958	4.13685
ENSMUSG00000014748	Tex261	testis expressed gene 261	NM_009357	21766	1.0618	1.12823	1.24451	1.29079	1.31868
ENSMUSG00000014763	Fam120b	family with sequence similarity 120, member B	NM_001357822	67544	1.07709	1.12059	1.13866	1.10273	1.13861
ENSMUSG00000014767	Tbp	TATA box binding protein	NM_013684	21374	-1.06814	-1.06643	1.06885	1.07911	1.18828
ENSMUSG00000014769	Psmb1	proteasome (prosome, macropain) subunit, beta type 1	NM_011185	19170	1.06185	1.02454	1.0629	1.13932	1.02854
ENSMUSG00000014771	Pdcd2	programmed cell death 2	NM_008799	18567	-2.09852	-2.22647	-2.27945	-2.35885	-2.31614
ENSMUSG00000014773	Dll1	delta like canonical Notch ligand 1	NM_007865	13388	-1.30968	-1.51488	-1.59849	-1.36855	-1.3232
ENSMUSG00000014776	Nol3	nucleolar protein 3 (apoptosis repressor with CARD domain)	NM_030152	78688	-1.05658	1.08236	1.11529	1.33595	-1.02896
ENSMUSG00000014778	Fhod1	formin homology 2 domain containing 1	NM_177699	234686	1.26333	1.44164	1.56282	1.68201	2.14027
ENSMUSG00000014782	Plekhg4	pleckstrin homology domain containing, family G (with RhoGef domain) member 4	NM_001081333	102075	-1.41096	3.37333	3.97998	6.68319	9.15006
ENSMUSG00000014786	Slc9a5	solute carrier family 9 (sodium/hydrogen exchanger), member 5	NM_001081332	277973	1.72826	2.67548	3.32739	4.07674	5.24918
ENSMUSG00000014791	Elmo3	engulfment and cell motility 3	NM_172760	234683	1.02865	1.03372	1.03199	1.01589	1.00442
ENSMUSG00000014813	Stc1	stanniocalcin 1	NM_009285	20855	-10.4974	-1.02437	1.90701	3.6856	-11.586
ENSMUSG00000014837	4931428F04Rik	RIKEN cDNA 4931428F04 gene	NM_001166394	74356	-1.1295	-1.01862	1.00372	1.08073	1.21656
ENSMUSG00000014846	Tppp3	tubulin polymerization-promoting protein family member 3	NM_026481	67971	1.07124	-1.48561	-1.96124	-1.64092	-1.59425
ENSMUSG00000014850	Msh3	mutS homolog 3	NM_001311120	17686	-1.18589	-1.27881	-1.20231	-1.38317	-1.21839
ENSMUSG00000014852	Adamts13	a disintegrin-like and metallopeptidase (reprolysin type) with thrombospondin type 1 motif, 13	NM_001001322	279028	9.83764	6.34425	2.38342	11.9762	10.3206
ENSMUSG00000014856	Tmem208	transmembrane protein 208	NM_025486	66320	1.37763	1.57193	1.64704	1.86401	1.93656
ENSMUSG00000014859	E2f4	E2F transcription factor 4	NM_148952	104394	1.14055	1.23666	1.24715	1.28715	1.36591
ENSMUSG00000014867	Surf4	surfeit gene 4	NM_011512	20932	-1.02183	-1.08668	-1.0707	-1.04498	-1.08977
ENSMUSG00000014873	Surf2	surfeit gene 2	NM_013678	20931	1.18796	1.30326	1.43943	1.55151	1.67167
ENSMUSG00000014905	Dnajb9	DnaJ heat shock protein family (Hsp40) member B9	NM_013760	27362	-1.16705	-1.16091	1.05033	1.11406	1.10525
ENSMUSG00000014907	Naf1	nuclear assembly factor 1 ribonucleoprotein	NM_001163564	234344	-1.07207	-1.22	-1.11754	-1.09019	-1.16738
ENSMUSG00000014932	Yes1	YES proto-oncogene 1, Src family tyrosine kinase	NM_001205132	22612	-1.12786	-1.14062	-1.05681	-1.04829	-1.11243
ENSMUSG00000014956	Ppp1cb	protein phosphatase 1 catalytic subunit beta	NM_172707	19046	-1.16763	-1.21748	-1.17357	-1.16073	-1.27062
ENSMUSG00000014959	Gorasp2	golgi reassembly stacking protein 2	NM_027352	70231	1.00029	1.01034	1.07679	1.03543	1.06647
ENSMUSG00000014980	Tsen15	tRNA splicing endonuclease subunit 15	NM_025677	66637	1.24984	1.12255	1.06661	1.05645	1.01447
ENSMUSG00000015001	Oc90	otoconin 90	NM_001347038	18256	-2.09871	29.2961	9.53859	9.21755	-2.31635
ENSMUSG00000015002	Efr3a	EFR3 homolog A	NM_001356582	76740	-1.12051	-1.18768	-1.14919	-1.1998	-1.31037
ENSMUSG00000015013	Trappc2l	trafficking protein particle complex 2-like	NM_021502	59005	1.03584	1.07029	1.116	1.32021	1.25688
ENSMUSG00000015016	Acsf3	acyl-CoA synthetase family member 3	NM_144932	257633	1.02704	-1.04381	-1.1476	-1.13102	-1.19827
ENSMUSG00000015023	Ddx19a	DEAD (Asp-Glu-Ala-Asp) box polypeptide 19a	NM_007916	13680	-1.01151	1.06866	1.08864	1.16119	1.25513
ENSMUSG00000015027	Galns	galactosamine (N-acetyl)-6-sulfate sulfatase	NM_001193645	50917	-1.2039	-1.34787	-1.29245	-1.27697	-1.23852
ENSMUSG00000015053	Gata2	GATA binding protein 2	NM_001355253	14461	-1.73872	2.16827	4.23568	6.65125	2.60539
ENSMUSG00000015083	C8g	complement component 8, gamma polypeptide	NM_001271777	69379	1.02627	-1.29433	-1.54805	1.00634	-1.17288
ENSMUSG00000015085	Entpd2	ectonucleoside triphosphate diphosphohydrolase 2	NM_009849	12496	-1.63412	-2.06444	-2.684	-3.04627	-3.17167
ENSMUSG00000015087	Rabl6	RAB, member RAS oncogene family-like 6	NM_001024616	227624	-1.14037	-1.19986	-1.32843	-1.39743	-1.43059
ENSMUSG00000015090	Ptgds	prostaglandin D2 synthase (brain)	NM_008963	19215	1.02749	-5.2566	-1.28697	-1.45863	-4.29656
ENSMUSG00000015092	Edf1	endothelial differentiation-related factor 1	NM_021519	59022	1.0868	1.13655	1.04998	1.1566	1.08704
ENSMUSG00000015093	Clic3	chloride intracellular channel 3	NM_027085	69454	1.06736	-1.01115	-1.05338	-1.51545	-1.08945
ENSMUSG00000015094	Npdc1	neural proliferation, differentiation and control 1	NM_008721	18146	1.10701	1.16688	1.06829	1.17859	1.24286
ENSMUSG00000015095	Fbxw5	F-box and WD-40 domain protein 5	NM_001356407	30839	1.0371	1.06805	1.01134	-1.03954	-1.09288
ENSMUSG00000015112	Slc25a13	solute carrier family 25 (mitochondrial carrier, adenine nucleotide translocator), member 13	NM_001177572	50799	1.02622	-1.13914	-1.14894	-1.35679	-1.49924
ENSMUSG00000015120	Ube2i	ubiquitin-conjugating enzyme E2I	NM_001177609	22196	1.11812	1.1522	1.20625	1.18689	1.22569
ENSMUSG00000015126	Tsr3	TSR3 20S rRNA accumulation	NM_001163718	68327	-1.04115	-1.01775	1.11291	1.25224	1.34229
ENSMUSG00000015127	Unkl	unkempt family like zinc finger	NM_001197024	74154	-1.21676	-1.08253	-1.01785	-1.1963	-1.09997
ENSMUSG00000015133	Lrrk1	leucine-rich repeat kinase 1	NM_146191	233328	1.06866	1.0244	-1.10067	-1.22923	-1.36116
ENSMUSG00000015134	Aldh1a3	aldehyde dehydrogenase family 1, subfamily A3	NM_053080	56847	3.674	5.15891	3.72749	3.86885	5.23089
ENSMUSG00000015143	Actn1	actinin, alpha 1	NM_001346669	109711	1.16335	1.16528	1.16971	1.11139	1.06487
ENSMUSG00000015149	Sirt2	sirtuin 2	NM_001122765	64383	-1.05567	-1.06371	-1.04021	-1.08604	-1.06293
ENSMUSG00000015165	Hnrnpl	heterogeneous nuclear ribonucleoprotein L	NM_177301	15388	1.0233	-1.04892	-1.17553	-1.17191	-1.17501
ENSMUSG00000015176	Nolc1	nucleolar and coiled-body phosphoprotein 1	NM_001039351	70769	1.11012	1.19619	1.2956	1.33561	1.33518
ENSMUSG00000015189	Casd1	CAS1 domain containing 1	NM_145398	213819	1.10424	-1.06268	-1.18315	-1.05943	-1.27361
ENSMUSG00000015202	Cnksr3	Cnksr family member 3	NM_172546	215748	-1.2004	-1.31687	-1.49221	-1.53172	-1.55783
ENSMUSG00000015214	Mtmr1	myotubularin related protein 1	NM_001313702	53332	-1.26281	-1.24587	-1.15502	-1.13592	-1.098
ENSMUSG00000015217	Hmgb3	high mobility group box 3	NM_001293623	15354	-1.21011	-1.36679	-1.60874	-1.62488	-1.99115
ENSMUSG00000015222	Map2	microtubule-associated protein 2	NM_001039934	17756	-3.97861	-4.0879	-2.19667	-4.89809	-2.99256
ENSMUSG00000015224	Cyp2j9	cytochrome P450, family 2, subfamily j, polypeptide 9	NM_028979	74519	10.3613	-2.2266	-2.27959	18.4354	-2.31629
ENSMUSG00000015242	Nipsnap3a	nipsnap homolog 3A	NM_028529	73398	5.18171	-6.67838	-6.83732	-7.07546	-6.94737
ENSMUSG00000015243	Abca1	ATP-binding cassette, sub-family A (ABC1), member 1	NM_013454	11303	-1.10413	-1.71472	-2.47205	-2.78553	-2.36692
ENSMUSG00000015247	Nipsnap3b	nipsnap homolog 3B	NM_001347099	66536	-1.06683	1.02254	1.05309	-1.039	-1.07945
ENSMUSG00000015289	Lage3	L antigen family, member 3	NM_025410	66192	1.3932	1.44001	1.43059	1.66516	1.63543
ENSMUSG00000015290	Ubl4a	ubiquitin-like 4A	NM_145405	27643	1.11416	1.10037	1.13671	1.22093	1.30166
ENSMUSG00000015291	Gdi1	guanosine diphosphate (GDP) dissociation inhibitor 1	NM_010273	14567	1.08899	1.22443	1.23978	1.33247	1.46391
ENSMUSG00000015305	Sash1	SAM and SH3 domain containing 1	NM_175155	70097	-1.2095	-1.39153	-1.83057	-2.3196	-2.5245
ENSMUSG00000015312	Gadd45b	growth arrest and DNA-damage-inducible 45 beta	NM_008655	17873	1.20935	1.34845	1.16129	1.16189	-1.03543
ENSMUSG00000015314	Slamf6	SLAM family member 6	NM_001347186	30925	-2.09864	-2.22659	4.76953	23.0442	-2.31628
ENSMUSG00000015316	Slamf1	signaling lymphocytic activation molecule family member 1	NM_001360898	27218	5.18084	-2.22656	-2.27955	-2.35895	4.69404
ENSMUSG00000015335	Zdhhc12	zinc finger, DHHC domain containing 12	NM_001037762	66220	1.18138	1.30603	1.48815	1.56561	1.63202
ENSMUSG00000015337	Endog	endonuclease G	NM_007931	13804	1.07983	-1.10778	-1.01382	-1.07016	1.03177
ENSMUSG00000015340	Cybb	cytochrome b-245, beta polypeptide	NM_007807	13058	-2.09866	14.6486	-2.27961	32.2613	-2.3163
ENSMUSG00000015341	Golga7	golgi autoantigen, golgin subfamily a, 7	NM_001042484	57437	1.20605	1.32772	1.50338	1.55023	1.64673
ENSMUSG00000015342	Xk	X-linked Kx blood group	NM_023500	22439	1.51492	1.70392	1.61016	1.54316	1.69559
ENSMUSG00000015354	Pcolce2	procollagen C-endopeptidase enhancer 2	NM_029620	76477	-1.49784	-1.19188	-1.77489	1.28687	1.13417
ENSMUSG00000015355	Cd48	CD48 antigen	NM_001360767	12506	-2.09856	-2.22652	4.76969	-2.3589	-2.31619
ENSMUSG00000015357	Clpx	caseinolytic mitochondrial matrix peptidase chaperone subunit	NM_001044389	270166	-1.03017	-1.10902	-1.09506	1.03791	1.0692
ENSMUSG00000015363	Trabd	TraB domain containing	NM_001355617	67976	1.04437	1.0128	1.00023	1.01211	1.03753
ENSMUSG00000015365	Mov10l1	Moloney leukemia virus 10-like 1	NM_031260	83456	-1.64233	-1.74247	-38.7908	-1.84607	-3.62524
ENSMUSG00000015377	Dennd6b	DENN/MADD domain containing 6B	NM_027081	69440	1.22808	1.18191	1.20455	1.33467	1.63113
ENSMUSG00000015396	Cd83	CD83 antigen	NM_001289915	12522	-10.4966	-11.1366	-11.4016	-11.7987	-1.06555
ENSMUSG00000015401	Cltrn	collectrin, amino acid transport regulator	NM_001313719	57394	-60.9195	-1.18899	-66.172	-68.4768	-67.2371
ENSMUSG00000015405	Ace2	angiotensin I converting enzyme (peptidyl-dipeptidase A) 2	NM_001130513	70008	10.3614	9.76595	-2.27958	-2.35897	-2.31627
ENSMUSG00000015437	Gzmb	granzyme B	NM_013542	14939	5.1807	9.7658	-2.27961	4.60894	-2.31631
ENSMUSG00000015441	Gzmf	granzyme F	NM_010374	14943	5.18095	-2.22652	-2.2795	-2.3589	-2.31619
ENSMUSG00000015443	Gzmn	granzyme N	NM_001305808	245839	-2.09859	-2.22655	2.38485	-2.35893	4.69407
ENSMUSG00000015451	C4a	complement component 4A (Rodgers blood group)	NM_011413	625018	1.11823	1.3991	1.39558	1.5938	1.91928
ENSMUSG00000015452	Ager	advanced glycosylation end product-specific receptor	NM_001271422	11596	-1.06734	-1.03066	1.01912	1.0671	1.38685
ENSMUSG00000015461	Atf6b	activating transcription factor 6 beta	NM_017406	12915	-1.13651	-1.17978	-1.23567	-1.25137	-1.17808
ENSMUSG00000015467	Egfl8	EGF-like domain 8	NM_152922	81701	-1.17253	-1.26941	-1.31754	-1.66132	-1.20571
ENSMUSG00000015468	Notch4	notch 4	NM_010929	18132	3.25899	2.4438	1.85656	2.14113	1.34318
ENSMUSG00000015474	Ppt2	palmitoyl-protein thioesterase 2	NM_001302393	54397	-1.16355	-1.16054	-1.34262	-1.46369	-1.64364
ENSMUSG00000015476	Prrt1	proline-rich transmembrane protein 1	NM_030890	260297	-2.09852	-2.22647	-2.27945	-2.35885	-2.31614
ENSMUSG00000015478	Rnf5	ring finger protein 5	NM_019403	54197	-1.03654	1.07992	-1.23099	1.02294	1.0119
ENSMUSG00000015484	Fam163a	family with sequence similarity 163, member A	NM_177838	329274	-1.06314	-1.25922	-2.09323	-3.36502	-3.97678
ENSMUSG00000015488	Cacfd1	calcium channel flower domain containing 1	NM_001243239	381356	-1.0947	-1.1287	-1.17195	-1.04012	-1.17862
ENSMUSG00000015501	Hivep2	human immunodeficiency virus type I enhancer binding protein 2	NM_001358782	15273	-1.1268	-1.21364	-1.06371	-1.15008	-1.0155
ENSMUSG00000015519	2310057J18Rik	RIKEN cDNA 2310057J18 gene	NM_026336	67719	-7.14967	-82.4739	-1.94159	-1.00462	-2.63044
ENSMUSG00000015522	Arnt	aryl hydrocarbon receptor nuclear translocator	NM_001037737	11863	-1.16213	-1.134	-1.14316	-1.1331	-1.06388
ENSMUSG00000015533	Itga2	integrin alpha 2	NM_008396	16398	1.33686	1.31149	1.40277	1.27544	1.132
ENSMUSG00000015536	Mocs2	molybdenum cofactor synthesis 2	NM_001113374	17434	1.09107	1.18428	1.24413	1.23184	1.16402
ENSMUSG00000015542	Nat9	N-acetyltransferase 9 (GCN5-related, putative)	NM_001362889	66176	1.17168	1.32672	1.36258	1.63739	1.73323
ENSMUSG00000015568	Lpl	lipoprotein lipase	NM_008509	16956	-1.14931	-1.03464	2.72483	-1.39127	1.15433
ENSMUSG00000015575	Atp6v0e	ATPase, H+ transporting, lysosomal V0 subunit E	NM_025272	11974	1.21279	1.27952	1.346	1.45736	1.38335
ENSMUSG00000015579	Nkx2-5	NK2 homeobox 5	NM_008700	18091	-2.09856	-2.22652	4.76969	-2.3589	-2.31619
ENSMUSG00000015597	Zfp318	zinc finger protein 318	NM_021346	57908	-1.18119	-1.20594	-1.05952	1.06878	1.08873
ENSMUSG00000015599	Ttbk1	tau tubulin kinase 1	NM_001162864	106763	10.3607	29.2952	16.6918	-2.35914	9.38719
ENSMUSG00000015605	Srf	serum response factor	NM_020493	20807	-1.10694	1.01452	-1.04815	1.11945	1.11861
ENSMUSG00000015619	Gata3	GATA binding protein 3	NM_001355110	14462	1.23216	-1.4351	-47.9217	2.19232	-1.79147
ENSMUSG00000015627	Gata5	GATA binding protein 5	NM_008093	14464	-18.9009	-20.0534	1.58868	-21.2457	-20.8611
ENSMUSG00000015647	Lama5	laminin, alpha 5	NM_001081171	16776	-1.24849	-1.34403	-1.46274	-1.66718	-1.67801
ENSMUSG00000015652	Steap1	six transmembrane epithelial antigen of the prostate 1	NM_027399	70358	-1.25771	-1.29337	-1.29291	-1.34516	-1.48326
ENSMUSG00000015653	Steap2	six transmembrane epithelial antigen of prostate 2	NM_001103156	74051	-1.16481	-1.15962	-1.17297	-1.26312	-1.39201
ENSMUSG00000015656	Hspa8	heat shock protein 8	NM_001364480	15481	-1.1037	-1.21859	-1.26147	-1.37027	-1.4671
ENSMUSG00000015659	Serac1	serine active site containing 1	NM_001033127	321007	1.13568	1.3073	1.39432	1.48403	1.70706
ENSMUSG00000015665	Awat1	acyl-CoA wax alcohol acyltransferase 1	NM_001081136	245533	-2.09858	-2.22654	-2.27952	-2.35892	14.082
ENSMUSG00000015668	Pdzd11	PDZ domain containing 11	NM_001356384	72621	1.38824	1.37827	1.46285	1.60806	1.58978
ENSMUSG00000015671	Psma2	proteasome (prosome, macropain) subunit, alpha type 2	NM_008944	19166	1.10778	1.1418	1.11914	1.20191	1.07642
ENSMUSG00000015672	Mrpl32	mitochondrial ribosomal protein L32	NM_029271	75398	1.05213	1.0581	1.08589	1.1877	1.13724
ENSMUSG00000015697	Setdb1	SET domain, bifurcated 1	NM_001163641	84505	1.05316	1.00566	1.10423	1.10511	1.18466
ENSMUSG00000015702	Anxa9	annexin A9	NM_001085383	71790	1.39401	1.50346	1.59833	1.49724	1.44944
ENSMUSG00000015709	Arnt2	aryl hydrocarbon receptor nuclear translocator 2	NM_007488	11864	-1.59625	-2.77127	-1.46297	-2.54973	-2.21247
ENSMUSG00000015711	Prune1	prune exopolyphosphatase	NM_173347	229589	-1.03955	1.02706	1.21506	1.24637	1.47356
ENSMUSG00000015714	Cers2	ceramide synthase 2	NM_001320492	76893	1.18506	1.33779	1.51528	1.69337	1.77202
ENSMUSG00000015721	Nlrp5	NLR family, pyrin domain containing 5	NM_001039143	23968	15.5423	-2.22654	-2.27952	-2.35892	-2.31622
ENSMUSG00000015733	Capza2	capping protein (actin filament) muscle Z-line, alpha 2	NM_007604	12343	-1.01921	-1.00894	1.10197	1.12128	1.11777
ENSMUSG00000015745	Plekho1	pleckstrin homology domain containing, family O member 1	NM_023320	67220	-1.18603	-1.13795	-1.22555	-1.74381	-1.68961
ENSMUSG00000015747	Vps45	vacuolar protein sorting 45	NM_013841	22365	1.04702	-1.01757	1.04342	1.04076	1.06842
ENSMUSG00000015748	Prpf3	pre-mRNA processing factor 3	NM_001316751	70767	1.10368	1.17753	1.26631	1.42573	1.47428
ENSMUSG00000015749	Anp32e	acidic (leucine-rich) nuclear phosphoprotein 32 family, member E	NM_001253757	66471	-1.20142	-1.36556	-1.56865	-1.56233	-1.55893
ENSMUSG00000015750	Aph1a	aph1 homolog A, gamma secretase subunit	NM_146104	226548	1.02735	-1.00141	-1.04016	-1.00402	-1.0061
ENSMUSG00000015755	Tab2	TGF-beta activated kinase 1/MAP3K7 binding protein 2	NM_001359534	68652	-1.05577	-1.09917	-1.04407	-1.06307	-1.0414
ENSMUSG00000015757	Ppil4	peptidylprolyl isomerase (cyclophilin)-like 4	NM_026141	67418	1.08148	1.08908	1.19484	1.18863	1.1548
ENSMUSG00000015759	Cnih1	cornichon family AMPA receptor auxiliary protein 1	NM_001355011	12793	1.0238	-1.01566	1.10153	1.04854	1.03377
ENSMUSG00000015766	Eps8	epidermal growth factor receptor pathway substrate 8	NM_001271587	13860	1.31072	1.29518	1.37183	1.38671	1.34856
ENSMUSG00000015776	Med22	mediator complex subunit 22	NM_001033908	20933	1.0977	1.12132	1.23191	1.34633	1.30975
ENSMUSG00000015787	Abo	ABO blood group (transferase A, alpha 1-3-N-acetylgalactosaminyltransferase, transferase B, alpha 1-3-galactosyltransferase)	NM_001290444	80908	26.4047	9.75991	17.1593	17.9635	8.91293
ENSMUSG00000015790	Surf1	surfeit gene 1	NM_001271724	20930	1.17244	1.25782	1.32568	1.34954	1.28052
ENSMUSG00000015804	Med28	mediator complex subunit 28	NM_025895	66999	-1.03149	-1.04477	1.00307	1.06088	-1.00648
ENSMUSG00000015806	Qdpr	quinoid dihydropteridine reductase	NM_024236	110391	-1.0699	-1.1195	-1.2759	-1.16854	-1.40823
ENSMUSG00000015812	Gnrh1	gonadotropin releasing hormone 1	NM_008145	14714	1.05551	-1.46468	-2.1868	-2.26297	1.65012
ENSMUSG00000015829	Tnr	tenascin R	NM_022312	21960	13.9794	10.7361	14.2997	9.67297	5.62938
ENSMUSG00000015837	Sqstm1	sequestosome 1	NM_001290769	18412	1.01392	1.01863	1.03073	1.05417	1.04131
ENSMUSG00000015839	Nfe2l2	nuclear factor, erythroid derived 2, like 2	NM_010902	18024	-1.03497	-1.17144	-1.24564	-1.38609	-1.38239
ENSMUSG00000015843	Rxrg	retinoid X receptor gamma	NM_001159731	20183	-2.09863	4.88306	14.3083	-2.35897	-2.31626
ENSMUSG00000015846	Rxra	retinoid X receptor alpha	NM_001290481	20181	1.00771	-1.02671	-1.16817	-1.16045	-1.24063
ENSMUSG00000015850	Adamtsl4	ADAMTS-like 4	NM_001301705	229595	2.24308	2.48341	2.37706	2.21865	2.1912
ENSMUSG00000015852	Fcrls	Fc receptor-like S, scavenger receptor	NM_030707	80891	-2.09861	4.8831	-2.27955	4.60906	-2.31624
ENSMUSG00000015854	Cd5l	CD5 antigen-like	NM_009690	11801	-2.0986	-2.22656	-2.27955	46.0885	-2.31624
ENSMUSG00000015869	Prpsap1	phosphoribosyl pyrophosphate synthetase-associated protein 1	NM_026364	67763	-1.05831	1.02292	1.01946	1.04974	1.09928
ENSMUSG00000015879	Fam184b	family with sequence similarity 184, member B	NM_021416	58227	1.88205	2.21736	2.59897	-1.19448	4.90238
ENSMUSG00000015880	Ncapg	non-SMC condensin I complex, subunit G	NM_019438	54392	-1.3711	-1.80937	-2.17131	-2.40074	-2.66323
ENSMUSG00000015882	Lcorl	ligand dependent nuclear receptor corepressor-like	NM_001163073	209707	-1.3499	-1.50306	-1.35025	-1.38346	-1.34461
ENSMUSG00000015889	Lta4h	leukotriene A4 hydrolase	NM_001313897	16993	-1.04133	-1.15208	-1.11979	-1.17555	-1.2503
ENSMUSG00000015890	Amdhd1	amidohydrolase domain containing 1	NM_027908	71761	1.0633	-2.99338	-15.3225	-10.5709	-169.274
ENSMUSG00000015932	Dstn	destrin	NM_019771	56431	1.06744	1.04508	1.10356	1.11441	1.12867
ENSMUSG00000015937	H2afy	H2A histone family, member Y	NM_001159513	26914	1.00617	-1.05329	-1.14108	-1.11675	-1.1113
ENSMUSG00000015942	Gtf2ird2	GTF2I repeat domain containing 2	NM_001359852	114674	-1.21769	-1.20113	-1.38994	-1.23662	-1.36321
ENSMUSG00000015943	Bola1	bolA-like 1 (E. coli)	NM_026975	69168	1.16613	1.27128	1.25825	1.53099	1.36613
ENSMUSG00000015944	Castor2	cytosolic arginine sensor for mTORC1 subunit 2	NM_030719	80909	1.05002	1.22745	1.37431	1.39325	1.46367
ENSMUSG00000015947	Fcgr1	Fc receptor, IgG, high affinity I	NM_010186	14129	1.03494	1.56072	1.52444	1.10486	-2.13286
ENSMUSG00000015950	Ncf1	neutrophil cytosolic factor 1	NM_001286037	17969	-1.15934	-3.07501	1.11172	1.84164	1.87559
ENSMUSG00000015957	Wnt11	wingless-type MMTV integration site family, member 11	NM_001285792	22411	1.59241	-1.77667	4.39793	6.37481	1.44279
ENSMUSG00000015961	Adss	adenylosuccinate synthetase, non muscle	NM_007422	11566	-1.01405	1.015	1.10718	1.18986	1.13978
ENSMUSG00000015962	1700016C15Rik	RIKEN cDNA 1700016C15 gene	NM_027077	69428	-1.75542	-2.79366	-3.8135	-4.73557	-11.6244
ENSMUSG00000015966	Il17rb	interleukin 17 receptor B	NM_019583	50905	-1.30856	-2.91013	-1.72144	-3.4853	-1.69273
ENSMUSG00000015968	Cacna1d	calcium channel, voltage-dependent, L type, alpha 1D subunit	NM_001083616	12289	1.34539	-1.7086	2.0008	2.20966	1.21898
ENSMUSG00000015970	Chdh	choline dehydrogenase	NM_001136240	218865	-1.52225	-1.99052	-2.77246	-4.01194	-4.19874
ENSMUSG00000015971	Actr8	ARP8 actin-related protein 8	NM_027493	56249	1.01428	1.02116	-1.02488	-1.04843	-1.01235
ENSMUSG00000015980	Lrrc27	leucine rich repeat containing 27	NM_001143755	76612	1.21629	1.24747	1.27868	1.37991	1.33663
ENSMUSG00000015981	Stk32c	serine/threonine kinase 32C	NM_001162540	57740	-2.11054	-1.04638	-1.33287	1.07907	1.40804
ENSMUSG00000015994	Fnta	farnesyltransferase, CAAX box, alpha	NM_008033	14272	-1.15671	-1.15689	-1.12909	-1.01618	1.00247
ENSMUSG00000016018	Mtrex	Mtr4 exosome RNA helicase	NM_028151	72198	-1.03734	-1.07297	-1.11159	-1.24839	-1.29263
ENSMUSG00000016024	Lbp	lipopolysaccharide binding protein	NM_008489	16803	-1.88392	-2.43878	-3.02226	-3.23579	-3.6805
ENSMUSG00000016028	Celsr1	cadherin, EGF LAG seven-pass G-type receptor 1	NM_009886	12614	-1.45743	-1.83389	-1.97414	-2.64203	-2.80506
ENSMUSG00000016087	Fli1	Friend leukemia integration 1	NM_008026	14247	2.13087	-1.16176	2.38208	-1.055	1.79275
ENSMUSG00000016128	Stard13	StAR-related lipid transfer (START) domain containing 13	NM_001163493	243362	-1.09161	-1.06376	-1.44701	-1.5847	-1.42764
ENSMUSG00000016150	Tenm1	teneurin transmembrane protein 1	NM_011855	23963	-1.25585	-1.33242	1.46612	-30.6955	1.44289
ENSMUSG00000016179	Camk1g	calcium/calmodulin-dependent protein kinase I gamma	NM_144817	215303	-1.39957	-1.0503	1.76919	1.68773	1.0715
ENSMUSG00000016181	Diexf	digestive organ expansion factor homolog (zebrafish)	NM_145415	215193	1.04148	1.03298	1.03661	1.2177	1.18652
ENSMUSG00000016194	Hsd11b1	hydroxysteroid 11-beta dehydrogenase 1	NM_001044751	15483	1.23686	-1.21806	-1.07505	1.22433	-1.23022
ENSMUSG00000016200	Syt14	synaptotagmin XIV	NM_001301370	329324	-1.42415	-1.59167	-1.5121	-1.50056	-1.2994
ENSMUSG00000016206	H2-M3	histocompatibility 2, M region locus 3	NM_013819	14991	1.05333	-1.42108	-2.72	-1.4603	-2.24355
ENSMUSG00000016239	Lonrf3	LON peptidase N-terminal domain and ring finger 3	NM_028894	74365	1.21735	1.17346	2.33054	3.39659	3.77253
ENSMUSG00000016252	Atp5e	ATP synthase, H+ transporting, mitochondrial F1 complex, epsilon subunit	NM_025983	67126	1.10432	1.20374	1.20451	1.27675	1.12048
ENSMUSG00000016253	Nelfcd	negative elongation factor complex member C/D, Th1l	NM_020580	57314	-1.02682	1.03657	1.01578	1.10957	1.16208
ENSMUSG00000016255	Tubb1	tubulin, beta 1 class VI	NM_001080971	545486	-2.09852	-2.22647	-2.27945	-2.35885	-2.31614
ENSMUSG00000016256	Ctsz	cathepsin Z	NM_022325	64138	1.39009	1.46075	1.26767	1.52411	1.62357
ENSMUSG00000016257	Prelid3b	PRELI domain containing 3B	NM_025531	66390	1.07696	1.16361	1.16396	1.26455	1.1526
ENSMUSG00000016262	Sertad4	SERTA domain containing 4	NM_001177794	214791	-1.34438	-1.79582	-2.02007	-2.36133	-3.08823
ENSMUSG00000016283	H2-M2	histocompatibility 2, M region locus 2	NM_001347387	14990	-1.15927	-3.07482	-3.14799	1.22785	-34.7773
ENSMUSG00000016308	Ube2a	ubiquitin-conjugating enzyme E2A	NM_001313696	22209	1.07614	1.05166	1.19366	1.3125	1.34999
ENSMUSG00000016319	Slc25a5	solute carrier family 25 (mitochondrial carrier, adenine nucleotide translocator), member 5	NM_007451	11740	-1.10368	-1.1377	-1.14199	-1.14014	-1.23535
ENSMUSG00000016327	Atp1b4	ATPase, (Na+)/K+ transporting, beta 4 polypeptide	NM_001290389	67821	-2.09852	-2.22647	-2.27945	-2.35885	-2.31614
ENSMUSG00000016344	Ppdpf	pancreatic progenitor cell differentiation and proliferation factor	NM_001356427	66496	1.14565	1.1377	1.02376	1.17778	1.05323
ENSMUSG00000016346	Kcnq2	potassium voltage-gated channel, subfamily Q, member 2	NM_001003824	16536	4.14222	8.78423	16.2065	8.29126	6.56769
ENSMUSG00000016349	Eef1a2	eukaryotic translation elongation factor 1 alpha 2	NM_007906	13628	-1.04153	1.45795	1.57138	1.42359	-1.47798
ENSMUSG00000016356	Col20a1	collagen, type XX, alpha 1	NM_028518	73368	-1.23396	-1.07472	-1.03831	1.43815	2.17219
ENSMUSG00000016382	Pls3	plastin 3 (T-isoform)	NM_001166453	102866	1.1953	1.19516	1.28338	1.28854	1.2593
ENSMUSG00000016386	Mpped2	metallophosphoesterase domain containing 2	NM_001143683	77015	-2.05742	-2.60332	-4.45425	-12.4622	-17.3887
ENSMUSG00000016409	Nkap	NFKB activating protein	NM_025937	67050	1.01298	-1.05738	-1.02796	1.03839	1.00121
ENSMUSG00000016427	Ndufa1	NADH:ubiquinone oxidoreductase subunit A1	NM_019443	54405	1.08364	1.13681	1.10539	1.40276	1.29866
ENSMUSG00000016458	Wt1	Wilms tumor 1 homolog	NM_144783	22431	-2.09862	-2.22658	-2.27956	9.21794	4.69401
ENSMUSG00000016477	E2f3	E2F transcription factor 3	NM_001289920	13557	1.07357	1.03918	-1.01179	1.01575	-1.0047
ENSMUSG00000016481	Cr1l	complement component (3b/4b) receptor 1-like	NM_001355060	12946	1.02689	1.0059	1.12866	1.19585	1.18967
ENSMUSG00000016487	Ppfibp1	PTPRF interacting protein, binding protein 1 (liprin beta 1)	NM_001170433	67533	-1.06667	-1.00187	1.0288	1.04535	1.00361
ENSMUSG00000016493	Cd46	CD46 antigen, complement regulatory protein	NM_010778	17221	-1.39048	-2.12436	1.01152	-1.94023	-1.72651
ENSMUSG00000016494	Cd34	CD34 antigen	NM_001111059	12490	2.42188	2.2827	2.483	1.17525	1.09717
ENSMUSG00000016495	Plgrkt	plasminogen receptor, C-terminal lysine transmembrane protein	NM_026362	67759	-1.12803	-1.26189	-1.17062	-1.22775	-1.15371
ENSMUSG00000016496	Cd274	CD274 antigen	NM_021893	60533	-1.16662	1.2155	-1.04971	-1.10273	-1.04325
ENSMUSG00000016498	Pdcd1lg2	programmed cell death 1 ligand 2	NM_021396	58205	-2.09852	-2.22647	-2.27945	-2.35885	-2.31614
ENSMUSG00000016503	Gtf3a	general transcription factor III A	NM_025652	66596	1.16462	1.24974	1.33732	1.33711	1.39598
ENSMUSG00000016510	Mtif3	mitochondrial translational initiation factor 3	NM_001256100	76366	1.0514	1.16313	1.20538	1.2334	1.18795
ENSMUSG00000016520	Lnx2	ligand of numb-protein X 2	NM_080795	140887	-1.23027	-1.25811	-1.37786	-1.48319	-1.51397
ENSMUSG00000016524	Il19	interleukin 19	NM_001009940	329244	1.15036	-1.84457	-20.5323	-1.95424	1.56339
ENSMUSG00000016526	Dyrk3	dual-specificity tyrosine-(Y)-phosphorylation regulated kinase 3	NM_145508	226419	1.1968	1.20798	1.25046	1.31379	1.37916
ENSMUSG00000016528	Mapkapk2	MAP kinase-activated protein kinase 2	NM_008551	17164	-1.1118	-1.09749	-1.18343	-1.08246	-1.10598
ENSMUSG00000016529	Il10	interleukin 10	NM_010548	16153	-2.09852	-2.22647	-2.27945	-2.35885	-2.31614
ENSMUSG00000016534	Lamp2	lysosomal-associated membrane protein 2	NM_001017959	16784	-1.05341	-1.10415	-1.08038	-1.05595	-1.12548
ENSMUSG00000016541	Atxn10	ataxin 10	NM_016843	54138	1.01367	-1.02229	-1.03534	-1.04684	-1.05249
ENSMUSG00000016552	Foxred2	FAD-dependent oxidoreductase domain containing 2	NM_001017983	239554	1.07108	-1.07885	-1.33385	-1.7295	-1.97145
ENSMUSG00000016554	Eif3d	eukaryotic translation initiation factor 3, subunit D	NM_018749	55944	1.07816	1.0177	1.00588	1.03701	-1.0048
ENSMUSG00000016559	H3f3b	H3 histone, family 3B	NM_008211	15081	-1.18201	-1.18169	-1.2152	-1.17299	-1.2164
ENSMUSG00000016619	Nup50	nucleoporin 50	NM_016714	18141	1.012	1.10935	1.1944	1.27887	1.23316
ENSMUSG00000016624	Phf21b	PHD finger protein 21B	NM_001081166	271305	-2.62949	-1.78175	-1.7506	1.14851	1.16062
ENSMUSG00000016626	Nlrp14	NLR family, pyrin domain containing 14	NM_001002894	76858	-2.09852	-2.22647	-2.27945	-2.35885	-2.31614
ENSMUSG00000016637	Ift27	intraflagellar transport 27	NM_025931	67042	1.02245	1.09356	-1.08953	-1.02088	-1.17046
ENSMUSG00000016664	Pacsin2	protein kinase C and casein kinase substrate in neurons 2	NM_001159509	23970	-1.10914	-1.12895	-1.20492	-1.16186	-1.18313
ENSMUSG00000016756	Cmah	cytidine monophospho-N-acetylneuraminic acid hydroxylase	NM_001111110	12763	9.31994	4.88025	7.62681	5.52762	5.62953
ENSMUSG00000016757	Ttll12	tubulin tyrosine ligase-like family, member 12	NM_183017	223723	1.026	1.0581	1.12216	1.0839	1.16931
ENSMUSG00000016758	Bik	BCL2-interacting killer	NM_007546	12124	1.47222	1.28992	-1.24942	-1.67106	-1.35176
ENSMUSG00000016763	Scube1	signal peptide, CUB domain, EGF-like 1	NM_001271472	64706	-2.09876	4.88274	4.76924	46.0851	18.7742
ENSMUSG00000016831	Tox4	TOX high mobility group box family member 4	NM_023434	268741	1.0003	1.0454	1.01982	1.08009	1.03077
ENSMUSG00000016833	Mrps18c	mitochondrial ribosomal protein S18C	NM_026826	68735	1.17882	1.08266	1.20404	1.30575	1.12588
ENSMUSG00000016918	Sulf1	sulfatase 1	NM_001198565	240725	-18.9002	-20.0526	-20.5298	-21.2449	-20.8603
ENSMUSG00000016921	Srsf6	serine/arginine-rich splicing factor 6	NM_026499	67996	-1.09915	-1.06093	-1.07501	-1.11955	-1.12833
ENSMUSG00000016933	Plcg1	phospholipase C, gamma 1	NM_021280	18803	-1.13317	-1.06892	-1.10913	-1.20549	-1.10778
ENSMUSG00000016940	Kctd2	potassium channel tetramerisation domain containing 2	NM_183285	70382	1.13547	1.3431	1.42574	1.71188	1.77406
ENSMUSG00000016942	Tmprss6	transmembrane serine protease 6	NM_001355601	71753	-1.54549	-2.9017	-3.53615	-5.40179	-9.12974
ENSMUSG00000016946	Kctd5	potassium channel tetramerisation domain containing 5	NM_027008	69259	1.35004	1.38416	1.46317	1.60884	1.6412
ENSMUSG00000016982	Pom121l2	POM121 membrane glycoprotein-like 2 (rat)	NM_001162928	195236	-2.09852	-2.22647	-2.27945	-2.35885	-2.31614
ENSMUSG00000016984	Etaa1	Ewing tumor-associated antigen 1	NM_001362970	68145	-1.19595	-1.08148	-1.03976	-1.06221	1.01891
ENSMUSG00000016995	Matn4	matrilin 4	NM_001252563	17183	5.63782	5.40339	5.92899	5.36313	4.62025
ENSMUSG00000016998	Svs4	seminal vesicle secretory protein 4	NM_009300	20941	-2.09852	-2.22647	-2.27945	-2.35885	-2.31614
ENSMUSG00000017000	Svs6	seminal vesicle secretory protein 6	NM_013679	20945	-2.09852	-2.22647	-2.27945	-2.35885	-2.31614
ENSMUSG00000017002	Slpi	secretory leukocyte peptidase inhibitor	NM_011414	20568	1.08738	1.23931	1.9942	3.32968	4.2663
ENSMUSG00000017003	Svs3a	seminal vesicle secretory protein 3A	NM_001311114	64335	-2.09865	14.6487	-2.2796	18.4353	-2.31629
ENSMUSG00000017004	Svs5	seminal vesicle secretory protein 5	NM_009301	20944	-2.09861	4.8831	-2.27955	-2.35895	4.69404
ENSMUSG00000017007	Rbpjl	recombination signal binding protein for immunoglobulin kappa J region-like	NM_009036	19668	2.58702	2.50087	1.83207	4.13087	1.14194
ENSMUSG00000017009	Sdc4	syndecan 4	NM_011521	20971	-1.2507	-1.17352	-1.08035	-1.00717	1.07234
ENSMUSG00000017049	Ccdc70	coiled-coil domain containing 70	NM_001357224	67929	-2.09852	-2.22647	-2.27945	-2.35885	-2.31614
ENSMUSG00000017057	Il13ra1	interleukin 13 receptor, alpha 1	NM_133990	16164	-1.77869	-2.16451	-2.23911	-2.20744	-2.37757
ENSMUSG00000017064	Prl5a1	prolactin family 5, subfamily a, member 1	NM_023746	28078	10.3606	-2.22676	4.76916	55.301	51.6272
ENSMUSG00000017119	Nbr1	NBR1, autophagy cargo receptor	NM_001252220	17966	-1.02017	1.02688	1.07767	1.09652	1.16091
ENSMUSG00000017132	Cyth1	cytohesin 1	NM_001112699	19157	-1.11719	-1.08866	-1.21352	-1.13676	-1.16626
ENSMUSG00000017144	Rnd3	Rho family GTPase 3	NM_028810	74194	-1.05141	-1.07195	-1.18653	-1.1918	-1.33176
ENSMUSG00000017146	Brca1	breast cancer 1, early onset	NM_009764	12189	-1.00557	-1.12709	-1.46123	-1.59235	-1.68484
ENSMUSG00000017165	Gast	gastrin	NM_010257	14459	-2.09862	-2.22658	-2.27956	4.60904	9.38789
ENSMUSG00000017167	Cntnap1	contactin associated protein-like 1	NM_016782	53321	1.44201	1.05863	1.18745	-1.01386	1.11612
ENSMUSG00000017176	Nt5c3b	5'-nucleotidase, cytosolic IIIB	NM_001102650	68106	1.03662	1.04686	1.04951	1.21363	1.20407
ENSMUSG00000017188	Coa3	cytochrome C oxidase assembly factor 3	NM_026618	52469	1.0574	1.03432	-1.02769	1.03526	1.03227
ENSMUSG00000017195	Zpbp2	zona pellucida binding protein 2	NM_001166494	69376	20.7207	24.4123	4.76912	4.60861	14.0804
ENSMUSG00000017204	Gsdma	gasdermin A	NM_021347	57911	5.77818	8.15485	12.8251	13.5238	12.8549
ENSMUSG00000017210	Med24	mediator complex subunit 24	NM_001361993	23989	-1.02209	1.01373	-1.01427	-1.0596	-1.03578
ENSMUSG00000017211	Gsdma2	gasdermin A2	NM_001363220	76758	5.18049	24.4131	-2.2797	11.5217	7.04053
ENSMUSG00000017221	Psmd3	proteasome (prosome, macropain) 26S subunit, non-ATPase, 3	NM_009439	22123	-1.00686	-1.01237	-1.01212	1.06882	1.04253
ENSMUSG00000017264	Exosc10	exosome component 10	NM_001355489	50912	1.01837	1.03237	-1.05788	-1.02152	-1.04833
ENSMUSG00000017286	Glod4	glyoxalase domain containing 4	NM_001362901	67201	1.08862	1.12461	1.1674	1.24875	1.2558
ENSMUSG00000017288	Vps53	VPS53 GARP complex subunit	NM_001364738	68299	1.03109	-1.05568	-1.10013	-1.14315	-1.1726
ENSMUSG00000017291	Taok1	TAO kinase 1	NM_001364133	216965	-1.07808	-1.05371	1.02609	1.0031	1.02556
ENSMUSG00000017299	Dnttip1	deoxynucleotidyltransferase, terminal, interacting protein 1	NM_133763	76233	-1.10029	1.01206	-1.06618	-1.00067	1.00133
ENSMUSG00000017300	Tnnc2	troponin C2, fast	NM_009394	21925	1.15038	-3.68901	1.05906	-3.90835	-20.8624
ENSMUSG00000017307	Acot8	acyl-CoA thioesterase 8	NM_001362756	170789	-1.04361	-1.0492	-1.00469	-1.02366	1.01023
ENSMUSG00000017309	Cd300lg	CD300 molecule like family member G	NM_001160711	52685	2.07126	8.78474	-1.04884	1.84267	4.69151
ENSMUSG00000017310	Spint4	serine protease inhibitor, Kunitz type 4	NM_030058	78239	-2.09857	9.76622	-2.27952	-2.35891	-2.31621
ENSMUSG00000017311	Pyy	peptide YY	NM_001346771	217212	-2.09852	-2.22647	-2.27945	-2.35885	-2.31614
ENSMUSG00000017314	Mpp2	membrane protein, palmitoylated 2 (MAGUK p55 subfamily member 2)	NM_001356324	50997	-1.0561	-1.49399	1.27643	-1.00725	-1.81318
ENSMUSG00000017316	Ppy	pancreatic polypeptide	NM_008918	19064	-2.09852	-2.22647	-2.27945	-2.35885	-2.31614
ENSMUSG00000017344	Vtn	vitronectin	NM_011707	22370	-2.09857	-2.22653	-2.27952	9.21814	-2.31621
ENSMUSG00000017376	Nlk	nemo like kinase	NM_008702	18099	-1.10788	-1.41155	-2.4517	-3.26047	-4.70379
ENSMUSG00000017386	Traf4	TNF receptor associated factor 4	NM_009423	22032	1.04042	1.09664	1.08222	1.12429	1.19081
ENSMUSG00000017390	Aldoc	aldolase C, fructose-bisphosphate	NM_001303423	11676	1.11174	-1.05694	-1.38201	-1.35265	-1.45196
ENSMUSG00000017400	Stac2	SH3 and cysteine rich domain 2	NM_146028	217154	-2.38351	1.18629	1.28745	2.86143	1.77387
ENSMUSG00000017404	Rpl19	ribosomal protein L19	NM_001159483	19921	1.13213	1.09995	1.22326	1.14904	1.06306
ENSMUSG00000017405	Nek8	NIMA (never in mitosis gene a)-related expressed kinase 8	NM_080849	140859	1.18495	1.28088	1.26551	1.39199	1.51297
ENSMUSG00000017412	Cacnb4	calcium channel, voltage-dependent, beta 4 subunit	NM_001037099	12298	-2.55103	-2.70658	-2.96891	-3.07232	-1.40782
ENSMUSG00000017417	Plxdc1	plexin domain containing 1	NM_001163608	72324	-2.09591	-314.281	-4.93259	-10.2086	-326.94
ENSMUSG00000017418	Arl5b	ADP-ribosylation factor-like 5B	NM_029466	75869	-1.08785	-1.0667	-1.03011	1.0747	1.17059
ENSMUSG00000017421	Zfp207	zinc finger protein 207	NM_001130169	22680	1.05333	1.08779	1.11698	1.19726	1.23332
ENSMUSG00000017428	Psmd11	proteasome (prosome, macropain) 26S subunit, non-ATPase, 11	NM_178616	69077	-1.03837	-1.05777	1.00639	1.01895	1.08863
ENSMUSG00000017446	C1qtnf1	C1q and tumor necrosis factor related protein 1	NM_001204129	56745	-2.23625	-8.30388	-4.25082	-1.40767	-2.87952
ENSMUSG00000017453	Pipox	pipecolic acid oxidase	NM_008952	19193	-2.0987	-2.22666	38.1534	9.21758	4.69383
ENSMUSG00000017466	Timp2	tissue inhibitor of metalloproteinase 2	NM_011594	21858	-1.14717	-1.31848	-1.65634	-2.01906	-2.35769
ENSMUSG00000017478	Zc3h18	zinc finger CCCH-type containing 18	NM_001029993	76014	-1.00027	1.05579	1.0039	1.04697	1.04779
ENSMUSG00000017485	Top2b	topoisomerase (DNA) II beta	NM_009409	21974	-1.09089	-1.09257	-1.10501	-1.04685	-1.08556
ENSMUSG00000017491	Rarb	retinoic acid receptor, beta	NM_001289760	218772	1.42113	-1.03434	-1.12066	-1.12305	-1.42006
ENSMUSG00000017493	Igfbp4	insulin-like growth factor binding protein 4	NM_010517	16010	1.09122	-1.04422	-1.14587	-1.34695	-1.64705
ENSMUSG00000017499	Cdc6	cell division cycle 6	NM_001025779	23834	1.24245	1.16998	1.0336	1.00287	-1.17669
ENSMUSG00000017548	Suz12	SUZ12 polycomb repressive complex 2 subunit	NM_001163018	52615	-1.07872	-1.18229	-1.08326	-1.12654	-1.15285
ENSMUSG00000017550	Atad5	ATPase family, AAA domain containing 5	NM_001029856	237877	-1.00161	-1.12798	-1.23345	-1.17875	-1.24108
ENSMUSG00000017561	Crlf3	cytokine receptor-like factor 3	NM_001277106	54394	1.2541	1.32127	1.23194	1.28887	1.2128
ENSMUSG00000017588	Krt27	keratin 27	NM_010666	16675	-2.09862	-2.22658	4.76957	-2.35896	9.38789
ENSMUSG00000017607	Tns4	tensin 4	NM_172564	217169	1.85074	1.97207	1.72113	1.89124	1.84221
ENSMUSG00000017615	Tnfaip1	tumor necrosis factor, alpha-induced protein 1 (endothelial)	NM_001159392	21927	1.09205	1.14815	1.22293	1.17047	1.14404
ENSMUSG00000017631	Abr	active BCR-related gene	NM_001291186	109934	-1.12557	-1.09273	-1.08599	-1.09327	-1.18154
ENSMUSG00000017639	Rab11fip4	RAB11 family interacting protein 4 (class II)	NM_175543	268451	-2.12077	-2.78804	-3.20157	-3.40899	-4.22839
ENSMUSG00000017652	Cd40	CD40 antigen	NM_011611	21939	-1.23495	-1.49115	-1.78856	-1.43021	-2.20677
ENSMUSG00000017664	Slc35c2	solute carrier family 35, member C2	NM_001252573	228875	-1.02326	1.01427	1.17105	1.2198	1.28096
ENSMUSG00000017667	Zfp334	zinc finger protein 334	NM_178411	228876	1.0203	-1.03329	-1.00695	-1.37783	-1.77096
ENSMUSG00000017670	Elmo2	engulfment and cell motility 2	NM_001302752	140579	1.17353	1.22505	1.15652	1.17491	1.2057
ENSMUSG00000017677	Wsb1	WD repeat and SOCS box-containing 1	NM_001042565	78889	-1.03479	1.06243	1.07846	1.09172	1.17849
ENSMUSG00000017679	Ttpal	tocopherol (alpha) transfer protein-like	NM_001305803	76080	1.38525	1.56774	1.86217	2.04665	1.99573
ENSMUSG00000017686	Rhot1	ras homolog family member T1	NM_001163354	59040	1.00413	1.10411	1.16912	1.2202	1.23782
ENSMUSG00000017688	Hnf4g	hepatocyte nuclear factor 4, gamma	NM_013920	30942	1.11924	-1.52168	-2.57389	-3.60358	-5.01262
ENSMUSG00000017692	Rhbdl3	rhomboid like 3	NM_139228	246104	5.17809	4.39247	-11.4034	2.764	12.1978
ENSMUSG00000017697	Ada	adenosine deaminase	NM_001272052	11486	2.26039	1.82276	1.75727	1.63109	1.31984
ENSMUSG00000017707	Serinc3	serine incorporator 3	NM_012032	26943	1.11341	1.15397	1.26694	1.26858	1.28821
ENSMUSG00000017713	Tha1	threonine aldolase 1	NM_027919	71776	1.07805	1.12496	1.0583	-1.04802	1.03656
ENSMUSG00000017715	Pgs1	phosphatidylglycerophosphate synthase 1	NM_133757	74451	1.13113	1.24398	1.25232	1.23223	1.24402
ENSMUSG00000017716	Birc5	baculoviral IAP repeat-containing 5	NM_001012272	11799	-1.09873	-1.33112	-1.45285	-1.60851	-2.0416
ENSMUSG00000017718	Afmid	arylformamidase	NM_001363158	71562	1.30397	1.27769	1.50498	1.13965	1.45169
ENSMUSG00000017720	Trp53tg5	transformation related protein 53 target 5	NM_001271575	73603	-1.15952	-1.69154	2.2375	-3.58418	1.20759
ENSMUSG00000017721	Pigt	phosphatidylinositol glycan anchor biosynthesis, class T	NM_001362644	78928	-1.17506	-1.23088	-1.2085	-1.21141	-1.17802
ENSMUSG00000017723	Wfdc2	WAP four-disulfide core domain 2	NM_026323	67701	1.20793	1.35842	1.84272	2.44452	2.78121
ENSMUSG00000017724	Etv4	ets variant 4	NM_001316365	18612	2.28215	2.42069	2.68934	2.92654	3.26493
ENSMUSG00000017733	Eppin	epididymal peptidase inhibitor	NM_029325	75526	5.18087	-2.22655	-2.27954	-2.35893	2.34707
ENSMUSG00000017734	Dbndd2	dysbindin (dystrobrevin binding protein 1) domain containing 2	NM_001048227	52840	1.43742	1.48715	1.64319	1.93085	1.8608
ENSMUSG00000017737	Mmp9	matrix metallopeptidase 9	NM_013599	17395	4.71363	6.60988	11.8539	15.5459	20.2072
ENSMUSG00000017740	Slc12a5	solute carrier family 12, member 5	NM_001355480	57138	-3.37905	-2.46974	-1.05357	-1.52919	-1.00537
ENSMUSG00000017747	Ghdc	GH3 domain containing	NM_031871	80860	1.15422	1.2193	1.38519	1.52328	1.48987
ENSMUSG00000017754	Pltp	phospholipid transfer protein	NM_011125	18830	2.35111	3.09502	2.70618	2.34507	1.71154
ENSMUSG00000017756	Slc12a7	solute carrier family 12, member 7	NM_001360694	20499	1.06392	1.10763	1.10313	1.1394	1.22861
ENSMUSG00000017760	Ctsa	cathepsin A	NM_001038492	19025	1.026	1.03712	1.14556	1.24201	1.32968
ENSMUSG00000017764	Zswim1	zinc finger SWIM-type containing 1	NM_028028	71971	-1.07295	1.04377	1.02964	1.10323	1.12005
ENSMUSG00000017765	Slc12a4	solute carrier family 12, member 4	NM_001253804	20498	1.80528	1.9976	2.17747	2.18376	2.15204
ENSMUSG00000017767	Spata25	spermatogenesis associated 25	NM_029370	75642	5.18054	9.76552	2.3847	4.6088	2.34692
ENSMUSG00000017774	Myo1c	myosin IC	NM_001080774	17913	1.16961	1.22757	1.26792	1.24966	1.23508
ENSMUSG00000017776	Crk	v-crk avian sarcoma virus CT10 oncogene homolog	NM_001277219	12928	1.02703	1.12876	1.17142	1.16128	1.14999
ENSMUSG00000017778	Cox7c	cytochrome c oxidase subunit 7C	NM_007749	12867	1.07453	1.07163	1.15257	1.23695	1.04049
ENSMUSG00000017781	Pitpna	phosphatidylinositol transfer protein, alpha	NM_008850	18738	1.24699	1.30569	1.26831	1.41308	1.4111
ENSMUSG00000017801	Mlx	MAX-like protein X	NM_001159384	21428	1.41508	1.50724	1.73319	1.84198	1.87157
ENSMUSG00000017802	Retreg3	reticulophagy regulator family member 3	NM_001361583	67998	1.06715	1.08448	1.11866	1.1537	1.14842
ENSMUSG00000017817	Jph2	junctophilin 2	NM_001205076	59091	2.33677	1.73053	1.30615	3.71224	-1.32247
ENSMUSG00000017830	Dhx58	DEXH (Asp-Glu-X-His) box polypeptide 58	NM_030150	80861	1.20421	-1.19868	1.03868	1.08483	-2.03174
ENSMUSG00000017831	Rab5a	RAB5A, member RAS oncogene family	NM_025887	271457	-1.00943	1.02387	1.10952	1.11942	1.1788
ENSMUSG00000017832	Hspb9	heat shock protein, alpha-crystallin-related, B9	NM_029307	75482	2.30046	2.43928	2.38258	3.06983	4.6896
ENSMUSG00000017837	Nkiras2	NFKB inhibitor interacting Ras-like protein 2	NM_028024	71966	1.1088	1.20247	1.27405	1.40577	1.49486
ENSMUSG00000017843	Ppp2r5c	protein phosphatase 2, regulatory subunit B', gamma	NM_001037934	26931	-1.06821	-1.09181	1.00734	-1.0137	1.06785
ENSMUSG00000017858	Ift52	intraflagellar transport 52	NM_001356522	245866	-1.0242	-1.03102	-1.15401	-1.27164	-1.23223
ENSMUSG00000017861	Mybl2	myeloblastosis oncogene-like 2	NM_008652	17865	1.02047	-1.03833	-1.41336	-1.23534	-1.50431
ENSMUSG00000017868	Sgk2	serum/glucocorticoid regulated kinase 2	NM_001291152	27219	3.09449	3.05337	2.33696	3.05407	3.63606
ENSMUSG00000017897	Eya2	EYA transcriptional coactivator and phosphatase 2	NM_001271962	14049	-1.27188	-1.40921	-1.39485	-1.28478	-1.18514
ENSMUSG00000017922	Prl3c1	prolactin family 3, subfamily c, member 1	NM_001163218	27372	5.18095	-2.22652	-2.2795	-2.3589	-2.31619
ENSMUSG00000017929	B4galt5	UDP-Gal:betaGlcNAc beta 1,4-galactosyltransferase, polypeptide 5	NM_019835	56336	1.01877	1.14262	1.15701	1.33376	1.30932
ENSMUSG00000017943	Gdap1l1	ganglioside-induced differentiation-associated protein 1-like 1	NM_144891	228858	2.08306	-1.5789	-1.46953	-1.52071	-1.09501
ENSMUSG00000017950	Hnf4a	hepatic nuclear factor 4, alpha	NM_001312906	15378	-2.09868	4.88293	-2.27963	13.8264	9.38761
ENSMUSG00000017969	Ptgis	prostaglandin I2 (prostacyclin) synthase	NM_008968	19223	-3.28447	-37.8875	-2.37846	-40.1402	-3.62509
ENSMUSG00000017978	Cadps2	Ca2+-dependent activator protein for secretion 2	NM_001252105	320405	-3.25321	-1.29436	-3.0289	-3.1344	-1.65722
ENSMUSG00000017999	Ddx27	DEAD (Asp-Glu-Ala-Asp) box polypeptide 27	NM_153065	228889	1.11962	1.23084	1.25237	1.45273	1.44231
ENSMUSG00000018001	Cyth3	cytohesin 3	NM_001163548	19159	-1.01239	1.14543	1.22901	1.2074	1.22289
ENSMUSG00000018008	Cyth4	cytohesin 4	NM_028195	72318	4.23032	6.38909	8.29334	11.3808	11.4867
ENSMUSG00000018012	Rac3	Rac family small GTPase 3	NM_133223	170758	1.34066	1.47218	1.58992	1.72823	1.63578
ENSMUSG00000018040	Rrp7a	ribosomal RNA processing 7 homolog A (S. cerevisiae)	NM_001358061	74778	1.18547	1.26139	1.21043	1.29492	1.37177
ENSMUSG00000018042	Cyb5r3	cytochrome b5 reductase 3	NM_029787	109754	1.0063	-1.06052	-1.09181	-1.03447	1.00574
ENSMUSG00000018068	Ints2	integrator complex subunit 2	NM_001363129	70422	-1.0122	-1.04822	1.0497	1.05579	1.12119
ENSMUSG00000018076	Med13l	mediator complex subunit 13-like	NM_001347445	76199	-1.07317	-1.09414	-1.14414	-1.24096	-1.14823
ENSMUSG00000018102	Hist1h2bc	histone cluster 1, H2bc	NM_001290380	68024	1.05092	1.15359	1.12566	1.23881	-1.03201
ENSMUSG00000018126	Baiap2l2	BAI1-associated protein 2-like 2	NM_177580	207495	-1.0534	-1.76395	-1.68419	-3.87777	-1.63769
ENSMUSG00000018143	Mafk	v-maf musculoaponeurotic fibrosarcoma oncogene family, protein K (avian)	NM_010757	17135	-1.0576	1.05123	1.00853	1.11954	1.08824
ENSMUSG00000018160	Med1	mediator complex subunit 1	NM_001080118	19014	-1.08574	-1.08611	-1.08118	-1.15107	-1.1385
ENSMUSG00000018166	Erbb3	erb-b2 receptor tyrosine kinase 3	NM_010153	13867	-1.00961	-1.01961	-1.02731	-1.00929	1.00038
ENSMUSG00000018167	Stard3	START domain containing 3	NM_021547	59045	1.02301	-1.02766	-1.07879	-1.15026	-1.06691
ENSMUSG00000018168	Ikzf3	IKAROS family zinc finger 3	NM_011771	22780	-2.09867	-2.22663	33.3848	23.0438	-2.31632
ENSMUSG00000018169	Mfng	MFNG O-fucosylpeptide 3-beta-N-acetylglucosaminyltransferase	NM_008595	17305	1.1503	4.33665	-1.88856	-1.95434	1.56331
ENSMUSG00000018171	Vmp1	vacuole membrane protein 1	NM_001356531	75909	-1.112	-1.11683	-1.20028	-1.22433	-1.24125
ENSMUSG00000018189	Uchl5	ubiquitin carboxyl-terminal esterase L5	NM_001159866	56207	1.00775	1.19658	1.30084	1.3255	1.3466
ENSMUSG00000018196	Glrx2	glutaredoxin 2 (thioltransferase)	NM_001038592	69367	1.03329	1.14599	1.14116	1.30435	1.30441
ENSMUSG00000018199	Trove2	TROVE domain family, member 2	NM_013835	20822	-1.18164	-1.17088	1.00035	-1.05532	-1.01606
ENSMUSG00000018209	Stk4	serine/threonine kinase 4	NM_021420	58231	1.09931	1.16289	1.3268	1.38175	1.38569
ENSMUSG00000018211	Wfdc15b	WAP four-disulfide core domain 15B	NM_001045554	192201	-1.38236	-3.03204	-3.67551	-8.6106	-21.7403
ENSMUSG00000018217	Pmp22	peripheral myelin protein 22	NM_001302255	18858	1.85221	3.1905	10.7599	22.8974	37.0332
ENSMUSG00000018238	Gdf9	growth differentiation factor 9	NM_008110	14566	-2.64112	-1.52847	-1.07584	-2.22659	1.0863
ENSMUSG00000018239	Zcchc10	zinc finger, CCHC domain containing 10	NM_026479	67966	1.11146	1.4157	1.50427	1.76563	1.83429
ENSMUSG00000018259	Prl8a2	prolactin family 8, subfamily a, member 2	NM_001289919	13529	-2.09852	-2.22647	-2.27945	-2.35885	-2.31614
ENSMUSG00000018263	Tbx5	T-box 5	NM_011537	21388	10.3612	4.88297	-2.27961	4.60894	-2.31631
ENSMUSG00000018286	Psmb6	proteasome (prosome, macropain) subunit, beta type 6	NM_008946	19175	1.08546	1.13932	1.07055	1.29591	1.22645
ENSMUSG00000018287	Spag7	sperm associated antigen 7	NM_001167669	216873	1.02152	1.05273	-1.06762	-1.07128	-1.09763
ENSMUSG00000018293	Pfn1	profilin 1	NM_011072	18643	1.15125	1.09504	-1.04347	1.00217	-1.06434
ENSMUSG00000018322	Tomm34	translocase of outer mitochondrial membrane 34	NM_001291155	67145	1.1452	-1.00086	1.07389	1.05742	1.08443
ENSMUSG00000018326	Ywhab	tyrosine 3-monooxygenase/tryptophan 5-monooxygenase activation protein, beta polypeptide	NM_018753	54401	1.05731	1.03381	1.02327	1.02784	-1.00716
ENSMUSG00000018334	Ksr1	kinase suppressor of ras 1	NM_001348207	16706	1.26162	1.21466	1.0409	-1.18136	-1.17422
ENSMUSG00000018339	Gpx3	glutathione peroxidase 3	NM_001083929	14778	1.16482	1.13052	1.06772	1.04065	-1.0512
ENSMUSG00000018340	Anxa6	annexin A6	NM_001110211	11749	1.03839	-1.03488	-1.08679	-1.13612	-1.13515
ENSMUSG00000018341	Il12rb2	interleukin 12 receptor, beta 2	NM_001311141	16162	-10.4977	-11.1378	3.81384	6.44951	5.63009
ENSMUSG00000018347	Zkscan6	zinc finger with KRAB and SCAN domains 6	NM_001302374	52712	-1.01619	-1.0275	1.01824	1.11713	1.23505
ENSMUSG00000018362	Kpna2	karyopherin (importin) alpha 2	NM_010655	16647	-1.09073	-1.23356	-1.31936	-1.46643	-1.55351
ENSMUSG00000018363	Smurf2	SMAD specific E3 ubiquitin protein ligase 2	NM_001362894	66313	-1.08889	-1.1151	-1.06058	-1.09108	-1.05882
ENSMUSG00000018372	Cep95	centrosomal protein 95	NM_001166685	320162	1.08506	1.18166	1.37726	1.52035	1.56676
ENSMUSG00000018377	Vezf1	vascular endothelial zinc finger 1	NM_016686	22344	1.02203	1.00194	1.03136	-1.03189	-1.03339
ENSMUSG00000018378	2210416O15Rik	RIKEN cDNA 2210416O15 gene	NR_045499	70393	1.10441	1.11667	-1.0231	-1.04803	-1.0429
ENSMUSG00000018379	Srsf1	serine/arginine-rich splicing factor 1	NM_001078167	110809	-1.09258	-1.10484	-1.16486	-1.27004	-1.28312
ENSMUSG00000018381	Abi3	ABI gene family, member 3	NM_001163464	66610	-6.29435	-6.67813	-6.83705	-7.07518	-6.9471
ENSMUSG00000018387	Shroom1	shroom family member 1	NM_001290789	71774	-1.68117	-1.77232	-2.16635	-2.1918	-3.14629
ENSMUSG00000018395	Kif3a	kinesin family member 3A	NM_001290805	16568	-1.23944	-1.30846	-1.31732	-1.29495	-1.35258
ENSMUSG00000018398	2021-09-08	septin 8	NM_001252332	20362	1.1939	1.1576	1.15075	1.14306	1.12301
ENSMUSG00000018401	Mtmr4	myotubularin related protein 4	NM_001357901	170749	-1.06145	-1.08451	-1.03458	-1.03016	-1.05214
ENSMUSG00000018405	Mrm1	mitochondrial rRNA methyltransferase 1	NM_145433	217038	1.14829	1.23328	1.2004	1.5287	1.50621
ENSMUSG00000018411	Mapt	microtubule-associated protein tau	NM_001038609	17762	-1.80059	-1.91271	-1.96424	-1.70417	-1.21634
ENSMUSG00000018412	Kansl1	KAT8 regulatory NSL complex subunit 1	NM_001081045	76719	-1.02378	-1.02092	-1.02851	-1.07979	-1.11633
ENSMUSG00000018415	Gid4	GID complex subunit 4, VID24 homolog	NM_025757	66771	1.02533	1.00805	1.07798	1.20406	1.194
ENSMUSG00000018417	Myo1b	myosin IB	NM_001161817	17912	1.16057	1.12855	1.10654	1.10359	1.10682
ENSMUSG00000018425	Dhx40	DEAH (Asp-Glu-Ala-His) box polypeptide 40	NM_026191	67487	-1.06184	-1.05012	1.1079	1.27754	1.51697
ENSMUSG00000018427	Ypel2	yippee like 2	NM_001005341	77864	-1.29514	-1.49247	-1.56511	-1.41672	-1.37417
ENSMUSG00000018428	Akap1	A kinase (PRKA) anchor protein 1	NM_001042541	11640	1.04023	1.16331	1.13664	1.17636	1.15047
ENSMUSG00000018433	Nol11	nucleolar protein 11	NM_001161329	68979	1.06903	1.14198	1.1351	1.15891	1.1127
ENSMUSG00000018442	Derl2	Der1-like domain family, member 2	NM_001291146	116891	-1.00079	-1.03818	1.06107	1.06593	1.03334
ENSMUSG00000018446	C1qbp	complement component 1, q subcomponent binding protein	NM_007573	12261	1.11818	1.12771	1.19041	1.21456	1.18894
ENSMUSG00000018449	Rpain	RPA interacting protein	NM_001252413	69723	1.15529	1.17369	1.27511	1.41298	1.59619
ENSMUSG00000018451	6330403K07Rik	RIKEN cDNA 6330403K07 gene	NM_134022	103712	1.39472	-1.20931	-1.30502	-1.723	1.73244
ENSMUSG00000018459	Slc13a3	solute carrier family 13 (sodium-dependent dicarboxylate transporter), member 3	NM_054055	114644	-2.09869	9.76569	9.53869	9.21764	-2.31633
ENSMUSG00000018470	Kcnab3	potassium voltage-gated channel, shaker-related subfamily, beta member 3	NM_010599	16499	1.08605	1.0734	1.51364	1.67739	1.61949
ENSMUSG00000018474	Chd3	chromodomain helicase DNA binding protein 3	NM_146019	216848	-1.2226	-1.36484	-1.81033	-1.95417	-2.17554
ENSMUSG00000018476	Kdm6b	KDM1 lysine (K)-specific demethylase 6B	NM_001017426	216850	-1.24932	-1.10362	-1.21802	-1.29804	-1.09231
ENSMUSG00000018479	1700125H20Rik	RIKEN cDNA 1700125H20 gene	NM_028589	73634	2.5889	17.5682	12.3933	8.29123	9.38231
ENSMUSG00000018481	Appbp2	amyloid beta precursor protein (cytoplasmic tail) binding protein 2	NM_025825	66884	-1.03424	-1.0193	1.04033	1.05013	1.096
ENSMUSG00000018486	Wnt9b	wingless-type MMTV integration site family, member 9B	NM_011719	22412	-3.28456	-37.8886	-3.56776	-1.84604	-3.62519
ENSMUSG00000018500	Adora2b	adenosine A2b receptor	NM_007413	11541	-1.22447	-1.46957	-1.19181	-1.16308	-1.12416
ENSMUSG00000018501	Ncor1	nuclear receptor co-repressor 1	NM_001252313	20185	-1.18078	-1.22449	-1.14709	-1.15912	-1.14919
ENSMUSG00000018507	Trpv2	transient receptor potential cation channel, subfamily V, member 2	NM_011706	22368	1.27823	2.18003	1.56901	4.16946	6.86576
ENSMUSG00000018509	Cenpv	centromere protein V	NM_028448	73139	1.03795	1.2947	1.55071	2.01426	2.29326
ENSMUSG00000018537	Pcgf2	polycomb group ring finger 2	NM_001163307	22658	-1.14372	-1.10854	-1.19586	-1.27947	-1.03399
ENSMUSG00000018541	Cwc25	CWC25 spliceosome-associated protein	NM_026186	67480	1.12364	1.20821	1.27863	1.38134	1.49916
ENSMUSG00000018543	1700001P01Rik	RIKEN cDNA 1700001P01 gene	NM_028156	72215	5.31059	3.20862	2.6326	5.08791	7.52577
ENSMUSG00000018547	Pip4k2b	phosphatidylinositol-5-phosphate 4-kinase, type II, beta	NM_054051	108083	1.20317	1.30193	1.30422	1.27575	1.2572
ENSMUSG00000018548	Trim37	tripartite motif-containing 37	NM_001363025	68729	-1.19414	-1.36263	-1.55648	-1.72121	-1.86548
ENSMUSG00000018554	Ybx2	Y box protein 2	NM_001347634	53422	1.14359	1.20828	1.0308	-1.04371	1.21721
ENSMUSG00000018559	Ctdnep1	CTD nuclear envelope phosphatase 1	NM_026017	67181	1.10652	1.21427	1.18604	1.19453	1.21705
ENSMUSG00000018565	Elp5	elongator acetyltransferase complex subunit 5	NM_001253700	54351	1.14306	1.22973	1.33739	1.56721	1.58748
ENSMUSG00000018566	Slc2a4	solute carrier family 2 (facilitated glucose transporter), member 4	NM_001359114	20528	-1.07733	1.33042	1.43602	1.21179	1.01517
ENSMUSG00000018567	Gabarap	gamma-aminobutyric acid receptor associated protein	NM_019749	56486	1.1141	1.11559	1.12892	1.13834	1.14289
ENSMUSG00000018569	Cldn7	claudin 7	NM_001193619	53624	1.06823	1.11499	1.12891	1.23602	1.29673
ENSMUSG00000018570	2810408A11Rik	RIKEN cDNA 2810408A11 gene	NM_001316696	70419	1.14048	-1.04728	-1.28084	-1.18401	1.08915
ENSMUSG00000018572	Phf23	PHD finger protein 23	NM_001291125	78246	1.27214	1.34337	1.31239	1.41567	1.51293
ENSMUSG00000018574	Acadvl	acyl-Coenzyme A dehydrogenase, very long chain	NM_017366	11370	-1.00633	1.06052	-1.12343	1.09882	1.03536
ENSMUSG00000018581	Dnah11	dynein, axonemal, heavy chain 11	NM_010060	13411	-3.65969	-3.55002	-15.9005	-8.22726	-21.5417
ENSMUSG00000018583	G3bp1	GTPase activating protein (SH3 domain) binding protein 1	NM_013716	27041	1.02002	-1.00313	-1.05936	-1.04545	-1.06595
ENSMUSG00000018585	Atox1	antioxidant 1 copper chaperone	NM_009720	11927	1.24246	1.27957	1.47524	1.53745	1.53766
ENSMUSG00000018589	Glra2	glycine receptor, alpha 2 subunit	NM_001357099	237213	20.7225	-2.22659	4.76954	-2.35897	-2.31627
ENSMUSG00000018593	Sparc	secreted acidic cysteine rich glycoprotein	NM_001290817	20692	1.51088	1.24319	-1.08522	-1.62556	-2.76384
ENSMUSG00000018595	Glra4	glycine receptor, alpha 4 subunit	NM_010297	14657	3.45399	-1.22865	18.2833	3.84098	7.04115
ENSMUSG00000018599	Mief2	mitochondrial elongation factor 2	NM_001009927	237781	1.13998	1.17626	1.21161	1.30243	1.25251
ENSMUSG00000018604	Tbx3	T-box 3	NM_011535	21386	-2.09856	-2.22652	4.76969	-2.3589	-2.31619
ENSMUSG00000018620	Mmp20	matrix metallopeptidase 20 (enamelysin)	NM_013903	30800	1.77744	1.13346	-1.51775	-2.06036	-2.68776
ENSMUSG00000018623	Mmp7	matrix metallopeptidase 7	NM_001319986	17393	1.04717	-1.49789	-2.27572	-3.29168	-5.88496
ENSMUSG00000018634	Crhr1	corticotropin releasing hormone receptor 1	NM_001313928	12921	-2.09863	14.6488	4.76955	-2.35897	-2.31626
ENSMUSG00000018648	Dusp14	dual specificity phosphatase 14	NM_019819	56405	-1.32891	-1.22812	1.00239	1.12428	1.02469
ENSMUSG00000018651	Tada2a	transcriptional adaptor 2A	NM_172562	217031	1.01962	1.01514	-1.00882	-1.01861	1.02758
ENSMUSG00000018654	Ikzf1	IKAROS family zinc finger 1	NM_001025597	22778	5.18054	14.6481	4.76932	-2.35908	9.38741
ENSMUSG00000018656	Tcaf3	TRPM8 channel-associated factor 3	NM_203396	403088	-2.09864	24.4144	-2.27958	-2.35898	4.69397
ENSMUSG00000018659	Pnpo	pyridoxine 5'-phosphate oxidase	NM_134021	103711	-1.03779	-1.02582	1.16636	1.19232	1.26363
ENSMUSG00000018661	Cog1	component of oligomeric golgi complex 1	NM_013581	16834	1.01367	1.01675	1.06633	1.00242	1.09592
ENSMUSG00000018666	Cbx1	chromobox 1	NM_001362560	12412	-1.21502	-1.26179	-1.36798	-1.45201	-1.40542
ENSMUSG00000018669	Cdk5rap3	CDK5 regulatory subunit associated protein 3	NM_001308183	80280	-1.02031	-1.06231	-1.04883	-1.06788	-1.05759
ENSMUSG00000018672	Copz2	coatomer protein complex, subunit zeta 2	NM_019877	56358	-1.7199	-1.78612	-2.15281	-2.11085	-1.71669
ENSMUSG00000018677	Slc25a39	solute carrier family 25, member 39	NM_026542	68066	-1.03651	-1.07355	-1.1207	-1.09608	-1.00762
ENSMUSG00000018678	Sp2	Sp2 transcription factor	NM_001080964	78912	1.01605	-1.09276	-1.0613	-1.12528	1.01948
ENSMUSG00000018697	Aatf	apoptosis antagonizing transcription factor	NM_019816	56321	1.08275	1.13052	1.21346	1.33916	1.24454
ENSMUSG00000018698	Lhx1	LIM homeobox protein 1	NM_008498	16869	-27.3068	-28.9717	1.46617	1.41683	-2.77202
ENSMUSG00000018707	Dync1h1	dynein cytoplasmic 1 heavy chain 1	NM_030238	13424	-1.06657	-1.05826	1.01374	-1.11665	-1.16581
ENSMUSG00000018727	Cpsf4l	cleavage and polyadenylation specific factor 4-like	NM_001164532	52670	-4.90576	-3.7591	-4.32962	-2.65509	-1.95528
ENSMUSG00000018733	Pex12	peroxisomal biogenesis factor 12	NM_001364762	103737	-1.00635	1.07903	1.10011	1.04738	1.05453
ENSMUSG00000018736	Ndel1	nudE neurodevelopment protein 1 like 1	NM_001363304	83431	1.08358	1.16774	1.27398	1.35934	1.42439
ENSMUSG00000018740	Slc25a35	solute carrier family 25, member 35	NM_028048	71998	-1.21549	-1.24846	-1.29566	-1.01602	1.03827
ENSMUSG00000018750	Zbtb4	zinc finger and BTB domain containing 4	NM_001363178	75580	1.04236	1.02752	1.07131	1.02799	-1.06763
ENSMUSG00000018752	Tnfsfm13	tumor necrosis factor (ligand) superfamily, membrane-bound member 13	NM_001034097	619441	1.07962	-1.3021	-1.33309	-1.57659	-1.29005
ENSMUSG00000018761	Mpdu1	mannose-P-dolichol utilization defect 1	NM_001301710	24070	1.14924	1.13714	1.15567	1.19038	1.31026
ENSMUSG00000018765	Fxr2	fragile X mental retardation, autosomal homolog 2	NM_011814	23879	1.02194	1.18193	1.10488	1.2322	1.29202
ENSMUSG00000018770	Atp5g3	ATP synthase, H+ transporting, mitochondrial F0 complex, subunit C3 (subunit 9)	NM_001301721	228033	-1.03087	-1.0461	-1.14002	-1.03455	-1.11274
ENSMUSG00000018774	Cd68	CD68 antigen	NM_001291058	12514	3.22626	3.76167	3.97144	4.67075	4.90951
ENSMUSG00000018776	Slc35g3	solute carrier family 35, member G3	NM_019871	56293	-2.42448	-7.07368	1.00106	-4.99622	-2.10251
ENSMUSG00000018796	Acsl1	acyl-CoA synthetase long-chain family member 1	NM_001302163	14081	-2.96315	-3.9096	-4.06972	-4.73624	-4.80652
ENSMUSG00000018800	Abca5	ATP-binding cassette, sub-family A (ABC1), member 5	NM_147219	217265	-1.66842	1.06753	-1.04437	1.16836	1.44545
ENSMUSG00000018809	Smyd4	SET and MYND domain containing 4	NM_001102611	319822	1.12047	1.09258	1.05338	1.13461	1.2687
ENSMUSG00000018819	Lsp1	lymphocyte specific 1	NM_001136071	16985	-1.06517	-1.03634	-2.34584	-3.26667	-3.41856
[truncated: 53,402 more rows]

## Sheet: hTERT_AFB1 12.5uM
ENSEMBL	SYMBOL	GENENAME	REFSEQ	ENTREZID	baseMean	log2FoldChange	lfcSE	pvalue	padj	Fold_Change	Call
ENSMUSG00000050147	F2rl3	coagulation factor II (thrombin) receptor-like 3	NM_007975	14065	12.8851	6.3729	5.77576	0.269859	1	82.877	Up
ENSMUSG00000109517	NA	NA	NA	NA	49.1851	6.3728	5.77575	0.269866	1	82.871	Up
ENSMUSG00000022262	Dnah5	dynein, axonemal, heavy chain 5	NM_133365	110082	9.67452	6.18027	5.77656	0.28467	1	72.5182	Up
ENSMUSG00000098055	NA	NA	NA	NA	14.3592	6.12779	5.7768	0.2888	1	69.9277	Up
ENSMUSG00000097683	NA	NA	NA	NA	10.8309	6.07335	5.77706	0.293127	1	67.338	Up
ENSMUSG00000012819	Cdh23	cadherin 23 (otocadherin)	NM_001252635	22295	13.6829	6.01675	5.77734	0.297671	1	64.7474	Up
ENSMUSG00000029361	Nos1	nitric oxide synthase 1, neuronal	NM_008712	18125	13.3649	5.95787	5.77764	0.30245	1	62.1579	Up
ENSMUSG00000107761	NA	NA	NA	NA	15.835	5.89644	5.77796	0.307489	1	59.5669	Up
ENSMUSG00000093673	NA	NA	NA	NA	6.5873	5.83239	5.77832	0.312803	1	56.9804	Up
ENSMUSG00000106379	Lhfpl3	lipoma HMGIC fusion partner-like 3	NM_001081231	269629	6.0257	5.83239	5.77832	0.312803	1	56.9804	Up
ENSMUSG00000024552	Slc14a2	solute carrier family 14 (urea transporter), member 2	NM_001110273	27411	12.8942	5.83233	5.77832	0.312808	1	56.9778	Up
ENSMUSG00000111063	NA	NA	NA	NA	14.4028	5.7652	5.77871	0.318443	1	54.3874	Up
ENSMUSG00000112249	NA	NA	NA	NA	17.9221	5.76519	5.77871	0.318444	1	54.3869	Up
ENSMUSG00000110150	NA	NA	NA	NA	3.34291	5.69505	5.77915	0.324404	1	51.806	Up
ENSMUSG00000025529	Zfp711	zinc finger protein 711	NM_177747	245595	3.94267	5.69499	5.77915	0.324409	1	51.8038	Up
ENSMUSG00000005474	Myl10	myosin, light chain 10, regulatory	NM_001085387	59310	5.40275	5.69493	5.77914	0.324414	1	51.8018	Up
ENSMUSG00000105053	NA	NA	NA	NA	10.4188	5.69484	5.77914	0.324421	1	51.7984	Up
ENSMUSG00000028681	Ptch2	patched 2	NM_001312903	19207	22.7751	5.69479	5.77913	0.324425	1	51.7966	Up
ENSMUSG00000054215	Sprr2k	small proline-rich protein 2K	NM_011477	20765	27.0209	5.69478	5.77913	0.324426	1	51.7964	Up
ENSMUSG00000093538	NA	NA	NA	NA	3.021	5.54305	5.78015	0.337569	1	46.6255	Up
ENSMUSG00000106287	NA	NA	NA	NA	5.96994	5.54295	5.78014	0.337577	1	46.6223	Up
ENSMUSG00000107501	NA	NA	NA	NA	4.49693	5.54294	5.78014	0.337578	1	46.622	Up
ENSMUSG00000027748	Trpc4	transient receptor potential cation channel, subfamily C, member 4	NM_001253682	22066	8.91888	5.54293	5.78014	0.337579	1	46.6217	Up
ENSMUSG00000097471	5830432E09Rik	RIKEN cDNA 5830432E09 gene	NR_015548	67765	6.74191	5.54291	5.78014	0.33758	1	46.6209	Up
ENSMUSG00000040147	Maob	monoamine oxidase B	NM_172778	109731	5.36956	5.5429	5.78014	0.337581	1	46.6206	Up
ENSMUSG00000012211	Tex22	testis expressed gene 22	NM_001361919	75671	6.68204	5.54287	5.78014	0.337583	1	46.6199	Up
ENSMUSG00000074004	B3gnt6	UDP-GlcNAc:betaGal beta-1,3-N-acetylglucosaminyltransferase 6 (core 3 synthase)	NM_001081167	272411	8.90299	5.54286	5.78014	0.337584	1	46.6194	Up
ENSMUSG00000105694	NA	NA	NA	NA	14.3457	5.54281	5.78014	0.337588	1	46.618	Up
ENSMUSG00000103440	NA	NA	NA	NA	25.9063	5.54278	5.78013	0.337591	1	46.6168	Up
ENSMUSG00000032125	Robo4	roundabout guidance receptor 4	NM_001309390	74144	6.85911	5.46042	5.78073	0.344868	1	44.0302	Up
ENSMUSG00000059089	Fcgr4	Fc receptor, IgG, low affinity IV	NM_144559	246256	2.99075	5.3731	5.7814	0.352694	1	41.4442	Up
ENSMUSG00000109202	NA	NA	NA	NA	3.55824	5.37308	5.7814	0.352695	1	41.4438	Up
ENSMUSG00000104493	NA	NA	NA	NA	3.13394	5.37308	5.7814	0.352696	1	41.4436	Up
ENSMUSG00000087149	Itih5l-ps	inter-alpha (globulin) inhibitor H5-like, pseudogene	NM_001289875	634882	3.28711	5.37307	5.7814	0.352696	1	41.4433	Up
ENSMUSG00000112758	Gm36172	predicted gene, 36172	XR_380203	102639991	3.86164	5.37305	5.7814	0.352697	1	41.4429	Up
ENSMUSG00000029288	Ambn	ameloblastin	NM_001303431	11698	3.87512	5.37305	5.7814	0.352698	1	41.4428	Up
ENSMUSG00000081004	NA	NA	NA	NA	4.19205	5.37302	5.78139	0.3527	1	41.4421	Up
ENSMUSG00000024112	Cacna1h	calcium channel, voltage-dependent, T type, alpha 1H subunit	NM_001163691	58226	5.62041	5.37297	5.78139	0.352705	1	41.4404	Up
ENSMUSG00000096937	Gm10825	predicted gene 10825	NR_028580	100038752	7.08516	5.37296	5.78139	0.352706	1	41.4402	Up
ENSMUSG00000117372	NA	NA	NA	NA	6.68525	5.37295	5.78139	0.352706	1	41.4401	Up
ENSMUSG00000051251	Nhlh1	nescient helix loop helix 1	NM_010916	18071	7.69197	5.37295	5.78139	0.352706	1	41.44	Up
ENSMUSG00000027077	Smtnl1	smoothelin-like 1	NM_024230	68678	7.56965	5.37295	5.78139	0.352707	1	41.4398	Up
ENSMUSG00000086527	NA	NA	NA	NA	7.81109	5.37294	5.78139	0.352707	1	41.4398	Up
ENSMUSG00000062826	Ces2f	carboxylesterase 2F	NM_001079865	71903	7.57964	5.37294	5.78139	0.352707	1	41.4397	Up
ENSMUSG00000038591	Colec10	collectin sub-family member 10	NM_173422	239447	7.43496	5.37294	5.78139	0.352707	1	41.4397	Up
ENSMUSG00000038242	Aox4	aldehyde oxidase 4	NM_023631	71872	10.8295	5.37292	5.78139	0.352709	1	41.4391	Up
ENSMUSG00000031886	Ces2e	carboxylesterase 2E	NM_001163756	234673	52.4289	5.37215	5.62672	0.3397	1	41.417	Up
ENSMUSG00000109814	NA	NA	NA	NA	6.35351	5.27985	5.78214	0.361174	1	38.8503	Up
ENSMUSG00000024936	Kcnk7	potassium channel, subfamily K, member 7	NM_001004138	16530	7.09001	5.27984	5.78214	0.361175	1	38.8498	Up
ENSMUSG00000070532	Ccdc190	coiled-coil domain containing 190	NM_001033185	78465	24.85	5.27976	5.78213	0.361182	1	38.8477	Up
ENSMUSG00000101082	NA	NA	NA	NA	2.37719	5.18049	5.78301	0.370353	1	36.2646	Up
ENSMUSG00000060416	NA	NA	NA	NA	2.66885	5.18046	5.78301	0.370356	1	36.2638	Up
ENSMUSG00000086220	NA	NA	NA	NA	2.66885	5.18046	5.78301	0.370356	1	36.2638	Up
ENSMUSG00000040125	Gpr26	G protein-coupled receptor 26	NM_173410	233919	2.67354	5.18046	5.78301	0.370356	1	36.2638	Up
ENSMUSG00000086596	Susd5	sushi domain containing 5	NM_001101510	382111	2.68059	5.18046	5.78301	0.370356	1	36.2638	Up
ENSMUSG00000026100	Mstn	myostatin	NM_010834	17700	3.52271	5.18044	5.783	0.370357	1	36.2634	Up
ENSMUSG00000081046	NA	NA	NA	NA	5.00213	5.18043	5.783	0.370358	1	36.2631	Up
ENSMUSG00000056145	AI504432	expressed sequence AI504432	NM_173787	229694	3.26156	5.18042	5.783	0.370359	1	36.2628	Up
ENSMUSG00000110737	NA	NA	NA	NA	3.54852	5.18042	5.783	0.370359	1	36.2627	Up
ENSMUSG00000096632	NA	NA	NA	NA	3.84018	5.18041	5.783	0.37036	1	36.2626	Up
ENSMUSG00000020264	Slc36a2	solute carrier family 36 (proton/amino acid symporter), member 2	NM_153170	246049	3.57671	5.18041	5.783	0.37036	1	36.2626	Up
ENSMUSG00000118154	NA	NA	NA	NA	4.43056	5.18041	5.783	0.37036	1	36.2625	Up
ENSMUSG00000091550	NA	NA	NA	NA	4.16942	5.1804	5.783	0.370361	1	36.2624	Up
ENSMUSG00000116442	NA	NA	NA	NA	3.82259	5.1804	5.783	0.370361	1	36.2623	Up
ENSMUSG00000060044	Tmem26	transmembrane protein 26	NM_177794	327766	4.77039	5.1804	5.783	0.370361	1	36.2623	Up
ENSMUSG00000029026	Trp73	transformation related protein 73	NM_001126330	22062	4.75337	5.18039	5.783	0.370361	1	36.2622	Up
ENSMUSG00000118094	NA	NA	NA	NA	3.56204	5.18039	5.783	0.370362	1	36.2621	Up
ENSMUSG00000031271	Serpina7	serine (or cysteine) peptidase inhibitor, clade A (alpha-1 antiproteinase, antitrypsin), member 7	NM_177920	331535	4.00864	5.18038	5.783	0.370363	1	36.2618	Up
ENSMUSG00000094910	D430019H16Rik	RIKEN cDNA D430019H16 gene	NM_001252508	268595	4.45403	5.18038	5.783	0.370363	1	36.2618	Up
ENSMUSG00000113963	NA	NA	NA	NA	4.69523	5.18038	5.783	0.370363	1	36.2617	Up
ENSMUSG00000104841	NA	NA	NA	NA	4.13067	5.18038	5.783	0.370363	1	36.2617	Up
ENSMUSG00000072791	Abcb5	ATP-binding cassette, sub-family B (MDR/TAP), member 5	NM_029961	77706	3.55499	5.18037	5.783	0.370364	1	36.2615	Up
ENSMUSG00000042190	Cmklr1	chemokine-like receptor 1	NM_001359060	14747	4.76685	5.18036	5.783	0.370364	1	36.2614	Up
ENSMUSG00000040364	Sec1	secretory blood group 1	NM_001271578	56546	4.44819	5.18035	5.783	0.370366	1	36.261	Up
ENSMUSG00000087461	C230014O12Rik	RIKEN cDNA C230014O12 gene	NR_130173	329387	8.79433	5.18034	5.783	0.370366	1	36.2608	Up
ENSMUSG00000097719	NA	NA	NA	NA	4.74454	5.18034	5.783	0.370366	1	36.2607	Up
ENSMUSG00000030996	Art1	ADP-ribosyltransferase 1	NM_009710	11870	7.39882	5.18034	5.783	0.370366	1	36.2607	Up
ENSMUSG00000081205	NA	NA	NA	NA	4.88567	5.18033	5.783	0.370366	1	36.2607	Up
ENSMUSG00000082607	NA	NA	NA	NA	7.34776	5.18032	5.783	0.370368	1	36.2603	Up
ENSMUSG00000049608	Gpr55	G protein-coupled receptor 55	NM_001033290	227326	6.48451	5.18031	5.783	0.370368	1	36.2602	Up
ENSMUSG00000090061	Nwd2	NACHT and WD repeat domain containing 2	NM_028470	319807	7.41944	5.18031	5.783	0.370369	1	36.2601	Up
ENSMUSG00000022371	Col14a1	collagen, type XIV, alpha 1	NM_181277	12818	8.90856	5.18029	5.78299	0.370371	1	36.2595	Up
ENSMUSG00000081329	NA	NA	NA	NA	10.6823	5.18027	5.78299	0.370372	1	36.2592	Up
ENSMUSG00000037138	Aff3	AF4/FMR2 family, member 3	NM_001290814	16764	10.0679	5.18027	5.78299	0.370372	1	36.2592	Up
ENSMUSG00000096169	Olfr1564	olfactory receptor 1564	NM_001199062	100043474	13.0193	5.18027	5.78299	0.370372	1	36.2591	Up
ENSMUSG00000116030	NA	NA	NA	NA	2.51259	5.07355	5.78399	0.380394	1	33.6736	Up
ENSMUSG00000109040	NA	NA	NA	NA	4.32306	5.07349	5.78399	0.380399	1	33.6724	Up
ENSMUSG00000105870	NA	NA	NA	NA	6.43712	5.0734	5.78399	0.380407	1	33.6703	Up
ENSMUSG00000026043	Col3a1	collagen, type III, alpha 1	NM_009930	12825	8.97551	5.07337	5.78398	0.38041	1	33.6695	Up
ENSMUSG00000030178	Klra13-ps	killer cell lectin-like receptor subfamily A, member 13, pseudogene	NM_010647	16631	23.6329	5.07331	5.78398	0.380415	1	33.6681	Up
ENSMUSG00000058022	Adtrp	androgen dependent TFPI regulating protein	NM_001145875	109254	2.05528	4.9581	5.78515	0.391423	1	31.0841	Up
ENSMUSG00000092185	NA	NA	NA	NA	2.05528	4.9581	5.78515	0.391423	1	31.0841	Up
ENSMUSG00000112206	NA	NA	NA	NA	2.34166	4.95807	5.78515	0.391426	1	31.0834	Up
ENSMUSG00000062327	T	brachyury, T-box transcription factor T	NM_009309	20997	2.34694	4.95807	5.78515	0.391426	1	31.0834	Up
ENSMUSG00000020624	NA	NA	NA	NA	2.35163	4.95807	5.78515	0.391426	1	31.0834	Up
ENSMUSG00000105820	NA	NA	NA	NA	2.35163	4.95807	5.78515	0.391426	1	31.0834	Up
ENSMUSG00000085470	1700012C14Rik	RIKEN cDNA 1700012C14 gene	NR_131049	69337	2.66209	4.95806	5.78515	0.391426	1	31.0832	Up
ENSMUSG00000066512	Klk1b5	kallikrein 1-related peptidase b5	NM_008456	16622	2.79617	4.95806	5.78515	0.391427	1	31.0832	Up
ENSMUSG00000054134	Umodl1	uromodulin-like 1	NM_177465	52020	2.93026	4.95806	5.78515	0.391427	1	31.0831	Up
ENSMUSG00000022464	Slc38a4	solute carrier family 38, member 4	NM_001358058	69354	3.53705	4.95805	5.78515	0.391428	1	31.083	Up
ENSMUSG00000095187	Olfr1381	olfactory receptor 1381	NM_146469	258461	2.79118	4.95804	5.78515	0.391428	1	31.0828	Up
ENSMUSG00000078289	NA	NA	NA	NA	2.64507	4.95804	5.78515	0.391428	1	31.0828	Up
ENSMUSG00000027398	Il1b	interleukin 1 beta	NM_008361	16176	2.77915	4.95804	5.78515	0.391429	1	31.0827	Up
ENSMUSG00000118214	NA	NA	NA	NA	3.3795	4.95803	5.78514	0.39143	1	31.0824	Up
ENSMUSG00000085495	Gm16796	predicted gene, 16796	NR_040367	100502946	3.6474	4.95802	5.78514	0.39143	1	31.0824	Up
ENSMUSG00000102621	NA	NA	NA	NA	4.71778	4.95802	5.78514	0.391431	1	31.0822	Up
ENSMUSG00000109561	Ankrd31	ankyrin repeat domain 31	XM_006517797	625662	5.60684	4.95801	5.78514	0.391431	1	31.0821	Up
ENSMUSG00000109923	NA	NA	NA	NA	3.24014	4.958	5.78514	0.391432	1	31.0819	Up
ENSMUSG00000106818	NA	NA	NA	NA	3.25011	4.958	5.78514	0.391432	1	31.0819	Up
ENSMUSG00000068696	Gpr88	G-protein coupled receptor 88	NM_022427	64378	5.52177	4.958	5.78514	0.391432	1	31.0819	Up
ENSMUSG00000034224	Slc38a8	solute carrier family 38, member 8	NM_001009950	234788	3.52416	4.958	5.78514	0.391433	1	31.0817	Up
ENSMUSG00000085289	NA	NA	NA	NA	5.02709	4.95798	5.78514	0.391434	1	31.0815	Up
ENSMUSG00000047773	Ankfn1	ankyrin-repeat and fibronectin type III domain containing 1	NM_001080933	382543	4.24862	4.95798	5.78514	0.391434	1	31.0814	Up
ENSMUSG00000057246	BC051142	cDNA sequence BC051142	NM_001001177	407788	4.65852	4.95798	5.78514	0.391434	1	31.0814	Up
ENSMUSG00000009734	Pou6f2	POU domain, class 6, transcription factor 2	NM_175006	218030	4.42499	4.95798	5.78514	0.391434	1	31.0814	Up
ENSMUSG00000098470	C1rb	complement component 1, r subcomponent B	NM_001113356	667277	4.87774	4.95798	5.78514	0.391434	1	31.0813	Up
ENSMUSG00000026969	Fam166a	family with sequence similarity 166, member A	NM_026624	68222	5.01885	4.95797	5.78514	0.391435	1	31.0812	Up
ENSMUSG00000014198	Zfp385c	zinc finger protein 385C	NM_177790	278304	5.81166	4.95797	5.78514	0.391435	1	31.0811	Up
ENSMUSG00000089223	NA	NA	NA	NA	6.19342	4.95796	5.78514	0.391436	1	31.0811	Up
ENSMUSG00000047026	Acsm4	acyl-CoA synthetase medium-chain family member 4	NM_178414	233801	5.00652	4.95795	5.78514	0.391437	1	31.0808	Up
ENSMUSG00000009487	Otog	otogelin	NM_013624	18419	7.5591	4.95795	5.78514	0.391437	1	31.0807	Up
ENSMUSG00000118325	NA	NA	NA	NA	5.17145	4.95795	5.78514	0.391437	1	31.0807	Up
ENSMUSG00000032355	Mlip	muscular LMNA-interacting protein	NM_027150	69642	5.76037	4.95793	5.78514	0.391438	1	31.0804	Up
ENSMUSG00000112429	NA	NA	NA	NA	12.2094	4.95793	5.78514	0.391438	1	31.0804	Up
ENSMUSG00000026587	Astn1	astrotactin 1	NM_001205204	11899	5.92557	4.95793	5.78514	0.391438	1	31.0804	Up
ENSMUSG00000118068	NA	NA	NA	NA	5.84865	4.95793	5.78514	0.391438	1	31.0804	Up
ENSMUSG00000070695	Cntnap5a	contactin associated protein-like 5A	NM_001077425	636808	7.12334	4.95793	5.78514	0.391439	1	31.0802	Up
ENSMUSG00000075316	Scn9a	sodium channel, voltage-gated, type IX, alpha	NM_001290674	20274	8.70162	4.95791	5.78514	0.391441	1	31.0798	Up
ENSMUSG00000075334	Rprm	reprimo, TP53 dependent G2 arrest mediator candidate	NM_023396	67874	10.5598	4.9579	5.78514	0.391442	1	31.0796	Up
ENSMUSG00000032766	Gng11	guanine nucleotide binding protein (G protein), gamma 11	NM_025331	66066	9.38204	4.95789	5.78514	0.391442	1	31.0795	Up
ENSMUSG00000020660	Pomc	pro-opiomelanocortin-alpha	NM_001278581	18976	17.8044	4.95786	5.78513	0.391445	1	31.0787	Up
ENSMUSG00000031397	Tktl1	transketolase-like 1	NM_031379	83553	18.2868	4.95786	5.78513	0.391445	1	31.0787	Up
ENSMUSG00000045238	NA	NA	NA	NA	21.8745	4.95784	5.78513	0.391446	1	31.0784	Up
ENSMUSG00000030592	Ryr1	ryanodine receptor 1, skeletal muscle	NM_009109	20190	24.0769	4.95784	5.78513	0.391447	1	31.0783	Up
ENSMUSG00000108226	NA	NA	NA	NA	2.04016	4.83255	5.78651	0.403638	1	28.4934	Up
ENSMUSG00000070501	Ifi214	interferon activated gene 214	NM_001024721	545384	2.19068	4.83255	5.78651	0.403639	1	28.4932	Up
ENSMUSG00000089854	NA	NA	NA	NA	2.19773	4.83255	5.78651	0.403639	1	28.4932	Up
ENSMUSG00000024124	Prss30	protease, serine 30	NM_013921	30943	5.15131	4.83246	5.7865	0.403647	1	28.4915	Up
ENSMUSG00000043857	Mgat5b	mannoside acetylglucosaminyltransferase 5, isoenzyme B	NM_172948	268510	4.56509	4.83242	5.7865	0.403651	1	28.4907	Up
ENSMUSG00000037578	Pkd2l1	polycystic kidney disease 2-like 1	NM_181422	329064	5.39604	4.83241	5.7865	0.403652	1	28.4905	Up
ENSMUSG00000021768	Dusp13	dual specificity phosphatase 13	NM_001007268	27389	36.701	4.83229	5.78649	0.403663	1	28.4881	Up
ENSMUSG00000015787	Abo	ABO blood group (transferase A, alpha 1-3-N-acetylgalactosaminyltransferase, transferase B, alpha 1-3-galactosyltransferase)	NM_001290444	80908	25.5539	4.72272	5.62804	0.401389	1	26.4047	Up
ENSMUSG00000097049	6530411M01Rik	RIKEN cDNA 6530411M01 gene	NR_027881	67791	1.73337	4.69508	5.78815	0.417277	1	25.9035	Up
ENSMUSG00000040452	Cdh12	cadherin 12	NM_001008420	215654	1.73337	4.69508	5.78815	0.417277	1	25.9035	Up
ENSMUSG00000051401	Kctd16	potassium channel tetramerisation domain containing 16	NM_026135	383348	1.73337	4.69508	5.78815	0.417277	1	25.9035	Up
ENSMUSG00000105473	NA	NA	NA	NA	1.73337	4.69508	5.78815	0.417277	1	25.9035	Up
ENSMUSG00000108481	NA	NA	NA	NA	1.73337	4.69508	5.78815	0.417277	1	25.9035	Up
ENSMUSG00000109982	NA	NA	NA	NA	1.73337	4.69508	5.78815	0.417277	1	25.9035	Up
ENSMUSG00000110623	NA	NA	NA	NA	1.73337	4.69508	5.78815	0.417277	1	25.9035	Up
ENSMUSG00000112674	NA	NA	NA	NA	1.73337	4.69508	5.78815	0.417277	1	25.9035	Up
ENSMUSG00000117928	NA	NA	NA	NA	1.73337	4.69508	5.78815	0.417277	1	25.9035	Up
ENSMUSG00000044084	Spem2	SPEM family member 2	NM_175368	108803	1.73337	4.69508	5.78815	0.417277	1	25.9035	Up
ENSMUSG00000093668	Pou5f2	POU domain class 5, transcription factor 2	NM_029315	75507	1.8792	4.69505	5.78815	0.417279	1	25.9031	Up
ENSMUSG00000086822	5330413P13Rik	RIKEN cDNA 5330413P13 gene	NR_029381	414081	2.01975	4.69505	5.78814	0.41728	1	25.903	Up
ENSMUSG00000026416	Il20	interleukin 20	NM_001311091	58181	2.01975	4.69505	5.78814	0.41728	1	25.903	Up
ENSMUSG00000111912	NA	NA	NA	NA	2.01975	4.69505	5.78814	0.41728	1	25.903	Up
ENSMUSG00000044322	Dsc1	desmocollin 1	NM_001291804	13505	2.02503	4.69505	5.78814	0.41728	1	25.903	Up
ENSMUSG00000022053	Ebf2	early B cell factor 2	NM_001276387	13592	2.02973	4.69505	5.78814	0.41728	1	25.903	Up
ENSMUSG00000042808	Gpx2	glutathione peroxidase 2	NM_030677	14776	2.02973	4.69505	5.78814	0.41728	1	25.903	Up
ENSMUSG00000101224	NA	NA	NA	NA	2.02973	4.69505	5.78814	0.41728	1	25.903	Up
ENSMUSG00000105843	NA	NA	NA	NA	2.02973	4.69505	5.78814	0.41728	1	25.903	Up
ENSMUSG00000108014	NA	NA	NA	NA	2.02973	4.69505	5.78814	0.41728	1	25.903	Up
ENSMUSG00000116799	NA	NA	NA	NA	2.17086	4.69504	5.78814	0.417281	1	25.9029	Up
ENSMUSG00000103354	NA	NA	NA	NA	2.18848	4.69504	5.78814	0.417281	1	25.9029	Up
ENSMUSG00000111952	Gm4489	predicted gene 4489	NR_027637	100043513	2.30613	4.69504	5.78814	0.417281	1	25.9028	Up
ENSMUSG00000037028	Gm12800	predicted gene 12800	NM_001085519	381535	2.34019	4.69504	5.78814	0.417281	1	25.9028	Up
ENSMUSG00000093560	NA	NA	NA	NA	2.62244	4.69503	5.78814	0.417282	1	25.9027	Up
ENSMUSG00000105226	NA	NA	NA	NA	2.75418	4.69503	5.78814	0.417282	1	25.9027	Up
ENSMUSG00000100106	Gm28856	predicted gene 28856	NR_151623	433347	2.90001	4.69503	5.78814	0.417282	1	25.9027	Up
ENSMUSG00000046561	Arsj	arylsulfatase J	NM_173451	271970	2.31141	4.69502	5.78814	0.417283	1	25.9024	Up
ENSMUSG00000104040	NA	NA	NA	NA	2.32139	4.69502	5.78814	0.417283	1	25.9024	Up
ENSMUSG00000076438	Oxct2b	3-oxoacid CoA transferase 2B	NM_181859	353371	2.45431	4.69502	5.78814	0.417283	1	25.9024	Up
ENSMUSG00000083603	NA	NA	NA	NA	3.06462	4.69501	5.78814	0.417284	1	25.9023	Up
ENSMUSG00000073226	NA	NA	NA	NA	2.60249	4.69501	5.78814	0.417284	1	25.9023	Up
ENSMUSG00000044819	Oxgr1	oxoglutarate (alpha-ketoglutarate) receptor 1	NM_001001490	239283	2.90882	4.695	5.78814	0.417284	1	25.9022	Up
ENSMUSG00000069588	Gm11733	predicted gene 11733	NR_130966	432615	3.17055	4.695	5.78814	0.417285	1	25.9021	Up
ENSMUSG00000024731	Ms4a10	membrane-spanning 4-domains, subfamily A, member 10	NM_023529	69826	3.23338	4.695	5.78814	0.417285	1	25.9021	Up
ENSMUSG00000062551	Prl2c1	Prolactin family 2, subfamily c, member 1	NM_001045532	666317	3.2363	4.69499	5.78814	0.417285	1	25.902	Up
ENSMUSG00000097999	NA	NA	NA	NA	3.52561	4.69499	5.78814	0.417286	1	25.902	Up
ENSMUSG00000107045	NA	NA	NA	NA	3.78791	4.69499	5.78814	0.417286	1	25.9019	Up
ENSMUSG00000090041	NA	NA	NA	NA	2.7495	4.69499	5.78814	0.417286	1	25.9019	Up
ENSMUSG00000002588	Pon1	paraoxonase 1	NM_011134	18979	4.20192	4.69498	5.78814	0.417286	1	25.9019	Up
ENSMUSG00000068860	Gm128	predicted gene 128	NM_001024841	229588	3.90498	4.69498	5.78814	0.417286	1	25.9019	Up
ENSMUSG00000031957	Ctrb1	chymotrypsinogen B1	NM_025583	66473	4.04935	4.69498	5.78814	0.417286	1	25.9018	Up
ENSMUSG00000003949	Hlf	hepatic leukemia factor	NM_172563	217082	4.42878	4.69498	5.78814	0.417287	1	25.9018	Up
ENSMUSG00000074149	Gm10634	predicted gene 10634	XM_006511606	100039674	2.91823	4.69498	5.78814	0.417287	1	25.9017	Up
ENSMUSG00000116597	NA	NA	NA	NA	4.86978	4.69498	5.78814	0.417287	1	25.9017	Up
ENSMUSG00000110080	NA	NA	NA	NA	3.07638	4.69497	5.78814	0.417287	1	25.9016	Up
ENSMUSG00000056966	Gjc3	gap junction protein, gamma 3	NM_080450	118446	3.19578	4.69497	5.78814	0.417288	1	25.9016	Up
ENSMUSG00000111816	NA	NA	NA	NA	3.21928	4.69497	5.78814	0.417288	1	25.9016	Up
ENSMUSG00000044528	Tram1l1	translocation associated membrane protein 1-like 1	NM_146140	229801	3.47219	4.69496	5.78814	0.417288	1	25.9015	Up
ENSMUSG00000114665	NA	NA	NA	NA	3.80552	4.69496	5.78814	0.417288	1	25.9014	Up
ENSMUSG00000102448	NA	NA	NA	NA	3.91232	4.69496	5.78814	0.417289	1	25.9014	Up
ENSMUSG00000054003	Tdrd9	tudor domain containing 9	NM_029056	74691	5.08281	4.69495	5.78814	0.417289	1	25.9013	Up
ENSMUSG00000050122	Vwa3b	von Willebrand factor A domain containing 3B	NM_027580	70853	3.80907	4.69495	5.78814	0.417289	1	25.9013	Up
ENSMUSG00000112006	NA	NA	NA	NA	4.23068	4.69495	5.78814	0.417289	1	25.9013	Up
ENSMUSG00000045589	Frrs1l	ferric-chelate reductase 1 like	NM_001142965	230235	6.16403	4.69495	5.78814	0.417289	1	25.9013	Up
ENSMUSG00000104525	NA	NA	NA	NA	4.05492	4.69495	5.78814	0.417289	1	25.9013	Up
ENSMUSG00000111539	NA	NA	NA	NA	4.09837	4.69495	5.78814	0.417289	1	25.9013	Up
ENSMUSG00000063430	Wscd2	WSC domain containing 2	NM_177292	320916	3.34221	4.69495	5.78814	0.41729	1	25.9012	Up
ENSMUSG00000050439	Enthd1	ENTH domain containing 1	NM_001163189	383075	3.52063	4.69495	5.78814	0.41729	1	25.9012	Up
ENSMUSG00000021492	F12	coagulation factor XII (Hageman factor)	NM_021489	58992	3.91497	4.69494	5.78814	0.41729	1	25.901	Up
ENSMUSG00000034362	Csta1	cystatin A1	NM_001033239	209294	3.50096	4.69494	5.78814	0.41729	1	25.901	Up
ENSMUSG00000110266	Gm32742	predicted gene, 32742	XM_017313740	102635385	5.44488	4.69493	5.78814	0.417291	1	25.901	Up
ENSMUSG00000040017	Saa4	serum amyloid A 4	NM_011316	20211	3.80965	4.69493	5.78814	0.417291	1	25.9009	Up
ENSMUSG00000107460	NA	NA	NA	NA	6.12298	4.69493	5.78814	0.417291	1	25.9009	Up
ENSMUSG00000030302	Atp2b2	ATPase, Ca++ transporting, plasma membrane 2	NM_001036684	11941	6.48448	4.69492	5.78814	0.417292	1	25.9008	Up
ENSMUSG00000085884	NA	NA	NA	NA	4.09895	4.69492	5.78814	0.417292	1	25.9008	Up
ENSMUSG00000091568	NA	NA	NA	NA	4.56699	4.69492	5.78814	0.417292	1	25.9007	Up
ENSMUSG00000099423	NA	NA	NA	NA	4.38005	4.69492	5.78814	0.417292	1	25.9007	Up
ENSMUSG00000083655	NA	NA	NA	NA	5.00918	4.69491	5.78814	0.417293	1	25.9006	Up
ENSMUSG00000083834	NA	NA	NA	NA	6.14531	4.6949	5.78814	0.417294	1	25.9003	Up
ENSMUSG00000018845	Unc45b	unc-45 myosin chaperone B	NM_178680	217012	6.85241	4.6949	5.78814	0.417294	1	25.9003	Up
ENSMUSG00000039330	NA	NA	NA	NA	6.86914	4.69489	5.78813	0.417295	1	25.9002	Up
ENSMUSG00000030043	Tacr1	tachykinin receptor 1	NM_009313	21336	8.4246	4.69488	5.78813	0.417295	1	25.9001	Up
ENSMUSG00000044647	Csrnp3	cysteine-serine-rich nuclear protein 3	NM_001290665	77771	7.06079	4.69488	5.78813	0.417296	1	25.9001	Up
ENSMUSG00000024184	Pdia2	protein disulfide isomerase associated 2	NM_001081070	69191	8.8818	4.69488	5.78813	0.417296	1	25.9001	Up
ENSMUSG00000061577	Adgrg5	adhesion G protein-coupled receptor G5	NM_001033468	382045	8.13645	4.69488	5.78813	0.417296	1	25.9	Up
ENSMUSG00000019865	Nmbr	neuromedin B receptor	NM_008703	18101	8.51998	4.69488	5.78813	0.417296	1	25.9	Up
ENSMUSG00000101464	NA	NA	NA	NA	7.9158	4.69488	5.78813	0.417296	1	25.9	Up
ENSMUSG00000054641	Mmrn1	multimerin 1	NM_001163507	70945	8.79662	4.69488	5.78813	0.417296	1	25.8999	Up
ENSMUSG00000025557	Slc15a1	solute carrier family 15 (oligopeptide transporter), member 1	NM_053079	56643	9.15764	4.69487	5.78813	0.417297	1	25.8999	Up
ENSMUSG00000033368	Trim69	tripartite motif-containing 69	NM_080510	70928	8.44806	4.69487	5.78813	0.417297	1	25.8998	Up
ENSMUSG00000059256	Gzmd	granzyme D	NM_010372	14941	8.65406	4.69487	5.78813	0.417297	1	25.8998	Up
ENSMUSG00000084271	NA	NA	NA	NA	10.4662	4.69486	5.78813	0.417297	1	25.8997	Up
ENSMUSG00000054046	Klk13	kallikrein related-peptidase 13	NM_001039042	626834	13.0043	4.69484	5.78813	0.417299	1	25.8994	Up
ENSMUSG00000018919	Tm4sf5	transmembrane 4 superfamily member 5	NM_029360	75604	14.0436	4.69484	5.78813	0.4173	1	25.8992	Up
ENSMUSG00000025573	6030468B19Rik	RIKEN cDNA 6030468B19 gene	NM_029964	77727	21.4369	4.69484	5.78813	0.4173	1	25.8992	Up
ENSMUSG00000117395	NA	NA	NA	NA	15.1983	4.69483	5.78813	0.4173	1	25.8992	Up
ENSMUSG00000058669	Nkx2-9	NK2 homeobox 9	NM_008701	18094	42.4065	4.63522	5.62826	0.410189	1	24.8508	Up
ENSMUSG00000046182	Gsg1l	GSG1-like	NM_001101488	269994	8.3782	4.59555	5.65565	0.416471	1	24.1767	Up
ENSMUSG00000032109	Nlrx1	NLR family member X1	NM_001163742	270151	23.5869	4.59543	5.65565	0.416483	1	24.1748	Up
ENSMUSG00000115975	NA	NA	NA	NA	1.57242	4.54308	5.79014	0.432675	1	23.3132	Up
ENSMUSG00000118015	NA	NA	NA	NA	1.57242	4.54308	5.79014	0.432675	1	23.3132	Up
ENSMUSG00000115869	Gm31814	predicted gene, 31814	XR_001781988	102634162	2.16221	4.54302	5.79014	0.432681	1	23.3123	Up
ENSMUSG00000053647	Gper1	G protein-coupled estrogen receptor 1	NM_029771	76854	3.35407	4.543	5.79014	0.432682	1	23.3121	Up
ENSMUSG00000103094	NA	NA	NA	NA	3.19239	4.543	5.79014	0.432682	1	23.312	Up
ENSMUSG00000113396	NA	NA	NA	NA	3.90042	4.54299	5.79014	0.432683	1	23.3119	Up
ENSMUSG00000118077	NA	NA	NA	NA	3.06008	4.54297	5.79014	0.432685	1	23.3115	Up
ENSMUSG00000108521	NA	NA	NA	NA	3.35234	4.54296	5.79014	0.432686	1	23.3114	Up
ENSMUSG00000064349	NA	NA	NA	NA	3.46939	4.54296	5.79014	0.432686	1	23.3113	Up
ENSMUSG00000085549	NA	NA	NA	NA	4.37051	4.54295	5.79014	0.432687	1	23.3111	Up
ENSMUSG00000107928	NA	NA	NA	NA	3.19593	4.54294	5.79014	0.432688	1	23.311	Up
ENSMUSG00000111503	NA	NA	NA	NA	5.88521	4.54291	5.79013	0.432691	1	23.3106	Up
ENSMUSG00000055561	Spink5	serine peptidase inhibitor, Kazal type 5	NM_001081180	72432	4.77542	4.54291	5.79013	0.432691	1	23.3106	Up
ENSMUSG00000085914	NA	NA	NA	NA	5.37751	4.54291	5.79013	0.432691	1	23.3106	Up
ENSMUSG00000088993	NA	NA	NA	NA	4.81152	4.54291	5.79013	0.432691	1	23.3105	Up
ENSMUSG00000113707	NA	NA	NA	NA	6.24722	4.5429	5.79013	0.432692	1	23.3103	Up
ENSMUSG00000086827	NA	NA	NA	NA	8.65745	4.54287	5.79013	0.432695	1	23.3099	Up
ENSMUSG00000011263	Exoc3l2	exocyst complex component 3-like 2	NM_028954	74463	73.9165	4.43916	5.60327	0.428218	1	21.693	Up
ENSMUSG00000052075	1700029F12Rik	RIKEN cDNA 1700029F12 gene	NM_001080777	66479	1.41146	4.37316	5.79264	0.450279	1	20.7229	Up
ENSMUSG00000075269	Bex6	brain expressed family member 6	NM_001033539	328660	1.41146	4.37316	5.79264	0.450279	1	20.7229	Up
ENSMUSG00000046262	C87977	expressed sequence C87977	NM_001177542	97187	1.41146	4.37316	5.79264	0.450279	1	20.7229	Up
ENSMUSG00000049530	Clrn2	clarin 2	NM_001163317	624224	1.41146	4.37316	5.79264	0.450279	1	20.7229	Up
ENSMUSG00000049314	Fbxw13	F-box and WD-40 domain protein 13	NM_177598	211305	1.41146	4.37316	5.79264	0.450279	1	20.7229	Up
ENSMUSG00000079522	Gm14744	predicted gene 14744	NM_001085544	628923	1.41146	4.37316	5.79264	0.450279	1	20.7229	Up
ENSMUSG00000031085	LOC102636989	actin-like	XM_006508665	102636989	1.41146	4.37316	5.79264	0.450279	1	20.7229	Up
ENSMUSG00000059114	Lrrc74a	leucine rich repeat containing 74A	NM_001195767	627607	1.41146	4.37316	5.79264	0.450279	1	20.7229	Up
ENSMUSG00000054031	NA	NA	NA	NA	1.41146	4.37316	5.79264	0.450279	1	20.7229	Up
ENSMUSG00000080317	NA	NA	NA	NA	1.41146	4.37316	5.79264	0.450279	1	20.7229	Up
ENSMUSG00000082410	NA	NA	NA	NA	1.41146	4.37316	5.79264	0.450279	1	20.7229	Up
ENSMUSG00000084889	NA	NA	NA	NA	1.41146	4.37316	5.79264	0.450279	1	20.7229	Up
ENSMUSG00000086500	NA	NA	NA	NA	1.41146	4.37316	5.79264	0.450279	1	20.7229	Up
ENSMUSG00000089718	NA	NA	NA	NA	1.41146	4.37316	5.79264	0.450279	1	20.7229	Up
ENSMUSG00000090798	NA	NA	NA	NA	1.41146	4.37316	5.79264	0.450279	1	20.7229	Up
ENSMUSG00000097097	NA	NA	NA	NA	1.41146	4.37316	5.79264	0.450279	1	20.7229	Up
ENSMUSG00000102653	NA	NA	NA	NA	1.41146	4.37316	5.79264	0.450279	1	20.7229	Up
ENSMUSG00000103207	NA	NA	NA	NA	1.41146	4.37316	5.79264	0.450279	1	20.7229	Up
ENSMUSG00000105270	NA	NA	NA	NA	1.41146	4.37316	5.79264	0.450279	1	20.7229	Up
ENSMUSG00000105377	NA	NA	NA	NA	1.41146	4.37316	5.79264	0.450279	1	20.7229	Up
ENSMUSG00000105444	NA	NA	NA	NA	1.41146	4.37316	5.79264	0.450279	1	20.7229	Up
ENSMUSG00000106186	NA	NA	NA	NA	1.41146	4.37316	5.79264	0.450279	1	20.7229	Up
ENSMUSG00000106353	NA	NA	NA	NA	1.41146	4.37316	5.79264	0.450279	1	20.7229	Up
ENSMUSG00000106798	NA	NA	NA	NA	1.41146	4.37316	5.79264	0.450279	1	20.7229	Up
ENSMUSG00000107955	NA	NA	NA	NA	1.41146	4.37316	5.79264	0.450279	1	20.7229	Up
ENSMUSG00000109302	NA	NA	NA	NA	1.41146	4.37316	5.79264	0.450279	1	20.7229	Up
ENSMUSG00000111186	NA	NA	NA	NA	1.41146	4.37316	5.79264	0.450279	1	20.7229	Up
ENSMUSG00000111431	NA	NA	NA	NA	1.41146	4.37316	5.79264	0.450279	1	20.7229	Up
ENSMUSG00000112803	NA	NA	NA	NA	1.41146	4.37316	5.79264	0.450279	1	20.7229	Up
ENSMUSG00000114352	NA	NA	NA	NA	1.41146	4.37316	5.79264	0.450279	1	20.7229	Up
ENSMUSG00000118183	NA	NA	NA	NA	1.41146	4.37316	5.79264	0.450279	1	20.7229	Up
ENSMUSG00000097982	Scgb2b12	secretoglobin, family 2B, member 12	NM_001281508	668379	1.41146	4.37316	5.79264	0.450279	1	20.7229	Up
ENSMUSG00000034452	Slc24a1	solute carrier family 24 (sodium/potassium/calcium exchanger), member 1	NM_144813	214111	1.41146	4.37316	5.79264	0.450279	1	20.7229	Up
ENSMUSG00000118495	NA	NA	NA	NA	1.55465	4.37314	5.79264	0.450281	1	20.7226	Up
ENSMUSG00000061937	Csn1s2a	casein alpha s2-like A	NM_001304765	12993	1.55964	4.37314	5.79264	0.450281	1	20.7226	Up
ENSMUSG00000080613	NA	NA	NA	NA	1.56317	4.37314	5.79264	0.450281	1	20.7226	Up
ENSMUSG00000115307	NA	NA	NA	NA	1.69784	4.37313	5.79264	0.450282	1	20.7225	Up
ENSMUSG00000081811	NA	NA	NA	NA	1.70312	4.37313	5.79264	0.450282	1	20.7225	Up
ENSMUSG00000099111	NA	NA	NA	NA	1.70312	4.37313	5.79264	0.450282	1	20.7225	Up
ENSMUSG00000018589	Glra2	glycine receptor, alpha 2 subunit	NM_001357099	237213	1.70782	4.37313	5.79264	0.450282	1	20.7225	Up
ENSMUSG00000082852	NA	NA	NA	NA	1.70782	4.37313	5.79264	0.450282	1	20.7225	Up
ENSMUSG00000106235	NA	NA	NA	NA	1.70782	4.37313	5.79264	0.450282	1	20.7225	Up
ENSMUSG00000055891	Ubl4b	ubiquitin-like 4B	NM_026261	67591	1.70782	4.37313	5.79264	0.450282	1	20.7225	Up
ENSMUSG00000097910	5033428I22Rik	RIKEN cDNA 5033428I22 gene	NR_131041	75996	1.71487	4.37313	5.79264	0.450282	1	20.7225	Up
ENSMUSG00000056359	D830013O20Rik	RIKEN cDNA D830013O20 gene	NR_046013	380765	1.71487	4.37313	5.79264	0.450282	1	20.7225	Up
ENSMUSG00000114506	NA	NA	NA	NA	1.71487	4.37313	5.79264	0.450282	1	20.7225	Up
ENSMUSG00000070797	Psg27	pregnancy-specific glycoprotein 27	NM_001037168	545925	1.71487	4.37313	5.79264	0.450282	1	20.7225	Up
ENSMUSG00000043073	Usp17le	ubiquitin specific peptidase 17-like E	NM_001256973	625530	1.71487	4.37313	5.79264	0.450282	1	20.7225	Up
ENSMUSG00000057836	Xlr3a	X-linked lymphocyte-regulated 3A	NM_001110784	22445	1.99478	4.37312	5.79264	0.450282	1	20.7224	Up
ENSMUSG00000087129	NA	NA	NA	NA	2.01828	4.37312	5.79264	0.450282	1	20.7224	Up
ENSMUSG00000089169	NA	NA	NA	NA	2.01828	4.37312	5.79264	0.450282	1	20.7224	Up
ENSMUSG00000115555	NA	NA	NA	NA	2.01828	4.37312	5.79264	0.450282	1	20.7224	Up
ENSMUSG00000027485	Bpifb1	BPI fold containing family B, member 1	NM_001012392	228801	2.28644	4.37311	5.79264	0.450283	1	20.7223	Up
ENSMUSG00000003657	Calb2	calbindin 2	NM_007586	12308	2.28644	4.37311	5.79264	0.450283	1	20.7223	Up
ENSMUSG00000071340	Trappc3l	trafficking protein particle complex 3 like	NM_001162937	692132	2.28644	4.37311	5.79264	0.450283	1	20.7223	Up
ENSMUSG00000102439	Flg	filaggrin	XM_017319842	14246	2.30053	4.37311	5.79264	0.450283	1	20.7223	Up
ENSMUSG00000115458	NA	NA	NA	NA	2.32169	4.37311	5.79264	0.450283	1	20.7223	Up
ENSMUSG00000059336	Slc14a1	solute carrier family 14 (urea transporter), member 1	NM_001171010	108052	2.32169	4.37311	5.79264	0.450283	1	20.7223	Up
ENSMUSG00000051839	Gypa	glycophorin A	NM_010369	14934	2.47339	4.37311	5.79264	0.450283	1	20.7223	Up
ENSMUSG00000014725	Adam28	a disintegrin and metallopeptidase domain 28	NM_001048175	13522	2.84336	4.37311	5.79264	0.450284	1	20.7222	Up
ENSMUSG00000027867	Spag17	sperm associated antigen 17	NM_028892	74362	2.9285	4.37311	5.79264	0.450284	1	20.7222	Up
ENSMUSG00000038357	Camp	cathelicidin antimicrobial peptide	NM_009921	12796	1.99214	4.3731	5.79264	0.450284	1	20.7221	Up
ENSMUSG00000046367	Mgat4e	MGAT4 family, member E	NM_001145300	71001	3.93048	4.3731	5.79264	0.450284	1	20.7221	Up
ENSMUSG00000117796	NA	NA	NA	NA	1.9895	4.3731	5.79264	0.450285	1	20.7221	Up
ENSMUSG00000064299	4921528I07Rik	RIKEN cDNA 4921528I07 gene	XM_006512410	77049	1.9942	4.3731	5.79264	0.450285	1	20.7221	Up
ENSMUSG00000029848	Stra8	stimulated by retinoic acid gene 8	NM_009292	20899	1.99948	4.3731	5.79264	0.450285	1	20.7221	Up
ENSMUSG00000004651	Tyr	tyrosinase	NM_001317397	22173	1.99948	4.3731	5.79264	0.450285	1	20.7221	Up
ENSMUSG00000025479	Cyp2e1	cytochrome P450, family 2, subfamily e, polypeptide 1	NM_021282	13106	2.00125	4.3731	5.79264	0.450285	1	20.7221	Up
ENSMUSG00000093384	NA	NA	NA	NA	2.00125	4.3731	5.79264	0.450285	1	20.7221	Up
ENSMUSG00000022824	Muc13	mucin 13, epithelial transmembrane	NM_010739	17063	2.00653	4.3731	5.79264	0.450285	1	20.7221	Up
ENSMUSG00000114469	C730002L08Rik	RIKEN cDNA C730002L08 gene	NR_045778	320155	1.85219	4.37309	5.79264	0.450285	1	20.722	Up
ENSMUSG00000098092	NA	NA	NA	NA	2.41643	4.37309	5.79264	0.450285	1	20.722	Up
ENSMUSG00000118034	NA	NA	NA	NA	2.45223	4.37309	5.79264	0.450285	1	20.722	Up
ENSMUSG00000056682	NA	NA	NA	NA	2.29055	4.37309	5.79264	0.450285	1	20.722	Up
ENSMUSG00000074603	NA	NA	NA	NA	2.29819	4.37309	5.79264	0.450285	1	20.722	Up
ENSMUSG00000117853	NA	NA	NA	NA	2.30758	4.37309	5.79264	0.450285	1	20.722	Up
ENSMUSG00000053930	Shisa6	shisa family member 6	NM_001034874	380702	2.58691	4.37308	5.79263	0.450286	1	20.7219	Up
ENSMUSG00000101135	NA	NA	NA	NA	2.56696	4.37308	5.79263	0.450286	1	20.7219	Up
ENSMUSG00000063887	Nlgn1	neuroligin 1	NM_001163387	192167	2.59219	4.37308	5.79263	0.450286	1	20.7219	Up
ENSMUSG00000032623	Oas1d	2'-5' oligoadenylate synthetase 1D	NM_133893	100535	2.60807	4.37308	5.79263	0.450286	1	20.7219	Up
ENSMUSG00000066867	Oas1e	2'-5' oligoadenylate synthetase 1E	NM_001347450	231699	2.45577	4.37308	5.79263	0.450286	1	20.7219	Up
ENSMUSG00000057098	Ebf1	early B cell factor 1	NM_001290709	13591	2.88854	4.37308	5.79263	0.450286	1	20.7218	Up
ENSMUSG00000001819	Hoxd13	homeobox D13	NM_008275	15433	2.87446	4.37308	5.79263	0.450286	1	20.7218	Up
ENSMUSG00000019828	Grm1	glutamate receptor, metabotropic 1	NM_001114333	14816	2.92145	4.37308	5.79263	0.450286	1	20.7218	Up
ENSMUSG00000021440	Cts7	cathepsin 7	NM_001359387	56092	2.90029	4.37308	5.79263	0.450286	1	20.7218	Up
ENSMUSG00000090036	NA	NA	NA	NA	2.6016	4.37308	5.79263	0.450286	1	20.7218	Up
ENSMUSG00000037492	Zmat4	zinc finger, matrin type 4	NM_001277239	320158	3.13503	4.37308	5.79263	0.450286	1	20.7218	Up
ENSMUSG00000035836	Ugt2b1	UDP glucuronosyltransferase 2 family, polypeptide B1	NM_152811	71773	3.19665	4.37308	5.79263	0.450286	1	20.7218	Up
ENSMUSG00000097888	NA	NA	NA	NA	2.14267	4.37308	5.79263	0.450287	1	20.7218	Up
ENSMUSG00000092518	Fam71e2	family with sequence similarity 71, member E2	NM_172895	243822	2.87915	4.37307	5.79263	0.450287	1	20.7218	Up
ENSMUSG00000049744	Arhgap15	Rho GTPase activating protein 15	NM_001025377	76117	3.50126	4.37307	5.79263	0.450287	1	20.7217	Up
ENSMUSG00000082315	Gm16523	mitochondrial ribosomal protein L40 pseudogene	NR_033526	100042584	2.29291	4.37307	5.79263	0.450287	1	20.7217	Up
ENSMUSG00000033882	Rbm46	RNA binding motif protein 46	NM_001146328	633285	2.29291	4.37307	5.79263	0.450287	1	20.7217	Up
ENSMUSG00000093867	Gsdmcl2	gasdermin C-like 2	NR_108053	665769	3.45602	4.37307	5.79263	0.450288	1	20.7216	Up
ENSMUSG00000090486	NA	NA	NA	NA	4.01881	4.37306	5.79263	0.450288	1	20.7216	Up
ENSMUSG00000013643	Lypd8	LY6/PLAUR domain containing 8	NM_001083884	70163	4.02878	4.37306	5.79263	0.450288	1	20.7215	Up
ENSMUSG00000105258	NA	NA	NA	NA	4.02878	4.37306	5.79263	0.450288	1	20.7215	Up
ENSMUSG00000029917	C130060K24Rik	RIKEN cDNA C130060K24 gene	NM_175524	243407	2.59632	4.37306	5.79263	0.450288	1	20.7215	Up
ENSMUSG00000065601	Mir146	microRNA 146	NR_029558	387164	2.86831	4.37305	5.79263	0.450289	1	20.7214	Up
ENSMUSG00000113929	NA	NA	NA	NA	3.20314	4.37305	5.79263	0.450289	1	20.7214	Up
ENSMUSG00000091722	Siah3	siah E3 ubiquitin protein ligase family member 3	NM_001128093	380918	2.86859	4.37305	5.79263	0.450289	1	20.7214	Up
ENSMUSG00000036743	Psma8	proteasome (prosome, macropain) subunit, alpha type, 8	NM_001163609	73677	2.89737	4.37305	5.79263	0.450289	1	20.7214	Up
ENSMUSG00000087596	Gm11715	predicted gene 11715	NM_001308498	105734734	2.8909	4.37305	5.79263	0.450289	1	20.7214	Up
ENSMUSG00000113409	NA	NA	NA	NA	3.16553	4.37304	5.79263	0.45029	1	20.7213	Up
ENSMUSG00000043897	Vmn2r2	vomeronasal 2, receptor 2	NM_001104592	100125586	3.19139	4.37304	5.79263	0.45029	1	20.7213	Up
ENSMUSG00000050671	Ism2	isthmin 2	NM_001290302	217738	3.15733	4.37304	5.79263	0.45029	1	20.7213	Up
ENSMUSG00000073739	Gm16287	predicted gene 16287	NR_033543	100038595	3.01706	4.37304	5.79263	0.45029	1	20.7213	Up
ENSMUSG00000035615	Frmpd1	FERM and PDZ domain containing 1	NM_001081172	666060	4.08102	4.37304	5.79263	0.45029	1	20.7213	Up
ENSMUSG00000107650	NA	NA	NA	NA	3.4713	4.37304	5.79263	0.45029	1	20.7213	Up
ENSMUSG00000106459	NA	NA	NA	NA	3.45133	4.37304	5.79263	0.45029	1	20.7213	Up
ENSMUSG00000054976	Nyap2	neuronal tyrosine-phophorylated phosphoinositide 3-kinase adaptor 2	NM_001356397	241134	3.45133	4.37304	5.79263	0.45029	1	20.7213	Up
ENSMUSG00000028804	Csmd2	CUB and Sushi multiple domains 2	NM_001281955	329942	3.6374	4.37304	5.79263	0.45029	1	20.7212	Up
ENSMUSG00000024747	Aldh1a7	aldehyde dehydrogenase family 1, subfamily A7	NM_011921	26358	3.44663	4.37304	5.79263	0.450291	1	20.7212	Up
ENSMUSG00000086578	NA	NA	NA	NA	3.61977	4.37303	5.79263	0.450291	1	20.7212	Up
ENSMUSG00000104369	NA	NA	NA	NA	4.06697	4.37303	5.79263	0.450291	1	20.7211	Up
ENSMUSG00000001804	Dsg4	desmoglein 4	NM_181564	16769	4.25154	4.37303	5.79263	0.450291	1	20.7211	Up
ENSMUSG00000091636	Akain1	A kinase (PRKA) anchor inhibitor 1	NM_001145192	320722	3.79407	4.37303	5.79263	0.450291	1	20.7211	Up
ENSMUSG00000027009	Itga4	integrin alpha 4	NM_010576	16401	4.6086	4.37303	5.79263	0.450291	1	20.7211	Up
ENSMUSG00000021940	Ptpn20	protein tyrosine phosphatase, non-receptor type 20	NM_008978	19256	4.62677	4.37303	5.79263	0.450291	1	20.7211	Up
ENSMUSG00000071714	Csf2rb2	colony stimulating factor 2 receptor, beta 2, low-affinity (granulocyte-macrophage)	NM_001287389	12984	3.16203	4.37302	5.79263	0.450292	1	20.721	Up
ENSMUSG00000033420	Antxr1	anthrax toxin receptor 1	NM_054041	69538	5.50821	4.37302	5.79263	0.450292	1	20.721	Up
ENSMUSG00000025658	Cnksr2	connector enhancer of kinase suppressor of Ras 2	NM_001310719	245684	5.51584	4.37302	5.79263	0.450292	1	20.721	Up
ENSMUSG00000104190	NA	NA	NA	NA	4.67258	4.37302	5.79263	0.450292	1	20.721	Up
ENSMUSG00000101958	NA	NA	NA	NA	6.46596	4.37302	5.79263	0.450292	1	20.721	Up
ENSMUSG00000082964	NA	NA	NA	NA	4.67963	4.37302	5.79263	0.450292	1	20.721	Up
ENSMUSG00000106478	NA	NA	NA	NA	5.4155	4.37302	5.79263	0.450292	1	20.721	Up
ENSMUSG00000058248	Kcnh1	potassium voltage-gated channel, subfamily H (eag-related), member 1	NM_001038607	16510	5.80228	4.37302	5.79263	0.450292	1	20.721	Up
ENSMUSG00000104748	NA	NA	NA	NA	5.7723	4.37302	5.79263	0.450292	1	20.7209	Up
ENSMUSG00000101838	NA	NA	NA	NA	4.10396	4.37302	5.79263	0.450292	1	20.7209	Up
ENSMUSG00000001020	S100a4	S100 calcium binding protein A4	NM_011311	20198	3.45369	4.37301	5.79263	0.450293	1	20.7209	Up
ENSMUSG00000026609	Ush2a	usherin	NM_021408	22283	3.48745	4.37301	5.79263	0.450293	1	20.7209	Up
ENSMUSG00000022487	Gtsf1	gametocyte specific factor 1	NM_028797	74174	4.39561	4.373	5.79263	0.450294	1	20.7207	Up
ENSMUSG00000017195	Zpbp2	zona pellucida binding protein 2	NM_001166494	69376	4.38622	4.373	5.79263	0.450294	1	20.7207	Up
ENSMUSG00000040037	Negr1	neuronal growth regulator 1	NM_001039094	320840	6.64786	4.373	5.79263	0.450294	1	20.7207	Up
ENSMUSG00000031596	Slc7a2	solute carrier family 7 (cationic amino acid transporter, y+ system), member 2	NM_001044740	11988	4.33864	4.373	5.79263	0.450294	1	20.7207	Up
ENSMUSG00000025433	Crisp3	cysteine-rich secretory protein 3	NM_009639	11572	5.70805	4.373	5.79263	0.450294	1	20.7207	Up
ENSMUSG00000040258	Nxph4	neurexophilin 4	NM_183297	104080	6.09389	4.373	5.79263	0.450294	1	20.7206	Up
ENSMUSG00000090843	Heatr4	HEAT repeat containing 4	XM_006516452	101055670	7.507	4.37299	5.79263	0.450295	1	20.7206	Up
ENSMUSG00000060268	Armh1	armadillo-like helical domain containing 1	NM_001033774	381544	4.89556	4.37299	5.79263	0.450295	1	20.7206	Up
ENSMUSG00000034739	Mfrp	membrane frizzled-related protein	NM_001190314	259172	4.68257	4.37299	5.79263	0.450295	1	20.7206	Up
ENSMUSG00000038327	Serpinb9f	serine (or cysteine) peptidase inhibitor, clade B, member 9f	NM_183197	20709	6.19307	4.37299	5.79263	0.450295	1	20.7206	Up
ENSMUSG00000020077	Srgn	serglycin	NM_001358965	19073	4.65672	4.37299	5.79263	0.450295	1	20.7206	Up
ENSMUSG00000051297	2410124H12Rik	RIKEN cDNA 2410124H12 gene	NM_029740	76785	4.35978	4.37299	5.79263	0.450295	1	20.7206	Up
ENSMUSG00000022829	Stxbp5l	syntaxin binding protein 5-like	NM_001114611	207227	4.78378	4.37299	5.79263	0.450295	1	20.7206	Up
ENSMUSG00000028417	Tal2	T cell acute lymphocytic leukemia 2	NM_009317	21350	4.91318	4.37299	5.79263	0.450295	1	20.7205	Up
ENSMUSG00000026815	Gfi1b	growth factor independent 1B	NM_001160406	14582	5.21072	4.37299	5.79263	0.450295	1	20.7205	Up
ENSMUSG00000030830	Itgal	integrin alpha L	NM_001253872	16408	5.81812	4.37298	5.79263	0.450296	1	20.7204	Up
ENSMUSG00000117131	NA	NA	NA	NA	6.78198	4.37298	5.79263	0.450296	1	20.7204	Up
ENSMUSG00000048230	Fbxo43	F-box protein 43	NM_001081253	78803	11.4893	4.37297	5.79263	0.450297	1	20.7203	Up
ENSMUSG00000019789	Hey2	hairy/enhancer-of-split related with YRPW motif 2	NM_013904	15214	6.96594	4.37297	5.79263	0.450297	1	20.7202	Up
ENSMUSG00000010086	Rnf112	ring finger protein 112	NM_001291024	22671	6.77002	4.37297	5.79263	0.450297	1	20.7202	Up
ENSMUSG00000027720	Il2	interleukin 2	NM_008366	16183	7.80398	4.37296	5.79263	0.450298	1	20.7202	Up
ENSMUSG00000108210	NA	NA	NA	NA	7.82042	4.37296	5.79263	0.450298	1	20.7202	Up
ENSMUSG00000071361	Mcpt9	mast cell protease 9	NM_010782	17232	7.95665	4.37296	5.79263	0.450298	1	20.7201	Up
ENSMUSG00000031430	Vsig1	V-set and immunoglobulin domain containing 1	NM_001359143	78789	7.86383	4.37295	5.79263	0.450299	1	20.72	Up
ENSMUSG00000000673	Haao	3-hydroxyanthranilate 3,4-dioxygenase	NM_025325	107766	7.75236	4.37295	5.79263	0.450299	1	20.72	Up
ENSMUSG00000089953	Rnf224	ring finger protein 224	NM_001033410	329360	8.48943	4.37295	5.79263	0.450299	1	20.72	Up
ENSMUSG00000055026	Gabrg3	gamma-aminobutyric acid (GABA) A receptor, subunit gamma 3	NM_008074	14407	9.60207	4.37295	5.79263	0.450299	1	20.7199	Up
ENSMUSG00000044199	S1pr4	sphingosine-1-phosphate receptor 4	NM_010102	13611	9.62966	4.37294	5.79263	0.4503	1	20.7199	Up
ENSMUSG00000072145	BC061237	cDNA sequence BC061237	NM_198677	385138	21.3037	4.3729	5.79262	0.450304	1	20.7193	Up
ENSMUSG00000036353	P2ry12	purinergic receptor P2Y, G-protein coupled 12	NM_001357007	70839	20.8408	4.3729	5.79262	0.450304	1	20.7192	Up
ENSMUSG00000049281	Scn3b	sodium channel, voltage-gated, type III, beta	NM_001083917	235281	73.2447	4.37215	5.62903	0.437327	1	20.7086	Up
ENSMUSG00000046259	Sprr2h	small proline-rich protein 2H	NM_011474	20762	433.484	4.36055	5.59958	0.43614	1	20.5426	Up
ENSMUSG00000111052	NA	NA	NA	NA	5.70611	4.31183	5.65708	0.445941	1	19.8605	Up
ENSMUSG00000044626	Liph	lipase, member H	NM_001083894	239759	23.6378	4.29827	5.62928	0.445132	1	19.6747	Up
ENSMUSG00000019368	Sec14l4	SEC14-like lipid binding 4	NM_146013	103655	21.057	4.25978	5.62941	0.449229	1	19.1567	Up
ENSMUSG00000103953	NA	NA	NA	NA	15.9147	4.22029	5.62955	0.453455	1	18.6394	Up
ENSMUSG00000096607	7530416G11Rik	RIKEN cDNA 7530416G11 gene	NM_001256072	328577	1.25051	4.18052	5.79585	0.470728	1	18.1327	Up
ENSMUSG00000114820	NA	NA	NA	NA	1.25051	4.18052	5.79585	0.470728	1	18.1327	Up
ENSMUSG00000062082	Cd200r4	CD200 receptor 4	NM_207244	239849	1.39634	4.1805	5.79585	0.47073	1	18.1324	Up
ENSMUSG00000052157	NA	NA	NA	NA	1.85733	4.18048	5.79584	0.470732	1	18.1322	Up
ENSMUSG00000091373	NA	NA	NA	NA	1.54188	4.18047	5.79584	0.470732	1	18.1321	Up
ENSMUSG00000086937	NA	NA	NA	NA	1.99728	4.18045	5.79584	0.470734	1	18.1318	Up
ENSMUSG00000101674	NA	NA	NA	NA	2.26604	4.18045	5.79584	0.470735	1	18.1318	Up
ENSMUSG00000044664	Prss42	protease, serine 42	NM_153099	235628	2.7605	4.18044	5.79584	0.470736	1	18.1317	Up
ENSMUSG00000095940	NA	NA	NA	NA	2.74639	4.18044	5.79584	0.470736	1	18.1316	Up
ENSMUSG00000113632	NA	NA	NA	NA	2.74639	4.18044	5.79584	0.470736	1	18.1316	Up
ENSMUSG00000112879	NA	NA	NA	NA	2.84144	4.18043	5.79584	0.470736	1	18.1316	Up
ENSMUSG00000094562	NA	NA	NA	NA	2.14428	4.18043	5.79584	0.470736	1	18.1316	Up
ENSMUSG00000087719	NA	NA	NA	NA	3.63197	4.1804	5.79584	0.47074	1	18.1312	Up
ENSMUSG00000094619	NA	NA	NA	NA	2.88372	4.18039	5.79584	0.47074	1	18.1311	Up
ENSMUSG00000085307	NA	NA	NA	NA	5.12841	4.18038	5.79584	0.470741	1	18.1309	Up
ENSMUSG00000100985	Gm10640	predicted gene 10640	NR_046062	100038516	5.61195	4.18037	5.79584	0.470743	1	18.1308	Up
ENSMUSG00000032845	Alpk2	alpha-kinase 2	NM_001037294	225638	5.52155	4.18036	5.79584	0.470744	1	18.1306	Up
ENSMUSG00000026073	Il1r2	interleukin 1 receptor, type II	NM_001360800	16178	4.21763	4.18036	5.79584	0.470744	1	18.1306	Up
ENSMUSG00000022054	Nefm	neurofilament, medium polypeptide	NM_008691	18040	8.44063	4.18035	5.79584	0.470744	1	18.1306	Up
ENSMUSG00000020717	Pecam1	platelet/endothelial cell adhesion molecule 1	NM_001032378	18613	7.88338	4.18031	5.79583	0.470749	1	18.1301	Up
ENSMUSG00000067860	Zic3	zinc finger protein of the cerebellum 3	NM_009575	22773	10.185	4.13787	5.62985	0.462347	1	17.6045	Up
ENSMUSG00000031027	Stk33	serine/threonine kinase 33	NM_001355145	117229	4.46678	4.11028	5.65829	0.467582	1	17.271	Up
ENSMUSG00000109679	NA	NA	NA	NA	5.52666	4.1102	5.65828	0.467591	1	17.27	Up
ENSMUSG00000076677	NA	NA	NA	NA	11.7718	4.05039	5.63019	0.471891	1	16.5688	Up
ENSMUSG00000054580	Pla2r1	phospholipase A2 receptor 1	NM_008867	18779	20.1346	4.05033	5.63019	0.471897	1	16.568	Up
ENSMUSG00000046908	Ltb4r1	leukotriene B4 receptor 1	NM_008519	16995	25.9348	4.05031	5.63019	0.4719	1	16.5678	Up
ENSMUSG00000083339	NA	NA	NA	NA	7.53515	4.00469	5.63038	0.47692	1	16.0521	Up
ENSMUSG00000113210	4930474N09Rik	RIKEN cDNA 4930474N09 gene	NR_038130	67639	1.08956	3.95813	5.80012	0.494972	1	15.5423	Up
ENSMUSG00000108803	4930533N22Rik	RIKEN cDNA 4930533N22 gene	NR_131122	75205	1.08956	3.95813	5.80012	0.494972	1	15.5423	Up
ENSMUSG00000109382	4930567K12Rik	RIKEN cDNA 4930567K12 gene	NR_131016	75845	1.08956	3.95813	5.80012	0.494972	1	15.5423	Up
ENSMUSG00000114980	4933432I03Rik	RIKEN cDNA 4933432I03 gene	NR_045657	71264	1.08956	3.95813	5.80012	0.494972	1	15.5423	Up
ENSMUSG00000116360	9430014N10Rik	RIKEN cDNA 9430014N10 gene	NR_045737	77248	1.08956	3.95813	5.80012	0.494972	1	15.5423	Up
ENSMUSG00000031552	Adam18	a disintegrin and metallopeptidase domain 18	NM_010084	13524	1.08956	3.95813	5.80012	0.494972	1	15.5423	Up
ENSMUSG00000064039	Ccr1l1	chemokine (C-C motif) receptor 1-like 1	NM_007718	12770	1.08956	3.95813	5.80012	0.494972	1	15.5423	Up
ENSMUSG00000051212	Gpr183	G protein-coupled receptor 183	NM_183031	321019	1.08956	3.95813	5.80012	0.494972	1	15.5423	Up
ENSMUSG00000032978	Guca2b	guanylate cyclase activator 2b (retina)	NM_008191	14916	1.08956	3.95813	5.80012	0.494972	1	15.5423	Up
ENSMUSG00000091212	Krtap11-1	keratin associated protein 11-1	NM_001113406	16693	1.08956	3.95813	5.80012	0.494972	1	15.5423	Up
ENSMUSG00000030851	Ldhc	lactate dehydrogenase C	NM_013580	16833	1.08956	3.95813	5.80012	0.494972	1	15.5423	Up
ENSMUSG00000098896	Mir3473g	microRNA 3473g	NR_106202	102466258	1.08956	3.95813	5.80012	0.494972	1	15.5423	Up
ENSMUSG00000009471	Myod1	myogenic differentiation 1	NM_010866	17927	1.08956	3.95813	5.80012	0.494972	1	15.5423	Up
ENSMUSG00000051638	NA	NA	NA	NA	1.08956	3.95813	5.80012	0.494972	1	15.5423	Up
ENSMUSG00000052188	NA	NA	NA	NA	1.08956	3.95813	5.80012	0.494972	1	15.5423	Up
ENSMUSG00000059150	NA	NA	NA	NA	1.08956	3.95813	5.80012	0.494972	1	15.5423	Up
ENSMUSG00000064588	NA	NA	NA	NA	1.08956	3.95813	5.80012	0.494972	1	15.5423	Up
ENSMUSG00000083333	NA	NA	NA	NA	1.08956	3.95813	5.80012	0.494972	1	15.5423	Up
ENSMUSG00000085240	NA	NA	NA	NA	1.08956	3.95813	5.80012	0.494972	1	15.5423	Up
ENSMUSG00000085284	NA	NA	NA	NA	1.08956	3.95813	5.80012	0.494972	1	15.5423	Up
ENSMUSG00000087121	NA	NA	NA	NA	1.08956	3.95813	5.80012	0.494972	1	15.5423	Up
ENSMUSG00000087192	NA	NA	NA	NA	1.08956	3.95813	5.80012	0.494972	1	15.5423	Up
ENSMUSG00000090103	NA	NA	NA	NA	1.08956	3.95813	5.80012	0.494972	1	15.5423	Up
ENSMUSG00000092394	NA	NA	NA	NA	1.08956	3.95813	5.80012	0.494972	1	15.5423	Up
ENSMUSG00000093648	NA	NA	NA	NA	1.08956	3.95813	5.80012	0.494972	1	15.5423	Up
ENSMUSG00000097762	NA	NA	NA	NA	1.08956	3.95813	5.80012	0.494972	1	15.5423	Up
ENSMUSG00000101935	NA	NA	NA	NA	1.08956	3.95813	5.80012	0.494972	1	15.5423	Up
ENSMUSG00000102558	NA	NA	NA	NA	1.08956	3.95813	5.80012	0.494972	1	15.5423	Up
ENSMUSG00000104046	NA	NA	NA	NA	1.08956	3.95813	5.80012	0.494972	1	15.5423	Up
ENSMUSG00000104781	NA	NA	NA	NA	1.08956	3.95813	5.80012	0.494972	1	15.5423	Up
ENSMUSG00000105475	NA	NA	NA	NA	1.08956	3.95813	5.80012	0.494972	1	15.5423	Up
ENSMUSG00000107528	NA	NA	NA	NA	1.08956	3.95813	5.80012	0.494972	1	15.5423	Up
ENSMUSG00000110287	NA	NA	NA	NA	1.08956	3.95813	5.80012	0.494972	1	15.5423	Up
ENSMUSG00000112577	NA	NA	NA	NA	1.08956	3.95813	5.80012	0.494972	1	15.5423	Up
ENSMUSG00000112731	NA	NA	NA	NA	1.08956	3.95813	5.80012	0.494972	1	15.5423	Up
ENSMUSG00000112882	NA	NA	NA	NA	1.08956	3.95813	5.80012	0.494972	1	15.5423	Up
ENSMUSG00000112900	NA	NA	NA	NA	1.08956	3.95813	5.80012	0.494972	1	15.5423	Up
ENSMUSG00000113265	NA	NA	NA	NA	1.08956	3.95813	5.80012	0.494972	1	15.5423	Up
ENSMUSG00000114521	NA	NA	NA	NA	1.08956	3.95813	5.80012	0.494972	1	15.5423	Up
ENSMUSG00000116961	NA	NA	NA	NA	1.08956	3.95813	5.80012	0.494972	1	15.5423	Up
ENSMUSG00000117582	NA	NA	NA	NA	1.08956	3.95813	5.80012	0.494972	1	15.5423	Up
ENSMUSG00000118028	NA	NA	NA	NA	1.08956	3.95813	5.80012	0.494972	1	15.5423	Up
ENSMUSG00000118103	NA	NA	NA	NA	1.08956	3.95813	5.80012	0.494972	1	15.5423	Up
ENSMUSG00000118523	NA	NA	NA	NA	1.08956	3.95813	5.80012	0.494972	1	15.5423	Up
ENSMUSG00000015721	Nlrp5	NLR family, pyrin domain containing 5	NM_001039143	23968	1.08956	3.95813	5.80012	0.494972	1	15.5423	Up
ENSMUSG00000071000	Olfr155	olfactory receptor 155	NM_019473	29845	1.08956	3.95813	5.80012	0.494972	1	15.5423	Up
ENSMUSG00000073969	Olfr556	olfactory receptor 556	NM_146754	258749	1.08956	3.95813	5.80012	0.494972	1	15.5423	Up
ENSMUSG00000056854	Pou3f4	POU domain, class 3, transcription factor 4	NM_008901	18994	1.08956	3.95813	5.80012	0.494972	1	15.5423	Up
ENSMUSG00000037477	Tbx10	T-box 10	NM_001001320	109575	1.08956	3.95813	5.80012	0.494972	1	15.5423	Up
ENSMUSG00000029829	Tmem213	transmembrane protein 213	NM_029921	77522	1.08956	3.95813	5.80012	0.494972	1	15.5423	Up
ENSMUSG00000096593	Vmn2r54	vomeronasal 2, receptor 54	NM_001081449	666085	1.08956	3.95813	5.80012	0.494972	1	15.5423	Up
ENSMUSG00000048483	Zdhhc22	zinc finger, DHHC-type containing 22	NM_001080943	238331	1.08956	3.95813	5.80012	0.494972	1	15.5423	Up
ENSMUSG00000117912	NA	NA	NA	NA	1.23275	3.95811	5.80012	0.494974	1	15.5421	Up
ENSMUSG00000089798	1700028K03Rik	RIKEN cDNA 1700028K03 gene	NM_175241	76421	1.23539	3.95811	5.80012	0.494974	1	15.5421	Up
ENSMUSG00000096822	Olfr344	olfactory receptor 344	NM_146628	258621	1.24126	3.95811	5.80012	0.494974	1	15.5421	Up
ENSMUSG00000051729	Gm5087	predicted gene 5087	NM_177813	328354	1.37594	3.9581	5.80012	0.494975	1	15.542	Up
ENSMUSG00000095812	NA	NA	NA	NA	1.37594	3.9581	5.80012	0.494975	1	15.542	Up
ENSMUSG00000032053	Pou2af1	POU domain, class 2, associating factor 1	NM_011136	18985	1.37594	3.9581	5.80012	0.494975	1	15.542	Up
ENSMUSG00000024254	Abcg8	ATP binding cassette subfamily G member 8	NM_001286005	67470	1.38122	3.9581	5.80012	0.494975	1	15.542	Up
ENSMUSG00000087406	E130215H24Rik	RIKEN cDNA E130215H24 gene	NR_040331	109344	1.38122	3.9581	5.80012	0.494975	1	15.542	Up
ENSMUSG00000087387	Gm15420	predicted gene 15420	XR_385499	102638735	1.38122	3.9581	5.80012	0.494975	1	15.542	Up
ENSMUSG00000095941	Gm21964	predicted gene, 21964	XM_006531549	102638837	1.38122	3.9581	5.80012	0.494975	1	15.542	Up
ENSMUSG00000003974	Grm3	glutamate receptor, metabotropic 3	NM_181850	108069	1.38122	3.9581	5.80012	0.494975	1	15.542	Up
ENSMUSG00000099398	Ms4a14	membrane-spanning 4-domains, subfamily A, member 14	XM_006527510	383435	1.38122	3.9581	5.80012	0.494975	1	15.542	Up
ENSMUSG00000082049	NA	NA	NA	NA	1.38122	3.9581	5.80012	0.494975	1	15.542	Up
ENSMUSG00000112421	NA	NA	NA	NA	1.38122	3.9581	5.80012	0.494975	1	15.542	Up
ENSMUSG00000064201	Krt2	keratin 2	NM_010668	16681	1.38591	3.9581	5.80012	0.494975	1	15.542	Up
ENSMUSG00000096205	NA	NA	NA	NA	1.38591	3.9581	5.80012	0.494975	1	15.542	Up
ENSMUSG00000103320	NA	NA	NA	NA	1.38591	3.9581	5.80012	0.494975	1	15.542	Up
ENSMUSG00000103506	NA	NA	NA	NA	1.38591	3.9581	5.80012	0.494975	1	15.542	Up
ENSMUSG00000108628	NA	NA	NA	NA	1.38591	3.9581	5.80012	0.494975	1	15.542	Up
ENSMUSG00000091311	Spata31d1b	spermatogenesis associated 31 subfamily D, member 1B	NM_001167593	238662	1.38591	3.9581	5.80012	0.494975	1	15.542	Up
ENSMUSG00000043020	Wdr63	WD repeat domain 63	NM_172864	242253	1.38591	3.9581	5.80012	0.494975	1	15.542	Up
ENSMUSG00000032671	A930018P22Rik	RIKEN cDNA A930018P22 gene	NM_026634	68243	1.39296	3.9581	5.80012	0.494975	1	15.542	Up
ENSMUSG00000034384	Barhl2	BarH like homeobox 2	NM_001005477	104382	1.39296	3.9581	5.80012	0.494975	1	15.542	Up
ENSMUSG00000080773	NA	NA	NA	NA	1.39296	3.9581	5.80012	0.494975	1	15.542	Up
ENSMUSG00000099364	NA	NA	NA	NA	1.39296	3.9581	5.80012	0.494975	1	15.542	Up
ENSMUSG00000110318	NA	NA	NA	NA	1.39296	3.9581	5.80012	0.494975	1	15.542	Up
ENSMUSG00000110917	NA	NA	NA	NA	1.39296	3.9581	5.80012	0.494975	1	15.542	Up
ENSMUSG00000110932	NA	NA	NA	NA	1.39296	3.9581	5.80012	0.494975	1	15.542	Up
ENSMUSG00000091631	Vmn2r95	vomeronasal 2, receptor 95	NM_001102581	328759	1.39296	3.9581	5.80012	0.494975	1	15.542	Up
ENSMUSG00000110716	NA	NA	NA	NA	1.66232	3.95809	5.80012	0.494976	1	15.5419	Up
ENSMUSG00000115263	NA	NA	NA	NA	1.66232	3.95809	5.80012	0.494976	1	15.5419	Up
ENSMUSG00000103904	NA	NA	NA	NA	1.67288	3.95809	5.80012	0.494976	1	15.5419	Up
ENSMUSG00000107153	Gm38404	predicted gene, 38404	NR_073373	232386	1.68227	3.95809	5.80012	0.494976	1	15.5419	Up
ENSMUSG00000027875	Hmgcs2	3-hydroxy-3-methylglutaryl-Coenzyme A synthase 2	NM_008256	15360	1.68227	3.95809	5.80012	0.494976	1	15.5419	Up
ENSMUSG00000032818	Loxhd1	lipoxygenase homology domains 1	NM_172834	240411	1.68227	3.95809	5.80012	0.494976	1	15.5419	Up
ENSMUSG00000035896	Rnase1	ribonuclease, RNase A family, 1 (pancreatic)	NM_011271	19752	1.68227	3.95809	5.80012	0.494976	1	15.5419	Up
ENSMUSG00000082893	NA	NA	NA	NA	1.69637	3.95809	5.80012	0.494976	1	15.5419	Up
ENSMUSG00000103199	NA	NA	NA	NA	1.69637	3.95809	5.80012	0.494976	1	15.5419	Up
ENSMUSG00000109446	NA	NA	NA	NA	1.69637	3.95809	5.80012	0.494976	1	15.5419	Up
ENSMUSG00000022683	Pla2g10	phospholipase A2, group X	NM_001291009	26565	1.69637	3.95809	5.80012	0.494976	1	15.5419	Up
ENSMUSG00000084701	NA	NA	NA	NA	1.81871	3.95809	5.80012	0.494976	1	15.5419	Up
ENSMUSG00000099568	NA	NA	NA	NA	1.38944	3.95809	5.80012	0.494976	1	15.5419	Up
ENSMUSG00000083548	NA	NA	NA	NA	1.9487	3.95809	5.80012	0.494976	1	15.5419	Up
ENSMUSG00000029272	Sult1e1	sulfotransferase family 1E, member 1	NM_023135	20860	1.9487	3.95809	5.80012	0.494976	1	15.5419	Up
ENSMUSG00000109200	NA	NA	NA	NA	1.97862	3.95809	5.80012	0.494976	1	15.5419	Up
ENSMUSG00000097229	NA	NA	NA	NA	1.99978	3.95809	5.80012	0.494976	1	15.5419	Up
ENSMUSG00000098509	Rgs21	regulator of G-protein signalling 21	NM_001290269	624910	1.99978	3.95809	5.80012	0.494976	1	15.5419	Up
ENSMUSG00000004709	Cd244a	CD244 molecule A	NM_018729	18106	2.23508	3.95808	5.80012	0.494977	1	15.5418	Up
ENSMUSG00000040522	Tlr8	toll-like receptor 8	NM_001313760	170744	2.42315	3.95808	5.80012	0.494977	1	15.5418	Up
ENSMUSG00000029658	Wdr95	WD40 repeat domain 95	NM_029440	381693	2.57133	3.95808	5.80012	0.494977	1	15.5418	Up
ENSMUSG00000070896	NA	NA	NA	NA	2.6066	3.95808	5.80012	0.494977	1	15.5418	Up
ENSMUSG00000116655	NA	NA	NA	NA	1.53615	3.95808	5.80012	0.494977	1	15.5418	Up
ENSMUSG00000114778	NA	NA	NA	NA	3.09422	3.95808	5.80012	0.494978	1	15.5417	Up
ENSMUSG00000082140	NA	NA	NA	NA	1.6676	3.95807	5.80012	0.494978	1	15.5417	Up
ENSMUSG00000106331	NA	NA	NA	NA	1.67229	3.95807	5.80012	0.494978	1	15.5417	Up
ENSMUSG00000022101	Fgf17	fibroblast growth factor 17	NM_001360108	14171	1.67757	3.95807	5.80012	0.494978	1	15.5417	Up
ENSMUSG00000106867	NA	NA	NA	NA	1.67757	3.95807	5.80012	0.494978	1	15.5417	Up
ENSMUSG00000050108	Bpifc	BPI fold containing family C	NM_177772	270757	1.68932	3.95807	5.80012	0.494978	1	15.5417	Up
ENSMUSG00000103441	NA	NA	NA	NA	1.68932	3.95807	5.80012	0.494978	1	15.5417	Up
ENSMUSG00000076010	Mir615	microRNA 615	NR_030526	751557	1.96923	3.95806	5.80012	0.494979	1	15.5416	Up
ENSMUSG00000060924	Csmd1	CUB and Sushi multiple domains 1	NM_053171	94109	1.96572	3.95806	5.80012	0.494979	1	15.5416	Up
ENSMUSG00000062737	Prl3d2	prolactin family 3, subfamily d, member 1	NM_172155	215028	1.96572	3.95806	5.80012	0.494979	1	15.5416	Up
ENSMUSG00000053441	Adamts19	a disintegrin-like and metallopeptidase (reprolysin type) with thrombospondin type 1 motif, 19	NM_175506	240322	1.98803	3.95806	5.80012	0.494979	1	15.5416	Up
ENSMUSG00000104888	NA	NA	NA	NA	1.98803	3.95806	5.80012	0.494979	1	15.5416	Up
ENSMUSG00000090081	NA	NA	NA	NA	1.99273	3.95806	5.80012	0.494979	1	15.5416	Up
ENSMUSG00000032419	Tbx18	T-box18	NM_023814	76365	1.99273	3.95806	5.80012	0.494979	1	15.5416	Up
ENSMUSG00000027857	Tshb	thyroid stimulating hormone, beta subunit	NM_001165939	22094	1.99273	3.95806	5.80012	0.494979	1	15.5416	Up
ENSMUSG00000075587	NA	NA	NA	NA	1.98567	3.95806	5.80012	0.494979	1	15.5416	Up
ENSMUSG00000030131	Mug2	murinoglobulin 2	NM_008646	17837	2.24036	3.95806	5.80012	0.49498	1	15.5415	Up
ENSMUSG00000027004	Frzb	frizzled-related protein	NM_011356	20378	2.26089	3.95806	5.80012	0.49498	1	15.5415	Up
ENSMUSG00000023216	Epb42	erythrocyte membrane protein band 4.2	NM_013513	13828	2.28616	3.95806	5.80012	0.49498	1	15.5415	Up
ENSMUSG00000040489	Sox30	SRY (sex determining region Y)-box 30	NM_173384	214105	2.28616	3.95806	5.80012	0.49498	1	15.5415	Up
ENSMUSG00000115119	Gm17756	predicted gene, 17756	XR_001781605	669751	2.2521	3.95806	5.80012	0.49498	1	15.5415	Up
ENSMUSG00000110642	NA	NA	NA	NA	2.29144	3.95806	5.80012	0.49498	1	15.5415	Up
ENSMUSG00000118240	NA	NA	NA	NA	2.56136	3.95805	5.80011	0.49498	1	15.5415	Up
ENSMUSG00000041044	Lrit1	leucine-rich repeat, immunoglobulin-like and transmembrane domains 1	NM_146245	239037	2.55255	3.95805	5.80011	0.49498	1	15.5415	Up
ENSMUSG00000056600	Olfr90	olfactory receptor 90	NM_146477	258469	2.59954	3.95805	5.80011	0.49498	1	15.5415	Up
ENSMUSG00000069378	Prdm6	PR domain containing 6	NM_001033281	225518	2.24564	3.95805	5.80011	0.49498	1	15.5415	Up
ENSMUSG00000104999	NA	NA	NA	NA	4.1963	3.95805	5.80011	0.49498	1	15.5415	Up
ENSMUSG00000091548	NA	NA	NA	NA	2.86299	3.95805	5.80011	0.49498	1	15.5415	Up
ENSMUSG00000004296	Il12b	interleukin 12b	NM_001303244	16160	2.82486	3.95805	5.80011	0.49498	1	15.5415	Up
ENSMUSG00000059908	Mug1	murinoglobulin 1	NM_008645	17836	2.54141	3.95805	5.80011	0.49498	1	15.5415	Up
ENSMUSG00000026322	Htr4	5 hydroxytryptamine (serotonin) receptor 4	NM_001364956	15562	2.57135	3.95805	5.80011	0.49498	1	15.5415	Up
ENSMUSG00000042845	Wfdc12	WAP four-disulfide core domain 12	NM_138684	192200	2.58544	3.95805	5.80011	0.49498	1	15.5415	Up
ENSMUSG00000029255	Gnrhr	gonadotropin releasing hormone receptor	NM_001310651	14715	3.38588	3.95805	5.80011	0.494981	1	15.5414	Up
ENSMUSG00000040935	Padi6	peptidyl arginine deiminase, type VI	NM_153106	242726	2.74419	3.95805	5.80011	0.494981	1	15.5414	Up
ENSMUSG00000060807	Serpina6	serine (or cysteine) peptidase inhibitor, clade A, member 6	NM_007618	12401	2.86301	3.95805	5.80011	0.494981	1	15.5414	Up
ENSMUSG00000022097	Sftpc	surfactant associated protein C	NM_011359	20389	3.10478	3.95804	5.80011	0.494981	1	15.5414	Up
ENSMUSG00000109709	NA	NA	NA	NA	3.12062	3.95804	5.80011	0.494981	1	15.5414	Up
ENSMUSG00000106607	NA	NA	NA	NA	3.12827	3.95804	5.80011	0.494981	1	15.5414	Up
ENSMUSG00000107813	NA	NA	NA	NA	3.12827	3.95804	5.80011	0.494981	1	15.5414	Up
ENSMUSG00000027322	Siglec1	sialic acid binding Ig-like lectin 1, sialoadhesin	NM_011426	20612	3.15467	3.95804	5.80011	0.494981	1	15.5414	Up
ENSMUSG00000113498	NA	NA	NA	NA	2.11242	3.95804	5.80011	0.494981	1	15.5414	Up
ENSMUSG00000030669	Calca	calcitonin/calcitonin-related polypeptide, alpha	NM_001033954	12310	1.971	3.95804	5.80011	0.494981	1	15.5414	Up
ENSMUSG00000070392	NA	NA	NA	NA	1.971	3.95804	5.80011	0.494981	1	15.5414	Up
ENSMUSG00000081227	NA	NA	NA	NA	1.971	3.95804	5.80011	0.494981	1	15.5414	Up
ENSMUSG00000113603	NA	NA	NA	NA	1.971	3.95804	5.80011	0.494981	1	15.5414	Up
ENSMUSG00000097545	Mir124a-1hg	Mir124-1 host gene (non-protein coding)	NR_040709	268755	3.13412	3.95804	5.80011	0.494981	1	15.5414	Up
ENSMUSG00000030278	Cidec	cell death-inducing DFFA-like effector c	NM_001301295	14311	3.19225	3.95804	5.80011	0.494981	1	15.5414	Up
ENSMUSG00000048424	Ranbp3l	RAN binding protein 3-like	NM_198024	223332	4.03316	3.95804	5.80011	0.494982	1	15.5413	Up
ENSMUSG00000087982	NA	NA	NA	NA	3.16522	3.95804	5.80011	0.494982	1	15.5413	Up
ENSMUSG00000028581	Laptm5	lysosomal-associated protein transmembrane 5	NM_010686	16792	4.07255	3.95803	5.80011	0.494982	1	15.5413	Up
ENSMUSG00000101952	NA	NA	NA	NA	2.39734	3.95803	5.80011	0.494982	1	15.5413	Up
ENSMUSG00000085107	NA	NA	NA	NA	2.26266	3.95803	5.80011	0.494982	1	15.5413	Up
ENSMUSG00000071434	9230019H11Rik	RIKEN cDNA 9230019H11 gene	NM_001033977	215728	2.27733	3.95803	5.80011	0.494982	1	15.5413	Up
ENSMUSG00000118084	NA	NA	NA	NA	2.55843	3.95802	5.80011	0.494983	1	15.5412	Up
ENSMUSG00000074508	NA	NA	NA	NA	3.16112	3.95802	5.80011	0.494983	1	15.5412	Up
ENSMUSG00000107662	Olfr772	olfactory receptor 772	NM_146266	257666	2.8407	3.95802	5.80011	0.494984	1	15.5411	Up
ENSMUSG00000110237	NA	NA	NA	NA	3.85564	3.95802	5.80011	0.494984	1	15.5411	Up
ENSMUSG00000053719	Klk1b26	kallikrein 1-related petidase b26	NM_010644	16618	3.68223	3.95802	5.80011	0.494984	1	15.5411	Up
ENSMUSG00000031661	Nkd1	naked cuticle 1	NM_001163660	93960	3.0288	3.95802	5.80011	0.494984	1	15.5411	Up
ENSMUSG00000027224	Duoxa1	dual oxidase maturation factor 1	NM_001305262	213696	3.1394	3.95802	5.80011	0.494984	1	15.5411	Up
ENSMUSG00000021208	Ifi27l2b	interferon, alpha-inducible protein 27 like 2B	NM_145449	217845	2.86184	3.95802	5.80011	0.494984	1	15.5411	Up
ENSMUSG00000082364	NA	NA	NA	NA	3.76327	3.95802	5.80011	0.494984	1	15.5411	Up
ENSMUSG00000076840	NA	NA	NA	NA	3.16114	3.95801	5.80011	0.494984	1	15.5411	Up
ENSMUSG00000031293	Rs1	retinoschisis (X-linked, juvenile) 1 (human)	NM_011302	20147	3.47102	3.95801	5.80011	0.494984	1	15.5411	Up
ENSMUSG00000050241	Klre1	killer cell lectin-like receptor family E member 1	NM_153590	243655	3.1347	3.95801	5.80011	0.494985	1	15.541	Up
ENSMUSG00000053825	Ppfia2	protein tyrosine phosphatase, receptor type, f polypeptide (PTPRF), interacting protein (liprin), alpha 2	NM_001205341	327814	3.1582	3.95801	5.80011	0.494985	1	15.541	Up
ENSMUSG00000050967	Creg2	cellular repressor of E1A-stimulated genes 2	NM_170597	263764	3.16876	3.95801	5.80011	0.494985	1	15.541	Up
ENSMUSG00000065563	Mir103-2	microRNA 103-2	NR_029755	723825	4.29901	3.95801	5.80011	0.494985	1	15.541	Up
ENSMUSG00000108460	NA	NA	NA	NA	3.71216	3.95801	5.80011	0.494985	1	15.541	Up
ENSMUSG00000069805	Fbp1	fructose bisphosphatase 1	NM_019395	14121	4.08368	3.958	5.80011	0.494985	1	15.541	Up
ENSMUSG00000036961	Wnt8b	wingless-type MMTV integration site family, member 8B	NM_011720	22423	4.29373	3.958	5.80011	0.494985	1	15.541	Up
ENSMUSG00000081189	NA	NA	NA	NA	4.32659	3.958	5.80011	0.494985	1	15.541	Up
ENSMUSG00000081390	NA	NA	NA	NA	4.00736	3.958	5.80011	0.494985	1	15.5409	Up
ENSMUSG00000092600	NA	NA	NA	NA	4.00736	3.958	5.80011	0.494985	1	15.5409	Up
ENSMUSG00000046008	Pnlip	pancreatic lipase	NM_026925	69060	3.87269	3.958	5.80011	0.494986	1	15.5409	Up
ENSMUSG00000056856	NA	NA	NA	NA	3.92846	3.958	5.80011	0.494986	1	15.5409	Up
ENSMUSG00000051596	Otop1	otopetrin 1	NM_172709	21906	4.16754	3.958	5.80011	0.494986	1	15.5409	Up
ENSMUSG00000043286	Pnpla1	patatin-like phospholipase domain containing 1	NM_001034885	433091	3.02265	3.958	5.80011	0.494986	1	15.5409	Up
ENSMUSG00000028176	Lrrc7	leucine rich repeat containing 7	NM_001081358	242274	3.01766	3.958	5.80011	0.494986	1	15.5409	Up
ENSMUSG00000103303	NA	NA	NA	NA	4.59126	3.958	5.80011	0.494986	1	15.5409	Up
ENSMUSG00000117986	NA	NA	NA	NA	2.85772	3.95799	5.80011	0.494986	1	15.5409	Up
ENSMUSG00000043719	Col6a6	collagen, type VI, alpha 6	NM_001102607	245026	5.14053	3.95799	5.80011	0.494986	1	15.5409	Up
ENSMUSG00000085591	NA	NA	NA	NA	2.86712	3.95799	5.80011	0.494986	1	15.5409	Up
ENSMUSG00000094509	NA	NA	NA	NA	2.85537	3.95799	5.80011	0.494986	1	15.5409	Up
ENSMUSG00000028753	Vwa5b1	von Willebrand factor A domain containing 5B1	NM_029401	75718	3.0059	3.95799	5.80011	0.494986	1	15.5408	Up
ENSMUSG00000080790	NA	NA	NA	NA	6.3929	3.95799	5.80011	0.494987	1	15.5408	Up
ENSMUSG00000092392	NA	NA	NA	NA	5.1699	3.95799	5.80011	0.494987	1	15.5408	Up
ENSMUSG00000107440	NA	NA	NA	NA	6.43402	3.95799	5.80011	0.494987	1	15.5408	Up
ENSMUSG00000094016	NA	NA	NA	NA	3.62241	3.95799	5.80011	0.494987	1	15.5408	Up
ENSMUSG00000107388	Gm42788	predicted gene 42788	NR_137278	105242579	3.47394	3.95799	5.80011	0.494987	1	15.5408	Up
ENSMUSG00000004031	Brinp2	bone morphogenic protein/retinoic acid inducible neural-specific 2	NM_207583	240843	3.14175	3.95799	5.80011	0.494987	1	15.5408	Up
ENSMUSG00000083681	NA	NA	NA	NA	5.441	3.95798	5.80011	0.494987	1	15.5407	Up
ENSMUSG00000074052	BC048644	cDNA sequence BC048644	NM_001033485	407789	5.51848	3.95798	5.80011	0.494987	1	15.5407	Up
ENSMUSG00000117721	NA	NA	NA	NA	3.31636	3.95798	5.80011	0.494987	1	15.5407	Up
ENSMUSG00000108670	NA	NA	NA	NA	3.70454	3.95798	5.80011	0.494987	1	15.5407	Up
ENSMUSG00000074766	Ism1	isthmin 1, angiogenesis inhibitor	NM_001126490	319909	5.39497	3.95798	5.80011	0.494988	1	15.5407	Up
ENSMUSG00000084940	NA	NA	NA	NA	3.58425	3.95798	5.80011	0.494988	1	15.5407	Up
ENSMUSG00000079499	6530402F18Rik	RIKEN cDNA 6530402F18 gene	NR_029460	76220	4.6335	3.95798	5.80011	0.494988	1	15.5407	Up
ENSMUSG00000022935	Grik1	glutamate receptor, ionotropic, kainate 1	NM_001346964	14805	6.40934	3.95797	5.80011	0.494988	1	15.5406	Up
ENSMUSG00000106619	NA	NA	NA	NA	4.03376	3.95797	5.80011	0.494988	1	15.5406	Up
ENSMUSG00000081583	NA	NA	NA	NA	4.15142	3.95797	5.80011	0.494989	1	15.5406	Up
ENSMUSG00000002688	Prkd1	protein kinase D1	NM_008858	18760	4.05726	3.95797	5.80011	0.494989	1	15.5406	Up
ENSMUSG00000079386	Gm3173	predicted gene 3173	XM_011244774	100169868	4.21366	3.95797	5.80011	0.494989	1	15.5406	Up
ENSMUSG00000039114	Nrn1	neuritin 1	NM_153529	68404	5.22446	3.95797	5.80011	0.494989	1	15.5406	Up
ENSMUSG00000097669	NA	NA	NA	NA	4.33308	3.95797	5.80011	0.494989	1	15.5406	Up
ENSMUSG00000057003	Myh4	myosin, heavy polypeptide 4, skeletal muscle	NM_010855	17884	5.58801	3.95796	5.80011	0.49499	1	15.5405	Up
ENSMUSG00000115032	NA	NA	NA	NA	4.90876	3.95796	5.80011	0.49499	1	15.5405	Up
ENSMUSG00000022861	Dgkg	diacylglycerol kinase, gamma	NM_001346673	110197	5.48384	3.95795	5.80011	0.49499	1	15.5404	Up
ENSMUSG00000098208	NA	NA	NA	NA	5.55199	3.95795	5.80011	0.49499	1	15.5404	Up
ENSMUSG00000075570	Krt26	keratin 26	NM_001033397	320864	7.88178	3.95794	5.80011	0.494992	1	15.5403	Up
ENSMUSG00000114689	NA	NA	NA	NA	7.0874	3.95794	5.80011	0.494992	1	15.5403	Up
ENSMUSG00000004668	Abca13	ATP-binding cassette, sub-family A (ABC1), member 13	NM_178259	268379	9.3259	3.95794	5.80011	0.494992	1	15.5402	Up
ENSMUSG00000020891	Alox8	arachidonate 8-lipoxygenase	NM_009661	11688	6.7145	3.95794	5.80011	0.494992	1	15.5402	Up
ENSMUSG00000070563	Spaca4	sperm acrosome associated 4	NM_027055	69363	6.95097	3.95794	5.80011	0.494992	1	15.5402	Up
ENSMUSG00000046159	Chrm3	cholinergic receptor, muscarinic 3, cardiac	NM_033269	12671	6.97914	3.95793	5.80011	0.494992	1	15.5402	Up
ENSMUSG00000026564	Dusp27	dual specificity phosphatase 27 (putative)	NM_001033344	240892	7.54543	3.95793	5.80011	0.494993	1	15.5402	Up
ENSMUSG00000035189	Ano4	anoctamin 4	NM_001277188	320091	7.00558	3.95793	5.80011	0.494993	1	15.5402	Up
ENSMUSG00000112830	NA	NA	NA	NA	7.58539	3.95793	5.80011	0.494993	1	15.5401	Up
ENSMUSG00000024497	Pou4f3	POU domain, class 4, transcription factor 3	NM_138945	18998	10.4155	3.95792	5.80011	0.494994	1	15.54	Up
ENSMUSG00000031837	Necab2	N-terminal EF-hand calcium binding protein 2	NM_054095	117148	12.4708	3.95791	5.80011	0.494995	1	15.54	Up
ENSMUSG00000031561	Tenm3	teneurin transmembrane protein 3	NM_001145937	23965	11.5127	3.95791	5.80011	0.494995	1	15.54	Up
ENSMUSG00000051228	Nyx	nyctalopin	NM_173415	236690	10.9906	3.95791	5.80011	0.494995	1	15.5399	Up
ENSMUSG00000112068	NA	NA	NA	NA	12.2964	3.9579	5.80011	0.494996	1	15.5399	Up
ENSMUSG00000059562	Ccdc154	coiled-coil domain containing 154	NM_001079929	207209	15.8064	3.9579	5.80011	0.494996	1	15.5399	Up
ENSMUSG00000010142	Tnfrsf13b	tumor necrosis factor receptor superfamily, member 13b	NM_021349	57916	13.8115	3.9579	5.80011	0.494996	1	15.5398	Up
ENSMUSG00000073821	NA	NA	NA	NA	11.948	3.9579	5.80011	0.494996	1	15.5398	Up
ENSMUSG00000056529	Ptafr	platelet-activating factor receptor	NM_001081211	19204	15.442	3.95789	5.8001	0.494997	1	15.5397	Up
ENSMUSG00000019230	Lhx9	LIM homeobox protein 9	NM_001025565	16876	15.3644	3.95726	5.63057	0.482171	1	15.5329	Up
ENSMUSG00000020399	Havcr2	hepatitis A virus cellular receptor 2	NM_134250	171285	148.698	3.9021	5.61149	0.486819	1	14.9503	Up
ENSMUSG00000114474	Gm34388	predicted gene, 34388	XR_382800	102637626	9.282	3.85782	5.63102	0.493279	1	14.4984	Up
ENSMUSG00000113582	NA	NA	NA	NA	8.67375	3.85779	5.63102	0.493283	1	14.4981	Up
ENSMUSG00000031364	Grpr	gastrin releasing peptide receptor	NM_008177	14829	12.2574	3.85779	5.63102	0.493283	1	14.4981	Up
ENSMUSG00000015829	Tnr	tenascin R	NM_022312	21960	17.5071	3.80523	5.63126	0.499209	1	13.9794	Up
ENSMUSG00000115158	NA	NA	NA	NA	5.47758	3.78831	5.66058	0.50334	1	13.8164	Up
ENSMUSG00000044177	Wfikkn2	WAP, follistatin/kazal, immunoglobulin, kunitz and netrin domain containing 2	NM_181819	278507	7.0929	3.78819	5.66058	0.503353	1	13.8153	Up
ENSMUSG00000039037	St6galnac5	ST6 (alpha-N-acetyl-neuraminyl-2,3-beta-galactosyl-1,3)-N-acetylgalactosaminide alpha-2,6-sialyltransferase 5	NM_012028	26938	8.80901	3.7509	5.63152	0.505376	1	13.4627	Up
ENSMUSG00000080829	NA	NA	NA	NA	13.3521	3.75082	5.63152	0.505385	1	13.462	Up
ENSMUSG00000082210	NA	NA	NA	NA	0.928602	3.69511	5.8061	0.524504	1	12.952	Up
ENSMUSG00000085639	NA	NA	NA	NA	0.928602	3.69511	5.8061	0.524504	1	12.952	Up
ENSMUSG00000096108	NA	NA	NA	NA	0.928602	3.69511	5.8061	0.524504	1	12.952	Up
ENSMUSG00000096890	NA	NA	NA	NA	0.928602	3.69511	5.8061	0.524504	1	12.952	Up
ENSMUSG00000098127	NA	NA	NA	NA	0.928602	3.69511	5.8061	0.524504	1	12.952	Up
ENSMUSG00000100908	NA	NA	NA	NA	0.928602	3.69511	5.8061	0.524504	1	12.952	Up
ENSMUSG00000104570	NA	NA	NA	NA	0.928602	3.69511	5.8061	0.524504	1	12.952	Up
ENSMUSG00000107766	NA	NA	NA	NA	0.928602	3.69511	5.8061	0.524504	1	12.952	Up
ENSMUSG00000114647	NA	NA	NA	NA	0.928602	3.69511	5.8061	0.524504	1	12.952	Up
ENSMUSG00000117551	NA	NA	NA	NA	0.928602	3.69511	5.8061	0.524504	1	12.952	Up
ENSMUSG00000048528	Nkx1-2	NK1 homeobox 2	NM_009123	20231	0.928602	3.69511	5.8061	0.524504	1	12.952	Up
ENSMUSG00000032900	Tex43	testis expressed 43	NM_026099	67343	0.928602	3.69511	5.8061	0.524504	1	12.952	Up
ENSMUSG00000090176	Cd200r2	Cd200 receptor 2	NM_206535	271375	1.07443	3.69508	5.8061	0.524506	1	12.9518	Up
ENSMUSG00000086041	NA	NA	NA	NA	1.07443	3.69508	5.8061	0.524506	1	12.9518	Up
ENSMUSG00000104717	Gm33969	predicted gene, 33969	XR_389367	102637064	1.08031	3.69508	5.8061	0.524506	1	12.9518	Up
ENSMUSG00000086529	Acss2os	acyl-CoA synthetase short-chain family member 2, opposite strand	NR_040613	74945	1.23201	3.69507	5.8061	0.524507	1	12.9517	Up
ENSMUSG00000096112	NA	NA	NA	NA	1.50136	3.69507	5.80609	0.524508	1	12.9517	Up
ENSMUSG00000108910	NA	NA	NA	NA	1.53542	3.69507	5.80609	0.524508	1	12.9517	Up
ENSMUSG00000118587	NA	NA	NA	NA	1.21762	3.69506	5.80609	0.524509	1	12.9516	Up
ENSMUSG00000098010	NA	NA	NA	NA	1.80358	3.69506	5.80609	0.524509	1	12.9516	Up
ENSMUSG00000107875	Gm16630	predicted gene, 16630	NR_152250	100503622	2.11402	3.69506	5.80609	0.524509	1	12.9516	Up
ENSMUSG00000080050	NA	NA	NA	NA	1.64954	3.69504	5.80609	0.52451	1	12.9515	Up
ENSMUSG00000110840	NA	NA	NA	NA	1.37167	3.69504	5.80609	0.524511	1	12.9514	Up
ENSMUSG00000086900	NA	NA	NA	NA	1.95176	3.69504	5.80609	0.524511	1	12.9514	Up
ENSMUSG00000108307	Ceacam-ps1	carcinoembryonic antigen-related cell adhesion molecule pseudogene 1	NR_003247	100038912	1.93885	3.69503	5.80609	0.524512	1	12.9514	Up
ENSMUSG00000064057	Scgb3a1	secretoglobin, family 3A, member 1	NM_054037	68662	1.97642	3.69503	5.80609	0.524512	1	12.9514	Up
ENSMUSG00000055471	Alk	anaplastic lymphoma kinase	NM_007439	11682	2.10818	3.69503	5.80609	0.524512	1	12.9513	Up
ENSMUSG00000030858	Fam24b	family with sequence similarity 24 member B	NM_027037	69318	2.40304	3.69502	5.80609	0.524514	1	12.9512	Up
ENSMUSG00000025551	Fgf14	fibroblast growth factor 14	NM_010201	14169	3.54008	3.69501	5.80609	0.524514	1	12.9512	Up
ENSMUSG00000022129	Dct	dopachrome tautomerase	NM_010024	13190	1.94883	3.69501	5.80609	0.524514	1	12.9512	Up
ENSMUSG00000084383	NA	NA	NA	NA	2.57473	3.695	5.80609	0.524515	1	12.9511	Up
ENSMUSG00000110324	Gm40460	predicted gene, 40460	XM_017312478	105244938	2.38632	3.695	5.80609	0.524515	1	12.9511	Up
ENSMUSG00000112960	NA	NA	NA	NA	2.41979	3.695	5.80609	0.524516	1	12.9511	Up
ENSMUSG00000091455	Otogl	otogelin-like	NM_001177567	628870	5.74081	3.69499	5.80609	0.524516	1	12.951	Up
ENSMUSG00000087991	NA	NA	NA	NA	2.9758	3.69499	5.80609	0.524516	1	12.951	Up
ENSMUSG00000115383	NA	NA	NA	NA	3.10844	3.69499	5.80609	0.524516	1	12.951	Up
ENSMUSG00000019767	Ccdc170	coiled-coil domain containing 170	NM_001195672	100504234	3.01016	3.69499	5.80609	0.524517	1	12.951	Up
ENSMUSG00000045204	Olfr835	olfactory receptor 835	NM_001012266	257872	5.03943	3.69497	5.80609	0.524519	1	12.9508	Up
ENSMUSG00000097370	4930467K11Rik	RIKEN cDNA 4930467K11 gene	NR_045353	74928	3.27422	3.69496	5.80609	0.524519	1	12.9507	Up
ENSMUSG00000106894	NA	NA	NA	NA	3.44353	3.69496	5.80609	0.52452	1	12.9507	Up
ENSMUSG00000028784	Spocd1	SPOC domain containing 1	NM_001144949	622480	3.61639	3.69496	5.80609	0.52452	1	12.9507	Up
ENSMUSG00000037542	Aldh8a1	aldehyde dehydrogenase 8 family, member A1	NM_178713	237320	4.33174	3.69495	5.80609	0.52452	1	12.9507	Up
ENSMUSG00000036523	Greb1	gene regulated by estrogen in breast cancer protein	NM_001252071	268527	4.42944	3.69494	5.80609	0.524522	1	12.9505	Up
ENSMUSG00000030838	Ush1c	USH1 protein network component harmonin	NM_001163733	72088	5.6222	3.69492	5.80609	0.524524	1	12.9503	Up
ENSMUSG00000001741	Il16	interleukin 16	NM_001360087	16170	6.2484	3.69491	5.80609	0.524525	1	12.9503	Up
ENSMUSG00000053613	NA	NA	NA	NA	31.3722	3.69416	5.6318	0.511859	1	12.9435	Up
ENSMUSG00000025328	Padi3	peptidyl arginine deiminase, type III	NM_011060	18601	44.5212	3.65895	5.60045	0.513542	1	12.6315	Up
ENSMUSG00000092009	Myh15	myosin, heavy chain 15	NM_001166210	667772	6.5743	3.6355	5.63212	0.518607	1	12.4278	Up
ENSMUSG00000080078	NA	NA	NA	NA	9.07366	3.63539	5.63211	0.51862	1	12.4268	Up
ENSMUSG00000022887	Masp1	mannan-binding lectin serine peptidase 1	NM_001359083	17174	11.4879	3.63536	5.63211	0.518623	1	12.4266	Up
ENSMUSG00000103321	NA	NA	NA	NA	13.5075	3.63535	5.63211	0.518624	1	12.4265	Up
ENSMUSG00000055748	Gsdmc4	gasdermin C4	NM_028992	74548	16.9776	3.63532	5.63211	0.518628	1	12.4262	Up
ENSMUSG00000100714	2010308F09Rik	RIKEN cDNA 2010308F09 gene	NR_045429	72122	2.62607	3.59578	5.66223	0.525398	1	12.0903	Up
ENSMUSG00000085397	NA	NA	NA	NA	9.44198	3.59554	5.66222	0.525425	1	12.0883	Up
ENSMUSG00000031877	Ces2g	carboxylesterase 2G	NM_197999	72361	30.1514	3.59409	5.61234	0.521918	1	12.0762	Up
ENSMUSG00000031506	Ptpn7	protein tyrosine phosphatase, non-receptor type 7	NM_001356382	320139	34.5356	3.59408	5.61234	0.521919	1	12.0761	Up
ENSMUSG00000076315	Mir343	microRNA 343	NR_030759	100124438	15.9112	3.56459	5.6196	0.525877	1	11.8317	Up
ENSMUSG00000022225	Cma1	chymase 1, mast cell	NM_010780	17228	12.9142	3.55948	5.61245	0.525943	1	11.7899	Up
ENSMUSG00000001655	Hoxc13	homeobox C13	NM_010464	15422	42.5149	3.52368	5.61256	0.530122	1	11.5009	Up
ENSMUSG00000082458	NA	NA	NA	NA	7.70952	3.50987	5.63282	0.533211	1	11.3914	Up
ENSMUSG00000029195	Klb	klotho beta	NM_031180	83379	8.61533	3.50986	5.63281	0.533213	1	11.3913	Up
ENSMUSG00000116250	NA	NA	NA	NA	8.59536	3.50985	5.63281	0.533214	1	11.3912	Up
ENSMUSG00000028197	Col24a1	collagen, type XXIV, alpha 1	NM_001317733	71355	11.4058	3.50983	5.63281	0.533216	1	11.391	Up
ENSMUSG00000047013	Fbxo41	F-box protein 41	NM_001001160	330369	12.4201	3.50981	5.63281	0.533218	1	11.3909	Up
ENSMUSG00000107005	NA	NA	NA	NA	20.0934	3.50978	5.63281	0.533222	1	11.3906	Up
ENSMUSG00000072109	NA	NA	NA	NA	4.87946	3.48874	5.66323	0.537873	1	11.2257	Up
ENSMUSG00000042212	Sprr2d	small proline-rich protein 2D	NM_011470	20758	40.7522	3.44261	5.63321	0.541115	1	10.8725	Up
ENSMUSG00000092048	Vmn2r85	vomeronasal 2, receptor 85	NM_001102602	623734	2.30417	3.3734	5.66442	0.551481	1	10.3632	Up
ENSMUSG00000079605	Zbtb9	zinc finger and BTB domain containing 9	NM_001005916	474156	3.47521	3.37328	5.66441	0.551495	1	10.3623	Up
ENSMUSG00000077557	NA	NA	NA	NA	4.25634	3.37326	5.66441	0.551497	1	10.3622	Up
ENSMUSG00000091154	NA	NA	NA	NA	5.04385	3.37325	5.66441	0.551498	1	10.3621	Up
ENSMUSG00000087361	0610043K17Rik	RIKEN cDNA 0610043K17 gene	NR_040640	68400	0.767648	3.37319	5.81505	0.561862	1	10.3617	Up
ENSMUSG00000100219	1700054K19Rik	RIKEN cDNA 1700054K19 gene	NR_027865	67336	0.767648	3.37319	5.81505	0.561862	1	10.3617	Up
ENSMUSG00000091370	5730435O14Rik	RIKEN cDNA 5730435O14 gene	NR_045341	70538	0.767648	3.37319	5.81505	0.561862	1	10.3617	Up
ENSMUSG00000046774	8030474K03Rik	RIKEN cDNA 8030474K03 gene	NM_001359671	382231	0.767648	3.37319	5.81505	0.561862	1	10.3617	Up
ENSMUSG00000114961	A930002C04Rik	RIKEN cDNA A930002C04 gene	NR_126083	319467	0.767648	3.37319	5.81505	0.561862	1	10.3617	Up
ENSMUSG00000053375	Atp6v1e2	ATPase, H+ transporting, lysosomal V1 subunit E2	NM_029121	74915	0.767648	3.37319	5.81505	0.561862	1	10.3617	Up
ENSMUSG00000070618	BC080695	cDNA sequence BC080695	NM_001007579	329986	0.767648	3.37319	5.81505	0.561862	1	10.3617	Up
ENSMUSG00000061535	C1qtnf7	C1q and tumor necrosis factor related protein 7	NM_001135172	109323	0.767648	3.37319	5.81505	0.561862	1	10.3617	Up
ENSMUSG00000000318	Clec10a	C-type lectin domain family 10, member A	NM_001204252	17312	0.767648	3.37319	5.81505	0.561862	1	10.3617	Up
ENSMUSG00000069372	Ctxn3	cortexin 3	NM_001134697	629147	0.767648	3.37319	5.81505	0.561862	1	10.3617	Up
ENSMUSG00000074678	Defb25	defensin beta 25	NM_001039122	654459	0.767648	3.37319	5.81505	0.561862	1	10.3617	Up
ENSMUSG00000086126	Evx1os	even skipped homeotic gene 1, opposite strand	NR_038163	70593	0.767648	3.37319	5.81505	0.561862	1	10.3617	Up
ENSMUSG00000022659	Gcsam	germinal center associated, signaling and motility	NM_001159297	14525	0.767648	3.37319	5.81505	0.561862	1	10.3617	Up
ENSMUSG00000091721	Gimd1	GIMAP family P-loop NTPase domain containing 1	NM_001270430	433653	0.767648	3.37319	5.81505	0.561862	1	10.3617	Up
ENSMUSG00000038257	Glra3	glycine receptor, alpha 3 subunit	NM_080438	110304	0.767648	3.37319	5.81505	0.561862	1	10.3617	Up
ENSMUSG00000085034	Gm11240	predicted gene 11240	NR_046041	667768	0.767648	3.37319	5.81505	0.561862	1	10.3617	Up
ENSMUSG00000079071	Gm14085	predicted gene 14085	NM_001085518	381417	0.767648	3.37319	5.81505	0.561862	1	10.3617	Up
ENSMUSG00000116903	Gm19522	predicted gene, 19522	NR_040402	100503040	0.767648	3.37319	5.81505	0.561862	1	10.3617	Up
ENSMUSG00000079584	Gm364	predicted gene 364	NM_001128625	245423	0.767648	3.37319	5.81505	0.561862	1	10.3617	Up
ENSMUSG00000085720	Gm7854	predicted gene 7854	NR_028417	665934	0.767648	3.37319	5.81505	0.561862	1	10.3617	Up
ENSMUSG00000094913	Gm9507	predicted gene 9507	XM_006514349	670880	0.767648	3.37319	5.81505	0.561862	1	10.3617	Up
ENSMUSG00000048982	Gphb5	glycoprotein hormone beta 5	NM_175644	217674	0.767648	3.37319	5.81505	0.561862	1	10.3617	Up
ENSMUSG00000052372	Il1rapl1	interleukin 1 receptor accessory protein-like 1	NM_001160403	331461	0.767648	3.37319	5.81505	0.561862	1	10.3617	Up
ENSMUSG00000031620	Iqcm	IQ motif containing M	NM_001164235	71831	0.767648	3.37319	5.81505	0.561862	1	10.3617	Up
ENSMUSG00000073209	Klf14	Kruppel-like factor 14	NM_001135093	619665	0.767648	3.37319	5.81505	0.561862	1	10.3617	Up
ENSMUSG00000045109	Krtap4-7	keratin associated protein 4-7	NM_029613	76444	0.767648	3.37319	5.81505	0.561862	1	10.3617	Up
ENSMUSG00000024107	Lhcgr	luteinizing hormone/choriogonadotropin receptor	NM_001364898	16867	0.767648	3.37319	5.81505	0.561862	1	10.3617	Up
ENSMUSG00000099110	Mir6951	microRNA 6951	NR_105916	102465574	0.767648	3.37319	5.81505	0.561862	1	10.3617	Up
ENSMUSG00000057945	NA	NA	NA	NA	0.767648	3.37319	5.81505	0.561862	1	10.3617	Up
ENSMUSG00000068348	NA	NA	NA	NA	0.767648	3.37319	5.81505	0.561862	1	10.3617	Up
ENSMUSG00000077253	NA	NA	NA	NA	0.767648	3.37319	5.81505	0.561862	1	10.3617	Up
ENSMUSG00000080749	NA	NA	NA	NA	0.767648	3.37319	5.81505	0.561862	1	10.3617	Up
ENSMUSG00000080964	NA	NA	NA	NA	0.767648	3.37319	5.81505	0.561862	1	10.3617	Up
ENSMUSG00000081364	NA	NA	NA	NA	0.767648	3.37319	5.81505	0.561862	1	10.3617	Up
ENSMUSG00000081772	NA	NA	NA	NA	0.767648	3.37319	5.81505	0.561862	1	10.3617	Up
ENSMUSG00000081968	NA	NA	NA	NA	0.767648	3.37319	5.81505	0.561862	1	10.3617	Up
ENSMUSG00000082754	NA	NA	NA	NA	0.767648	3.37319	5.81505	0.561862	1	10.3617	Up
ENSMUSG00000083281	NA	NA	NA	NA	0.767648	3.37319	5.81505	0.561862	1	10.3617	Up
ENSMUSG00000083702	NA	NA	NA	NA	0.767648	3.37319	5.81505	0.561862	1	10.3617	Up
ENSMUSG00000084382	NA	NA	NA	NA	0.767648	3.37319	5.81505	0.561862	1	10.3617	Up
ENSMUSG00000084526	NA	NA	NA	NA	0.767648	3.37319	5.81505	0.561862	1	10.3617	Up
ENSMUSG00000085456	NA	NA	NA	NA	0.767648	3.37319	5.81505	0.561862	1	10.3617	Up
ENSMUSG00000085575	NA	NA	NA	NA	0.767648	3.37319	5.81505	0.561862	1	10.3617	Up
ENSMUSG00000086625	NA	NA	NA	NA	0.767648	3.37319	5.81505	0.561862	1	10.3617	Up
ENSMUSG00000087527	NA	NA	NA	NA	0.767648	3.37319	5.81505	0.561862	1	10.3617	Up
ENSMUSG00000088102	NA	NA	NA	NA	0.767648	3.37319	5.81505	0.561862	1	10.3617	Up
ENSMUSG00000088511	NA	NA	NA	NA	0.767648	3.37319	5.81505	0.561862	1	10.3617	Up
ENSMUSG00000090535	NA	NA	NA	NA	0.767648	3.37319	5.81505	0.561862	1	10.3617	Up
ENSMUSG00000093410	NA	NA	NA	NA	0.767648	3.37319	5.81505	0.561862	1	10.3617	Up
ENSMUSG00000093697	NA	NA	NA	NA	0.767648	3.37319	5.81505	0.561862	1	10.3617	Up
ENSMUSG00000093758	NA	NA	NA	NA	0.767648	3.37319	5.81505	0.561862	1	10.3617	Up
ENSMUSG00000093976	NA	NA	NA	NA	0.767648	3.37319	5.81505	0.561862	1	10.3617	Up
ENSMUSG00000099025	NA	NA	NA	NA	0.767648	3.37319	5.81505	0.561862	1	10.3617	Up
ENSMUSG00000100190	NA	NA	NA	NA	0.767648	3.37319	5.81505	0.561862	1	10.3617	Up
ENSMUSG00000101548	NA	NA	NA	NA	0.767648	3.37319	5.81505	0.561862	1	10.3617	Up
ENSMUSG00000102029	NA	NA	NA	NA	0.767648	3.37319	5.81505	0.561862	1	10.3617	Up
ENSMUSG00000102414	NA	NA	NA	NA	0.767648	3.37319	5.81505	0.561862	1	10.3617	Up
ENSMUSG00000102706	NA	NA	NA	NA	0.767648	3.37319	5.81505	0.561862	1	10.3617	Up
ENSMUSG00000102839	NA	NA	NA	NA	0.767648	3.37319	5.81505	0.561862	1	10.3617	Up
ENSMUSG00000103451	NA	NA	NA	NA	0.767648	3.37319	5.81505	0.561862	1	10.3617	Up
ENSMUSG00000103883	NA	NA	NA	NA	0.767648	3.37319	5.81505	0.561862	1	10.3617	Up
ENSMUSG00000104059	NA	NA	NA	NA	0.767648	3.37319	5.81505	0.561862	1	10.3617	Up
ENSMUSG00000105554	NA	NA	NA	NA	0.767648	3.37319	5.81505	0.561862	1	10.3617	Up
ENSMUSG00000105633	NA	NA	NA	NA	0.767648	3.37319	5.81505	0.561862	1	10.3617	Up
ENSMUSG00000105880	NA	NA	NA	NA	0.767648	3.37319	5.81505	0.561862	1	10.3617	Up
ENSMUSG00000105975	NA	NA	NA	NA	0.767648	3.37319	5.81505	0.561862	1	10.3617	Up
ENSMUSG00000106839	NA	NA	NA	NA	0.767648	3.37319	5.81505	0.561862	1	10.3617	Up
ENSMUSG00000106862	NA	NA	NA	NA	0.767648	3.37319	5.81505	0.561862	1	10.3617	Up
ENSMUSG00000107862	NA	NA	NA	NA	0.767648	3.37319	5.81505	0.561862	1	10.3617	Up
ENSMUSG00000107907	NA	NA	NA	NA	0.767648	3.37319	5.81505	0.561862	1	10.3617	Up
ENSMUSG00000108059	NA	NA	NA	NA	0.767648	3.37319	5.81505	0.561862	1	10.3617	Up
ENSMUSG00000108491	NA	NA	NA	NA	0.767648	3.37319	5.81505	0.561862	1	10.3617	Up
ENSMUSG00000108567	NA	NA	NA	NA	0.767648	3.37319	5.81505	0.561862	1	10.3617	Up
ENSMUSG00000108583	NA	NA	NA	NA	0.767648	3.37319	5.81505	0.561862	1	10.3617	Up
ENSMUSG00000109083	NA	NA	NA	NA	0.767648	3.37319	5.81505	0.561862	1	10.3617	Up
ENSMUSG00000110015	NA	NA	NA	NA	0.767648	3.37319	5.81505	0.561862	1	10.3617	Up
ENSMUSG00000110103	NA	NA	NA	NA	0.767648	3.37319	5.81505	0.561862	1	10.3617	Up
ENSMUSG00000110508	NA	NA	NA	NA	0.767648	3.37319	5.81505	0.561862	1	10.3617	Up
ENSMUSG00000110628	NA	NA	NA	NA	0.767648	3.37319	5.81505	0.561862	1	10.3617	Up
ENSMUSG00000112273	NA	NA	NA	NA	0.767648	3.37319	5.81505	0.561862	1	10.3617	Up
ENSMUSG00000114079	NA	NA	NA	NA	0.767648	3.37319	5.81505	0.561862	1	10.3617	Up
ENSMUSG00000114417	NA	NA	NA	NA	0.767648	3.37319	5.81505	0.561862	1	10.3617	Up
ENSMUSG00000114422	NA	NA	NA	NA	0.767648	3.37319	5.81505	0.561862	1	10.3617	Up
ENSMUSG00000114667	NA	NA	NA	NA	0.767648	3.37319	5.81505	0.561862	1	10.3617	Up
ENSMUSG00000115680	NA	NA	NA	NA	0.767648	3.37319	5.81505	0.561862	1	10.3617	Up
ENSMUSG00000117676	NA	NA	NA	NA	0.767648	3.37319	5.81505	0.561862	1	10.3617	Up
ENSMUSG00000117985	NA	NA	NA	NA	0.767648	3.37319	5.81505	0.561862	1	10.3617	Up
ENSMUSG00000118111	NA	NA	NA	NA	0.767648	3.37319	5.81505	0.561862	1	10.3617	Up
ENSMUSG00000118126	NA	NA	NA	NA	0.767648	3.37319	5.81505	0.561862	1	10.3617	Up
ENSMUSG00000118221	NA	NA	NA	NA	0.767648	3.37319	5.81505	0.561862	1	10.3617	Up
ENSMUSG00000075186	Olfr1058	olfactory receptor 1058	NM_146391	258386	0.767648	3.37319	5.81505	0.561862	1	10.3617	Up
ENSMUSG00000094858	Olfr1297	olfactory receptor 1297	NM_146888	258890	0.767648	3.37319	5.81505	0.561862	1	10.3617	Up
ENSMUSG00000045421	Olfr1390	olfactory receptor 1390	NM_147065	259068	0.767648	3.37319	5.81505	0.561862	1	10.3617	Up
ENSMUSG00000048378	Olfr1394	olfactory receptor 1394	NM_146276	258273	0.767648	3.37319	5.81505	0.561862	1	10.3617	Up
ENSMUSG00000073906	Olfr692	olfactory receptor 692	NM_146355	258352	0.767648	3.37319	5.81505	0.561862	1	10.3617	Up
ENSMUSG00000110621	Olfr837	olfactory receptor 837	NM_146565	258558	0.767648	3.37319	5.81505	0.561862	1	10.3617	Up
ENSMUSG00000027400	Pdyn	prodynorphin	NM_001286502	18610	0.767648	3.37319	5.81505	0.561862	1	10.3617	Up
ENSMUSG00000036749	Pramel5	preferentially expressed antigen in melanoma like 5	NM_001085418	384077	0.767648	3.37319	5.81505	0.561862	1	10.3617	Up
ENSMUSG00000020830	Vmo1	vitelline membrane outer layer 1 homolog (chicken)	NM_001013607	327956	0.767648	3.37319	5.81505	0.561862	1	10.3617	Up
ENSMUSG00000074987	Wt1os	Wilms tumor 1 homolog, opposite strand	NR_015462	329480	0.767648	3.37319	5.81505	0.561862	1	10.3617	Up
ENSMUSG00000066797	Zfp648	zinc finger protein 648	NM_001204908	100503355	0.767648	3.37319	5.81505	0.561862	1	10.3617	Up
ENSMUSG00000042554	Zp3r	zona pellucida 3 receptor	NM_009581	22789	0.767648	3.37319	5.81505	0.561862	1	10.3617	Up
ENSMUSG00000109890	AU023762	expressed sequence AU023762	NR_040760	102688	0.910838	3.37316	5.81505	0.561864	1	10.3615	Up
ENSMUSG00000003484	Cyp4f18	cytochrome P450, family 4, subfamily f, polypeptide 18	NM_024444	72054	0.913478	3.37316	5.81505	0.561864	1	10.3615	Up
ENSMUSG00000079564	Gm11149	predicted gene 11149	NR_029465	100036537	0.913478	3.37316	5.81505	0.561864	1	10.3615	Up
ENSMUSG00000097435	NA	NA	NA	NA	0.913478	3.37316	5.81505	0.561864	1	10.3615	Up
ENSMUSG00000108930	NA	NA	NA	NA	0.913478	3.37316	5.81505	0.561864	1	10.3615	Up
ENSMUSG00000086907	NA	NA	NA	NA	0.915825	3.37316	5.81505	0.561864	1	10.3615	Up
ENSMUSG00000105503	NA	NA	NA	NA	0.915825	3.37316	5.81505	0.561864	1	10.3615	Up
ENSMUSG00000113155	NA	NA	NA	NA	0.915825	3.37316	5.81505	0.561864	1	10.3615	Up
ENSMUSG00000113311	NA	NA	NA	NA	0.919352	3.37316	5.81505	0.561864	1	10.3615	Up
ENSMUSG00000042909	Olfr648	olfactory receptor 648	NM_146751	258746	0.919352	3.37316	5.81505	0.561864	1	10.3615	Up
ENSMUSG00000085437	1700047A11Rik	RIKEN cDNA 1700047A11 gene	NR_110583	76604	1.05403	3.37316	5.81505	0.561865	1	10.3615	Up
ENSMUSG00000030577	Cd22	CD22 antigen	NM_001043317	12483	1.05403	3.37316	5.81505	0.561865	1	10.3615	Up
ENSMUSG00000030116	Mfap5	microfibrillar associated protein 5	NM_001347434	50530	1.05403	3.37316	5.81505	0.561865	1	10.3615	Up
ENSMUSG00000085748	NA	NA	NA	NA	1.05403	3.37316	5.81505	0.561865	1	10.3615	Up
ENSMUSG00000095895	NA	NA	NA	NA	1.05403	3.37316	5.81505	0.561865	1	10.3615	Up
ENSMUSG00000103505	NA	NA	NA	NA	1.05403	3.37316	5.81505	0.561865	1	10.3615	Up
ENSMUSG00000105519	NA	NA	NA	NA	1.05403	3.37316	5.81505	0.561865	1	10.3615	Up
ENSMUSG00000109685	NA	NA	NA	NA	1.05403	3.37316	5.81505	0.561865	1	10.3615	Up
ENSMUSG00000097619	4833422M21Rik	RIKEN cDNA 4833422M21 gene	NR_130160	75768	1.05931	3.37316	5.81505	0.561865	1	10.3615	Up
ENSMUSG00000029788	Cpa5	carboxypeptidase A5	NM_144537	74649	1.05931	3.37316	5.81505	0.561865	1	10.3615	Up
ENSMUSG00000037849	Ifi206	interferon activated gene 206	XM_006497078	102639543	1.05931	3.37316	5.81505	0.561865	1	10.3615	Up
ENSMUSG00000037390	Muc3	mucin 3, intestinal	XM_006504541	666339	1.05931	3.37316	5.81505	0.561865	1	10.3615	Up
ENSMUSG00000080923	NA	NA	NA	NA	1.05931	3.37316	5.81505	0.561865	1	10.3615	Up
ENSMUSG00000081139	NA	NA	NA	NA	1.05931	3.37316	5.81505	0.561865	1	10.3615	Up
ENSMUSG00000084292	NA	NA	NA	NA	1.05931	3.37316	5.81505	0.561865	1	10.3615	Up
ENSMUSG00000094212	NA	NA	NA	NA	1.05931	3.37316	5.81505	0.561865	1	10.3615	Up
ENSMUSG00000105869	NA	NA	NA	NA	1.05931	3.37316	5.81505	0.561865	1	10.3615	Up
ENSMUSG00000113022	NA	NA	NA	NA	1.05931	3.37316	5.81505	0.561865	1	10.3615	Up
ENSMUSG00000113242	NA	NA	NA	NA	1.05931	3.37316	5.81505	0.561865	1	10.3615	Up
ENSMUSG00000073977	Olfr549	olfactory receptor 549	NM_147101	259105	1.05931	3.37316	5.81505	0.561865	1	10.3615	Up
ENSMUSG00000061961	Olfr815	olfactory receptor 815	NM_146670	258665	1.05931	3.37316	5.81505	0.561865	1	10.3615	Up
ENSMUSG00000026572	Tbx19	T-box 19	NM_032005	83993	1.05931	3.37316	5.81505	0.561865	1	10.3615	Up
ENSMUSG00000061296	Vmn1r210	vomeronasal 1 receptor 210	NM_134235	171269	1.05931	3.37316	5.81505	0.561865	1	10.3615	Up
ENSMUSG00000117334	A730006G06Rik	RIKEN cDNA A730006G06 gene	NR_110485	320638	1.064	3.37316	5.81505	0.561865	1	10.3615	Up
ENSMUSG00000040759	Cmtm5	CKLF-like MARVEL transmembrane domain containing 5	NM_026066	67272	1.064	3.37316	5.81505	0.561865	1	10.3615	Up
ENSMUSG00000026692	Fmo4	flavin containing monooxygenase 4	NM_144878	226564	1.064	3.37316	5.81505	0.561865	1	10.3615	Up
ENSMUSG00000078252	Krtap17-1	keratin associated protein 17-1	NM_001099774	77914	1.064	3.37316	5.81505	0.561865	1	10.3615	Up
ENSMUSG00000082554	NA	NA	NA	NA	1.064	3.37316	5.81505	0.561865	1	10.3615	Up
ENSMUSG00000085915	NA	NA	NA	NA	1.064	3.37316	5.81505	0.561865	1	10.3615	Up
ENSMUSG00000094370	NA	NA	NA	NA	1.064	3.37316	5.81505	0.561865	1	10.3615	Up
ENSMUSG00000097943	NA	NA	NA	NA	1.064	3.37316	5.81505	0.561865	1	10.3615	Up
ENSMUSG00000112411	NA	NA	NA	NA	1.064	3.37316	5.81505	0.561865	1	10.3615	Up
ENSMUSG00000113737	NA	NA	NA	NA	1.064	3.37316	5.81505	0.561865	1	10.3615	Up
ENSMUSG00000048368	Omd	osteomodulin	NM_001360708	27047	1.064	3.37316	5.81505	0.561865	1	10.3615	Up
ENSMUSG00000027584	Oprl1	opioid receptor-like 1	NM_001252565	18389	1.064	3.37316	5.81505	0.561865	1	10.3615	Up
ENSMUSG00000087194	Skint6	selection and upkeep of intraepithelial T cells 6	NM_001103199	230622	1.064	3.37316	5.81505	0.561865	1	10.3615	Up
ENSMUSG00000021364	Elovl2	elongation of very long chain fatty acids (FEN1/Elo2, SUR4/Elo3, yeast)-like 2	NM_001311121	54326	1.07106	3.37316	5.81505	0.561865	1	10.3615	Up
ENSMUSG00000078650	G6pc	glucose-6-phosphatase, catalytic	NM_008061	14377	1.07106	3.37316	5.81505	0.561865	1	10.3615	Up
ENSMUSG00000026829	Gbgt1	globoside alpha-1,3-N-acetylgalactosaminyltransferase 1	NM_139197	227671	1.07106	3.37316	5.81505	0.561865	1	10.3615	Up
ENSMUSG00000026943	Lcn12	lipocalin 12	NM_029958	77701	1.07106	3.37316	5.81505	0.561865	1	10.3615	Up
ENSMUSG00000065490	Mir30c-1	microRNA 30c-1	NR_029716	387227	1.07106	3.37316	5.81505	0.561865	1	10.3615	Up
ENSMUSG00000085993	NA	NA	NA	NA	1.07106	3.37316	5.81505	0.561865	1	10.3615	Up
ENSMUSG00000095651	NA	NA	NA	NA	1.07106	3.37316	5.81505	0.561865	1	10.3615	Up
ENSMUSG00000101059	NA	NA	NA	NA	1.07106	3.37316	5.81505	0.561865	1	10.3615	Up
ENSMUSG00000109872	NA	NA	NA	NA	1.07106	3.37316	5.81505	0.561865	1	10.3615	Up
ENSMUSG00000110943	NA	NA	NA	NA	1.07106	3.37316	5.81505	0.561865	1	10.3615	Up
ENSMUSG00000112138	NA	NA	NA	NA	1.07106	3.37316	5.81505	0.561865	1	10.3615	Up
ENSMUSG00000116576	NA	NA	NA	NA	1.07106	3.37316	5.81505	0.561865	1	10.3615	Up
ENSMUSG00000117995	NA	NA	NA	NA	1.07106	3.37316	5.81505	0.561865	1	10.3615	Up
ENSMUSG00000101698	NA	NA	NA	NA	1.19722	3.37315	5.81505	0.561866	1	10.3614	Up
ENSMUSG00000070214	NA	NA	NA	NA	1.20514	3.37315	5.81505	0.561866	1	10.3614	Up
ENSMUSG00000080789	NA	NA	NA	NA	1.20514	3.37315	5.81505	0.561866	1	10.3614	Up
ENSMUSG00000116397	NA	NA	NA	NA	1.20514	3.37315	5.81505	0.561866	1	10.3614	Up
ENSMUSG00000118570	NA	NA	NA	NA	1.20514	3.37315	5.81505	0.561866	1	10.3614	Up
ENSMUSG00000022220	Adcy4	adenylate cyclase 4	NM_001361604	104110	1.34041	3.37315	5.81505	0.561866	1	10.3614	Up
ENSMUSG00000093400	NA	NA	NA	NA	1.34041	3.37315	5.81505	0.561866	1	10.3614	Up
ENSMUSG00000086007	1700057H21Rik	RIKEN cDNA 1700057H21 gene	NR_130155	73375	1.35097	3.37315	5.81505	0.561866	1	10.3614	Up
ENSMUSG00000091923	Gm8267	predicted gene 8267	NM_001162954	666744	1.35097	3.37315	5.81505	0.561866	1	10.3614	Up
ENSMUSG00000037610	Kcnmb2	potassium large conductance calcium-activated channel, subfamily M, beta member 2	NM_028231	72413	1.35097	3.37315	5.81505	0.561866	1	10.3614	Up
ENSMUSG00000110142	NA	NA	NA	NA	1.35097	3.37315	5.81505	0.561866	1	10.3614	Up
ENSMUSG00000079428	Tceal7	transcription elongation factor A (SII)-like 7	NM_001127169	100040972	1.35097	3.37315	5.81505	0.561866	1	10.3614	Up
ENSMUSG00000059430	Actg2	actin, gamma 2, smooth muscle, enteric	NM_009610	11468	1.36036	3.37315	5.81505	0.561866	1	10.3614	Up
ENSMUSG00000087648	E130018N17Rik	RIKEN cDNA E130018N17 gene	NR_040327	77017	1.36036	3.37315	5.81505	0.561866	1	10.3614	Up
ENSMUSG00000112503	Gm18409	mediator of cell motility 1 pseudogene	NR_038018	100417125	1.36036	3.37315	5.81505	0.561866	1	10.3614	Up
ENSMUSG00000105358	NA	NA	NA	NA	1.36036	3.37315	5.81505	0.561866	1	10.3614	Up
ENSMUSG00000109464	NA	NA	NA	NA	1.36036	3.37315	5.81505	0.561866	1	10.3614	Up
ENSMUSG00000068950	Olfr338	olfactory receptor 338	NM_146947	258949	1.36036	3.37315	5.81505	0.561866	1	10.3614	Up
ENSMUSG00000015405	Ace2	angiotensin I converting enzyme (peptidyl-dipeptidase A) 2	NM_001130513	70008	1.37446	3.37315	5.81505	0.561866	1	10.3614	Up
ENSMUSG00000115432	D130009I18Rik	RIKEN cDNA D130009I18 gene	NR_015593	320249	1.37446	3.37315	5.81505	0.561866	1	10.3614	Up
ENSMUSG00000067773	Defb41	defensin beta 41	NM_001040027	77673	1.37446	3.37315	5.81505	0.561866	1	10.3614	Up
ENSMUSG00000047492	Inhbe	inhibin beta-E	NM_008382	16326	1.37446	3.37315	5.81505	0.561866	1	10.3614	Up
ENSMUSG00000083320	NA	NA	NA	NA	1.37446	3.37315	5.81505	0.561866	1	10.3614	Up
ENSMUSG00000085423	NA	NA	NA	NA	1.37446	3.37315	5.81505	0.561866	1	10.3614	Up
ENSMUSG00000085548	NA	NA	NA	NA	1.37446	3.37315	5.81505	0.561866	1	10.3614	Up
ENSMUSG00000085725	NA	NA	NA	NA	1.37446	3.37315	5.81505	0.561866	1	10.3614	Up
ENSMUSG00000046750	Selenov	selenoprotein V	NM_175033	280621	1.37446	3.37315	5.81505	0.561866	1	10.3614	Up
ENSMUSG00000046844	Vat1l	vesicle amine transport protein 1 like	NM_173016	270097	1.37446	3.37315	5.81505	0.561866	1	10.3614	Up
ENSMUSG00000088685	NA	NA	NA	NA	1.4836	3.37314	5.81505	0.561866	1	10.3614	Up
ENSMUSG00000050377	Il31ra	interleukin 31 receptor A	NM_139299	218624	1.50854	3.37314	5.81505	0.561866	1	10.3614	Up
ENSMUSG00000111163	NA	NA	NA	NA	1.52617	3.37314	5.81505	0.561866	1	10.3614	Up
ENSMUSG00000085808	Gm14718	predicted gene 14718	NR_038463	100502842	1.05667	3.37314	5.81505	0.561866	1	10.3614	Up
ENSMUSG00000113592	NA	NA	NA	NA	1.05902	3.37314	5.81505	0.561866	1	10.3614	Up
ENSMUSG00000097998	NA	NA	NA	NA	1.06166	3.37314	5.81505	0.561866	1	10.3614	Up
ENSMUSG00000083404	NA	NA	NA	NA	1.06254	3.37314	5.81505	0.561866	1	10.3614	Up
ENSMUSG00000102123	NA	NA	NA	NA	1.62679	3.37314	5.81505	0.561867	1	10.3614	Up
ENSMUSG00000106000	NA	NA	NA	NA	1.64263	3.37314	5.81505	0.561867	1	10.3614	Up
ENSMUSG00000111191	NA	NA	NA	NA	1.64263	3.37314	5.81505	0.561867	1	10.3614	Up
ENSMUSG00000046804	Phgr1	proline/histidine/glycine-rich 1	NM_001145644	53906	1.64263	3.37314	5.81505	0.561867	1	10.3614	Up
ENSMUSG00000062961	Ccdc177	coiled-coil domain containing 177	NM_001008423	380768	1.65671	3.37314	5.81505	0.561867	1	10.3614	Up
ENSMUSG00000104202	NA	NA	NA	NA	1.65671	3.37314	5.81505	0.561867	1	10.3614	Up
ENSMUSG00000059921	Unc5c	unc-5 netrin receptor C	NM_001293561	22253	1.65671	3.37314	5.81505	0.561867	1	10.3614	Up
ENSMUSG00000046924	Vmn1r179	vomeronasal 1 receptor 179	NM_207545	404286	1.65671	3.37314	5.81505	0.561867	1	10.3614	Up
ENSMUSG00000086195	NA	NA	NA	NA	1.67787	3.37314	5.81505	0.561867	1	10.3614	Up
ENSMUSG00000113664	NA	NA	NA	NA	1.67787	3.37314	5.81505	0.561867	1	10.3614	Up
ENSMUSG00000015224	Cyp2j9	cytochrome P450, family 2, subfamily j, polypeptide 9	NM_028979	74519	1.91317	3.37314	5.81505	0.561867	1	10.3613	Up
ENSMUSG00000041380	Htr2c	5-hydroxytryptamine (serotonin) receptor 2C	NM_008312	15560	1.93429	3.37314	5.81505	0.561867	1	10.3613	Up
ENSMUSG00000101634	1700066B17Rik	RIKEN cDNA 1700066B17 gene	NR_040465	73426	1.95307	3.37314	5.81505	0.561867	1	10.3613	Up
ENSMUSG00000025592	Dach2	dachshund family transcription factor 2	NM_001142570	93837	1.95307	3.37314	5.81505	0.561867	1	10.3613	Up
ENSMUSG00000040065	Pfpl	pore forming protein-like	NM_019540	56093	1.98128	3.37314	5.81505	0.561867	1	10.3613	Up
ENSMUSG00000074365	Crxos	cone-rod homeobox, opposite strand	NM_001033638	546024	2.22595	3.37314	5.81505	0.561867	1	10.3613	Up
ENSMUSG00000028736	Pax7	paired box 7	NM_011039	18509	1.19986	3.37313	5.81505	0.561867	1	10.3613	Up
ENSMUSG00000081042	NA	NA	NA	NA	1.20749	3.37313	5.81505	0.561867	1	10.3613	Up
ENSMUSG00000092471	NA	NA	NA	NA	1.20749	3.37313	5.81505	0.561867	1	10.3613	Up
ENSMUSG00000024992	Pde6c	phosphodiesterase 6C, cGMP specific, cone, alpha prime	NM_001170959	110855	1.21689	3.37313	5.81505	0.561867	1	10.3613	Up
ENSMUSG00000086056	Gm4846	predicted gene 4846	NM_001164306	226601	1.21923	3.37313	5.81505	0.561867	1	10.3613	Up
ENSMUSG00000063583	Olfr1410	olfactory receptor 1410	NM_146491	258484	2.5881	3.37313	5.81505	0.561868	1	10.3613	Up
ENSMUSG00000090053	Palm2	paralemmin 2	NM_172868	242481	2.8915	3.37313	5.81505	0.561868	1	10.3613	Up
ENSMUSG00000086141	NA	NA	NA	NA	3.10093	3.37313	5.81505	0.561868	1	10.3613	Up
ENSMUSG00000051136	Ghsr	growth hormone secretagogue receptor	NM_177330	208188	3.13849	3.37313	5.81505	0.561868	1	10.3613	Up
ENSMUSG00000020401	Fam71b	family with sequence similarity 71, member B	NM_001013783	432552	1.34569	3.37313	5.81505	0.561868	1	10.3612	Up
ENSMUSG00000045281	Gpr20	G protein-coupled receptor 20	NM_173365	239530	1.35038	3.37313	5.81505	0.561868	1	10.3612	Up
ENSMUSG00000107216	NA	NA	NA	NA	1.35038	3.37313	5.81505	0.561868	1	10.3612	Up
ENSMUSG00000078925	D030018L15Rik	nuclear receptor coactivator 2 pseudogene	NM_001033483	402773	1.35566	3.37313	5.81505	0.561868	1	10.3612	Up
ENSMUSG00000085478	NA	NA	NA	NA	1.35566	3.37313	5.81505	0.561868	1	10.3612	Up
ENSMUSG00000070306	Ccdc153	coiled-coil domain containing 153	NM_001081369	270150	1.35744	3.37313	5.81505	0.561868	1	10.3612	Up
ENSMUSG00000098761	NA	NA	NA	NA	1.35744	3.37313	5.81505	0.561868	1	10.3612	Up
ENSMUSG00000018263	Tbx5	T-box 5	NM_011537	21388	1.35744	3.37313	5.81505	0.561868	1	10.3612	Up
ENSMUSG00000100750	NA	NA	NA	NA	1.36272	3.37313	5.81505	0.561868	1	10.3612	Up
ENSMUSG00000057716	Tmem178b	transmembrane protein 178B	NM_001004182	434008	1.36272	3.37313	5.81505	0.561868	1	10.3612	Up
ENSMUSG00000106092	NA	NA	NA	NA	1.36741	3.37313	5.81505	0.561868	1	10.3612	Up
ENSMUSG00000107128	NA	NA	NA	NA	1.50619	3.37313	5.81505	0.561868	1	10.3612	Up
ENSMUSG00000086443	NA	NA	NA	NA	1.51206	3.37313	5.81505	0.561868	1	10.3612	Up
ENSMUSG00000110845	NA	NA	NA	NA	1.21072	3.37312	5.81505	0.561869	1	10.3612	Up
ENSMUSG00000115946	NA	NA	NA	NA	1.49152	3.37312	5.81505	0.561869	1	10.3612	Up
ENSMUSG00000106995	NA	NA	NA	NA	1.51559	3.37312	5.81505	0.561869	1	10.3612	Up
ENSMUSG00000104665	NA	NA	NA	NA	1.77262	3.37312	5.81505	0.561869	1	10.3612	Up
ENSMUSG00000089701	NA	NA	NA	NA	1.93664	3.37312	5.81505	0.561869	1	10.3612	Up
ENSMUSG00000099758	NA	NA	NA	NA	1.63207	3.37312	5.81505	0.561869	1	10.3612	Up
ENSMUSG00000045475	Lce3c	late cornified envelope 3C	NM_033175	94060	1.63735	3.37312	5.81505	0.561869	1	10.3612	Up
ENSMUSG00000103739	NA	NA	NA	NA	1.63676	3.37312	5.81505	0.561869	1	10.3612	Up
ENSMUSG00000047517	Dmbt1	deleted in malignant brain tumors 1	NM_001347632	12945	1.64674	3.37312	5.81505	0.561869	1	10.3612	Up
ENSMUSG00000046167	Gldn	gliomedin	NM_177350	235379	1.64674	3.37312	5.81505	0.561869	1	10.3612	Up
ENSMUSG00000034833	Tespa1	thymocyte expressed, positive selection associated 1	NM_183264	67596	1.64674	3.37312	5.81505	0.561869	1	10.3612	Up
ENSMUSG00000097911	NA	NA	NA	NA	1.64382	3.37312	5.81505	0.561869	1	10.3612	Up
ENSMUSG00000083359	NA	NA	NA	NA	1.64732	3.37312	5.81505	0.561869	1	10.3612	Up
ENSMUSG00000105170	NA	NA	NA	NA	1.65202	3.37312	5.81505	0.561869	1	10.3612	Up
ENSMUSG00000106971	NA	NA	NA	NA	1.66084	3.37312	5.81505	0.561869	1	10.3612	Up
ENSMUSG00000113362	Gm40557	predicted gene, 40557	XR_872931	105245048	1.65438	3.37312	5.81505	0.561869	1	10.3612	Up
ENSMUSG00000096269	NA	NA	NA	NA	1.65438	3.37312	5.81505	0.561869	1	10.3612	Up
ENSMUSG00000026023	Cdk15	cyclin-dependent kinase 15	NM_001033373	271697	1.67082	3.37312	5.81505	0.561869	1	10.3612	Up
ENSMUSG00000032259	Drd2	dopamine receptor D2	NM_010077	13489	1.67082	3.37312	5.81505	0.561869	1	10.3612	Up
ENSMUSG00000110898	Gm40638	predicted gene, 40638	XR_871626	105245145	1.67082	3.37312	5.81505	0.561869	1	10.3612	Up
ENSMUSG00000114117	NA	NA	NA	NA	1.67082	3.37312	5.81505	0.561869	1	10.3612	Up
ENSMUSG00000112327	NA	NA	NA	NA	2.10477	3.37312	5.81505	0.561869	1	10.3612	Up
ENSMUSG00000089607	NA	NA	NA	NA	1.3542	3.37311	5.81505	0.56187	1	10.3612	Up
ENSMUSG00000096107	NA	NA	NA	NA	2.5493	3.37311	5.81505	0.56187	1	10.3612	Up
ENSMUSG00000115611	NA	NA	NA	NA	1.94309	3.37311	5.81505	0.56187	1	10.3612	Up
ENSMUSG00000062905	Vmn1r32	vomeronasal 1 receptor 32	NM_134170	171188	1.94309	3.37311	5.81505	0.56187	1	10.3612	Up
ENSMUSG00000021620	Acot12	acyl-CoA thioesterase 12	NM_028790	74156	1.94837	3.37311	5.81505	0.56187	1	10.3612	Up
ENSMUSG00000047861	Foxi1	forkhead box I1	NM_023907	14233	1.94837	3.37311	5.81505	0.56187	1	10.3612	Up
ENSMUSG00000029321	Slc10a6	solute carrier family 10 (sodium/bile acid cotransporter family), member 6	NM_029415	75750	1.96425	3.37311	5.81505	0.56187	1	10.3612	Up
ENSMUSG00000031998	1700128F08Rik	U1-snRNP binding protein homolog pseudogene	NM_029697	76669	1.96953	3.37311	5.81505	0.56187	1	10.3612	Up
ENSMUSG00000052013	Btla	B and T lymphocyte associated	NM_001037719	208154	1.7779	3.37311	5.81505	0.56187	1	10.3612	Up
ENSMUSG00000029368	Alb	albumin	NM_009654	11657	2.11596	3.37311	5.81505	0.56187	1	10.3611	Up
ENSMUSG00000111665	NA	NA	NA	NA	2.11596	3.37311	5.81505	0.56187	1	10.3611	Up
ENSMUSG00000031489	Adrb3	adrenergic receptor, beta 3	NM_013462	11556	2.22067	3.37311	5.81505	0.56187	1	10.3611	Up
ENSMUSG00000021347	Prl7b1	prolactin family 7, subfamily b, member 1	NM_029355	75596	2.20952	3.37311	5.81505	0.56187	1	10.3611	Up
ENSMUSG00000100510	AV026068	expressed sequence AV026068	NR_110474	102636514	2.24473	3.37311	5.81505	0.56187	1	10.3611	Up
ENSMUSG00000074607	Tox2	TOX high mobility group box family member 2	NM_001098799	269389	2.24473	3.37311	5.81505	0.56187	1	10.3611	Up
ENSMUSG00000064472	NA	NA	NA	NA	2.27294	3.37311	5.81505	0.56187	1	10.3611	Up
ENSMUSG00000103848	NA	NA	NA	NA	2.27294	3.37311	5.81505	0.56187	1	10.3611	Up
ENSMUSG00000025776	Crispld1	cysteine-rich secretory protein LCCL domain containing 1	NM_001356551	83691	1.93312	3.37311	5.81505	0.56187	1	10.3611	Up
ENSMUSG00000009350	Mpo	myeloperoxidase	NM_010824	17523	1.93312	3.37311	5.81505	0.56187	1	10.3611	Up
ENSMUSG00000043230	Fam124b	family with sequence similarity 124, member B	NM_173425	241128	1.96717	3.37311	5.81505	0.56187	1	10.3611	Up
ENSMUSG00000113604	NA	NA	NA	NA	1.96717	3.37311	5.81505	0.56187	1	10.3611	Up
ENSMUSG00000035200	Chrnb4	cholinergic receptor, nicotinic, beta polypeptide 4	NM_148944	108015	2.49121	3.37311	5.81505	0.561871	1	10.3611	Up
ENSMUSG00000098325	Mir7048	microRNA 7048	NR_106015	102466794	2.25915	3.37311	5.81505	0.561871	1	10.3611	Up
ENSMUSG00000103877	NA	NA	NA	NA	1.49621	3.37311	5.81505	0.561871	1	10.3611	Up
ENSMUSG00000112117	Rmst	rhabdomyosarcoma 2 associated transcript (non-coding RNA)	NR_028262	110333	1.49621	3.37311	5.81505	0.561871	1	10.3611	Up
ENSMUSG00000084738	NA	NA	NA	NA	1.50209	3.37311	5.81505	0.561871	1	10.3611	Up
ENSMUSG00000083038	NA	NA	NA	NA	1.51324	3.37311	5.81505	0.561871	1	10.3611	Up
ENSMUSG00000099767	NA	NA	NA	NA	2.82102	3.3731	5.81505	0.561871	1	10.3611	Up
ENSMUSG00000046219	NA	NA	NA	NA	2.21011	3.3731	5.81505	0.561871	1	10.3611	Up
ENSMUSG00000100868	NA	NA	NA	NA	2.21539	3.3731	5.81505	0.561871	1	10.3611	Up
ENSMUSG00000035226	Rims4	regulating synaptic membrane exocytosis 4	NM_183023	241770	2.21011	3.3731	5.81505	0.561871	1	10.3611	Up
ENSMUSG00000057337	Chst3	carbohydrate sulfotransferase 3	NM_016803	53374	2.2195	3.3731	5.81505	0.561871	1	10.3611	Up
ENSMUSG00000083015	NA	NA	NA	NA	2.22947	3.3731	5.81505	0.561871	1	10.3611	Up
ENSMUSG00000099696	2900052N01Rik	RIKEN cDNA 2900052N01 gene	NR_015605	73040	2.24003	3.3731	5.81505	0.561871	1	10.3611	Up
ENSMUSG00000031449	Atp4b	ATPase, H+/K+ exchanging, beta polypeptide	NM_009724	11945	2.24003	3.3731	5.81505	0.561871	1	10.3611	Up
ENSMUSG00000043659	Npsr1	neuropeptide S receptor 1	NM_175678	319239	2.26353	3.3731	5.81505	0.561871	1	10.3611	Up
ENSMUSG00000056494	Cngb3	cyclic nucleotide gated channel beta 3	NM_013927	30952	3.06397	3.3731	5.81505	0.561871	1	10.3611	Up
ENSMUSG00000021337	Scgn	secretagogin, EF-hand calcium binding protein	NM_145399	214189	3.10562	3.3731	5.81505	0.561871	1	10.3611	Up
ENSMUSG00000112379	NA	NA	NA	NA	3.11268	3.3731	5.81505	0.561871	1	10.3611	Up
ENSMUSG00000094200	Olfr237-ps1	olfactory receptor 237, pseudogene 1	NM_146654	258648	2.41171	3.3731	5.81505	0.561871	1	10.3611	Up
ENSMUSG00000114519	NA	NA	NA	NA	3.35505	3.3731	5.81505	0.561871	1	10.3611	Up
ENSMUSG00000029757	Dync1i1	dynein cytoplasmic 1 intermediate chain 1	NM_001191023	13426	2.53639	3.3731	5.81505	0.561871	1	10.3611	Up
ENSMUSG00000099592	NA	NA	NA	NA	2.527	3.3731	5.81505	0.561871	1	10.3611	Up
ENSMUSG00000046748	Tmem45a2	transmembrane protein 45A2	NM_001358101	69457	2.53701	3.3731	5.81505	0.561871	1	10.3611	Up
ENSMUSG00000040310	Alx4	aristaless-like homeobox 4	NM_007442	11695	2.78287	3.3731	5.81505	0.561872	1	10.361	Up
ENSMUSG00000114935	NA	NA	NA	NA	2.79871	3.3731	5.81505	0.561872	1	10.361	Up
ENSMUSG00000042345	Ubash3a	ubiquitin associated and SH3 domain containing, A	NM_177823	328795	2.85745	3.3731	5.81505	0.561872	1	10.361	Up
ENSMUSG00000114728	NA	NA	NA	NA	1.78905	3.3731	5.81505	0.561872	1	10.361	Up
ENSMUSG00000082190	NA	NA	NA	NA	1.64204	3.3731	5.81505	0.561872	1	10.361	Up
ENSMUSG00000107653	Gm31520	sterol-C5-desaturase pseudogene	NR_136927	102633773	1.65379	3.3731	5.81505	0.561872	1	10.361	Up
ENSMUSG00000036437	Npy1r	neuropeptide Y receptor Y1	NM_001358955	18166	1.65379	3.3731	5.81505	0.561872	1	10.361	Up
ENSMUSG00000040724	Kcna2	potassium voltage-gated channel, shaker-related subfamily, member 2	NM_008417	16490	1.65907	3.3731	5.81505	0.561872	1	10.361	Up
ENSMUSG00000081664	NA	NA	NA	NA	2.82335	3.3731	5.81505	0.561872	1	10.361	Up
ENSMUSG00000097299	NA	NA	NA	NA	2.82335	3.3731	5.81505	0.561872	1	10.361	Up
ENSMUSG00000104121	NA	NA	NA	NA	1.78289	3.37309	5.81505	0.561872	1	10.361	Up
ENSMUSG00000101397	Mug-ps1	murinoglobulin, pseudogene 1	NR_027619	17835	3.02557	3.37309	5.81505	0.561872	1	10.361	Up
ENSMUSG00000020545	Lrrc72	leucine rich repeat containing 72	NM_001177877	71156	2.96918	3.37309	5.81505	0.561872	1	10.361	Up
ENSMUSG00000082114	NA	NA	NA	NA	3.7453	3.37309	5.81505	0.561872	1	10.361	Up
ENSMUSG00000087236	Kif28	kinesin family member 28	XM_017314039	383592	2.09156	3.37309	5.81505	0.561872	1	10.361	Up
ENSMUSG00000027880	Slc25a54	solute carrier family 25, member 54	NM_029054	74686	2.08071	3.37309	5.81505	0.561872	1	10.361	Up
ENSMUSG00000086770	NA	NA	NA	NA	1.81077	3.37309	5.81505	0.561872	1	10.361	Up
ENSMUSG00000113584	NA	NA	NA	NA	3.26084	3.37309	5.81505	0.561872	1	10.361	Up
ENSMUSG00000112755	NA	NA	NA	NA	3.42076	3.37309	5.81505	0.561872	1	10.361	Up
ENSMUSG00000105223	NA	NA	NA	NA	3.47716	3.37309	5.81505	0.561872	1	10.361	Up
ENSMUSG00000025497	Cdhr5	cadherin-related family member 5	NM_001114322	72040	3.37147	3.37309	5.81505	0.561873	1	10.361	Up
ENSMUSG00000107736	NA	NA	NA	NA	1.95073	3.37309	5.81505	0.561873	1	10.361	Up
ENSMUSG00000036887	C1qa	complement component 1, q subcomponent, alpha polypeptide	NM_007572	12259	4.56862	3.37309	5.81505	0.561873	1	10.361	Up
ENSMUSG00000112384	NA	NA	NA	NA	3.85978	3.37308	5.81505	0.561873	1	10.361	Up
ENSMUSG00000022657	Cd96	CD96 antigen	NM_032465	84544	2.2465	3.37308	5.81504	0.561873	1	10.3609	Up
ENSMUSG00000118033	NA	NA	NA	NA	2.2465	3.37308	5.81504	0.561873	1	10.3609	Up
ENSMUSG00000117793	NA	NA	NA	NA	2.25178	3.37308	5.81504	0.561873	1	10.3609	Up
ENSMUSG00000102474	NA	NA	NA	NA	4.83505	3.37308	5.81504	0.561873	1	10.3609	Up
ENSMUSG00000045392	Olfr1033	olfactory receptor 1033	NM_146578	258571	2.37119	3.37308	5.81504	0.561874	1	10.3609	Up
ENSMUSG00000115456	NA	NA	NA	NA	2.52408	3.37308	5.81504	0.561874	1	10.3609	Up
ENSMUSG00000116066	NA	NA	NA	NA	2.52408	3.37308	5.81504	0.561874	1	10.3609	Up
ENSMUSG00000102722	NA	NA	NA	NA	2.22008	3.37308	5.81504	0.561874	1	10.3609	Up
ENSMUSG00000097735	D930032P07Rik	RIKEN cDNA D930032P07 gene	NR_045330	320176	2.24358	3.37308	5.81504	0.561874	1	10.3609	Up
ENSMUSG00000086474	NA	NA	NA	NA	5.24118	3.37308	5.81504	0.561874	1	10.3609	Up
ENSMUSG00000047220	Ccdc36	coiled-coil domain containing 36	NM_001135198	434438	2.97036	3.37308	5.81504	0.561874	1	10.3609	Up
ENSMUSG00000118159	NA	NA	NA	NA	2.81574	3.37308	5.81504	0.561874	1	10.3609	Up
ENSMUSG00000035582	Gdpd4	glycerophosphodiester phosphodiesterase domain containing 4	NM_177696	233537	2.82571	3.37308	5.81504	0.561874	1	10.3609	Up
ENSMUSG00000107050	NA	NA	NA	NA	2.38677	3.37308	5.81504	0.561874	1	10.3609	Up
ENSMUSG00000089014	NA	NA	NA	NA	3.36267	3.37308	5.81504	0.561874	1	10.3609	Up
ENSMUSG00000086842	NA	NA	NA	NA	3.10034	3.37307	5.81504	0.561874	1	10.3609	Up
ENSMUSG00000020419	Hormad2	HORMA domain containing 2	NM_029458	75828	2.52172	3.37307	5.81504	0.561874	1	10.3609	Up
ENSMUSG00000106059	NA	NA	NA	NA	2.53288	3.37307	5.81504	0.561874	1	10.3609	Up
ENSMUSG00000083942	NA	NA	NA	NA	2.55519	3.37307	5.81504	0.561874	1	10.3609	Up
ENSMUSG00000020810	Cygb	cytoglobin	NM_030206	114886	2.53875	3.37307	5.81504	0.561874	1	10.3609	Up
ENSMUSG00000109107	NA	NA	NA	NA	2.6661	3.37307	5.81504	0.561875	1	10.3609	Up
ENSMUSG00000097293	NA	NA	NA	NA	2.65229	3.37307	5.81504	0.561875	1	10.3609	Up
ENSMUSG00000028528	Dnajc6	DnaJ heat shock protein family (Hsp40) member C6	NM_001164583	72685	2.86037	3.37307	5.81504	0.561875	1	10.3608	Up
ENSMUSG00000115041	NA	NA	NA	NA	2.53054	3.37307	5.81504	0.561875	1	10.3608	Up
ENSMUSG00000105541	NA	NA	NA	NA	3.52082	3.37307	5.81504	0.561875	1	10.3608	Up
ENSMUSG00000062181	Ces3b	carboxylesterase 3B	NM_001159415	13909	4.08105	3.37307	5.81504	0.561875	1	10.3608	Up
ENSMUSG00000105986	NA	NA	NA	NA	2.81807	3.37307	5.81504	0.561875	1	10.3608	Up
ENSMUSG00000042976	9930038B18Rik	RIKEN cDNA 9930038B18 gene	NM_176929	319503	3.15439	3.37307	5.81504	0.561875	1	10.3608	Up
ENSMUSG00000049109	Themis	thymocyte selection associated	NM_001305663	210757	3.2908	3.37307	5.81504	0.561875	1	10.3608	Up
ENSMUSG00000060566	NA	NA	NA	NA	3.15672	3.37306	5.81504	0.561875	1	10.3608	Up
ENSMUSG00000023885	Thbs2	thrombospondin 2	NM_011581	21826	3.15672	3.37306	5.81504	0.561875	1	10.3608	Up
ENSMUSG00000109268	NA	NA	NA	NA	3.11975	3.37306	5.81504	0.561875	1	10.3608	Up
ENSMUSG00000097440	NA	NA	NA	NA	2.81693	3.37306	5.81504	0.561875	1	10.3608	Up
ENSMUSG00000026285	Pdcd1	programmed cell death 1	NM_008798	18566	2.84685	3.37306	5.81504	0.561875	1	10.3608	Up
ENSMUSG00000080478	Snord23	small nucleolar RNA, C/D box 23	NR_028539	100217441	3.45516	3.37306	5.81504	0.561875	1	10.3608	Up
ENSMUSG00000035831	Krt25	keratin 25	NM_133730	70810	3.40143	3.37306	5.81504	0.561876	1	10.3608	Up
ENSMUSG00000044550	Tceal3	transcription elongation factor A (SII)-like 3	NM_001029978	594844	3.45602	3.37306	5.81504	0.561876	1	10.3608	Up
ENSMUSG00000082357	NA	NA	NA	NA	3.2773	3.37306	5.81504	0.561876	1	10.3608	Up
ENSMUSG00000067591	Klra3	killer cell lectin-like receptor, subfamily A, member 3	NM_001289604	16634	3.79752	3.37306	5.81504	0.561876	1	10.3608	Up
ENSMUSG00000085180	NA	NA	NA	NA	3.82599	3.37306	5.81504	0.561876	1	10.3608	Up
ENSMUSG00000006389	Mpl	myeloproliferative leukemia virus oncogene	NM_001122949	17480	2.24886	3.37306	5.81504	0.561876	1	10.3608	Up
ENSMUSG00000114033	NA	NA	NA	NA	3.86765	3.37306	5.81504	0.561876	1	10.3608	Up
ENSMUSG00000048602	Morc2b	microrchidia 2B	NM_001360203	240069	3.59247	3.37306	5.81504	0.561876	1	10.3608	Up
ENSMUSG00000109049	NA	NA	NA	NA	3.29609	3.37306	5.81504	0.561876	1	10.3608	Up
ENSMUSG00000019775	Rgs17	regulator of G-protein signaling 17	NM_001161822	56533	4.00644	3.37306	5.81504	0.561876	1	10.3607	Up
ENSMUSG00000039977	Deup1	deuterosome assembly protein 1	NM_181816	234964	3.68308	3.37306	5.81504	0.561876	1	10.3607	Up
ENSMUSG00000108496	NA	NA	NA	NA	3.43313	3.37306	5.81504	0.561876	1	10.3607	Up
ENSMUSG00000069806	Cacng7	calcium channel, voltage-dependent, gamma subunit 7	NM_133189	81904	3.44661	3.37306	5.81504	0.561876	1	10.3607	Up
ENSMUSG00000101132	NA	NA	NA	NA	4.31338	3.37305	5.81504	0.561876	1	10.3607	Up
ENSMUSG00000039364	Sectm1b	secreted and transmembrane 1B	NM_026907	58210	3.44192	3.37305	5.81504	0.561876	1	10.3607	Up
ENSMUSG00000118428	NA	NA	NA	NA	3.86854	3.37305	5.81504	0.561877	1	10.3607	Up
ENSMUSG00000035472	Slc25a21	solute carrier family 25 (mitochondrial oxodicarboxylate carrier), member 21	NM_001167976	217593	3.90996	3.37305	5.81504	0.561877	1	10.3607	Up
ENSMUSG00000105691	NA	NA	NA	NA	2.51821	3.37305	5.81504	0.561877	1	10.3607	Up
ENSMUSG00000050919	Zfp366	zinc finger protein 366	NM_001004149	238803	3.73827	3.37305	5.81504	0.561877	1	10.3607	Up
ENSMUSG00000030218	Mgp	matrix Gla protein	NM_008597	17313	4.17575	3.37305	5.81504	0.561877	1	10.3607	Up
ENSMUSG00000011171	Vipr2	vasoactive intestinal peptide receptor 2	NM_009511	22355	3.99179	3.37305	5.81504	0.561877	1	10.3607	Up
ENSMUSG00000118496	NA	NA	NA	NA	4.13935	3.37305	5.81504	0.561877	1	10.3607	Up
ENSMUSG00000108860	NA	NA	NA	NA	4.34335	3.37305	5.81504	0.561877	1	10.3607	Up
ENSMUSG00000015599	Ttbk1	tau tubulin kinase 1	NM_001162864	106763	4.20866	3.37305	5.81504	0.561877	1	10.3607	Up
ENSMUSG00000022449	Adamts20	a disintegrin-like and metallopeptidase (reprolysin type) with thrombospondin type 1 motif, 20	NM_001164785	223838	2.83452	3.37305	5.81504	0.561877	1	10.3607	Up
ENSMUSG00000104874	NA	NA	NA	NA	2.53347	3.37305	5.81504	0.561877	1	10.3607	Up
ENSMUSG00000041670	Rims1	regulating synaptic membrane exocytosis 1	NM_001012623	116837	3.96888	3.37305	5.81504	0.561877	1	10.3607	Up
ENSMUSG00000086216	NA	NA	NA	NA	4.68368	3.37305	5.81504	0.561877	1	10.3607	Up
ENSMUSG00000065752	NA	NA	NA	NA	4.79668	3.37304	5.81504	0.561878	1	10.3607	Up
ENSMUSG00000111717	NA	NA	NA	NA	4.65555	3.37304	5.81504	0.561878	1	10.3607	Up
ENSMUSG00000020218	Wif1	Wnt inhibitory factor 1	NM_011915	24117	4.31222	3.37304	5.81504	0.561878	1	10.3607	Up
ENSMUSG00000111318	NA	NA	NA	NA	5.39022	3.37304	5.81504	0.561878	1	10.3607	Up
ENSMUSG00000054266	Serpinb9d	serine (or cysteine) peptidase inhibitor, clade B, member 9d	NM_011460	20726	4.69952	3.37304	5.81504	0.561878	1	10.3607	Up
ENSMUSG00000026109	Tmeff2	transmembrane protein with EGF-like and two follistatin-like domains 2	NM_019790	56363	3.97886	3.37304	5.81504	0.561878	1	10.3607	Up
ENSMUSG00000101969	Gm20125	predicted gene, 20125	NR_038020	100504235	3.76267	3.37304	5.81504	0.561878	1	10.3606	Up
ENSMUSG00000050765	Gm5084	predicted gene 5084	NM_177810	100503759	5.2318	3.37304	5.81504	0.561878	1	10.3606	Up
ENSMUSG00000035811	Ugt2b35	UDP glucuronosyltransferase 2 family, polypeptide B35	NM_172881	243085	3.45426	3.37304	5.81504	0.561878	1	10.3606	Up
ENSMUSG00000059146	Ntrk3	neurotrophic tyrosine kinase, receptor, type 3	NM_008746	18213	3.91906	3.37304	5.81504	0.561878	1	10.3606	Up
ENSMUSG00000038623	Tm6sf1	transmembrane 6 superfamily member 1	NM_001291282	107769	3.68515	3.37304	5.81504	0.561878	1	10.3606	Up
ENSMUSG00000075408	6030408B16Rik	RIKEN cDNA 6030408B16 gene	NR_033803	77717	4.96857	3.37304	5.81504	0.561878	1	10.3606	Up
ENSMUSG00000038642	Ctss	cathepsin S	NM_001267695	13040	3.10095	3.37304	5.81504	0.561878	1	10.3606	Up
ENSMUSG00000087312	NA	NA	NA	NA	3.70832	3.37304	5.81504	0.561878	1	10.3606	Up
ENSMUSG00000074628	Tldc2	TBC/LysM associated domain containing 2	NM_001177439	383766	3.84828	3.37304	5.81504	0.561878	1	10.3606	Up
ENSMUSG00000020481	Ankrd36	ankyrin repeat domain 36	NM_023816	76389	3.42549	3.37304	5.81504	0.561878	1	10.3606	Up
ENSMUSG00000039981	Zc3h12d	zinc finger CCCH type containing 12D	NM_172785	237256	5.51588	3.37304	5.81504	0.561879	1	10.3606	Up
ENSMUSG00000021624	Cd180	CD180 antigen	NM_001360519	17079	3.13002	3.37304	5.81504	0.561879	1	10.3606	Up
ENSMUSG00000021439	Ctsq	cathepsin Q	NM_029636	104002	3.69013	3.37303	5.81504	0.561879	1	10.3606	Up
ENSMUSG00000017064	Prl5a1	prolactin family 5, subfamily a, member 1	NM_023746	28078	7.70883	3.37303	5.81504	0.561879	1	10.3606	Up
ENSMUSG00000000247	Lhx2	LIM homeobox protein 2	NM_001290646	16870	3.96009	3.37303	5.81504	0.561879	1	10.3606	Up
ENSMUSG00000066071	Cyp4a12a	cytochrome P450, family 4, subfamily a, polypeptide 12a	NM_177406	277753	3.71891	3.37303	5.81504	0.561879	1	10.3606	Up
ENSMUSG00000104861	3110039M20Rik	RIKEN cDNA 3110039M20 gene	NR_026733	67293	3.28318	3.37303	5.81504	0.561879	1	10.3606	Up
ENSMUSG00000030270	Cpne9	copine family member IX	NM_170673	211232	6.47502	3.37303	5.81504	0.561879	1	10.3606	Up
ENSMUSG00000110377	NA	NA	NA	NA	3.41022	3.37303	5.81504	0.561879	1	10.3606	Up
ENSMUSG00000031936	Hephl1	hephaestin-like 1	NM_001164797	244698	4.0012	3.37303	5.81504	0.561879	1	10.3605	Up
ENSMUSG00000022494	Shisa9	shisa family member 9	NM_001174086	72555	3.73712	3.37303	5.81504	0.561879	1	10.3605	Up
ENSMUSG00000117572	NA	NA	NA	NA	3.70891	3.37303	5.81504	0.561879	1	10.3605	Up
ENSMUSG00000033207	Mamdc2	MAM domain containing 2	NM_174857	71738	4.1928	3.37303	5.81504	0.56188	1	10.3605	Up
ENSMUSG00000025014	Dntt	deoxynucleotidyltransferase, terminal	NM_001043228	21673	5.57929	3.37303	5.81504	0.56188	1	10.3605	Up
ENSMUSG00000028876	Epha10	Eph receptor A10	NM_001256432	230735	3.56339	3.37303	5.81504	0.56188	1	10.3605	Up
ENSMUSG00000060843	Ctnna3	catenin (cadherin associated protein), alpha 3	NM_001164376	216033	4.42956	3.37302	5.81504	0.56188	1	10.3605	Up
ENSMUSG00000102931	NA	NA	NA	NA	3.70305	3.37302	5.81504	0.56188	1	10.3605	Up
ENSMUSG00000046280	She	src homology 2 domain-containing transforming protein E	NM_172530	214547	4.02465	3.37302	5.81504	0.56188	1	10.3605	Up
ENSMUSG00000032473	Cldn18	claudin 18	NM_001194921	56492	3.71832	3.37302	5.81504	0.56188	1	10.3605	Up
ENSMUSG00000089994	NA	NA	NA	NA	4.16933	3.37302	5.81504	0.56188	1	10.3605	Up
ENSMUSG00000023046	Igfbp6	insulin-like growth factor binding protein 6	NM_008344	16012	3.9824	3.37302	5.81504	0.56188	1	10.3605	Up
ENSMUSG00000114488	NA	NA	NA	NA	3.85653	3.37302	5.81504	0.56188	1	10.3605	Up
ENSMUSG00000092540	NA	NA	NA	NA	8.35611	3.37301	5.81504	0.561881	1	10.3604	Up
ENSMUSG00000075286	Gm1968	predicted gene 1968	NM_001033403	328657	5.38645	3.37301	5.81504	0.561881	1	10.3604	Up
ENSMUSG00000030109	Slc6a12	solute carrier family 6 (neurotransmitter transporter, betaine/GABA), member 12	NM_001347433	14411	6.28025	3.37301	5.81504	0.561881	1	10.3604	Up
ENSMUSG00000086335	NA	NA	NA	NA	5.54289	3.37301	5.81504	0.561881	1	10.3604	Up
ENSMUSG00000020395	Itk	IL2 inducible T cell kinase	NM_001281965	16428	4.87497	3.37301	5.81504	0.561881	1	10.3604	Up
ENSMUSG00000038209	Itln1	intelectin 1 (galactofuranose binding)	NM_010584	16429	5.3427	3.37301	5.81504	0.561881	1	10.3604	Up
ENSMUSG00000080850	NA	NA	NA	NA	4.77438	3.37301	5.81504	0.561881	1	10.3604	Up
ENSMUSG00000109074	NA	NA	NA	NA	4.60916	3.37301	5.81504	0.561882	1	10.3604	Up
ENSMUSG00000078949	R3hdml	R3H domain containing-like	NM_001099331	100043899	5.61087	3.37301	5.81504	0.561882	1	10.3604	Up
ENSMUSG00000024300	Myo1f	myosin IF	NM_053214	17916	6.38735	3.373	5.81504	0.561882	1	10.3604	Up
ENSMUSG00000097525	NA	NA	NA	NA	5.42632	3.373	5.81504	0.561882	1	10.3604	Up
ENSMUSG00000097339	Gm26671	predicted gene, 26671	XR_001783841	102635136	5.86527	3.373	5.81504	0.561882	1	10.3604	Up
ENSMUSG00000092349	Platr17	pluripotency associated transcript 17	NR_040470	474160	5.46534	3.373	5.81504	0.561883	1	10.3603	Up
ENSMUSG00000101702	NA	NA	NA	NA	5.3204	3.373	5.81504	0.561883	1	10.3603	Up
ENSMUSG00000023336	Wfdc1	WAP four-disulfide core domain 1	NM_023395	67866	5.6382	3.373	5.81504	0.561883	1	10.3603	Up
ENSMUSG00000026586	Prrx1	paired related homeobox 1	NM_001025570	18933	5.4953	3.373	5.81504	0.561883	1	10.3603	Up
ENSMUSG00000086296	NA	NA	NA	NA	6.30336	3.373	5.81504	0.561883	1	10.3603	Up
ENSMUSG00000040896	Kcnd3	potassium voltage-gated channel, Shal-related family, member 3	NM_001039347	56543	5.63495	3.373	5.81504	0.561883	1	10.3603	Up
ENSMUSG00000078591	Hs3st4	heparan sulfate (glucosamine) 3-O-sulfotransferase 4	NM_001252072	628779	6.58094	3.373	5.81504	0.561883	1	10.3603	Up
ENSMUSG00000048988	Elfn1	leucine rich repeat and fibronectin type III, extracellular 1	NM_175522	243312	6.34443	3.37299	5.81504	0.561883	1	10.3603	Up
ENSMUSG00000100554	NA	NA	NA	NA	6.99002	3.37299	5.81504	0.561884	1	10.3603	Up
ENSMUSG00000105241	NA	NA	NA	NA	7.89722	3.37299	5.81504	0.561884	1	10.3603	Up
ENSMUSG00000098944	Mir8120	microRNA 8120	NR_106200	102465905	6.34327	3.37299	5.81504	0.561884	1	10.3603	Up
ENSMUSG00000074852	Hpse2	heparanase 2	NM_001081257	545291	6.34387	3.37299	5.81504	0.561884	1	10.3603	Up
ENSMUSG00000093622	NA	NA	NA	NA	7.14467	3.37299	5.81504	0.561884	1	10.3602	Up
ENSMUSG00000050538	B230217C12Rik	RIKEN cDNA B230217C12 gene	NM_001080935	68127	6.51494	3.37299	5.81504	0.561884	1	10.3602	Up
ENSMUSG00000118378	NA	NA	NA	NA	7.49878	3.37298	5.81504	0.561885	1	10.3602	Up
ENSMUSG00000081497	NA	NA	NA	NA	8.61298	3.37298	5.81504	0.561885	1	10.3602	Up
ENSMUSG00000109123	NA	NA	NA	NA	7.67573	3.37298	5.81504	0.561885	1	10.3602	Up
ENSMUSG00000025407	Gli1	GLI-Kruppel family member GLI1	NM_010296	14632	9.41226	3.37298	5.81504	0.561885	1	10.3602	Up
ENSMUSG00000084822	NA	NA	NA	NA	11.4115	3.37297	5.81504	0.561886	1	10.3601	Up
ENSMUSG00000021294	Kif26a	kinesin family member 26A	NM_001097621	668303	11.6832	3.37296	5.81504	0.561887	1	10.3601	Up
ENSMUSG00000042157	Sprr2i	small proline-rich protein 2I	NM_011475	20763	11.4799	3.37296	5.81504	0.561887	1	10.36	Up
ENSMUSG00000109714	NA	NA	NA	NA	11.3397	3.37296	5.81504	0.561887	1	10.36	Up
ENSMUSG00000075270	Pde11a	phosphodiesterase 11A	NM_001081033	241489	11.3708	3.37296	5.81504	0.561887	1	10.36	Up
ENSMUSG00000095384	1700001F09Rik	RIKEN cDNA 1700001F09 gene	NM_027940	71826	19.6394	3.37293	5.81504	0.561891	1	10.3598	Up
ENSMUSG00000118210	NA	NA	NA	NA	42.152	3.37289	5.81503	0.561895	1	10.3596	Up
ENSMUSG00000096445	Dcpp1	demilune cell and parotid protein 1	NM_019910	13184	6.92189	3.37246	5.63366	0.549422	1	10.3564	Up
ENSMUSG00000086473	NA	NA	NA	NA	6.17221	3.37242	5.63366	0.549426	1	10.3562	Up
ENSMUSG00000106576	NA	NA	NA	NA	13.2702	3.3723	5.63365	0.54944	1	10.3553	Up
ENSMUSG00000030173	Klra5	killer cell lectin-like receptor, subfamily A, member 5	NM_008463	16636	19.9854	3.37228	5.63365	0.549442	1	10.3552	Up
ENSMUSG00000043631	Ecm2	extracellular matrix protein 2, female organ and adipocyte specific	NM_001012324	407800	18.2625	3.37228	5.63365	0.549442	1	10.3552	Up
ENSMUSG00000111324	NA	NA	NA	NA	21.298	3.37192	5.62043	0.548546	1	10.3526	Up
ENSMUSG00000021539	Lect2	leukocyte cell-derived chemotaxin 2	NM_010702	16841	24.81	3.37191	5.62043	0.548547	1	10.3525	Up
ENSMUSG00000086236	5830418P13Rik	RIKEN cDNA 5830418P13 gene	NR_040466	100529079	43.0772	3.3149	5.60529	0.55426	1	9.95141	Up
ENSMUSG00000035486	Plk5	polo like kinase 5	NM_001347124	216166	132.31	3.31316	5.5996	0.554066	1	9.93942	Up
ENSMUSG00000044122	Proca1	protein interacting with cyclin A1	NM_001045516	216974	25.7012	3.30449	5.60859	0.555738	1	9.87984	Up
ENSMUSG00000014852	Adamts13	a disintegrin-like and metallopeptidase (reprolysin type) with thrombospondin type 1 motif, 13	NM_001001322	279028	13.324	3.29831	5.63414	0.558268	1	9.83764	Up
ENSMUSG00000097115	1810019N24Rik	RIKEN cDNA 1810019N24 gene	XR_391164	69086	7.68142	3.26517	5.62094	0.561313	1	9.6142	Up
ENSMUSG00000104077	NA	NA	NA	NA	22.4314	3.26502	5.62094	0.56133	1	9.6132	Up
ENSMUSG00000117922	NA	NA	NA	NA	168.095	3.26431	5.59851	0.559847	1	9.60852	Up
ENSMUSG00000049848	Ceacam19	carcinoembryonic antigen-related cell adhesion molecule 19	NM_177036	319930	14.0436	3.25613	5.60544	0.561317	1	9.55413	Up
ENSMUSG00000026241	Nppc	natriuretic peptide type C	NM_010933	18159	24.9237	3.25605	5.60544	0.561326	1	9.55365	Up
ENSMUSG00000052551	Adarb2	adenosine deaminase, RNA-specific, B2	NM_001289530	94191	8.14195	3.24762	5.6658	0.56651	1	9.498	Up
ENSMUSG00000030994	D7Ertd443e	DNA segment, Chr 7, ERATO Doi 443, expressed	NM_001081331	71007	21.0815	3.23412	5.60881	0.5642	1	9.40949	Up
ENSMUSG00000083275	NA	NA	NA	NA	3.81044	3.22055	5.63469	0.567622	1	9.32139	Up
ENSMUSG00000044296	Zfp879	zinc finger protein 879	NM_001290779	214779	4.40315	3.2205	5.63468	0.567628	1	9.32108	Up
ENSMUSG00000117785	NA	NA	NA	NA	6.17307	3.22043	5.63468	0.567635	1	9.32066	Up
ENSMUSG00000116884	C130040N14Rik	RIKEN cDNA C130040N14 gene	NM_001033818	619324	7.34151	3.2204	5.63468	0.567639	1	9.32048	Up
ENSMUSG00000058567	NA	NA	NA	NA	6.89756	3.22038	5.63468	0.567642	1	9.32029	Up
ENSMUSG00000084333	NA	NA	NA	NA	9.46827	3.22034	5.63468	0.567646	1	9.32008	Up
ENSMUSG00000016756	Cmah	cytidine monophospho-N-acetylneuraminic acid hydroxylase	NM_001111110	12763	10.8749	3.22032	5.63468	0.567649	1	9.31994	Up
ENSMUSG00000029522	Pla2g1b	phospholipase A2, group IB, pancreas	NM_001356586	18778	18.4798	3.22029	5.63468	0.567653	1	9.31971	Up
ENSMUSG00000024210	Ip6k3	inositol hexaphosphate kinase 3	NM_173027	271424	18.7932	3.22028	5.63468	0.567653	1	9.31971	Up
ENSMUSG00000098098	Bvht	braveheart long non-coding RNA	NR_045420	545261	23.7813	3.21949	5.60311	0.565569	1	9.31454	Up
ENSMUSG00000103532	NA	NA	NA	NA	15.0858	3.20846	5.62122	0.568151	1	9.24364	Up
ENSMUSG00000116572	NA	NA	NA	NA	72.5218	3.1975	5.60893	0.568628	1	9.17368	Up
ENSMUSG00000116033	NA	NA	NA	NA	21.8919	3.15601	5.6139	0.573996	1	8.91359	Up
ENSMUSG00000096001	2610528A11Rik	RIKEN cDNA 2610528A11 gene	NM_001206684	70045	14.142	3.14958	5.62153	0.575295	1	8.87396	Up
ENSMUSG00000107942	NA	NA	NA	NA	4.53856	3.13801	5.63529	0.57763	1	8.80308	Up
ENSMUSG00000112350	NA	NA	NA	NA	9.37252	3.13791	5.63528	0.577641	1	8.8025	Up
ENSMUSG00000103948	4930594C11Rik	G1 to S phase transition pseudogene	NR_024017	77633	12.3903	3.13785	5.63528	0.577649	1	8.80214	Up
ENSMUSG00000066178	NA	NA	NA	NA	18.2391	3.13782	5.63528	0.577652	1	8.80196	Up
ENSMUSG00000022203	Efs	embryonal Fyn-associated substrate	NM_010112	13644	25.2383	3.13052	5.60579	0.576541	1	8.7575	Up
ENSMUSG00000118376	NA	NA	NA	NA	35.3024	3.13049	5.60579	0.576544	1	8.75735	Up
ENSMUSG00000046480	Scn4b	sodium channel, type IV, beta	NM_001013390	399548	59.4367	3.13045	5.60579	0.57655	1	8.75709	Up
ENSMUSG00000042251	Pm20d1	peptidase M20 domain containing 1	NM_001357478	212933	87.5892	3.13042	5.60579	0.576553	1	8.75692	Up
ENSMUSG00000113102	NA	NA	NA	NA	2.27392	3.11033	5.66747	0.58314	1	8.63582	Up
ENSMUSG00000030495	Slc7a10	solute carrier family 7 (cationic amino acid transporter, y+ system), member 10	NM_017394	53896	3.14773	3.11027	5.66747	0.583147	1	8.63545	Up
ENSMUSG00000100959	NA	NA	NA	NA	3.94501	3.11025	5.66747	0.58315	1	8.63533	Up
ENSMUSG00000059864	Olfr1393	olfactory receptor 1393	NM_146471	258463	4.75891	3.11018	5.66747	0.583158	1	8.6349	Up
ENSMUSG00000084264	NA	NA	NA	NA	4.90886	3.11018	5.66747	0.583158	1	8.63488	Up
ENSMUSG00000026387	Sctr	secretin receptor	NM_001012322	319229	6.40588	3.11016	5.66747	0.58316	1	8.63479	Up
ENSMUSG00000066684	Pilrb1	paired immunoglobin-like type 2 receptor beta 1	NM_133209	170741	5.39745	3.11016	5.66747	0.583161	1	8.63477	Up
ENSMUSG00000020327	Fgf22	fibroblast growth factor 22	NM_023304	67112	9.3378	3.1101	5.66746	0.583167	1	8.63444	Up
ENSMUSG00000026051	1500015O10Rik	RIKEN cDNA 1500015O10 gene	NM_024283	78896	5.46563	3.08836	5.62187	0.582767	1	8.50528	Up
ENSMUSG00000038074	Fkbp14	FK506 binding protein 14	NM_001363792	231997	16.355	3.05982	5.61432	0.585751	1	8.33868	Up
ENSMUSG00000063683	Glyat	glycine-N-acyltransferase	NM_145935	107146	16.7848	3.05981	5.61432	0.585752	1	8.33866	Up
ENSMUSG00000107713	NA	NA	NA	NA	4.51081	3.05053	5.63597	0.588327	1	8.28519	Up
ENSMUSG00000026527	Rgs7	regulator of G protein signaling 7	NM_001199003	24012	5.57889	3.05051	5.63596	0.58833	1	8.28506	Up
ENSMUSG00000082023	NA	NA	NA	NA	5.67246	3.05051	5.63596	0.58833	1	8.28504	Up
ENSMUSG00000089811	NA	NA	NA	NA	6.17632	3.05047	5.63596	0.588335	1	8.2848	Up
ENSMUSG00000104822	NA	NA	NA	NA	9.71445	3.05043	5.63596	0.58834	1	8.28457	Up
ENSMUSG00000106380	NA	NA	NA	NA	9.5237	3.05042	5.63596	0.588341	1	8.28452	Up
ENSMUSG00000080715	NA	NA	NA	NA	10.72	3.0504	5.63596	0.588343	1	8.28441	Up
ENSMUSG00000014543	Klra17	killer cell lectin-like receptor, subfamily A, member 17	NM_133203	170733	17.5849	3.05036	5.63596	0.588348	1	8.28418	Up
ENSMUSG00000030693	Klk10	kallikrein related-peptidase 10	NM_133712	69540	39.2164	3.01185	5.60171	0.590808	1	8.06599	Up
ENSMUSG00000023064	Sncg	synuclein, gamma	NM_011430	20618	18.7792	3.0092	5.61455	0.591983	1	8.05117	Up
ENSMUSG00000020333	Acsl6	acyl-CoA synthetase long-chain family member 6	NM_001033597	216739	12.2951	2.99973	5.60963	0.592825	1	7.99851	Up
ENSMUSG00000089265	NA	NA	NA	NA	2.8515	2.95828	5.66951	0.601819	1	7.77196	Up
ENSMUSG00000080465	NA	NA	NA	NA	4.35094	2.95819	5.66951	0.601829	1	7.7715	Up
ENSMUSG00000075256	Cerkl	ceramide kinase-like	NM_001033295	228094	0.606694	2.95816	5.82994	0.611869	1	7.77133	Up
ENSMUSG00000054523	Ms4a5	membrane-spanning 4-domains, subfamily A, member 5	NM_183190	269063	0.606694	2.95816	5.82994	0.611869	1	7.77133	Up
ENSMUSG00000080912	NA	NA	NA	NA	0.606694	2.95816	5.82994	0.611869	1	7.77133	Up
ENSMUSG00000082069	NA	NA	NA	NA	0.606694	2.95816	5.82994	0.611869	1	7.77133	Up
ENSMUSG00000086556	NA	NA	NA	NA	0.606694	2.95816	5.82994	0.611869	1	7.77133	Up
ENSMUSG00000087422	NA	NA	NA	NA	0.606694	2.95816	5.82994	0.611869	1	7.77133	Up
ENSMUSG00000087602	NA	NA	NA	NA	0.606694	2.95816	5.82994	0.611869	1	7.77133	Up
ENSMUSG00000088259	NA	NA	NA	NA	0.606694	2.95816	5.82994	0.611869	1	7.77133	Up
ENSMUSG00000088781	NA	NA	NA	NA	0.606694	2.95816	5.82994	0.611869	1	7.77133	Up
ENSMUSG00000088855	NA	NA	NA	NA	0.606694	2.95816	5.82994	0.611869	1	7.77133	Up
ENSMUSG00000094977	NA	NA	NA	NA	0.606694	2.95816	5.82994	0.611869	1	7.77133	Up
ENSMUSG00000099796	NA	NA	NA	NA	0.606694	2.95816	5.82994	0.611869	1	7.77133	Up
ENSMUSG00000099801	NA	NA	NA	NA	0.606694	2.95816	5.82994	0.611869	1	7.77133	Up
ENSMUSG00000100426	NA	NA	NA	NA	0.606694	2.95816	5.82994	0.611869	1	7.77133	Up
ENSMUSG00000106447	NA	NA	NA	NA	0.606694	2.95816	5.82994	0.611869	1	7.77133	Up
ENSMUSG00000107018	NA	NA	NA	NA	0.606694	2.95816	5.82994	0.611869	1	7.77133	Up
ENSMUSG00000108968	NA	NA	NA	NA	0.606694	2.95816	5.82994	0.611869	1	7.77133	Up
ENSMUSG00000111987	NA	NA	NA	NA	0.606694	2.95816	5.82994	0.611869	1	7.77133	Up
ENSMUSG00000112708	NA	NA	NA	NA	0.606694	2.95816	5.82994	0.611869	1	7.77133	Up
ENSMUSG00000113551	NA	NA	NA	NA	0.606694	2.95816	5.82994	0.611869	1	7.77133	Up
ENSMUSG00000114977	NA	NA	NA	NA	0.606694	2.95816	5.82994	0.611869	1	7.77133	Up
ENSMUSG00000117876	NA	NA	NA	NA	0.606694	2.95816	5.82994	0.611869	1	7.77133	Up
ENSMUSG00000118293	NA	NA	NA	NA	0.606694	2.95816	5.82994	0.611869	1	7.77133	Up
ENSMUSG00000001497	Pax9	paired box 9	NM_011041	18511	0.606694	2.95816	5.82994	0.611869	1	7.77133	Up
ENSMUSG00000089129	NA	NA	NA	NA	7.48526	2.95814	5.66951	0.601835	1	7.77122	Up
ENSMUSG00000086669	NA	NA	NA	NA	0.749884	2.95814	5.82994	0.611871	1	7.77121	Up
ENSMUSG00000108493	NA	NA	NA	NA	0.749884	2.95814	5.82994	0.611871	1	7.77121	Up
ENSMUSG00000089143	NA	NA	NA	NA	0.752524	2.95814	5.82994	0.611871	1	7.77121	Up
ENSMUSG00000112779	NA	NA	NA	NA	0.752524	2.95814	5.82994	0.611871	1	7.77121	Up
ENSMUSG00000086433	Rsf1os1	remodeling and spacing factor 1, opposite strand 1	NR_126461	75448	0.752524	2.95814	5.82994	0.611871	1	7.77121	Up
ENSMUSG00000077194	NA	NA	NA	NA	0.754871	2.95814	5.82994	0.611871	1	7.77121	Up
ENSMUSG00000092909	NA	NA	NA	NA	0.754871	2.95814	5.82994	0.611871	1	7.77121	Up
ENSMUSG00000083081	NA	NA	NA	NA	6.95181	2.95814	5.66951	0.601836	1	7.77119	Up
ENSMUSG00000106741	4930513D17Rik	RIKEN cDNA 4930513D17 gene	NR_045416	75095	6.37788	2.95813	5.66951	0.601836	1	7.77119	Up
ENSMUSG00000039540	4921524L21Rik	RIKEN cDNA 4921524L21 gene	NM_001362874	70901	0.898354	2.95813	5.82994	0.611872	1	7.77116	Up
ENSMUSG00000030636	NA	NA	NA	NA	0.898354	2.95813	5.82994	0.611872	1	7.77116	Up
ENSMUSG00000115831	NA	NA	NA	NA	0.898354	2.95813	5.82994	0.611872	1	7.77116	Up
ENSMUSG00000081433	NA	NA	NA	NA	0.903049	2.95813	5.82994	0.611872	1	7.77116	Up
ENSMUSG00000081868	NA	NA	NA	NA	0.903049	2.95813	5.82994	0.611872	1	7.77116	Up
ENSMUSG00000085450	NA	NA	NA	NA	0.903049	2.95813	5.82994	0.611872	1	7.77116	Up
ENSMUSG00000112747	NA	NA	NA	NA	0.910102	2.95813	5.82994	0.611872	1	7.77116	Up
ENSMUSG00000117410	NA	NA	NA	NA	1.04418	2.95813	5.82994	0.611873	1	7.77114	Up
ENSMUSG00000089914	4930486I03Rik	RIKEN cDNA 4930486I03 gene	NR_045734	75028	1.05123	2.95813	5.82994	0.611873	1	7.77114	Up
ENSMUSG00000087808	NA	NA	NA	NA	1.06181	2.95813	5.82994	0.611873	1	7.77114	Up
ENSMUSG00000076534	NA	NA	NA	NA	8.81191	2.95812	5.66951	0.601837	1	7.77112	Up
ENSMUSG00000107628	NA	NA	NA	NA	1.19001	2.95812	5.82994	0.611873	1	7.77112	Up
ENSMUSG00000109485	NA	NA	NA	NA	8.27603	2.95812	5.66951	0.601838	1	7.7711	Up
ENSMUSG00000112558	NA	NA	NA	NA	0.895714	2.95812	5.82994	0.611874	1	7.77109	Up
ENSMUSG00000043873	Chil5	chitinase-like 5	NM_001080816	229687	1.46583	2.95812	5.82994	0.611874	1	7.77109	Up
ENSMUSG00000100755	NA	NA	NA	NA	1.49576	2.95812	5.82994	0.611874	1	7.77109	Up
ENSMUSG00000108827	Olfr1310	olfactory receptor 1310	NM_146449	258441	1.49576	2.95812	5.82994	0.611874	1	7.77109	Up
ENSMUSG00000104736	NA	NA	NA	NA	1.51692	2.95812	5.82994	0.611874	1	7.77109	Up
ENSMUSG00000112819	NA	NA	NA	NA	1.94029	2.95811	5.82994	0.611874	1	7.77106	Up
ENSMUSG00000049928	Glp2r	glucagon-like peptide 2 receptor	NM_175681	93896	1.97203	2.95811	5.82994	0.611874	1	7.77106	Up
ENSMUSG00000093120	Mir3474	microRNA 3474	NR_037312	100499529	1.05828	2.95811	5.82994	0.611875	1	7.77105	Up
ENSMUSG00000097557	C130060C02Rik	RIKEN cDNA C130060C02 gene	NR_045355	100502653	2.50249	2.95811	5.82994	0.611875	1	7.77103	Up
ENSMUSG00000105217	NA	NA	NA	NA	1.20176	2.9581	5.82994	0.611876	1	7.771	Up
ENSMUSG00000110653	NA	NA	NA	NA	1.20176	2.9581	5.82994	0.611876	1	7.771	Up
ENSMUSG00000103502	NA	NA	NA	NA	1.20646	2.9581	5.82994	0.611876	1	7.771	Up
ENSMUSG00000019815	Zc2hc1b	zinc finger, C2HC-type containing 1B	NM_029172	75122	1.33116	2.9581	5.82994	0.611876	1	7.771	Up
ENSMUSG00000065304	NA	NA	NA	NA	11.3493	2.95809	5.6695	0.601841	1	7.77096	Up
ENSMUSG00000046961	Gpr156	G protein-coupled receptor 156	NM_153394	239845	1.48578	2.95809	5.82994	0.611877	1	7.77095	Up
ENSMUSG00000096022	NA	NA	NA	NA	1.63396	2.95809	5.82994	0.611877	1	7.77094	Up
ENSMUSG00000087720	NA	NA	NA	NA	1.63924	2.95809	5.82994	0.611877	1	7.77094	Up
ENSMUSG00000081720	NA	NA	NA	NA	1.7575	2.95809	5.82994	0.611877	1	7.77092	Up
ENSMUSG00000078616	NA	NA	NA	NA	1.651	2.95809	5.82994	0.611877	1	7.77092	Up
ENSMUSG00000108855	NA	NA	NA	NA	2.50483	2.95809	5.82994	0.611877	1	7.77092	Up
ENSMUSG00000001168	Oas1h	2'-5' oligoadenylate synthetase 1H	NM_001159934	246729	1.79096	2.95808	5.82994	0.611877	1	7.77091	Up
ENSMUSG00000113134	NA	NA	NA	NA	2.10671	2.95808	5.82994	0.611878	1	7.77091	Up
ENSMUSG00000027233	Patl2	protein associated with topoisomerase II homolog 2 (yeast)	NM_026251	67578	1.90597	2.95808	5.82994	0.611878	1	7.7709	Up
ENSMUSG00000115715	NA	NA	NA	NA	1.47934	2.95808	5.82994	0.611878	1	7.77089	Up
ENSMUSG00000091306	NA	NA	NA	NA	2.07265	2.95808	5.82994	0.611878	1	7.77088	Up
ENSMUSG00000103930	NA	NA	NA	NA	2.10024	2.95808	5.82994	0.611878	1	7.77088	Up
ENSMUSG00000021799	Opn4	opsin 4 (melanopsin)	NM_001128599	30044	3.26391	2.95807	5.82994	0.611879	1	7.77086	Up
ENSMUSG00000099373	NA	NA	NA	NA	2.36487	2.95807	5.82994	0.611879	1	7.77086	Up
ENSMUSG00000115600	NA	NA	NA	NA	1.49666	2.95807	5.82994	0.611879	1	7.77086	Up
ENSMUSG00000113702	NA	NA	NA	NA	1.49812	2.95807	5.82994	0.611879	1	7.77084	Up
ENSMUSG00000074939	Chrm5	cholinergic receptor, muscarinic 5	NM_205783	213788	2.96347	2.95807	5.82994	0.611879	1	7.77083	Up
ENSMUSG00000097558	NA	NA	NA	NA	3.34315	2.95806	5.82994	0.61188	1	7.7708	Up
ENSMUSG00000058921	Slc10a5	solute carrier family 10 (sodium/bile acid cotransporter family), member 5	NM_001010834	241877	1.80153	2.95806	5.82994	0.61188	1	7.77079	Up
ENSMUSG00000026938	Fcna	ficolin A	NM_007995	14133	4.52391	2.95806	5.82994	0.611881	1	7.77077	Up
ENSMUSG00000034918	Cdhr2	cadherin-related family member 2	NM_001033364	268663	2.08321	2.95805	5.82994	0.611881	1	7.77075	Up
ENSMUSG00000091177	NA	NA	NA	NA	2.25311	2.95805	5.82994	0.611881	1	7.77074	Up
ENSMUSG00000111181	NA	NA	NA	NA	2.80061	2.95805	5.82994	0.611882	1	7.77072	Up
ENSMUSG00000118362	NA	NA	NA	NA	2.36431	2.95805	5.82994	0.611882	1	7.77072	Up
ENSMUSG00000083412	NA	NA	NA	NA	2.50103	2.95805	5.82994	0.611882	1	7.7707	Up
ENSMUSG00000073494	Sh2d1b2	SH2 domain containing 1B2	NM_001033499	545378	2.66653	2.95804	5.82994	0.611882	1	7.7707	Up
ENSMUSG00000110127	NA	NA	NA	NA	3.35341	2.95804	5.82994	0.611882	1	7.77068	Up
ENSMUSG00000022044	Stmn4	stathmin-like 4	NM_001310522	56471	3.54443	2.95804	5.82994	0.611883	1	7.77066	Up
ENSMUSG00000042401	Crtac1	cartilage acidic protein 1	NM_001356588	72832	3.07173	2.95803	5.82994	0.611883	1	7.77064	Up
ENSMUSG00000111471	NA	NA	NA	NA	3.53448	2.95803	5.82994	0.611884	1	7.77061	Up
ENSMUSG00000030483	Cyp2b10	cytochrome P450, family 2, subfamily b, polypeptide 10	NM_009999	13088	3.58556	2.95803	5.82994	0.611884	1	7.77061	Up
ENSMUSG00000036110	Slc17a2	solute carrier family 17 (sodium phosphate), member 2	NM_144836	218103	3.82791	2.95803	5.82994	0.611884	1	7.7706	Up
ENSMUSG00000036858	Ptcra	pre T cell antigen receptor alpha	NM_011195	19208	2.22757	2.95803	5.82994	0.611884	1	7.77059	Up
ENSMUSG00000035539	Ccdc180	coiled-coil domain containing 180	NM_198660	381522	2.93647	2.95802	5.82994	0.611885	1	7.77057	Up
ENSMUSG00000022818	Cyp2ab1	cytochrome P450, family 2, subfamily ab, polypeptide 1	NM_183158	224044	4.12717	2.958	5.82993	0.611887	1	7.77047	Up
ENSMUSG00000065778	NA	NA	NA	NA	3.6888	2.958	5.82993	0.611888	1	7.77045	Up
ENSMUSG00000099024	NA	NA	NA	NA	4.45788	2.958	5.82993	0.611888	1	7.77043	Up
ENSMUSG00000027801	Tm4sf4	transmembrane 4 superfamily member 4	NM_145539	229302	4.97283	2.95799	5.82993	0.611889	1	7.77039	Up
ENSMUSG00000086165	NA	NA	NA	NA	5.10721	2.95799	5.82993	0.611889	1	7.77038	Up
ENSMUSG00000036480	Prss56	protease, serine 56	NM_027084	69453	6.4045	2.95797	5.82993	0.611891	1	7.77031	Up
ENSMUSG00000037129	Tmprss13	transmembrane protease, serine 13	NM_001013373	214531	7.39066	2.95796	5.82993	0.611891	1	7.77027	Up
ENSMUSG00000072574	NA	NA	NA	NA	8.40064	2.95796	5.82993	0.611892	1	7.77024	Up
ENSMUSG00000111228	NA	NA	NA	NA	9.61099	2.95794	5.82993	0.611894	1	7.77013	Up
ENSMUSG00000117393	NA	NA	NA	NA	3.48397	2.95749	5.63674	0.599804	1	7.76773	Up
ENSMUSG00000083468	NA	NA	NA	NA	11.3894	2.95677	5.61479	0.598469	1	7.76383	Up
ENSMUSG00000027919	Lce1g	late cornified envelope 1G	NM_025413	66195	708.252	2.93374	5.58955	0.59968	1	7.64088	Up
ENSMUSG00000006462	A530013C23Rik	RIKEN cDNA A530013C23 gene	NM_177851	329562	45.6646	2.91214	5.60997	0.603691	1	7.52733	Up
ENSMUSG00000030484	Lypd5	Ly6/Plaur domain containing 5	NM_029806	76942	9.47554	2.90235	5.61506	0.605234	1	7.47646	Up
ENSMUSG00000083912	NA	NA	NA	NA	15.0518	2.90229	5.61506	0.605242	1	7.47614	Up
ENSMUSG00000078794	Dact3	dishevelled-binding antagonist of beta-catenin 3	NM_001081655	629378	17.0493	2.90229	5.61505	0.605243	1	7.4761	Up
ENSMUSG00000107026	NA	NA	NA	NA	17.878	2.90227	5.61505	0.605244	1	7.47603	Up
ENSMUSG00000089949	NA	NA	NA	NA	6.57633	2.88663	5.62308	0.607704	1	7.39539	Up
ENSMUSG00000093169	Mir3079	microRNA 3079	NR_037240	100526548	9.94748	2.88658	5.62308	0.60771	1	7.39513	Up
ENSMUSG00000082806	NA	NA	NA	NA	10.9194	2.88657	5.62308	0.607711	1	7.39509	Up
ENSMUSG00000103735	NA	NA	NA	NA	16.5771	2.86899	5.60208	0.608561	1	7.30551	Up
ENSMUSG00000115426	Gm19510	predicted gene, 19510	NR_045076	100503021	97.8978	2.86216	5.59408	0.608902	1	7.27104	Up
ENSMUSG00000100301	6030407O03Rik	RIKEN cDNA 6030407O03 gene	NR_045311	109198	3.17131	2.85799	5.63762	0.61219	1	7.25003	Up
ENSMUSG00000063089	Klk1b8	kallikrein 1-related peptidase b8	NM_008457	16624	3.17837	2.85799	5.63762	0.61219	1	7.25003	Up
ENSMUSG00000115051	NA	NA	NA	NA	5.26698	2.85791	5.63761	0.6122	1	7.24963	Up
ENSMUSG00000031554	Adam5	a disintegrin and metallopeptidase domain 5	NM_001272057	11499	5.27814	2.85788	5.63761	0.612203	1	7.24952	Up
ENSMUSG00000111811	NA	NA	NA	NA	5.80041	2.85786	5.63761	0.612206	1	7.24939	Up
ENSMUSG00000116762	NA	NA	NA	NA	8.99661	2.85782	5.63761	0.61221	1	7.24921	Up
ENSMUSG00000021741	NA	NA	NA	NA	6.14549	2.85782	5.63761	0.61221	1	7.2492	Up
ENSMUSG00000081932	NA	NA	NA	NA	6.43479	2.85782	5.63761	0.612211	1	7.24918	Up
ENSMUSG00000100071	NA	NA	NA	NA	7.30125	2.85782	5.63761	0.612211	1	7.24917	Up
ENSMUSG00000044086	Lmod3	leiomodin 3 (fetal)	NM_001081157	320502	8.17711	2.85779	5.63761	0.612215	1	7.24902	Up
ENSMUSG00000044701	Il27	interleukin 27	NM_145636	246779	9.99024	2.85777	5.63761	0.612217	1	7.24893	Up
ENSMUSG00000073559	NA	NA	NA	NA	11.5803	2.85775	5.63761	0.612219	1	7.24886	Up
ENSMUSG00000053030	Spink2	serine peptidase inhibitor, Kazal type 2	NM_001289764	69982	14.5511	2.85774	5.63761	0.612221	1	7.24879	Up
ENSMUSG00000039410	Prdm16	PR domain containing 16	NM_001177995	70673	16.9312	2.85773	5.63761	0.612221	1	7.24876	Up
ENSMUSG00000026874	Hc	hemolytic complement	NM_010406	15139	16.655	2.85773	5.63761	0.612222	1	7.24873	Up
ENSMUSG00000078487	Ankrd65	ankyrin repeat domain 65	XM_017320566	242805	18.6528	2.84105	5.60673	0.61235	1	7.16544	Up
ENSMUSG00000050578	Mmp13	matrix metallopeptidase 13	NM_008607	17386	630.043	2.82664	5.58794	0.612965	1	7.09418	Up
ENSMUSG00000025701	Alox5	arachidonate 5-lipoxygenase	NM_009662	11689	302.896	2.81105	5.58924	0.615006	1	7.01797	Up
ENSMUSG00000022018	Rgcc	regulator of cell cycle	NM_025427	66214	174.139	2.81039	5.59158	0.615238	1	7.01474	Up
ENSMUSG00000076501	NA	NA	NA	NA	1.66035	2.78845	5.67206	0.622994	1	6.90888	Up
ENSMUSG00000100130	NA	NA	NA	NA	1.66035	2.78845	5.67206	0.622994	1	6.90888	Up
ENSMUSG00000046747	NA	NA	NA	NA	2.83433	2.78833	5.67206	0.623009	1	6.9083	Up
ENSMUSG00000086381	AV064505	expressed sequence AV064505	NR_126562	102722	6.72901	2.78822	5.67205	0.623022	1	6.90778	Up
ENSMUSG00000095493	A630023A22Rik	RIKEN cDNA A630023A22 gene	NM_001251843	105518	10.6347	2.7882	5.67205	0.623025	1	6.90767	Up
ENSMUSG00000056973	Ces1d	carboxylesterase 1D	NM_053200	104158	6.163	2.787	5.61565	0.619689	1	6.90192	Up
ENSMUSG00000101791	NA	NA	NA	NA	10.0573	2.7869	5.61565	0.619701	1	6.90145	Up
ENSMUSG00000084361	NA	NA	NA	NA	12.6124	2.78683	5.61565	0.619709	1	6.90114	Up
ENSMUSG00000086962	Gm12248	predicted gene 12248	XR_001780225	676527	40.9533	2.78638	5.59944	0.618754	1	6.89894	Up
ENSMUSG00000113688	NA	NA	NA	NA	17.1394	2.75859	5.60703	0.622728	1	6.76736	Up
ENSMUSG00000109669	NA	NA	NA	NA	17.3327	2.75859	5.60703	0.622728	1	6.76736	Up
ENSMUSG00000114875	NA	NA	NA	NA	4.29761	2.75102	5.63863	0.625629	1	6.73195	Up
ENSMUSG00000083505	NA	NA	NA	NA	8.90697	2.75092	5.63863	0.625642	1	6.73146	Up
ENSMUSG00000063767	S100a7a	S100 calcium binding protein A7A	NM_199422	381493	2896.48	2.74946	5.58827	0.622715	1	6.72467	Up
ENSMUSG00000030607	Acan	aggrecan	NM_001361500	11595	258.924	2.74662	5.59423	0.623445	1	6.71143	Up
ENSMUSG00000109857	NA	NA	NA	NA	33.0132	2.72747	5.59761	0.626077	1	6.62294	Up
ENSMUSG00000099465	NA	NA	NA	NA	7.8366	2.72555	5.61599	0.62745	1	6.61411	Up
ENSMUSG00000086363	A330102I10Rik	RIKEN cDNA A330102I10 gene	NR_045073	77920	14.6828	2.72542	5.61598	0.627466	1	6.61353	Up
ENSMUSG00000079853	Klra1	killer cell lectin-like receptor, subfamily A, member 1	NM_016659	16627	117.102	2.72485	5.59685	0.626362	1	6.6109	Up
ENSMUSG00000100625	1700016G22Rik	RIKEN cDNA 1700016G22 gene	NR_045891	71867	48.2663	2.70839	5.60093	0.628697	1	6.53592	Up
ENSMUSG00000032128	Robo3	roundabout guidance receptor 3	NM_001164767	19649	223.784	2.69548	5.58949	0.629634	1	6.47771	Up
ENSMUSG00000032122	Slc37a2	solute carrier family 37 (glycerol-3-phosphate transporter), member 2	NM_001145960	56857	334.369	2.69513	5.58919	0.629661	1	6.47612	Up
ENSMUSG00000054537	Tmprss11e	transmembrane protease, serine 11e	NM_172880	243084	2009.28	2.68766	5.5877	0.630519	1	6.44269	Up
ENSMUSG00000005364	Il5ra	interleukin 5 receptor, alpha	NM_008370	16192	258.109	2.68756	5.59218	0.630806	1	6.44223	Up
ENSMUSG00000102893	NA	NA	NA	NA	21.2192	2.68174	5.59771	0.631883	1	6.41628	Up
ENSMUSG00000073400	Trim10	tripartite motif-containing 10	NM_011280	19824	32.4783	2.67108	5.60737	0.633824	1	6.36904	Up
ENSMUSG00000052087	Rgs14	regulator of G-protein signaling 14	NM_001360714	51791	42.9922	2.67106	5.60737	0.633827	1	6.36896	Up
ENSMUSG00000038540	Tmc3	transmembrane channel-like gene family 3	NM_177695	233424	13.3557	2.66716	5.61104	0.634544	1	6.35177	Up
ENSMUSG00000116140	NA	NA	NA	NA	9.95371	2.66133	5.61635	0.635604	1	6.32616	Up
ENSMUSG00000084251	NA	NA	NA	NA	11.9842	2.66131	5.61635	0.635606	1	6.32608	Up
ENSMUSG00000039579	Grin3a	glutamate receptor ionotropic, NMDA3A	NM_001033351	242443	18.5069	2.66129	5.61635	0.635609	1	6.32599	Up
ENSMUSG00000073293	Nudt10	nudix (nucleoside diphosphate linked moiety X)-type motif 10	NM_001031664	102954	16.9377	2.66128	5.61635	0.635611	1	6.32593	Up
ENSMUSG00000024347	Psd2	pleckstrin and Sec7 domain containing 2	NM_001289602	74002	29.8314	2.66124	5.61635	0.635616	1	6.32574	Up
ENSMUSG00000029875	Ccdc184	coiled-coil domain containing 184	NM_177716	239650	42.7694	2.66121	5.61635	0.635619	1	6.32565	Up
ENSMUSG00000109392	Gm5737	predicted gene 5737	XM_017312477	436008	55.1747	2.66118	5.61635	0.635623	1	6.32552	Up
ENSMUSG00000033066	Gas7	growth arrest specific 7	NM_001109657	14457	32.4364	2.65147	5.59977	0.635859	1	6.28307	Up
ENSMUSG00000114568	NA	NA	NA	NA	31.7808	2.64703	5.6011	0.636505	1	6.26376	Up
ENSMUSG00000107350	NA	NA	NA	NA	33.5318	2.6415	5.60274	0.637308	1	6.23982	Up
ENSMUSG00000073805	Fam196a	family with sequence similarity 196, member A	NM_001143802	627214	118.546	2.63745	5.59438	0.637323	1	6.22229	Up
ENSMUSG00000074240	Cib3	calcium and integrin binding family member 3	NM_001080812	234421	2.55305	2.63564	5.63981	0.640266	1	6.2145	Up
ENSMUSG00000086969	4930443O20Rik	RIKEN cDNA 4930443O20 gene	NR_040504	74687	3.57386	2.63558	5.63981	0.640273	1	6.21426	Up
ENSMUSG00000112748	NA	NA	NA	NA	3.69857	2.63558	5.63981	0.640273	1	6.21425	Up
ENSMUSG00000070999	Ccin	calicin	NM_001002787	442829	3.14812	2.63556	5.63981	0.640275	1	6.21418	Up
ENSMUSG00000082981	NA	NA	NA	NA	3.42922	2.63555	5.63981	0.640276	1	6.21413	Up
ENSMUSG00000092460	NA	NA	NA	NA	3.75963	2.63555	5.63981	0.640277	1	6.21411	Up
ENSMUSG00000025127	Gcgr	glucagon receptor	NM_008101	14527	4.04601	2.63551	5.63981	0.640282	1	6.21395	Up
ENSMUSG00000106476	NA	NA	NA	NA	4.03896	2.63551	5.63981	0.640282	1	6.21393	Up
ENSMUSG00000086917	NA	NA	NA	NA	5.56128	2.63549	5.63981	0.640285	1	6.21384	Up
ENSMUSG00000117585	NA	NA	NA	NA	4.32357	2.63547	5.63981	0.640287	1	6.21379	Up
ENSMUSG00000062235	NA	NA	NA	NA	4.3089	2.63547	5.63981	0.640287	1	6.21377	Up
ENSMUSG00000100833	NA	NA	NA	NA	5.82708	2.63547	5.63981	0.640287	1	6.21376	Up
ENSMUSG00000033837	Foxh1	forkhead box H1	NM_007989	14106	6.5298	2.63543	5.63981	0.640291	1	6.21362	Up
ENSMUSG00000109757	NA	NA	NA	NA	6.90804	2.63543	5.63981	0.640292	1	6.21361	Up
ENSMUSG00000041112	Elmo1	engulfment and cell motility 1	NM_080288	140580	6.25459	2.63543	5.63981	0.640292	1	6.2136	Up
ENSMUSG00000075184	F930017D23Rik	RIKEN cDNA F930017D23 gene	NR_033558	414125	6.65979	2.63543	5.63981	0.640292	1	6.21359	Up
ENSMUSG00000040498	Igsf23	immunoglobulin superfamily, member 23	NM_001364024	70080	8.03982	2.63542	5.63981	0.640293	1	6.21355	Up
ENSMUSG00000096953	NA	NA	NA	NA	7.78684	2.63542	5.63981	0.640294	1	6.21354	Up
ENSMUSG00000040867	Begain	brain-enriched guanylate kinase-associated	NM_001163175	380785	9.28593	2.6354	5.63981	0.640295	1	6.21348	Up
ENSMUSG00000032511	Scn5a	sodium channel, voltage-gated, type V, alpha	NM_001253860	20271	13.6459	2.63536	5.63981	0.640301	1	6.2133	Up
ENSMUSG00000037624	Kcnk2	potassium channel, subfamily K, member 2	NM_001159850	16526	43.5564	2.62182	5.59638	0.639438	1	6.15526	Up
ENSMUSG00000061527	Krt5	keratin 5	NM_027011	110308	108.097	2.61372	5.59099	0.640151	1	6.12079	Up
ENSMUSG00000020566	Atp6v1c2	ATPase, H+ transporting, lysosomal V1 subunit C2	NM_001159632	68775	53.4581	2.602	5.59268	0.641752	1	6.07127	Up
ENSMUSG00000084478	NA	NA	NA	NA	1.4994	2.59581	5.67534	0.647395	1	6.0453	Up
ENSMUSG00000096329	NA	NA	NA	NA	2.97825	2.59568	5.67533	0.647411	1	6.04474	Up
ENSMUSG00000113201	Gm21936	predicted gene, 21936	XM_006516436	100861898	2.82128	2.59567	5.67533	0.647413	1	6.04468	Up
ENSMUSG00000098101	NA	NA	NA	NA	4.40723	2.59566	5.67533	0.647414	1	6.04464	Up
ENSMUSG00000099196	Mir1258	microRNA 1258	NR_106160	102465790	6.0536	2.59559	5.67533	0.647422	1	6.04436	Up
ENSMUSG00000118061	NA	NA	NA	NA	17.7349	2.59416	5.61675	0.644181	1	6.03835	Up
ENSMUSG00000103588	NA	NA	NA	NA	614.271	2.58563	5.59229	0.643826	1	6.00278	Up
ENSMUSG00000073408	Mucl3	mucin like 3	NM_001033366	268949	24.8927	2.57799	5.60776	0.645718	1	5.97107	Up
ENSMUSG00000042156	Dzip1	DAZ interacting protein 1	NM_001360411	66573	53.2716	2.57058	5.59715	0.646044	1	5.94048	Up
ENSMUSG00000032726	Bmp8a	bone morphogenetic protein 8a	NM_001256019	12163	368.929	2.56489	5.58901	0.646294	1	5.9171	Up
ENSMUSG00000118032	NA	NA	NA	NA	7.25436	2.56472	5.62539	0.648448	1	5.91641	Up
ENSMUSG00000078765	U2af1l4	U2 small nuclear RNA auxiliary factor 1-like 4	NM_170760	233073	8.14815	2.56467	5.62539	0.648454	1	5.91622	Up
ENSMUSG00000025808	Ccdc7a	coiled-coil domain containing 7A	NM_001197041	74703	8.14639	2.56467	5.62539	0.648455	1	5.91618	Up
ENSMUSG00000083104	NA	NA	NA	NA	12.5392	2.56464	5.62539	0.648459	1	5.91607	Up
ENSMUSG00000044006	Cilp2	cartilage intermediate layer protein 2	NM_026818	68709	41.5701	2.56399	5.6	0.647056	1	5.91342	Up
ENSMUSG00000013483	Card14	caspase recruitment domain family, member 14	NM_130886	170720	461.453	2.56253	5.58899	0.646596	1	5.90743	Up
ENSMUSG00000054146	Krt15	keratin 15	NM_008469	16665	72.1705	2.56154	5.59413	0.647026	1	5.90336	Up
ENSMUSG00000056457	Prl2c3	prolactin family 2, subfamily c, member 3	NM_011118	18812	29.9234	2.55603	5.61159	0.648756	1	5.88087	Up
ENSMUSG00000097993	Ptprv	protein tyrosine phosphatase, receptor type, V	NM_007955	13924	146.029	2.55238	5.58937	0.647923	1	5.86602	Up
ENSMUSG00000075122	Cd80	CD80 antigen	NM_001359898	12519	23.6137	2.53367	5.60008	0.650956	1	5.79043	Up
ENSMUSG00000017204	Gsdma	gasdermin A	NM_021347	57911	586.705	2.53062	5.58884	0.650694	1	5.77818	Up
ENSMUSG00000105127	NA	NA	NA	NA	24.8365	2.52908	5.60797	0.652004	1	5.77204	Up
ENSMUSG00000004609	Cd33	CD33 antigen	NM_001111058	12489	9.15586	2.52385	5.61719	0.653209	1	5.75116	Up
ENSMUSG00000051910	Sox6	SRY (sex determining region Y)-box 6	NM_001025559	20679	9.43316	2.52384	5.61719	0.653211	1	5.7511	Up
ENSMUSG00000035560	Wdr20rt	WD repeat domain 20, retrogene	NM_027614	70948	10.5614	2.52383	5.61719	0.653212	1	5.75108	Up
ENSMUSG00000046971	Pla2g4f	phospholipase A2, group IVF	NM_001024145	271844	9.05054	2.52383	5.61719	0.653212	1	5.75108	Up
ENSMUSG00000022676	Snai2	snail family zinc finger 2	NM_011415	20583	16.8887	2.52378	5.61719	0.653219	1	5.75085	Up
ENSMUSG00000032816	Igdcc4	immunoglobulin superfamily, DCC subclass, member 4	NM_001290315	56741	41.401	2.52371	5.61719	0.653228	1	5.75057	Up
ENSMUSG00000057606	Colq	collagen-like tail subunit (single strand of homotrimer) of asymmetric acetylcholinesterase	NM_009937	382864	3.83397	2.51002	5.64121	0.656361	1	5.69626	Up
ENSMUSG00000105286	NA	NA	NA	NA	3.5928	2.51	5.64121	0.656363	1	5.69619	Up
ENSMUSG00000117759	NA	NA	NA	NA	4.79528	2.50997	5.64121	0.656367	1	5.69609	Up
ENSMUSG00000079103	Tgm7	transglutaminase 7	NM_001160424	640543	4.78881	2.50996	5.64121	0.656368	1	5.69606	Up
ENSMUSG00000100764	NA	NA	NA	NA	7.40263	2.50992	5.64121	0.656373	1	5.69589	Up
ENSMUSG00000108949	NA	NA	NA	NA	6.51939	2.5099	5.64121	0.656376	1	5.6958	Up
ENSMUSG00000096446	LOC101056159	uncharacterized LOC101056159	XM_011245268	101056159	9.32155	2.50987	5.64121	0.656379	1	5.6957	Up
ENSMUSG00000110574	NA	NA	NA	NA	13.0166	2.50984	5.6412	0.656383	1	5.69557	Up
ENSMUSG00000000031	H19	H19, imprinted maternally expressed transcript	NR_001592	14955	19.0952	2.5098	5.6412	0.656388	1	5.69542	Up
ENSMUSG00000043099	Hic1	hypermethylated in cancer 1	NM_001098203	15248	350.04	2.50586	5.59006	0.653958	1	5.67986	Up
ENSMUSG00000117322	6330415G19Rik	RIKEN cDNA 6330415G19 gene	NR_126484	320020	51.834	2.50452	5.596	0.654474	1	5.67462	Up
ENSMUSG00000032921	Odf4	outer dense fiber of sperm tails 4	NM_145746	252868	7.4794	2.49731	5.6119	0.656319	1	5.6463	Up
ENSMUSG00000060586	H2-Eb1	histocompatibility 2, class II antigen E beta	NM_010382	14969	92.3066	2.49535	5.59031	0.65533	1	5.63866	Up
ENSMUSG00000016995	Matn4	matrilin 4	NM_001252563	17183	441.398	2.49514	5.58837	0.655245	1	5.63782	Up
ENSMUSG00000096010	Hist4h4	histone cluster 4, H4	NM_175652	320332	7.6174	2.47867	5.6082	0.65851	1	5.57382	Up
ENSMUSG00000074622	Mafb	v-maf musculoaponeurotic fibrosarcoma oncogene family, protein B (avian)	NM_010658	16658	19.5978	2.47848	5.6082	0.658533	1	5.57311	Up
ENSMUSG00000053004	Hrh1	histamine receptor H1	NM_001252642	15465	22.7721	2.47847	5.6082	0.658535	1	5.57305	Up
ENSMUSG00000047643	NA	NA	NA	NA	58.1418	2.4784	5.6082	0.658544	1	5.57278	Up
ENSMUSG00000039672	Kcne2	potassium voltage-gated channel, Isk-related subfamily, gene 2	NM_001358372	246133	8.78975	2.4716	5.62616	0.660441	1	5.54657	Up
ENSMUSG00000029410	Ppef2	protein phosphatase, EF hand calcium-binding domain 2	NM_011148	19023	13.8938	2.46465	5.60547	0.660164	1	5.51994	Up
ENSMUSG00000039238	Zfp750	zinc finger protein 750	NM_178763	319530	180.785	2.46348	5.58952	0.659407	1	5.51546	Up
ENSMUSG00000079092	Prl2c2	prolactin family 2, subfamily c, member 2	NM_031191	18811	90.8171	2.45364	5.59264	0.66086	1	5.47796	Up
ENSMUSG00000098579	Mir6937	microRNA 6937	NR_105902	102465980	6.39843	2.44988	5.61768	0.662763	1	5.46371	Up
ENSMUSG00000066196	Spag8	sperm associated antigen 8	NM_001007463	433700	8.28249	2.44984	5.61768	0.662768	1	5.46357	Up
ENSMUSG00000037005	Xpnpep2	X-prolyl aminopeptidase (aminopeptidase P) 2, membrane-bound	NM_001289729	170745	8.86933	2.44984	5.61768	0.662769	1	5.46354	Up
ENSMUSG00000117732	NA	NA	NA	NA	15.3291	2.44978	5.61768	0.662776	1	5.46333	Up
ENSMUSG00000096992	NA	NA	NA	NA	16.6222	2.44978	5.61768	0.662776	1	5.46333	Up
ENSMUSG00000047562	Mmp10	matrix metallopeptidase 10	NM_019471	17384	83.4907	2.44715	5.59468	0.661817	1	5.45336	Up
ENSMUSG00000051726	Kcnf1	potassium voltage-gated channel, subfamily F, member 1	NM_201531	382571	269.228	2.44707	5.59468	0.661827	1	5.45308	Up
ENSMUSG00000107327	NA	NA	NA	NA	35.6474	2.44405	5.59673	0.662334	1	5.44169	Up
ENSMUSG00000023000	Dhh	desert hedgehog	NM_007857	13363	1724.07	2.43998	5.58765	0.662348	1	5.42635	Up
ENSMUSG00000032257	Ankk1	ankyrin repeat and kinase domain containing 1	NM_172922	244859	481.97	2.43948	5.58815	0.662441	1	5.42446	Up
ENSMUSG00000097266	NA	NA	NA	NA	28.8887	2.43576	5.61224	0.664282	1	5.4105	Up
ENSMUSG00000006724	Cyp27b1	cytochrome P450, family 27, subfamily b, polypeptide 1	NM_010009	13115	28.4825	2.42598	5.60845	0.665336	1	5.37394	Up
ENSMUSG00000114053	NA	NA	NA	NA	192.836	2.41293	5.58959	0.665972	1	5.32555	Up
[truncated: 53,858 more rows]

## Sheet: hTERT_AFB1 25uM
ENSEMBL	SYMBOL	GENENAME	REFSEQ	ENTREZID	baseMean	log2FoldChange	lfcSE	pvalue	padj	Fold_Change	Call
[truncated: 55,401 more rows]

[truncated: 18 more sheets: hTERT_AFB1 50uM, hTERT_AFB1 75uM, hTERT_AFB1 100uM, hTERT_CisPt  0.25uM, hTERT_CisPt 1.0uM, hTERT_CisPt 1.5uM, hTERT_CisPt 2.0uM, hTERT_CisPt 2.5uM, LgT_AFB1 12.5uM, LgT_AFB1 25uM, LgT_AFB1 50uM, LgT_AFB1 75uM, LgT_AFB1 100uM, LgT_CisPt 0.25uM, LgT_CisPt 1.0uM, LgT_CisPt 1.5uM, LgT_CisPt 2.0uM, LgT_CisPt 2.5uM]
