# Supplementary material for: Insights into Repeated Renal Injury Using RNA-Seq with Two New RPTEC Cell Lines
Source: Int J Mol Sci. 2023 Sep 18;24(18):14228. doi: 10.3390/ijms241814228 (PMC10531624; doi:10.3390/ijms241814228)
Supplement: Supplementary file 1 [file ijms-24-14228-s001.zip › Table S2_Revised.xlsx]

## Sheet: Table S2 data
	CisPt	LgT UP	LgT DOWN	hTERT UP	hTERT DOWN
	0.25 uM	72	5	1691	1216
	1.00 uM	1171	279	2674	1588
	1.50 uM	1169	540	2767	1944
	2.00 uM	1576	785	3058	2054
	2.50 uM	1327	1123	3717	2128
	AFB1	hTERT UP	hTERT DOWN	LgT UP	LgT DOWN
	12.5 uM	1	0	125	76
	25 uM	2	0	285	279
	50 uM	5	1	308	409
	75 uM	5	4	374	557
	100 uM	4	4	448	691
