# Supplementary material for: Insights into Repeated Renal Injury Using RNA-Seq with Two New RPTEC Cell Lines
Source: Int J Mol Sci. 2023 Sep 18;24(18):14228. doi: 10.3390/ijms241814228 (PMC10531624; doi:10.3390/ijms241814228)
Supplement: Supplementary file 1 [file ijms-24-14228-s001.zip › Table S3.xlsx]

## Sheet: General
Sample	Cell Type	Treatment	Time	Rep	ID	Analysis ID
Sample.1	LgT	Ctl	0 hr	1	LgT.Ctl.0hr.1	LgT_0_hr
Sample.2	LgT	Ctl	0 hr	2	LgT.Ctl.0hr.2	LgT_0_hr
Sample.3	LgT	Ctl	0 hr	3	LgT.Ctl.0hr.3	LgT_0_hr
Sample.4	LgT	Ctl	3 hr	1	LgT.Ctl.3hr.1	LgT_3_hr
Sample.5	LgT	Ctl	3 hr	2	LgT.Ctl.3hr.2	LgT_3_hr
Sample.6	LgT	Ctl	3 hr	3	LgT.Ctl.3hr.3	LgT_3_hr
Sample.7	LgT	CisPt	3 hr	1	LgT.Pt.3hr.1	LgT_3_hr
Sample.8	LgT	CisPt	3 hr	2	LgT.Pt.3hr.2	LgT_3_hr
Sample.9	LgT	CisPt	3 hr	3	LgT.Pt.3hr.3	LgT_3_hr
Sample.10	LgT	Ctl	6 hr	1	LgT.Ctl.6hr.1	LgT_6_hr
Sample.11	LgT	Ctl	6 hr	2	LgT.Ctl.6hr.2	LgT_6_hr
Sample.12	LgT	Ctl	6 hr	3	LgT.Ctl.6hr.3	LgT_6_hr
Sample.13	LgT	CisPt	6 hr	1	LgT.Pt.6hr.1	LgT_6_hr
Sample.14	LgT	CisPt	6 hr	2	LgT.Pt.6hr.2	LgT_6_hr
Sample.15	LgT	CisPt	6 hr	3	LgT.Pt.6hr.3	LgT_6_hr
Sample.16	LgT	Ctl	24 hr	1	LgT.Ctl.24hr.1	LgT_24_hr
Sample.17	LgT	Ctl	24 hr	2	LgT.Ctl.24hr.2	LgT_24_hr
Sample.18	LgT	Ctl	24 hr	3	LgT.Ctl.24hr.3	LgT_24_hr
Sample.19	LgT	CisPt	24 hr	1	LgT.Pt.24hr.1	LgT_24_hr
Sample.20	LgT	CisPt	24 hr	2	LgT.Pt.24hr.2	LgT_24_hr
Sample.21	LgT	CisPt	24 hr	3	LgT.Pt.24hr.3	LgT_24_hr
Sample.22	LgT	Ctl	48 hr	1	LgT.Ctl.48hr.1	LgT_48_hr
Sample.23	LgT	Ctl	48 hr	2	LgT.Ctl.48hr.2	LgT_48_hr
Sample.24	LgT	Ctl	48 hr	3	LgT.Ctl.48hr.3	LgT_48_hr
Sample.25	LgT	CisPt	48 hr	1	LgT.Pt.48hr.1	LgT_48_hr
Sample.26	LgT	CisPt	48 hr	2	LgT.Pt.48hr.2	LgT_48_hr
Sample.27	LgT	CisPt	48 hr	3	LgT.Pt.48hr.3	LgT_48_hr
Sample.28	LgT	Ctl	72 hr	1	LgT.Ctl.72hr.1	LgT_72_hr
Sample.29	LgT	Ctl	72 hr	2	LgT.Ctl.72hr.2	LgT_72_hr
Sample.30	LgT	Ctl	72 hr	3	LgT.Ctl.72hr.3	LgT_72_hr
Sample.31	LgT	CisPt	72 hr	1	LgT.Pt.72hr.1	LgT_72_hr
Sample.32	LgT	CisPt	72 hr	2	LgT.Pt.72hr.2	LgT_72_hr
Sample.33	LgT	CisPt	72 hr	3	LgT.Pt.72hr.3	LgT_72_hr
Sample.34	LgT	Ctl	96 hr	1	LgT.Ctl.96hr.1	LgT_96_hr
Sample.35	LgT	Ctl	96 hr	2	LgT.Ctl.96hr.2	LgT_96_hr
Sample.36	LgT	Ctl	96 hr	3	LgT.Ctl.96hr.3	LgT_96_hr
Sample.37	LgT	CisPt	96 hr	1	LgT.Pt.96hr.1	LgT_96_hr
Sample.38	LgT	CisPt	96 hr	2	LgT.Pt.96hr.2	LgT_96_hr
Sample.39	LgT	CisPt	96 hr	3	LgT.Pt.96hr.3	LgT_96_hr
Sample.40	hTERT	Ctl	0 hr	1	hTERT.Ctl.0hr.1	hTERT_0_hr
Sample.41	hTERT	Ctl	0 hr	2	hTERT.Ctl.0hr.2	hTERT_0_hr
Sample.42	hTERT	Ctl	0 hr	3	hTERT.Ctl.0hr.3	hTERT_0_hr
Sample.43	hTERT	Ctl	3 hr	1	hTERT.Ctl.3hr.1	hTERT_3_hr
Sample.44	hTERT	Ctl	3 hr	2	hTERT.Ctl.3hr.2	hTERT_3_hr
Sample.45	hTERT	Ctl	3 hr	3	hTERT.Ctl.3hr.3	hTERT_3_hr
Sample.46	hTERT	CisPt	3 hr	1	hTERT.Pt.3hr.1	hTERT_3_hr
Sample.47	hTERT	CisPt	3 hr	2	hTERT.Pt.3hr.2	hTERT_3_hr
Sample.48	hTERT	CisPt	3 hr	3	hTERT.Pt.3hr.3	hTERT_3_hr
Sample.49	hTERT	Ctl	6 hr	1	hTERT.Ctl.6hr.1	hTERT_6_hr
Sample.50	hTERT	Ctl	6 hr	2	hTERT.Ctl.6hr.2	hTERT_6_hr
Sample.51	hTERT	Ctl	6 hr	3	hTERT.Ctl.6hr.3	hTERT_6_hr
Sample.52	hTERT	CisPt	6 hr	1	hTERT.Pt.6hr.1	hTERT_6_hr
Sample.53	hTERT	CisPt	6 hr	2	hTERT.Pt.6hr.2	hTERT_6_hr
Sample.54	hTERT	CisPt	6 hr	3	hTERT.Pt.6hr.3	hTERT_6_hr
Sample.55	hTERT	Ctl	24 hr	1	hTERT.Ctl.24hr.1	hTERT_24_hr
Sample.56	hTERT	Ctl	24 hr	2	hTERT.Ctl.24hr.2	hTERT_24_hr
Sample.57	hTERT	Ctl	24 hr	3	hTERT.Ctl.24hr.3	hTERT_24_hr
Sample.58	hTERT	CisPt	24 hr	1	hTERT.Pt.24hr.1	hTERT_24_hr
Sample.59	hTERT	CisPt	24 hr	2	hTERT.Pt.24hr.2	hTERT_24_hr
Sample.60	hTERT	CisPt	24 hr	3	hTERT.Pt.24hr.3	hTERT_24_hr
Sample.61	hTERT	Ctl	48 hr	1	hTERT.Ctl.48hr.1	hTERT_48_hr
Sample.62	hTERT	Ctl	48 hr	2	hTERT.Ctl.48hr.2	hTERT_48_hr
Sample.63	hTERT	Ctl	48 hr	3	hTERT.Ctl.48hr.3	hTERT_48_hr
Sample.64	hTERT	CisPt	48 hr	1	hTERT.Pt.48hr.1	hTERT_48_hr
Sample.65	hTERT	CisPt	48 hr	2	hTERT.Pt.48hr.2	hTERT_48_hr
Sample.66	hTERT	CisPt	48 hr	3	hTERT.Pt.48hr.3	hTERT_48_hr
Sample.67	hTERT	Ctl	72 hr	1	hTERT.Ctl.72hr.1	hTERT_72_hr
Sample.68	hTERT	Ctl	72 hr	2	hTERT.Ctl.72hr.2	hTERT_72_hr
Sample.69	hTERT	Ctl	72 hr	3	hTERT.Ctl.72hr.3	hTERT_72_hr
Sample.70	hTERT	CisPt	72 hr	1	hTERT.Pt.72hr.1	hTERT_72_hr
Sample.71	hTERT	CisPt	72 hr	2	hTERT.Pt.72hr.2	hTERT_72_hr
Sample.72	hTERT	CisPt	72 hr	3	hTERT.Pt.72hr.3	hTERT_72_hr
Sample.73	hTERT	Ctl	96 hr	1	hTERT.Ctl.96hr.1	hTERT_96_hr
Sample.74	hTERT	Ctl	96 hr	2	hTERT.Ctl.96hr.2	hTERT_96_hr
Sample.75	hTERT	Ctl	96 hr	3	hTERT.Ctl.96hr.3	hTERT_96_hr
Sample.76	hTERT	CisPt	96 hr	1	hTERT.Pt.96hr.1	hTERT_96_hr
Sample.77	hTERT	CisPt	96 hr	2	hTERT.Pt.96hr.2	hTERT_96_hr
Sample.78	hTERT	CisPt	96 hr	3	hTERT.Pt.96hr.3	hTERT_96_hr
Note: only time matched controls were used for comparison for each time point. The 3 Ctl's are 0hr were not used for differential expression.

## Sheet: hTERT_3_hr
ENSEMBL	SYMBOL	GENENAME	REFSEQ	ENTREZID	baseMean	log2FoldChange	lfcSE	stat	pvalue	padj	Fold_Change	Call
ENSMUSG00000109644	0610005C13Rik	RIKEN cDNA 0610005C13 gene	NR_038165	71661	29.3797	-0.872222	0.476453	-1.83066	0.0671515	0.835672	-1.83048	No change
ENSMUSG00000007777	0610009B22Rik	RIKEN cDNA 0610009B22 gene	NM_025319	66050	3464.36	0.0469962	0.0561267	0.837324	0.402411	0.991848	1.03311	No change
ENSMUSG00000086714	0610009E02Rik	RIKEN cDNA 0610009E02 gene	NR_152207	100125929	48.8805	-0.148488	0.375483	-0.395459	0.692504	0.996351	-1.10841	No change
ENSMUSG00000043644	0610009L18Rik	RIKEN cDNA 0610009L18 gene	NR_038126	66838	43.9136	-0.280031	0.387657	-0.722368	0.470068	0.991848	-1.21422	No change
ENSMUSG00000020831	0610010K14Rik	RIKEN cDNA 0610010K14 gene	NM_001177601	104457	147.334	-0.311182	0.220978	-1.4082	0.159071	0.941582	-1.24072	No change
ENSMUSG00000107002	0610012G03Rik	RIKEN cDNA 0610012G03 gene	NM_025320	106264	2706.69	0.315314	0.237249	1.32904	0.183834	0.955013	1.24428	No change
ENSMUSG00000058706	0610030E20Rik	RIKEN cDNA 0610030E20 gene	NM_026696	68364	3370.35	-0.0501329	0.0561654	-0.892593	0.372075	0.991848	-1.03536	No change
ENSMUSG00000099146	0610031O16Rik	RIKEN cDNA 0610031O16 gene	NR_045760	68369	24.9795	0.475691	0.585613	0.812296	0.416622	0.991848	1.39058	No change
ENSMUSG00000097882	0610038B21Rik	RIKEN cDNA 0610038B21 gene	NR_028125	70345	301.846	-0.141774	0.159577	-0.888431	0.374309	0.991848	-1.10326	No change
ENSMUSG00000058812	0610039K10Rik	RIKEN cDNA 0610039K10 gene	NR_028113	68386	6.12402	-0.414256	0.988781	-0.418956	0.675248	1	-1.33261	No change
ENSMUSG00000089889	0610040B10Rik	RIKEN cDNA 0610040B10 gene	NR_027874	67672	85.0954	-0.452387	0.289593	-1.56215	0.118253	0.905676	-1.3683	No change
ENSMUSG00000087341	0610040F04Rik	RIKEN cDNA 0610040F04 gene	NR_040757	75394	14.3146	0.403891	0.685219	0.589433	0.555571	1	1.32307	No change
ENSMUSG00000060512	0610040J01Rik	RIKEN cDNA 0610040J01 gene	NM_029554	76261	6788.02	0.055606	0.0440984	1.26095	0.207326	0.974923	1.0393	No change
ENSMUSG00000087361	0610043K17Rik	RIKEN cDNA 0610043K17 gene	NR_040640	68400	0.170323	-0.979508	4.08047	-0.240048	0.810293	1	-1.97179	No change
ENSMUSG00000090066	1110002E22Rik	RIKEN cDNA 1110002E22 gene	NM_001370862	102634333	1847.94	-0.0716511	0.0888014	-0.80687	0.419742	0.991848	-1.05092	No change
ENSMUSG00000071456	1110002L01Rik	RIKEN cDNA 1110002L01 gene	NR_030694	100043040	644.301	0.0723455	0.116473	0.621134	0.534512	0.991848	1.05142	No change
ENSMUSG00000030663	1110004F10Rik	RIKEN cDNA 1110004F10 gene	NM_019772	56372	31150.3	0.0075869	0.0376837	0.201331	0.84044	0.998465	1.00527	No change
ENSMUSG00000107121	1110006O24Rik	RIKEN cDNA 1110006O24 gene	NM_021417	66123	81.9268	-0.237662	0.301331	-0.788708	0.430282	0.991848	-1.17908	No change
ENSMUSG00000098659	1110015O18Rik	RIKEN cDNA 1110015O18 gene	NR_045272	100503859	3.81108	0.0830083	1.28998	0.0643483	0.948693	1	1.05922	No change
ENSMUSG00000028441	1110017D15Rik	RIKEN cDNA 1110017D15 gene	NM_001048005	73721	9.26922	-1.03875	1.07438	-0.966834	0.333627	1	-2.05444	No change
ENSMUSG00000097616	1110019D14Rik	RIKEN cDNA 1110019D14 gene	NR_045995	76311	571.389	-0.0287129	0.112978	-0.254146	0.799382	0.998465	-1.0201	No change
ENSMUSG00000097047	1110020A21Rik	RIKEN cDNA 1110020A21 gene	NR_027929	68531	70.5448	-0.0940492	0.322143	-0.291949	0.770325	0.998393	-1.06736	No change
ENSMUSG00000068073	1110025L11Rik	RIKEN cDNA 1110025L11 gene	NM_001276278	68637	0	0	NA	NA	1	1	1	No change
ENSMUSG00000099139	1110028F18Rik	RIKEN cDNA 1110028F18 gene	NR_045470	68692	0.336357	-1.88262	4.03712	-0.466328	0.640981	1	-3.68745	No change
ENSMUSG00000037971	1110032A03Rik	RIKEN cDNA 1110032A03 gene	NM_001311073	68721	652.171	0.0171321	0.108521	0.157869	0.87456	0.998465	1.01195	No change
ENSMUSG00000046999	1110032F04Rik	RIKEN cDNA 1110032F04 gene	NM_001167996	68725	1.94664	-1.0606	2.15076	-0.493128	0.621922	1	-2.0858	No change
ENSMUSG00000092203	1110038B12Rik	RIKEN cDNA 1110038B12 gene	NR_015536	68763	6446.98	-0.017694	0.0530151	-0.333754	0.738565	0.996351	-1.01234	No change
ENSMUSG00000063236	1110038F14Rik	RIKEN cDNA 1110038F14 gene	NM_001347540	117171	3940.67	-0.0557557	0.0590655	-0.943964	0.345188	0.991848	-1.0394	No change
ENSMUSG00000085457	1110046J04Rik	RIKEN cDNA 1110046J04 gene	NR_040707	68808	223.092	-0.00947011	0.190229	-0.0497827	0.960296	0.998859	-1.00659	No change
ENSMUSG00000040591	1110051M20Rik	RIKEN cDNA 1110051M20 gene	NM_001311144	228356	2154.28	-0.00970444	0.0691009	-0.140439	0.888313	0.998465	-1.00675	No change
ENSMUSG00000035171	1110059E24Rik	RIKEN cDNA 1110059E24 gene	NM_025423	66206	5324.05	-0.0179506	0.0528484	-0.339663	0.734111	0.996351	-1.01252	No change
ENSMUSG00000032551	1110059G10Rik	RIKEN cDNA 1110059G10 gene	NM_025419	66202	977.664	-0.0515054	0.0975426	-0.52803	0.597479	0.993647	-1.03635	No change
ENSMUSG00000078570	1110065P20Rik	RIKEN cDNA 1110065P20 gene	NM_001142727	68920	530.416	0.122161	0.15702	0.777994	0.436573	0.991848	1.08836	No change
ENSMUSG00000043687	1190005I06Rik	RIKEN cDNA 1190005I06 gene	NM_197988	68918	3.26631	1.55636	1.43078	1.08777	0.276697	1	2.9411	No change
ENSMUSG00000063320	1190007I07Rik	RIKEN cDNA 1190007I07 gene	NM_001135567	544717	728.391	0.0986664	0.113097	0.872405	0.382988	0.991848	1.07078	No change
ENSMUSG00000110013	1190028D05Rik	RIKEN cDNA 1190028D05 gene	NR_151738	330767	18.8251	-0.698151	0.609839	-1.14481	0.252287	1	-1.62242	No change
ENSMUSG00000097290	1300002E11Rik	RIKEN cDNA 1300002E11 gene	NR_037957	100043489	1071.75	-0.0902446	0.0829223	-1.0883	0.276461	0.989791	-1.06455	No change
ENSMUSG00000033688	1300017J02Rik	RIKEN cDNA 1300017J02 gene	NM_027918	71775	4.68552	1.30224	1.26106	1.03265	0.301766	1	2.46611	No change
ENSMUSG00000098912	1500004A13Rik	RIKEN cDNA 1500004A13 gene	NR_015498	319830	36.9905	-0.378566	0.427808	-0.884898	0.376212	0.991848	-1.30005	No change
ENSMUSG00000087651	1500009L16Rik	RIKEN cDNA 1500009L16 gene	NM_001145198	69784	68.0181	-0.322238	0.307595	-1.0476	0.294821	0.991742	-1.25027	No change
ENSMUSG00000072694	1500011B03Rik	RIKEN cDNA 1500011B03 gene	NR_027817	66236	2649.9	-0.0632547	0.0591412	-1.06955	0.28482	0.991742	-1.04482	No change
ENSMUSG00000097247	1500012K07Rik	RIKEN cDNA 1500012K07 gene	NR_045812	68954	0	0	NA	NA	1	1	1	No change
ENSMUSG00000098702	1500015A07Rik	RIKEN cDNA 1500015A07 gene	NR_029432	68982	1533.77	0.0438114	0.0772602	0.567062	0.570672	0.991848	1.03083	No change
ENSMUSG00000094732	1500015L24Rik	RIKEN cDNA 1500015L24 gene	NM_183277	68994	23.6111	0.679221	0.613506	1.10711	0.268245	0.983568	1.60127	No change
ENSMUSG00000097383	1500026H17Rik	RIKEN cDNA 1500026H17 gene	NR_130956	69002	28.556	-0.0409776	0.544074	-0.0753162	0.939963	0.998804	-1.02881	No change
ENSMUSG00000059631	1500035N22Rik	RIKEN cDNA 1500035N22 gene	NR_166410	70258	0.340645	-1.89853	4.03571	-0.470433	0.638045	1	-3.72834	No change
ENSMUSG00000043747	1520401A03Rik	RIKEN cDNA 1520401A03 gene	NM_177132	320309	23.4422	-0.821671	0.654467	-1.25548	0.209304	0.976214	-1.76745	No change
ENSMUSG00000117232	1600002D24Rik	RIKEN cDNA 1600002D24 gene	NR_040484	69776	0.511258	2.46601	3.99217	0.617711	0.536766	1	5.52513	No change
ENSMUSG00000101585	1600010M07Rik	RIKEN cDNA 1600010M07 gene	NR_037959	69781	4.48431	-2.19178	1.34519	-1.62935	0.103239	1	-4.56868	No change
ENSMUSG00000050088	1600012H06Rik	RIKEN cDNA 1600012H06 gene	NM_001083880	67912	6818.06	0.00754008	0.0490825	0.153621	0.877909	0.998465	1.00524	No change
ENSMUSG00000047661	1600012P17Rik	RIKEN cDNA 1600012P17 gene	NR_163823	72025	2.24774	1.21293	2.27145	0.533991	0.593348	1	2.31808	No change
ENSMUSG00000054676	1600014C10Rik	RIKEN cDNA 1600014C10 gene	NM_001085385	72244	2642.28	0.0670816	0.0583819	1.14901	0.25055	0.983568	1.0476	No change
ENSMUSG00000094690	1600014C23Rik	RIKEN cDNA 1600014C23 gene	NM_028164	72240	0.802997	-0.634412	3.28237	-0.193279	0.846741	1	-1.5523	No change
ENSMUSG00000099429	1600019K03Rik	RIKEN cDNA 1600019K03 gene	NR_040481	69768	0.326471	-1.84523	4.04049	-0.456686	0.647897	1	-3.59311	No change
ENSMUSG00000097048	1600020E01Rik	RIKEN cDNA 1600020E01 gene	NR_037960	72012	536.226	0.00484168	0.117525	0.041197	0.967139	0.998911	1.00336	No change
ENSMUSG00000104986	1600023N17Rik	RIKEN cDNA 1600023N17 gene	NR_073433	69788	15.5955	-0.845481	0.72385	-1.16803	0.242793	1	-1.79686	No change
ENSMUSG00000085114	1600025M17Rik	RIKEN cDNA 1600025M17 gene	NR_038168	72030	0	0	NA	NA	1	1	1	No change
ENSMUSG00000110340	1600027J07Rik	RIKEN cDNA 1600027J07 gene	NR_036588	69794	3.02336	0.996086	1.70425	0.584472	0.558903	1	1.99458	No change
ENSMUSG00000046242	1600029I14Rik	RIKEN cDNA 1600029I14 gene	NR_028123	69797	0.850497	3.2005	3.1755	1.00787	0.313515	1	9.19279	No change
ENSMUSG00000057818	1600029O15Rik	ribosomal protein L17 pseudogene	NR_033522	665268	0.168179	-0.979508	4.08047	-0.240048	0.810293	1	-1.97179	No change
ENSMUSG00000047150	1700001C19Rik	RIKEN cDNA 1700001C19 gene	NM_001172091	75462	7.72105	-0.614129	1.01099	-0.607455	0.543549	1	-1.53063	No change
ENSMUSG00000099419	1700001D01Rik	RIKEN cDNA 1700001D01 gene	NR_045475	69279	0.170323	-0.979508	4.08047	-0.240048	0.810293	1	-1.97179	No change
ENSMUSG00000095384	1700001F09Rik	RIKEN cDNA 1700001F09 gene	NM_027940	71826	33.3312	0.163791	0.43267	0.37856	0.705015	0.996351	1.12023	No change
ENSMUSG00000087170	1700001G01Rik	RIKEN cDNA 1700001G01 gene	NR_130158	75433	0	0	NA	NA	1	1	1	No change
ENSMUSG00000085984	1700001G11Rik	RIKEN cDNA 1700001G11 gene	NR_038077	69303	32.8448	0.0437918	0.494033	0.0886415	0.929367	0.998465	1.03082	No change
ENSMUSG00000103746	1700001G17Rik	RIKEN cDNA 1700001G17 gene	NM_026204	67503	77.5861	-0.401329	0.313759	-1.2791	0.200862	0.971758	-1.32072	No change
ENSMUSG00000095040	1700001J03Rik	RIKEN cDNA 1700001J03 gene	NM_001008547	69282	1.14974	-3.6591	2.85161	-1.28317	0.199433	1	-12.6327	No change
ENSMUSG00000086135	1700001J04Rik	RIKEN cDNA 1700001J04 gene	NR_166725	102633312	0	0	NA	NA	1	1	1	No change
ENSMUSG00000101963	1700001J11Rik	ring finger protein 19A pseudogene	NR_033613	72224	2.36382	1.35076	1.87298	0.721184	0.470796	1	2.55047	No change
ENSMUSG00000056508	1700001K19Rik	RIKEN cDNA 1700001K19 gene	NM_025488	66323	3.96621	1.55895	1.30412	1.1954	0.23193	1	2.94639	No change
ENSMUSG00000118314	1700001K23Rik	RIKEN cDNA 1700001K23 gene	NR_036590	69319	5.56047	-1.00943	1.14713	-0.87996	0.378881	1	-2.01311	No change
ENSMUSG00000021534	1700001L19Rik	RIKEN cDNA 1700001L19 gene	NM_027035	69315	6.69655	1.78194	1.05041	1.69643	0.0898051	1	3.43889	No change
ENSMUSG00000044320	1700001O22Rik	RIKEN cDNA 1700001O22 gene	NM_198000	73598	274.223	-0.227729	0.157675	-1.4443	0.148656	0.933735	-1.17099	No change
ENSMUSG00000018543	1700001P01Rik	RIKEN cDNA 1700001P01 gene	NM_028156	72215	28.6417	-0.0225387	0.504338	-0.0446897	0.964355	0.998859	-1.01575	No change
ENSMUSG00000099391	1700003C15Rik	RIKEN cDNA 1700003C15 gene	NR_045478	69345	0	0	NA	NA	1	1	1	No change
ENSMUSG00000085944	1700003D09Rik	RIKEN cDNA 1700003D09 gene	NR_045477	69338	0.333558	-1.87207	4.03806	-0.463605	0.642931	1	-3.66056	No change
ENSMUSG00000030030	1700003E16Rik	RIKEN cDNA 1700003E16 gene	NM_027948	71837	363.733	0.0250389	0.134224	0.186546	0.852017	0.998465	1.01751	No change
ENSMUSG00000095110	1700003E24Rik	RIKEN cDNA 1700003E24 gene	NR_103799	100042663	0	0	NA	NA	1	1	1	No change
ENSMUSG00000038523	1700003F12Rik	RIKEN cDNA 1700003F12 gene	NM_029305	75480	19.6275	0.270197	0.659997	0.409391	0.682253	1	1.20597	No change
ENSMUSG00000087621	1700003G18Rik	RIKEN cDNA 1700003G18 gene	NR_029433	69350	8.18398	-0.186473	0.877063	-0.21261	0.831631	1	-1.13798	No change
ENSMUSG00000039174	1700003H04Rik	RIKEN cDNA 1700003H04 gene	NM_001368235	384775	0	0	NA	NA	1	1	1	No change
ENSMUSG00000100372	1700003I22Rik	RIKEN cDNA 1700003I22 gene	NR_126075	69356	0	0	NA	NA	1	1	1	No change
ENSMUSG00000101565	1700003L19Rik	RIKEN cDNA 1700003L19 gene	NR_040507	75493	0.506776	-0.920789	3.94018	-0.233692	0.815224	1	-1.89315	No change
ENSMUSG00000100727	1700003P14Rik	RIKEN cDNA 1700003P14 gene	NR_045982	75890	0	0	NA	NA	1	1	1	No change
ENSMUSG00000027973	1700006A11Rik	RIKEN cDNA 1700006A11 gene	NM_001357195	71824	0	0	NA	NA	1	1	1	No change
ENSMUSG00000100274	1700006F04Rik	RIKEN cDNA 1700006F04 gene	NR_045621	75432	0	0	NA	NA	1	1	1	No change
ENSMUSG00000102000	1700006H21Rik	RIKEN cDNA 1700006H21 gene	NR_045900	72257	1.00907	-3.46804	3.26461	-1.06231	0.288093	1	-11.0659	No change
ENSMUSG00000100666	1700007F19Rik	RIKEN cDNA 1700007F19 gene	NR_040538	67850	0	0	NA	NA	1	1	1	No change
ENSMUSG00000086330	1700007J10Rik	RIKEN cDNA 1700007J10 gene	NR_045476	69320	78.7412	-0.00241287	0.306166	-0.00788092	0.993712	0.99944	-1.00167	No change
ENSMUSG00000026831	1700007K13Rik	RIKEN cDNA 1700007K13 gene	NM_027040	69327	1688.99	-0.0762006	0.0771162	-0.988127	0.323091	0.991848	-1.05424	No change
ENSMUSG00000097318	1700007L15Rik	RIKEN cDNA 1700007L15 gene	NR_045709	100502742	237.106	-0.069127	0.168378	-0.410546	0.681406	0.996351	-1.04908	No change
ENSMUSG00000089730	1700007P06Rik	RIKEN cDNA 1700007P06 gene	NR_040554	69308	1.1905	0.419051	2.60224	0.161035	0.872066	1	1.33705	No change
ENSMUSG00000111986	1700008C04Rik	RIKEN cDNA 1700008C04 gene	NR_126468	75494	0	0	NA	NA	1	1	1	No change
ENSMUSG00000101225	1700008J07Rik	RIKEN cDNA 1700008J07 gene	NR_024331	629159	123.309	0.0426181	0.235435	0.181018	0.856353	0.998465	1.02998	No change
ENSMUSG00000101012	1700008K24Rik	RIKEN cDNA 1700008K24 gene	NR_038141	69311	0	0	NA	NA	1	1	1	No change
ENSMUSG00000008028	1700008O03Rik	RIKEN cDNA 1700008O03 gene	NM_027049	69349	12.287	0.298801	0.71621	0.417197	0.676535	1	1.23012	No change
ENSMUSG00000069118	1700008P02Rik	RIKEN cDNA 1700008P02 gene	NM_027048	69347	0	0	NA	NA	1	1	1	No change
ENSMUSG00000101404	1700009C05Rik	RIKEN cDNA 1700009C05 gene	NR_046040	74220	0.156645	0.944045	4.08047	0.231357	0.817038	1	1.92392	No change
ENSMUSG00000096573	1700009J07Rik	RIKEN cDNA 1700009J07 gene	NM_029200	75188	0	0	NA	NA	1	1	1	No change
ENSMUSG00000028287	1700009N14Rik	RIKEN cDNA 1700009N14 gene	NM_001081095	75471	11.7299	-0.247648	0.77137	-0.32105	0.748172	1	-1.18727	No change
ENSMUSG00000057047	1700010B08Rik	RIKEN cDNA 1700010B08 gene	NM_029308	75485	0.483613	0.812082	4.01318	0.202354	0.83964	1	1.75574	No change
ENSMUSG00000071721	1700010D01Rik	RIKEN cDNA 1700010D01 gene	NM_029590	76386	0	0	NA	NA	1	1	1	No change
ENSMUSG00000100010	1700010I02Rik	RIKEN cDNA 1700010I02 gene	NR_040587	75476	0	0	NA	NA	1	1	1	No change
ENSMUSG00000023873	1700010I14Rik	RIKEN cDNA 1700010I14 gene	NM_001347544	66931	211.959	-0.00710669	0.175933	-0.0403944	0.967779	0.998926	-1.00494	No change
ENSMUSG00000100314	1700010J16Rik	RIKEN cDNA 1700010J16 gene	NR_040579	69355	0	0	NA	NA	1	1	1	No change
ENSMUSG00000092599	1700010K23Rik	RIKEN cDNA 1700010K23 gene	NR_040512	75501	0	0	NA	NA	1	1	1	No change
ENSMUSG00000101855	1700010N08Rik	RIKEN cDNA 1700010N08 gene	NR_153826	105247250	0	0	NA	NA	1	1	1	No change
ENSMUSG00000102099	1700011B04Rik	RIKEN cDNA 1700011B04 gene	NR_045616	100503727	0	0	NA	NA	1	1	1	No change
ENSMUSG00000108800	1700011C11Rik	RIKEN cDNA 1700011C11 gene	NR_126462	75451	0	0	NA	NA	1	1	1	No change
ENSMUSG00000031682	1700011L22Rik	RIKEN cDNA 1700011L22 gene	NM_026315	67687	0.336357	-1.88262	4.03712	-0.466328	0.640981	1	-3.68745	No change
ENSMUSG00000079476	1700011M02Rik	RIKEN cDNA 1700011M02 gene	NR_073044	75443	0	0	NA	NA	1	1	1	No change
ENSMUSG00000029766	1700012A03Rik	RIKEN cDNA 1700012A03 gene	NM_029587	76382	0	0	NA	NA	1	1	1	No change
ENSMUSG00000020617	1700012B07Rik	RIKEN cDNA 1700012B07 gene	NM_001162428	69324	0	0	NA	NA	1	1	1	No change
ENSMUSG00000031927	1700012B09Rik	RIKEN cDNA 1700012B09 gene	NM_029306	69325	1.95288	-0.532461	1.97214	-0.269991	0.787167	1	-1.44639	No change
ENSMUSG00000085470	1700012C14Rik	RIKEN cDNA 1700012C14 gene	NR_131049	69337	0.340645	-1.89853	4.03571	-0.470433	0.638045	1	-3.72834	No change
ENSMUSG00000040195	1700012D01Rik	RIKEN cDNA 1700012D01 gene	NR_045171	72243	7749.86	-0.0293021	0.0550955	-0.531841	0.594836	0.993647	-1.02052	No change
ENSMUSG00000110424	1700012D14Rik	RIKEN cDNA 1700012D14 gene	NR_015573	75479	92.5423	0.0408741	0.291287	0.140322	0.888405	0.998465	1.02874	No change
ENSMUSG00000105023	1700012D16Rik	RIKEN cDNA 1700012D16 gene	NR_126464	75489	0	0	NA	NA	1	1	1	No change
ENSMUSG00000102069	1700012I11Rik	RIKEN cDNA 1700012I11 gene	NR_045140	69334	0.796999	3.11499	3.2498	0.958517	0.337802	1	8.66374	No change
ENSMUSG00000107394	1700012J15Rik	RIKEN cDNA 1700012J15 gene	NR_167673	75487	0.31329	1.77369	4.04387	0.438613	0.660942	1	3.41929	No change
ENSMUSG00000028589	1700012P22Rik	RIKEN cDNA 1700012P22 gene	NM_027056	69364	0	0	NA	NA	1	1	1	No change
ENSMUSG00000079346	1700013D24Rik	RIKEN cDNA 1700013D24 gene	NM_001177502	76921	0	0	NA	NA	1	1	1	No change
ENSMUSG00000027886	1700013F07Rik	RIKEN cDNA 1700013F07 gene	NM_029314	75504	21.2273	-0.372728	0.571558	-0.652127	0.514319	0.991848	-1.2948	No change
ENSMUSG00000041399	1700013G24Rik	RIKEN cDNA 1700013G24 gene	NM_027063	69380	0.340645	-1.89853	4.03571	-0.470433	0.638045	1	-3.72834	No change
ENSMUSG00000054727	1700013H16Rik	RIKEN cDNA 1700013H16 gene	NM_001200013	75514	0	0	NA	NA	1	1	1	No change
ENSMUSG00000051054	1700014D04Rik	RIKEN cDNA 1700014D04 gene	XM_017315672	102638268	4.66208	-0.0105219	1.14576	-0.0091833	0.992673	1	-1.00732	No change
ENSMUSG00000094445	1700015G11Rik	RIKEN cDNA 1700015G11 gene	NM_001195601	100503036	0.816178	-3.1651	3.5329	-0.895894	0.370309	1	-8.96998	No change
ENSMUSG00000102737	1700016A09Rik	RIKEN cDNA 1700016A09 gene	NR_151732	74227	4.82543	-1.37118	1.36532	-1.00429	0.315237	1	-2.58683	No change
ENSMUSG00000104538	1700016B01Rik	RIKEN cDNA 1700016B01 gene	NR_166436	75640	0.652942	-2.84325	3.856	-0.737356	0.460906	1	-7.17632	No change
ENSMUSG00000015962	1700016C15Rik	RIKEN cDNA 1700016C15 gene	NM_027077	69428	88.0537	-0.137622	0.290658	-0.473485	0.635867	0.994691	-1.10009	No change
ENSMUSG00000031509	1700016D06Rik	RIKEN cDNA 1700016D06 gene	NM_024271	76413	0	0	NA	NA	1	1	1	No change
ENSMUSG00000100625	1700016G22Rik	RIKEN cDNA 1700016G22 gene	NR_045891	71867	62.6543	0.19175	0.337161	0.56872	0.569546	0.991848	1.14215	No change
ENSMUSG00000029320	1700016H13Rik	RIKEN cDNA 1700016H13 gene	NM_001163550	74218	2.95517	0.970353	1.53029	0.634096	0.526018	1	1.95932	No change
ENSMUSG00000114563	1700016K05Rik	RIKEN cDNA 1700016K05 gene	NR_151453	102639882	0.507963	0.905473	3.93668	0.230009	0.818084	1	1.87316	No change
ENSMUSG00000053783	1700016K19Rik	RIKEN cDNA 1700016K19 gene	NM_198637	74230	213.085	-0.239205	0.202711	-1.18003	0.237989	0.981416	-1.18034	No change
ENSMUSG00000101483	1700016L21Rik	RIKEN cDNA 1700016L21 gene	NR_040460	72208	0	0	NA	NA	1	1	1	No change
ENSMUSG00000101894	1700016P04Rik	RIKEN cDNA 1700016P04 gene	NR_038149	69413	0	0	NA	NA	1	1	1	No change
ENSMUSG00000032300	1700017B05Rik	RIKEN cDNA 1700017B05 gene	NM_028820	74211	10407	0.0266654	0.0450057	0.59249	0.553523	0.991848	1.01865	No change
ENSMUSG00000037884	1700017G19Rik	RIKEN cDNA 1700017G19 gene	NR_040445	100040882	1.00907	-3.46804	3.26461	-1.06231	0.288093	1	-11.0659	No change
ENSMUSG00000086348	1700017J07Rik	RIKEN cDNA 1700017J07 gene	NR_040326	75508	0	0	NA	NA	1	1	1	No change
ENSMUSG00000107232	1700017L05Rik	RIKEN cDNA 1700017L05 gene	NR_131050	69370	0.16882	0.944045	4.08047	0.231357	0.817038	1	1.92392	No change
ENSMUSG00000105651	1700017M07Rik	RIKEN cDNA 1700017M07 gene	XR_880766	76398	0	0	NA	NA	1	1	1	No change
ENSMUSG00000056912	1700017N19Rik	RIKEN cDNA 1700017N19 gene	NM_001081246	66605	0	0	NA	NA	1	1	1	No change
ENSMUSG00000038408	1700018A04Rik	RIKEN cDNA 1700018A04 gene	NR_029439	71307	10.3927	1.18586	0.825428	1.43666	0.150814	1	2.27499	No change
ENSMUSG00000031809	1700018B08Rik	RIKEN cDNA 1700018B08 gene	NM_001357259	76405	0.16882	0.944045	4.08047	0.231357	0.817038	1	1.92392	No change
ENSMUSG00000037910	1700018B24Rik	enhancer of rudimentary homolog pseudogene	NM_025493	66332	0	0	NA	NA	1	1	1	No change
ENSMUSG00000029620	1700018F24Rik	RIKEN cDNA 1700018F24 gene	NM_027069	69396	0	0	NA	NA	1	1	1	No change
ENSMUSG00000109745	1700018G05Rik	RIKEN cDNA 1700018G05 gene	NR_045422	69388	0	0	NA	NA	1	1	1	No change
ENSMUSG00000060715	1700019A02Rik	RIKEN cDNA 1700019A02 gene	NM_001368200	69397	10.2027	1.74685	0.856443	2.03966	0.0413842	1	3.35626	No change
ENSMUSG00000113770	1700019C18Rik	RIKEN cDNA 1700019C18 gene	NR_126478	75543	0	0	NA	NA	1	1	1	No change
ENSMUSG00000043629	1700019D03Rik	RIKEN cDNA 1700019D03 gene	NM_001368274	67080	219.449	-0.265698	0.18625	-1.42656	0.153705	0.937258	-1.20222	No change
ENSMUSG00000086202	1700019E08Rik	RIKEN cDNA 1700019E08 gene	NR_040497	69405	0	0	NA	NA	1	1	1	No change
ENSMUSG00000107027	1700019F05Rik	RIKEN cDNA 1700019F05 gene	NR_166206	69402	0	0	NA	NA	1	1	1	No change
ENSMUSG00000085416	1700019G24Rik	RIKEN cDNA 1700019G24 gene	NR_040255	72249	0	0	NA	NA	1	1	1	No change
ENSMUSG00000111489	1700019J19Rik	RIKEN cDNA 1700019J19 gene	NR_166640	76412	0.326471	-1.84523	4.04049	-0.456686	0.647897	1	-3.59311	No change
ENSMUSG00000026931	1700019N19Rik	RIKEN cDNA 1700019N19 gene	NM_001368688	67507	0	0	NA	NA	1	1	1	No change
ENSMUSG00000099808	1700019P21Rik	RIKEN cDNA 1700019P21 gene	NR_138576	75546	0	0	NA	NA	1	1	1	No change
ENSMUSG00000027409	1700020A23Rik	RIKEN cDNA 1700020A23 gene	NM_001163483	75656	0	0	NA	NA	1	1	1	No change
ENSMUSG00000101796	1700020D14Rik	RIKEN cDNA 1700020D14 gene	NR_126545	69438	0	0	NA	NA	1	1	1	No change
ENSMUSG00000101801	1700020G17Rik	RIKEN cDNA 1700020G17 gene	NR_045979	75630	4.3032	-0.491722	1.34946	-0.364385	0.715571	1	-1.40612	No change
ENSMUSG00000013928	1700020L13Rik	RIKEN cDNA 1700020L13 gene	NR_144498	108167416	7.75129	0.37312	1.02781	0.363025	0.716586	1	1.29515	No change
ENSMUSG00000035085	1700020L24Rik	RIKEN cDNA 1700020L24 gene	NM_025492	66330	23.5525	-0.181902	0.519404	-0.350213	0.726179	0.996351	-1.13438	No change
ENSMUSG00000100146	1700020M21Rik	RIKEN cDNA 1700020M21 gene	NR_040742	76402	0	0	NA	NA	1	1	1	No change
ENSMUSG00000050844	1700020N01Rik	RIKEN cDNA 1700020N01 gene	NM_183266	67692	0	0	NA	NA	1	1	1	No change
ENSMUSG00000059690	1700020N15Rik	RIKEN cDNA 1700020N15 gene	NM_029316	75509	0	0	NA	NA	1	1	1	No change
ENSMUSG00000100253	1700020N18Rik	RIKEN cDNA 1700020N18 gene	NR_026924	67086	0	0	NA	NA	1	1	1	No change
ENSMUSG00000105426	1700021F02Rik	RIKEN cDNA 1700021F02 gene	NR_152117	75519	1.67906	-1.21468	2.10587	-0.576805	0.564071	1	-2.32089	No change
ENSMUSG00000027518	1700021F07Rik	RIKEN cDNA 1700021F07 gene	NM_028158	72221	0	0	NA	NA	1	1	1	No change
ENSMUSG00000112387	1700021G15Rik	RIKEN cDNA 1700021G15 gene	NR_166082	73256	0	0	NA	NA	1	1	1	No change
ENSMUSG00000087343	1700021N21Rik	RIKEN cDNA 1700021N21 gene	NR_045800	69409	0	0	NA	NA	1	1	1	No change
ENSMUSG00000038165	1700022A21Rik	glycerol-3-phosphate dehydrogenase 1-like pseudogene	NR_003953	72252	0	0	NA	NA	1	1	1	No change
ENSMUSG00000099751	1700022A22Rik	RIKEN cDNA 1700022A22 gene	NR_045509	71120	0	0	NA	NA	1	1	1	No change
ENSMUSG00000099983	1700022E09Rik	RIKEN cDNA 1700022E09 gene	NR_040568	75636	0	0	NA	NA	1	1	1	No change
ENSMUSG00000099360	1700022H16Rik	RIKEN cDNA 1700022H16 gene	NR_045488	69420	0.681484	-0.00218102	3.50695	-0.000621913	0.999504	1	-1.00151	No change
ENSMUSG00000028451	1700022I11Rik	RIKEN cDNA 1700022I11 gene	NM_026088	67317	6.64377	0.886521	0.979404	0.905164	0.365379	1	1.84871	No change
ENSMUSG00000097523	1700022N22Rik	RIKEN cDNA 1700022N22 gene	NR_166912	69431	57.4683	-0.546835	0.351432	-1.55602	0.119704	0.908516	-1.46088	No change
ENSMUSG00000087393	1700023C21Rik	RIKEN cDNA 1700023C21 gene	NR_045909	73257	0.33764	1.86745	4.03538	0.46277	0.643529	1	3.64888	No change
ENSMUSG00000052334	1700024B05Rik	RIKEN cDNA 1700024B05 gene	NM_029322	100503856	0	0	NA	NA	1	1	1	No change
ENSMUSG00000099994	1700024B18Rik	RIKEN cDNA 1700024B18 gene	NR_045479	69393	0	0	NA	NA	1	1	1	No change
ENSMUSG00000072473	1700024G13Rik	RIKEN cDNA 1700024G13 gene	NM_001034037	67085	0	0	NA	NA	1	1	1	No change
ENSMUSG00000113825	1700024I08Rik	RIKEN cDNA 1700024I08 gene	NR_126476	75522	0	0	NA	NA	1	1	1	No change
ENSMUSG00000101113	1700025B11Rik	RIKEN cDNA 1700025B11 gene	NR_040310	76409	0	0	NA	NA	1	1	1	No change
ENSMUSG00000078935	1700025C18Rik	RIKEN cDNA 1700025C18 gene	NR_033448	72211	0	0	NA	NA	1	1	1	No change
ENSMUSG00000086760	1700025D23Rik	RIKEN cDNA 1700025D23 gene	NR_166914	100041739	0	0	NA	NA	1	1	1	No change
ENSMUSG00000100558	1700025F24Rik	RIKEN cDNA 1700025F24 gene	NR_040578	67081	0	0	NA	NA	1	1	1	No change
ENSMUSG00000032666	1700025G04Rik	RIKEN cDNA 1700025G04 gene	NM_197990	69399	8318.19	-0.0618077	0.0498752	-1.23925	0.215255	0.978955	-1.04377	No change
ENSMUSG00000108409	1700025J12Rik	RIKEN cDNA 1700025J12 gene	NR_131051	69407	0	0	NA	NA	1	1	1	No change
ENSMUSG00000099747	1700025K24Rik	RIKEN cDNA 1700025K24 gene	NR_045825	69418	0	0	NA	NA	1	1	1	No change
ENSMUSG00000100175	1700025M24Rik	RIKEN cDNA 1700025M24 gene	NR_040687	72276	0	0	NA	NA	1	1	1	No change
ENSMUSG00000100121	1700025N23Rik	RIKEN cDNA 1700025N23 gene	NR_040523	69986	0	0	NA	NA	1	1	1	No change
ENSMUSG00000028244	1700025O08Rik	RIKEN cDNA 1700025O08 gene	NR_169002	117962243	0	0	NA	NA	1	1	1	No change
ENSMUSG00000086379	1700026D11Rik	RIKEN cDNA 1700026D11 gene	NR_028286	70371	0.163236	-0.979508	4.08047	-0.240048	0.810293	1	-1.97179	No change
ENSMUSG00000101854	1700026F02Rik	RIKEN cDNA 1700026F02 gene	NR_045487	69419	0.163236	-0.979508	4.08047	-0.240048	0.810293	1	-1.97179	No change
ENSMUSG00000073976	1700026J12Rik	RIKEN cDNA 1700026J12 gene	NR_166907	73255	0	0	NA	NA	1	1	1	No change
ENSMUSG00000097716	1700026J14Rik	RIKEN cDNA 1700026J14 gene	NR_130985	69432	2.02134	1.58674	1.9894	0.797599	0.425103	1	3.0037	No change
ENSMUSG00000101968	1700027A15Rik	RIKEN cDNA 1700027A15 gene	NR_038001	69449	0	0	NA	NA	1	1	1	No change
ENSMUSG00000100911	1700027F09Rik	RIKEN cDNA 1700027F09 gene	NR_040681	69999	0	0	NA	NA	1	1	1	No change
ENSMUSG00000100799	1700027H10Rik	RIKEN cDNA 1700027H10 gene	NR_040594	72274	0	0	NA	NA	1	1	1	No change
ENSMUSG00000098304	1700027I24Rik	RIKEN cDNA 1700027I24 gene	NR_040741	75567	0.163236	-0.979508	4.08047	-0.240048	0.810293	1	-1.97179	No change
ENSMUSG00000111422	1700027J07Rik	RIKEN cDNA 1700027J07 gene	NR_040581	69443	0	0	NA	NA	1	1	1	No change
ENSMUSG00000099417	1700028B04Rik	NADH dehydrogenase (ubiquinone) 1 beta subcomplex 8 pseudogene	NR_033605	70001	0.33764	1.86745	4.03538	0.46277	0.643529	1	3.64888	No change
ENSMUSG00000101683	1700028D13Rik	RIKEN cDNA 1700028D13 gene	NR_045377	75569	0	0	NA	NA	1	1	1	No change
ENSMUSG00000097321	1700028E10Rik	RIKEN cDNA 1700028E10 gene	NR_045699	625175	30.1186	-0.686227	0.541381	-1.26755	0.204959	0.97446	-1.60907	No change
ENSMUSG00000056821	1700028I16Rik	RIKEN cDNA 1700028I16 gene	NR_038042	70003	15.0129	-0.806445	0.696701	-1.15752	0.247061	1	-1.7489	No change
ENSMUSG00000038782	1700028J19Rik	RIKEN cDNA 1700028J19 gene	NR_029436	70004	100.706	-0.442149	0.269316	-1.64175	0.100642	0.881818	-1.35863	No change
ENSMUSG00000089798	1700028K03Rik	RIKEN cDNA 1700028K03 gene	NM_175241	76421	2.4642	-0.681704	1.96685	-0.346597	0.728894	1	-1.60403	No change
ENSMUSG00000101334	1700028M03Rik	RIKEN cDNA 1700028M03 gene	NR_036591	69460	0	0	NA	NA	1	1	1	No change
ENSMUSG00000033053	1700028P14Rik	RIKEN cDNA 1700028P14 gene	NM_026188	67483	0	0	NA	NA	1	1	1	No change
ENSMUSG00000086823	1700028P15Rik	RIKEN cDNA 1700028P15 gene	NR_040509	75655	0	0	NA	NA	1	1	1	No change
ENSMUSG00000100759	1700029B22Rik	RIKEN cDNA 1700029B22 gene	NR_040531	69495	0	0	NA	NA	1	1	1	No change
ENSMUSG00000052075	1700029F12Rik	RIKEN cDNA 1700029F12 gene	NM_001080777	66479	0	0	NA	NA	1	1	1	No change
ENSMUSG00000031452	1700029H14Rik	RIKEN cDNA 1700029H14 gene	NM_001080781	66501	1.02252	3.46682	3.25053	1.06654	0.28618	1	11.0565	No change
ENSMUSG00000044916	1700029I15Rik	RIKEN cDNA 1700029I15 gene	NM_183112	75641	34.3147	0.300857	0.475264	0.633032	0.526713	0.991848	1.23188	No change
ENSMUSG00000099968	1700029J03Rik	RIKEN cDNA 1700029J03 gene	NR_040494	72264	0	0	NA	NA	1	1	1	No change
ENSMUSG00000071103	1700029J07Rik	RIKEN cDNA 1700029J07 gene	NM_001033148	69479	300.73	-0.124252	0.160121	-0.775991	0.437754	0.991848	-1.08994	No change
ENSMUSG00000101189	1700029M03Rik	RIKEN cDNA 1700029M03 gene	NR_166148	69476	0	0	NA	NA	1	1	1	No change
ENSMUSG00000086788	1700029M20Rik	RIKEN cDNA 1700029M20 gene	NM_028688	73937	0.340838	1.87931	4.03434	0.465828	0.641339	1	3.67899	No change
ENSMUSG00000098144	1700029N11Rik	RIKEN cDNA 1700029N11 gene	NR_045489	69491	0	0	NA	NA	1	1	1	No change
ENSMUSG00000085333	1700030A11Rik	RIKEN cDNA 1700030A11 gene	NR_045457	74179	0	0	NA	NA	1	1	1	No change
ENSMUSG00000099759	1700030C10Rik	RIKEN cDNA 1700030C10 gene	NR_015521	69513	0.336357	-1.88262	4.03712	-0.466328	0.640981	1	-3.68745	No change
ENSMUSG00000086459	1700030C12Rik	RIKEN cDNA 1700030C12 gene	NR_166705	72246	0.340838	1.87931	4.03434	0.465828	0.641339	1	3.67899	No change
ENSMUSG00000087148	1700030C14Rik	RIKEN cDNA 1700030C14 gene	NR_156705	75662	0	0	NA	NA	1	1	1	No change
ENSMUSG00000099869	1700030F04Rik	RIKEN cDNA 1700030F04 gene	NR_045731	72263	0	0	NA	NA	1	1	1	No change
ENSMUSG00000031847	1700030J22Rik	RIKEN cDNA 1700030J22 gene	NM_001357253	69528	576.013	-0.0470385	0.110362	-0.42622	0.669947	0.996351	-1.03314	No change
ENSMUSG00000052794	1700030K09Rik	RIKEN cDNA 1700030K09 gene	NM_028170	72254	2117.87	-0.0128993	0.0704544	-0.183087	0.85473	0.998465	-1.00898	No change
ENSMUSG00000099508	1700030L20Rik	RIKEN cDNA 1700030L20 gene	NR_040592	70055	0	0	NA	NA	1	1	1	No change
ENSMUSG00000097424	1700030M09Rik	RIKEN cDNA 1700030M09 gene	NR_045903	72259	0.16882	0.944045	4.08047	0.231357	0.817038	1	1.92392	No change
ENSMUSG00000100969	1700030N03Rik	RIKEN cDNA 1700030N03 gene	NR_045304	70011	0.509017	0.91723	3.93353	0.233182	0.81562	1	1.88849	No change
ENSMUSG00000100198	1700030O20Rik	RIKEN cDNA 1700030O20 gene	NR_045345	72286	0	0	NA	NA	1	1	1	No change
ENSMUSG00000092239	1700031A10Rik	RIKEN cDNA 1700031A10 gene	NR_045439	73286	2.36155	-0.409727	2.03055	-0.201782	0.840087	1	-1.32843	No change
ENSMUSG00000032894	1700031F05Rik	RIKEN cDNA 1700031F05 gene	NM_028496	73300	0	0	NA	NA	1	1	1	No change
ENSMUSG00000099863	1700031L13Rik	RIKEN cDNA 1700031L13 gene	NR_138557	67327	0	0	NA	NA	1	1	1	No change
ENSMUSG00000099353	1700031M16Rik	RIKEN cDNA 1700031M16 gene	NR_015496	73302	1.02252	3.46682	3.25053	1.06654	0.28618	1	11.0565	No change
ENSMUSG00000100315	1700031P21Rik	RIKEN cDNA 1700031P21 gene	NR_045910	73278	0	0	NA	NA	1	1	1	No change
ENSMUSG00000097302	1700034B16Rik	RIKEN cDNA 1700034B16 gene	XR_877561	73282	0	0	NA	NA	1	1	1	No change
ENSMUSG00000024532	1700034E13Rik	RIKEN cDNA 1700034E13 gene	NM_030097	78414	0	0	NA	NA	1	1	1	No change
ENSMUSG00000097962	1700034G24Rik	RIKEN cDNA 1700034G24 gene	NR_045396	67325	0	0	NA	NA	1	1	1	No change
ENSMUSG00000055833	1700034H15Rik	RIKEN cDNA 1700034H15 gene	NM_001024489	98736	33.4573	-0.0788201	0.440633	-0.178879	0.858033	0.998465	-1.05615	No change
ENSMUSG00000074619	1700034I23Rik	RIKEN cDNA 1700034I23 gene	NM_028494	73297	0	0	NA	NA	1	1	1	No change
ENSMUSG00000040163	1700034J05Rik	RIKEN cDNA 1700034J05 gene	NM_001164236	73344	0.163236	-0.979508	4.08047	-0.240048	0.810293	1	-1.97179	No change
ENSMUSG00000100294	1700034K08Rik	RIKEN cDNA 1700034K08 gene	NR_040756	78349	0	0	NA	NA	1	1	1	No change
ENSMUSG00000099995	1700036G14Rik	RIKEN cDNA 1700036G14 gene	NR_040542	73283	0	0	NA	NA	1	1	1	No change
ENSMUSG00000005983	1700037C18Rik	RIKEN cDNA 1700037C18 gene	NM_028484	73261	666.775	-0.268959	0.115892	-2.32077	0.0202991	0.665602	-1.20494	No change
ENSMUSG00000027327	1700037H04Rik	RIKEN cDNA 1700037H04 gene	NM_001311138	67326	12029.1	0.0230467	0.0451838	0.510065	0.610006	0.993647	1.0161	No change
ENSMUSG00000092369	1700039E22Rik	RIKEN cDNA 1700039E22 gene	NR_045315	73322	62.6908	-0.328247	0.347548	-0.944465	0.344932	0.991848	-1.25549	No change
ENSMUSG00000097933	1700039M10Rik	RIKEN cDNA 1700039M10 gene	NR_152103	67518	1.18575	2.50406	2.88456	0.868091	0.385345	1	5.67279	No change
ENSMUSG00000097515	1700040D17Rik	RIKEN cDNA 1700040D17 gene	NR_152121	76602	18.5371	0.111833	0.656561	0.170332	0.864749	1	1.0806	No change
ENSMUSG00000100535	1700040F15Rik	RIKEN cDNA 1700040F15 gene	XM_017318757	73329	0	0	NA	NA	1	1	1	No change
ENSMUSG00000100282	1700041C23Rik	RIKEN cDNA 1700041C23 gene	NR_033784	67319	0.506461	2.45362	3.9929	0.614496	0.538888	1	5.47789	No change
ENSMUSG00000100857	1700041M19Rik	RIKEN cDNA 1700041M19 gene	NR_040573	76601	0.336357	-1.88262	4.03712	-0.466328	0.640981	1	-3.68745	No change
ENSMUSG00000086391	1700042O10Rik	RIKEN cDNA 1700042O10 gene	NR_045178	73321	0	0	NA	NA	1	1	1	No change
ENSMUSG00000099911	1700044C05Rik	RIKEN cDNA 1700044C05 gene	NR_045624	73306	0	0	NA	NA	1	1	1	No change
ENSMUSG00000100297	1700044K03Rik	RIKEN cDNA 1700044K03 gene	NR_033785	67321	0	0	NA	NA	1	1	1	No change
ENSMUSG00000078492	1700045H11Rik	RIKEN cDNA 1700045H11 gene	NR_040649	73348	1.84716	2.17658	1.97785	1.10048	0.271122	1	4.52082	No change
ENSMUSG00000085561	1700046C09Rik	RIKEN cDNA 1700046C09 gene	NR_045918	73307	0	0	NA	NA	1	1	1	No change
ENSMUSG00000085437	1700047A11Rik	RIKEN cDNA 1700047A11 gene	NR_110583	76604	0.170323	-0.979508	4.08047	-0.240048	0.810293	1	-1.97179	No change
ENSMUSG00000115294	1700047E10Rik	RIKEN cDNA 1700047E10 gene	NR_073363	74328	1.10805	2.39381	2.94577	0.812627	0.416432	1	5.25544	No change
ENSMUSG00000099349	1700047G03Rik	RIKEN cDNA 1700047G03 gene	NR_040447	73339	1.00676	-1.05694	2.80633	-0.376627	0.706451	1	-2.08051	No change
ENSMUSG00000101762	1700047L14Rik	RIKEN cDNA 1700047L14 gene	NR_040691	73295	0	0	NA	NA	1	1	1	No change
ENSMUSG00000100147	1700047M11Rik	RIKEN cDNA 1700047M11 gene	NR_015458	67330	0.33764	1.86745	4.03538	0.46277	0.643529	1	3.64888	No change
ENSMUSG00000105274	1700048F04Rik	RIKEN cDNA 1700048F04 gene	NR_166411	73396	0	0	NA	NA	1	1	1	No change
ENSMUSG00000085637	1700048M11Rik	RIKEN cDNA 1700048M11 gene	NR_045300	100503166	41.613	-0.216761	0.427255	-0.507333	0.611921	0.993647	-1.16212	No change
ENSMUSG00000118016	1700048O14Rik	RIKEN cDNA 1700048O14 gene	NR_166754	73433	0	0	NA	NA	1	1	1	No change
ENSMUSG00000043773	1700048O20Rik	RIKEN cDNA 1700048O20 gene	NR_033553	69430	10.4139	-0.00574501	0.858356	-0.00669303	0.99466	1	-1.00399	No change
ENSMUSG00000085077	1700049E15Rik	RIKEN cDNA 1700049E15 gene	NR_033636	100039727	0	0	NA	NA	1	1	1	No change
ENSMUSG00000079271	1700049E17Rik1	RIKEN cDNA 1700049E17 gene, gene 1	NM_001358038	666214	0.170419	0.944045	4.08047	0.231357	0.817038	1	1.92392	No change
ENSMUSG00000090440	1700049E17Rik2	tandem duplication of RIKEN cDNA 1700049E17 gene, gene 2	NM_001358037	100041722	0.170419	0.944045	4.08047	0.231357	0.817038	1	1.92392	No change
ENSMUSG00000101553	1700049E22Rik	RIKEN cDNA 1700049E22 gene	NR_040525	73395	0	0	NA	NA	1	1	1	No change
ENSMUSG00000086951	1700051A21Rik	RIKEN cDNA 1700051A21 gene	NR_045922	73366	0	0	NA	NA	1	1	1	No change
ENSMUSG00000101912	1700052I22Rik	RIKEN cDNA 1700052I22 gene	NR_033786	67340	0	0	NA	NA	1	1	1	No change
ENSMUSG00000099988	1700054A03Rik	RIKEN cDNA 1700054A03 gene	NR_045320	78457	20.4355	-0.0867871	0.623153	-0.139271	0.889236	1	-1.062	No change
ENSMUSG00000100219	1700054K19Rik	RIKEN cDNA 1700054K19 gene	NR_027865	67336	0.168179	-0.979508	4.08047	-0.240048	0.810293	1	-1.97179	No change
ENSMUSG00000085889	1700054M17Rik	RIKEN cDNA 1700054M17 gene	NR_045919	73358	0	0	NA	NA	1	1	1	No change
ENSMUSG00000093616	1700055C04Rik	RIKEN cDNA 1700055C04 gene	NR_040726	73397	0	0	NA	NA	1	1	1	No change
ENSMUSG00000070997	1700055D18Rik	RIKEN cDNA 1700055D18 gene	NM_175197	73405	34.8367	-0.0415005	0.49956	-0.083074	0.933793	0.998804	-1.02918	No change
ENSMUSG00000044854	1700056E22Rik	RIKEN cDNA 1700056E22 gene	NM_028516	73363	206.156	-0.0196885	0.179239	-0.109845	0.912532	0.998465	-1.01374	No change
ENSMUSG00000074139	1700057G04Rik	RIKEN cDNA 1700057G04 gene	NM_001033184	78459	1.95471	2.27356	2.02278	1.12398	0.261021	1	4.83515	No change
ENSMUSG00000086007	1700057H21Rik	RIKEN cDNA 1700057H21 gene	NR_130155	73375	0	0	NA	NA	1	1	1	No change
ENSMUSG00000086887	1700060C16Rik	RIKEN cDNA 1700060C16 gene	NR_045732	73425	0	0	NA	NA	1	1	1	No change
ENSMUSG00000078957	1700060C20Rik	RIKEN cDNA 1700060C20 gene	NR_036606	73399	0	0	NA	NA	1	1	1	No change
ENSMUSG00000085580	1700061F12Rik	RIKEN cDNA 1700061F12 gene	NR_038180	73438	0	0	NA	NA	1	1	1	No change
ENSMUSG00000028009	1700061I17Rik	RIKEN cDNA 1700061I17 gene	NR_038029	433646	16.1653	0.42162	0.706407	0.596851	0.550607	1	1.33943	No change
ENSMUSG00000086366	1700061J23Rik	RIKEN cDNA 1700061J23 gene	NR_131065	76993	0	0	NA	NA	1	1	1	No change
ENSMUSG00000110464	1700061N14Rik	RIKEN cDNA 1700061N14 gene	NR_151456	105243184	1.00714	3.44565	2.74782	1.25396	0.209858	1	10.8954	No change
ENSMUSG00000100062	1700063A18Rik	RIKEN cDNA 1700063A18 gene	NR_040467	73454	0	0	NA	NA	1	1	1	No change
ENSMUSG00000100837	1700063D05Rik	RIKEN cDNA 1700063D05 gene	NR_040392	78500	0.326471	-1.84523	4.04049	-0.456686	0.647897	1	-3.59311	No change
ENSMUSG00000040657	1700063H04Rik	RIKEN cDNA 1700063H04 gene	NR_152109	74269	0	0	NA	NA	1	1	1	No change
ENSMUSG00000101978	1700063O14Rik	RIKEN cDNA 1700063O14 gene	NR_045383	73452	0	0	NA	NA	1	1	1	No change
ENSMUSG00000100681	1700064J06Rik	RIKEN cDNA 1700064J06 gene	NR_045348	73400	0	0	NA	NA	1	1	1	No change
ENSMUSG00000100211	1700064M15Rik	RIKEN cDNA 1700064M15 gene	NR_045288	73457	0	0	NA	NA	1	1	1	No change
ENSMUSG00000096655	1700065D16Rik	RIKEN cDNA 1700065D16 gene	NM_001271569	73410	5.43296	-0.87359	1.2401	-0.704451	0.481152	1	-1.83222	No change
ENSMUSG00000099435	1700065I16Rik	gasdermin pseudogene	NR_040315	78462	0	0	NA	NA	1	1	1	No change
ENSMUSG00000107341	1700065J11Rik	RIKEN cDNA 1700065J11 gene	NR_040526	73409	1.18012	-0.411424	2.25287	-0.182622	0.855095	1	-1.33	No change
ENSMUSG00000107408	1700065L07Rik	RIKEN cDNA 1700065L07 gene	NR_108032	73408	0	0	NA	NA	1	1	1	No change
ENSMUSG00000100134	1700065O20Rik	RIKEN cDNA 1700065O20 gene	NR_045386	76609	0.340838	1.87931	4.03434	0.465828	0.641339	1	3.67899	No change
ENSMUSG00000101634	1700066B17Rik	RIKEN cDNA 1700066B17 gene	NR_040465	73426	0	0	NA	NA	1	1	1	No change
ENSMUSG00000073598	1700066B19Rik	RIKEN cDNA 1700066B19 gene	NM_001033168	73449	242.724	0.141528	0.168056	0.84215	0.399704	0.991848	1.10307	No change
ENSMUSG00000101810	1700066C05Rik	RIKEN cDNA 1700066C05 gene	NR_169071	78654	0.170323	-0.979508	4.08047	-0.240048	0.810293	1	-1.97179	No change
ENSMUSG00000097717	1700066J03Rik	RIKEN cDNA 1700066J03 gene	NR_126543	67339	0	0	NA	NA	1	1	1	No change
ENSMUSG00000038323	1700066M21Rik	RIKEN cDNA 1700066M21 gene	NM_028546	73467	1974.74	-0.0527437	0.0737709	-0.714967	0.47463	0.991848	-1.03724	No change
ENSMUSG00000099605	1700066N21Rik	RIKEN cDNA 1700066N21 gene	NR_045924	73471	0	0	NA	NA	1	1	1	No change
ENSMUSG00000085800	1700066O22Rik	RIKEN cDNA 1700066O22 gene	NR_015541	74916	0	0	NA	NA	1	1	1	No change
ENSMUSG00000099378	1700067G17Rik	RIKEN cDNA 1700067G17 gene	NR_040471	73475	1.18173	-1.31241	2.85273	-0.460054	0.645478	1	-2.48356	No change
ENSMUSG00000046408	1700067K01Rik	RIKEN cDNA 1700067K01 gene	NM_183097	73453	71.955	0.622004	0.372079	1.6717	0.0945834	0.880489	1.53901	No change
ENSMUSG00000042184	1700069L16Rik	RIKEN cDNA 1700069L16 gene	NR_033216	381707	0	0	NA	NA	1	1	1	No change
ENSMUSG00000107637	1700069P05Rik	RIKEN cDNA 1700069P05 gene	NR_040527	73531	0	0	NA	NA	1	1	1	No change
ENSMUSG00000086376	1700071G01Rik	RIKEN cDNA 1700071G01 gene	XR_377011	73485	0	0	NA	NA	1	1	1	No change
ENSMUSG00000080980	1700071K01Rik	RIKEN cDNA 1700071K01 gene	NM_001033765	237880	1.6882	4.19137	2.7378	1.53093	0.125787	1	18.2696	No change
ENSMUSG00000090307	1700071M16Rik	RIKEN cDNA 1700071M16 gene	NR_045444	73504	38.3425	0.234897	0.485396	0.483927	0.628437	0.993724	1.17682	No change
ENSMUSG00000100487	1700072B07Rik	RIKEN cDNA 1700072B07 gene	NR_040727	73529	0	0	NA	NA	1	1	1	No change
ENSMUSG00000099872	1700074H08Rik	RIKEN cDNA 1700074H08 gene	NR_138420	73480	0.16882	0.944045	4.08047	0.231357	0.817038	1	1.92392	No change
ENSMUSG00000084859	1700080N15Rik	RIKEN cDNA 1700080N15 gene	NR_040500	73489	0	0	NA	NA	1	1	1	No change
ENSMUSG00000100573	1700081H04Rik	RIKEN cDNA 1700081H04 gene	NR_040693	73477	0	0	NA	NA	1	1	1	No change
ENSMUSG00000100668	1700083H02Rik	RIKEN cDNA 1700083H02 gene	NR_136902	67348	0	0	NA	NA	1	1	1	No change
ENSMUSG00000114333	1700084D21Rik	RIKEN cDNA 1700084D21 gene	NR_131045	76720	0	0	NA	NA	1	1	1	No change
ENSMUSG00000099639	1700084F23Rik	RIKEN cDNA 1700084F23 gene	NR_045965	74280	0	0	NA	NA	1	1	1	No change
ENSMUSG00000058101	1700084J12Rik	ribosomal protein L7-like 1 pseudogene	NM_028551	73486	8.02974	0.708152	1.05713	0.669882	0.502933	1	1.63371	No change
ENSMUSG00000057805	1700084M14Rik	Gm5941 pseudogene	NR_126536	73487	0	0	NA	NA	1	1	1	No change
ENSMUSG00000100890	1700085C21Rik	RIKEN cDNA 1700085C21 gene	NR_046045	74283	0	0	NA	NA	1	1	1	No change
ENSMUSG00000071265	1700086L19Rik	RIKEN cDNA 1700086L19 gene	NR_030733	74284	0	0	NA	NA	1	1	1	No change
ENSMUSG00000097080	1700086O06Rik	RIKEN cDNA 1700086O06 gene	NR_015475	73516	291.117	-0.10262	0.161456	-0.635593	0.525042	0.991848	-1.07372	No change
ENSMUSG00000085085	1700086P04Rik	RIKEN cDNA 1700086P04 gene	XR_003955282	67349	28.879	0.112409	0.466382	0.241023	0.809538	0.998465	1.08103	No change
ENSMUSG00000115723	1700087M22Rik	RIKEN cDNA 1700087M22 gene	XR_874489	78467	0	0	NA	NA	1	1	1	No change
ENSMUSG00000033029	1700088E04Rik	RIKEN cDNA 1700088E04 gene	NM_001310576	27660	204.62	-0.0515012	0.196249	-0.262429	0.792991	0.998465	-1.03634	No change
ENSMUSG00000090462	1700091H14Rik	RIKEN cDNA 1700091H14 gene	NM_028570	73553	0	0	NA	NA	1	1	1	No change
ENSMUSG00000086781	1700092C02Rik	RIKEN cDNA 1700092C02 gene	NR_045467	67357	0	0	NA	NA	1	1	1	No change
ENSMUSG00000092499	1700092C10Rik	RIKEN cDNA 1700092C10 gene	NR_045931	73554	0.503881	-2.46611	3.88994	-0.633971	0.5261	1	-5.52552	No change
ENSMUSG00000084811	1700092E19Rik	RIKEN cDNA 1700092E19 gene	NR_045933	73576	0.31329	1.77369	4.04387	0.438613	0.660942	1	3.41929	No change
ENSMUSG00000078600	1700092K14Rik	RIKEN cDNA 1700092K14 gene	NR_045930	73536	0	0	NA	NA	1	1	1	No change
ENSMUSG00000090840	1700092M07Rik	RIKEN cDNA 1700092M07 gene	NM_001177347	74307	17.8303	0.0110472	0.652377	0.0169339	0.986489	1	1.00769	No change
ENSMUSG00000020286	1700093K21Rik	RIKEN cDNA 1700093K21 gene	NM_001110133	67358	0.340838	1.87931	4.03434	0.465828	0.641339	1	3.67899	No change
ENSMUSG00000118506	1700094D03Rik	RIKEN cDNA 1700094D03 gene	NM_028567	73545	52.7065	0.164349	0.364965	0.450313	0.652485	0.995761	1.12066	No change
ENSMUSG00000101695	1700094J05Rik	RIKEN cDNA 1700094J05 gene	NR_040580	67523	0.658527	-1.46792	3.55201	-0.413265	0.679413	1	-2.76622	No change
ENSMUSG00000107895	1700094M24Rik	RIKEN cDNA 1700094M24 gene	NR_046049	74304	0	0	NA	NA	1	1	1	No change
ENSMUSG00000086046	1700095A21Rik	RIKEN cDNA 1700095A21 gene	NR_045468	67524	0	0	NA	NA	1	1	1	No change
ENSMUSG00000098230	1700095B10Rik	RIKEN cDNA 1700095B10 gene	NR_040675	67360	0	0	NA	NA	1	1	1	No change
ENSMUSG00000085407	1700095J03Rik	RIKEN cDNA 1700095J03 gene	NR_152110	74293	0	0	NA	NA	1	1	1	No change
ENSMUSG00000084861	1700095J07Rik	RIKEN cDNA 1700095J07 gene	NR_166056	115490402	0.336357	-1.88262	4.03712	-0.466328	0.640981	1	-3.68745	No change
ENSMUSG00000084804	1700095J12Rik	RIKEN cDNA 1700095J12 gene	NR_126429	73563	0.675281	2.8691	3.80709	0.753621	0.451077	1	7.30611	No change
ENSMUSG00000108505	1700095K22Rik	RIKEN cDNA 1700095K22 gene	NR_165473	115486499	0.504536	-2.46789	3.99412	-0.617881	0.536654	1	-5.53236	No change
ENSMUSG00000099630	1700096J18Rik	RIKEN cDNA 1700096J18 gene	NR_027883	67927	0	0	NA	NA	1	1	1	No change
ENSMUSG00000101856	1700096K18Rik	RIKEN cDNA 1700096K18 gene	NR_027388	73571	146.796	-0.283855	0.217814	-1.3032	0.192508	0.965306	-1.21744	No change
ENSMUSG00000099474	1700097N02Rik	RIKEN cDNA 1700097N02 gene	NR_045287	67522	0	0	NA	NA	1	1	1	No change
ENSMUSG00000091906	1700099I09Rik	RIKEN cDNA 1700099I09 gene	NR_130171	76624	5.48049	-1.26214	1.24212	-1.01612	0.309574	1	-2.39852	No change
ENSMUSG00000115372	1700100I10Rik	RIKEN cDNA 1700100I10 gene	NR_126548	74982	0	0	NA	NA	1	1	1	No change
ENSMUSG00000101051	1700100L14Rik	RIKEN cDNA 1700100L14 gene	NR_045934	73584	0	0	NA	NA	1	1	1	No change
ENSMUSG00000097675	1700101I11Rik	RIKEN cDNA 1700101I11 gene	NR_045270	100504641	6.17599	-1.43801	1.02464	-1.40343	0.160488	1	-2.70947	No change
ENSMUSG00000102096	1700101O22Rik	RIKEN cDNA 1700101O22 gene	NR_045045	73575	0	0	NA	NA	1	1	1	No change
ENSMUSG00000116852	1700102H20Rik	RIKEN cDNA 1700102H20 gene	NR_045302	68230	7.20219	-0.485192	0.954344	-0.508404	0.61117	1	-1.39977	No change
ENSMUSG00000032611	1700102P08Rik	RIKEN cDNA 1700102P08 gene	NM_053216	112418	14.4789	0.0937918	0.766612	0.122346	0.902625	1	1.06717	No change
ENSMUSG00000112821	1700104L18Rik	RIKEN cDNA 1700104L18 gene	NR_108033	73592	0.336357	-1.88262	4.03712	-0.466328	0.640981	1	-3.68745	No change
ENSMUSG00000101009	1700108F19Rik	RIKEN cDNA 1700108F19 gene	NR_015485	73272	9.67303	-1.02539	0.898125	-1.1417	0.253578	1	-2.03551	No change
ENSMUSG00000100585	1700108J01Rik	RIKEN cDNA 1700108J01 gene	NR_015532	68245	0	0	NA	NA	1	1	1	No change
ENSMUSG00000101505	1700109G14Rik	RIKEN cDNA 1700109G14 gene	NR_033788	67355	1.27751	3.79529	2.71556	1.39761	0.16223	1	13.8834	No change
ENSMUSG00000085044	1700109G15Rik	RIKEN cDNA 1700109G15 gene	NR_046197	78471	0	0	NA	NA	1	1	1	No change
ENSMUSG00000008307	1700109H08Rik	RIKEN cDNA 1700109H08 gene	NM_029843	77036	126.625	-0.323585	0.242367	-1.3351	0.181843	0.953836	-1.25144	No change
ENSMUSG00000101261	1700109I08Rik	RIKEN cDNA 1700109I08 gene	NR_045936	73591	0	0	NA	NA	1	1	1	No change
ENSMUSG00000097267	1700109K24Rik	RIKEN cDNA 1700109K24 gene	NR_108037	74303	78.5827	0.0960601	0.298023	0.322325	0.747207	0.996351	1.06885	No change
ENSMUSG00000099384	1700110C19Rik	RIKEN cDNA 1700110C19 gene	NR_045461	76634	8.83788	0.724447	0.871261	0.831492	0.405696	1	1.65227	No change
ENSMUSG00000079407	1700110I01Rik	RIKEN cDNA 1700110I01 gene	NR_038059	73549	0	0	NA	NA	1	1	1	No change
ENSMUSG00000108490	1700110I07Rik	RIKEN cDNA 1700110I07 gene	NR_131068	77001	0.170419	0.944045	4.08047	0.231357	0.817038	1	1.92392	No change
ENSMUSG00000100511	1700111N16Rik	RIKEN cDNA 1700111N16 gene	NR_033213	74305	0	0	NA	NA	1	1	1	No change
ENSMUSG00000101574	1700112H15Rik	RIKEN cDNA 1700112H15 gene	NR_040472	73590	0	0	NA	NA	1	1	1	No change
ENSMUSG00000086632	1700112J05Rik	RIKEN cDNA 1700112J05 gene	NR_077218	68246	1.32034	2.67862	2.35511	1.13737	0.255385	1	6.40245	No change
ENSMUSG00000097527	1700112J16Rik	RIKEN cDNA 1700112J16 gene	NR_131043	76628	26.3771	0.0126867	0.607411	0.0208865	0.983336	0.99944	1.00883	No change
ENSMUSG00000096935	1700113A16Rik	RIKEN cDNA 1700113A16 gene	NR_045997	76642	60.541	-0.152051	0.425943	-0.356975	0.72111	0.996351	-1.11115	No change
ENSMUSG00000112028	1700113B09Rik	RIKEN cDNA 1700113B09 gene	NR_131003	78638	0	0	NA	NA	1	1	1	No change
ENSMUSG00000047129	1700113H08Rik	RIKEN cDNA 1700113H08 gene	NM_029685	76640	1.86084	4.33117	2.45401	1.76494	0.0775747	1	20.1286	No change
ENSMUSG00000092276	1700116B05Rik	RIKEN cDNA 1700116B05 gene	NR_131005	78639	0	0	NA	NA	1	1	1	No change
ENSMUSG00000100593	1700119H24Rik	RIKEN cDNA 1700119H24 gene	NR_040536	76649	0	0	NA	NA	1	1	1	No change
ENSMUSG00000100599	1700120C14Rik	RIKEN cDNA 1700120C14 gene	NR_045627	73600	113.098	-0.403126	0.243187	-1.65768	0.0973818	0.881818	-1.32237	No change
ENSMUSG00000100717	1700120G07Rik	RIKEN cDNA 1700120G07 gene	NR_046050	74314	0.340645	-1.89853	4.03571	-0.470433	0.638045	1	-3.72834	No change
ENSMUSG00000099579	1700120K04Rik	RIKEN cDNA 1700120K04 gene	NM_026628	68232	0	0	NA	NA	1	1	1	No change
ENSMUSG00000100364	1700121L16Rik	RIKEN cDNA 1700121L16 gene	NR_045453	76643	0	0	NA	NA	1	1	1	No change
ENSMUSG00000092066	1700121N20Rik	RIKEN cDNA 1700121N20 gene	NR_036593	76639	0	0	NA	NA	1	1	1	No change
ENSMUSG00000117800	1700122C19Rik	RIKEN cDNA 1700122C19 gene	NR_131008	78640	0	0	NA	NA	1	1	1	No change
ENSMUSG00000099735	1700122H20Rik	RIKEN cDNA 1700122H20 gene	NR_152131	73617	0	0	NA	NA	1	1	1	No change
ENSMUSG00000094928	1700122O11Rik	RIKEN cDNA 1700122O11 gene	NM_029689	76651	0	0	NA	NA	1	1	1	No change
ENSMUSG00000108676	1700123J17Rik	RIKEN cDNA 1700123J17 gene	NR_131046	76728	0	0	NA	NA	1	1	1	No change
ENSMUSG00000029526	1700123K08Rik	RIKEN cDNA 1700123K08 gene	NM_029693	76658	2.30562	0.430803	2.03457	0.211742	0.832309	1	1.34798	No change
ENSMUSG00000072878	1700123L14Rik	nucleoporin 50 pseudogene	NM_030107	78482	0	0	NA	NA	1	1	1	No change
ENSMUSG00000086080	1700123O12Rik	RIKEN cDNA 1700123O12 gene	NR_045185	73624	0	0	NA	NA	1	1	1	No change
ENSMUSG00000040822	1700123O20Rik	RIKEN cDNA 1700123O20 gene	NM_021437	58248	5800.57	0.0496366	0.0463846	1.07011	0.28457	0.991742	1.035	No change
ENSMUSG00000101481	1700123O21Rik	RIKEN cDNA 1700123O21 gene	NR_045799	68238	0	0	NA	NA	1	1	1	No change
ENSMUSG00000099354	1700124L16Rik	RIKEN cDNA 1700124L16 gene	NR_105027	67934	7.67959	-1.19487	0.971544	-1.22986	0.218749	1	-2.28923	No change
ENSMUSG00000085263	1700125G02Rik	RIKEN cDNA 1700125G02 gene	NR_040651	73628	0.168179	-0.979508	4.08047	-0.240048	0.810293	1	-1.97179	No change
ENSMUSG00000097584	1700125G22Rik	RIKEN cDNA 1700125G22 gene	NR_040548	76657	2.00975	-4.46237	2.11245	-2.11242	0.0346505	1	-22.0449	No change
ENSMUSG00000085197	1700125H03Rik	RIKEN cDNA 1700125H03 gene	NR_038181	73609	0.170419	0.944045	4.08047	0.231357	0.817038	1	1.92392	No change
ENSMUSG00000018479	1700125H20Rik	RIKEN cDNA 1700125H20 gene	NM_028589	73634	27.0367	-0.035336	0.52361	-0.0674854	0.946195	0.998804	-1.0248	No change
ENSMUSG00000107014	1700126H18Rik	RIKEN cDNA 1700126H18 gene	NR_040695	73639	0.504536	-2.46789	3.99412	-0.617881	0.536654	1	-5.53236	No change
ENSMUSG00000099794	1700128A07Rik	RIKEN cDNA 1700128A07 gene	NR_045938	73631	0	0	NA	NA	1	1	1	No change
ENSMUSG00000031998	1700128F08Rik	U1-snRNP binding protein homolog pseudogene	NM_029697	76669	1.32124	-0.0264086	2.26626	-0.011653	0.990702	1	-1.01847	No change
ENSMUSG00000021977	1700129C05Rik	RIKEN cDNA 1700129C05 gene	NM_001374759	67932	0	0	NA	NA	1	1	1	No change
ENSMUSG00000100182	1810006J02Rik	RIKEN cDNA 1810006J02 gene	NR_040439	69030	0.83613	0.628181	2.97656	0.211043	0.832854	1	1.54562	No change
ENSMUSG00000100844	1810007C17Rik	RIKEN cDNA 1810007C17 gene	NR_045472	69054	0	0	NA	NA	1	1	1	No change
ENSMUSG00000100001	1810007D17Rik	RIKEN cDNA 1810007D17 gene	NR_038136	69055	0	0	NA	NA	1	1	1	No change
ENSMUSG00000100094	1810008I18Rik	RIKEN cDNA 1810008I18 gene	NR_045301	100503969	15.4319	-0.547186	0.643739	-0.850012	0.395318	1	-1.46123	No change
ENSMUSG00000071653	1810009A15Rik	RIKEN cDNA 1810009A15 gene	NM_025463	66276	43.3568	-0.272694	0.394218	-0.691734	0.489105	0.991848	-1.20806	No change
ENSMUSG00000094808	1810009J06Rik	RIKEN cDNA 1810009J06 gene	NM_023707	73626	0	0	NA	NA	1	1	1	No change
ENSMUSG00000078607	1810010H24Rik	RIKEN cDNA 1810010H24 gene	NM_001163473	69066	955.096	0.0972034	0.129899	0.7483	0.454279	0.991848	1.0697	No change
ENSMUSG00000099825	1810012K16Rik	RIKEN cDNA 1810012K16 gene	NR_045473	69108	27.9312	0.541217	0.525444	1.03002	0.303002	0.991742	1.4552	No change
ENSMUSG00000028177	1810013D15Rik	RIKEN cDNA 1810013D15 gene	XR_003954596	69042	0.340838	1.87931	4.03434	0.465828	0.641339	1	3.67899	No change
ENSMUSG00000022507	1810013L24Rik	RIKEN cDNA 1810013L24 gene	NM_001081400	69053	13014.3	-0.0152125	0.0396219	-0.383942	0.701021	0.996351	-1.0106	No change
ENSMUSG00000097412	1810014B01Rik	RIKEN cDNA 1810014B01 gene	NR_015572	66263	842.097	0.0416897	0.0991881	0.420309	0.674259	0.996351	1.02932	No change
ENSMUSG00000101088	1810018F18Rik	RIKEN cDNA 1810018F18 gene	NM_028795	69166	0	0	NA	NA	1	1	1	No change
ENSMUSG00000097115	1810019N24Rik	RIKEN cDNA 1810019N24 gene	NR_166501	69086	7.00225	0.406822	0.935906	0.434682	0.663793	1	1.32576	No change
ENSMUSG00000089997	1810020O05Rik	Riken cDNA 1810020O05 gene	NM_001384219	613264	6.61384	-0.602733	1.00118	-0.602023	0.547159	1	-1.51859	No change
ENSMUSG00000087331	1810021B22Rik	RIKEN cDNA 1810021B22 gene	NR_040417	69120	189.433	0.330671	0.183148	1.80548	0.0709992	0.841883	1.2576	No change
ENSMUSG00000044145	1810024B03Rik	RIKEN cDNA 1810024B03 gene	NM_198630	329509	115.901	0.0908954	0.248388	0.365941	0.714409	0.996351	1.06503	No change
ENSMUSG00000044148	1810030O07Rik	RIKEN cDNA 1810030O07 gene	NM_175141	69155	9079.46	0.0496467	0.0406414	1.22158	0.221867	0.981416	1.03501	No change
ENSMUSG00000097101	1810034E14Rik	RIKEN cDNA 1810034E14 gene	NR_045798	66503	119.253	-0.0827035	0.264839	-0.312279	0.754829	0.996351	-1.059	No change
ENSMUSG00000118223	1810035K13Rik	RIKEN cDNA 1810035K13 gene	XR_386843	78328	0	0	NA	NA	1	1	1	No change
ENSMUSG00000054091	1810037I17Rik	RIKEN cDNA 1810037I17 gene	NM_024461	67704	12209.7	-0.0736914	0.0502918	-1.46528	0.142846	0.926522	-1.05241	No change
ENSMUSG00000102112	1810041H14Rik	RIKEN cDNA 1810041H14 gene	NR_130999	78312	27.6462	0.0684058	0.540373	0.12659	0.899265	0.998465	1.04856	No change
ENSMUSG00000100680	1810044D09Rik	RIKEN cDNA 1810044D09 gene	NR_038153	69798	49.8844	0.00971883	0.395201	0.0245921	0.98038	0.99944	1.00676	No change
ENSMUSG00000036027	1810046K07Rik	RIKEN cDNA 1810046K07 gene	NM_001372554	69809	1.01593	0.989202	3.00947	0.328696	0.742385	1	1.98509	No change
ENSMUSG00000108587	1810049I09Rik	RIKEN cDNA 1810049I09 gene	NR_166507	75601	0	0	NA	NA	1	1	1	No change
ENSMUSG00000100277	1810053B23Rik	RIKEN cDNA 1810053B23 gene	NR_040486	69857	2.65719	-1.63873	1.63578	-1.0018	0.316439	1	-3.11391	No change
ENSMUSG00000035372	1810055G02Rik	RIKEN cDNA 1810055G02 gene	NM_001358256	72056	5108.07	0.00357935	0.048717	0.0734724	0.94143	0.998804	1.00248	No change
ENSMUSG00000073155	1810058I24Rik	RIKEN cDNA 1810058I24 gene	NM_001384235	67705	5838.9	-0.0448127	0.0470285	-0.952883	0.340649	0.991848	-1.03155	No change
ENSMUSG00000027713	1810062G17Rik	RIKEN cDNA 1810062G17 gene	NM_028183	72282	75.0171	-0.098816	0.302479	-0.326688	0.743904	0.996351	-1.07089	No change
ENSMUSG00000084925	1810062O18Rik	RIKEN cDNA 1810062O18 gene	NR_033571	75602	41.5231	0.55568	0.434876	1.27779	0.201323	0.971768	1.46986	No change
ENSMUSG00000085551	1810063I02Rik	RIKEN cDNA 1810063I02 gene	NR_130986	69854	0	0	NA	NA	1	1	1	No change
ENSMUSG00000090925	1810064F22Rik	RIKEN cDNA 1810064F22 gene	NM_001033151	69862	26.8198	-0.543394	0.501112	-1.08438	0.278198	0.989831	-1.4574	No change
ENSMUSG00000013653	1810065E05Rik	RIKEN cDNA 1810065E05 gene	NM_027239	69864	0	0	NA	NA	1	1	1	No change
ENSMUSG00000117442	1810073O08Rik	RIKEN cDNA 1810073O08 gene	NR_166916	72285	0	0	NA	NA	1	1	1	No change
ENSMUSG00000087165	2010001A14Rik	RIKEN cDNA 2010001A14 gene	NR_131042	76516	398.534	-0.0602369	0.134264	-0.448646	0.653687	0.995849	-1.04264	No change
ENSMUSG00000111296	2010001M07Rik	RIKEN cDNA 2010001M07 gene	XR_003948171	115487174	0	0	NA	NA	1	1	1	No change
ENSMUSG00000042041	2010003K11Rik	RIKEN cDNA 2010003K11 gene	NM_027237	69861	1.32006	-3.85783	2.68667	-1.43592	0.151026	1	-14.4985	No change
ENSMUSG00000100860	2010009K17Rik	RIKEN cDNA 2010009K17 gene	NR_040609	72340	2.01721	-0.506341	1.82436	-0.277544	0.781362	1	-1.42044	No change
ENSMUSG00000102047	2010010A06Rik	RIKEN cDNA 2010010A06 gene	NR_045393	100503117	5.73619	-1.2624	1.19046	-1.06043	0.288949	1	-2.39894	No change
ENSMUSG00000091575	2010016I18Rik	RIKEN cDNA 2010016I18 gene	NM_001033146	69206	255.152	-0.0852564	0.169598	-0.502697	0.615178	0.993647	-1.06088	No change
ENSMUSG00000104368	2010103J01Rik	RIKEN cDNA 2010103J01 gene	XR_004935500	69889	0.509465	-0.936567	3.93213	-0.238183	0.811739	1	-1.91397	No change
ENSMUSG00000100738	2010106C02Rik	RIKEN cDNA 2010106C02 gene	NR_045435	72104	0.326471	-1.84523	4.04049	-0.456686	0.647897	1	-3.59311	No change
ENSMUSG00000025528	2010106E10Rik	RIKEN cDNA 2010106E10 gene	NM_001168590	67715	0	0	NA	NA	1	1	1	No change
ENSMUSG00000029384	2010109A12Rik	RIKEN cDNA 2010109A12 gene	NM_029363	75610	3.60925	0.804348	1.44771	0.555599	0.578485	1	1.74636	No change
ENSMUSG00000100714	2010308F09Rik	RIKEN cDNA 2010308F09 gene	NR_045429	72122	0.339143	-0.0177275	4.08047	-0.00434448	0.996534	1	-1.01236	No change
ENSMUSG00000101268	2010310C07Rik	RIKEN cDNA 2010310C07 gene	NR_045169	72131	12.9263	-0.237135	0.694847	-0.341276	0.732896	1	-1.17865	No change
ENSMUSG00000074829	2010315B03Rik	RIKEN cDNA 2010315B03 gene	NM_001243117	630836	944.054	-0.0545628	0.094449	-0.577697	0.563469	0.991848	-1.03854	No change
ENSMUSG00000030587	2200002D01Rik	RIKEN cDNA 2200002D01 gene	NM_028179	72275	8684.32	-0.108881	0.0504636	-2.15762	0.0309574	0.727472	-1.07839	No change
ENSMUSG00000013083	2200002J24Rik	RIKEN cDNA 2200002J24 gene	NM_026961	69147	0.168179	-0.979508	4.08047	-0.240048	0.810293	1	-1.97179	No change
ENSMUSG00000029882	2210010C04Rik	RIKEN cDNA 2210010C04 gene	NM_023333	67373	1.6837	1.22327	2.30868	0.529859	0.59621	1	2.33476	No change
ENSMUSG00000021550	2210016F16Rik	RIKEN cDNA 2210016F16 gene	NM_027335	70153	1476.99	0.0272225	0.0863694	0.315187	0.75262	0.996351	1.01905	No change
ENSMUSG00000029559	2210016L21Rik	RIKEN cDNA 2210016L21 gene	NM_028211	72357	7513.16	-0.0224178	0.0428227	-0.523502	0.600625	0.993647	-1.01566	No change
ENSMUSG00000113800	2210039B01Rik	RIKEN cDNA 2210039B01 gene	NR_044985	73644	6.01008	-0.00816177	0.99849	-0.00817411	0.993478	1	-1.00567	No change
ENSMUSG00000114772	2210404E10Rik	RIKEN cDNA 2210404E10 gene	NR_131163	72305	0.650289	1.42896	3.27484	0.436344	0.662587	1	2.69252	No change
ENSMUSG00000039563	2210406O10Rik	RIKEN cDNA 2210406O10 gene	NR_126488	76710	33.6952	-0.644271	0.457163	-1.40928	0.158752	0.941582	-1.56295	No change
ENSMUSG00000087380	2210408F21Rik	RIKEN cDNA 2210408F21 gene	NR_040257	73652	87.0154	-0.311036	0.295732	-1.05175	0.292914	0.991742	-1.2406	No change
ENSMUSG00000071252	2210408I21Rik	RIKEN cDNA 2210408I21 gene	NM_001081353	72371	635.513	0.0193942	0.121601	0.15949	0.873283	0.998465	1.01353	No change
ENSMUSG00000118322	2210409D07Rik	RIKEN cDNA 2210409D07 gene	NR_045360	70157	0	0	NA	NA	1	1	1	No change
ENSMUSG00000081766	2210409E12Rik	transcription elongation factor B (SIII), polypeptide 2 pseudogene	NR_003492	72381	0	0	NA	NA	1	1	1	No change
ENSMUSG00000085394	2210414B05Rik	RIKEN cDNA 2210414B05 gene	NR_040643	70143	0	0	NA	NA	1	1	1	No change
ENSMUSG00000018378	2210416O15Rik	RIKEN cDNA 2210416O15 gene	NR_045499	70393	6550.44	-0.0170039	0.0483591	-0.351617	0.725126	0.996351	-1.01186	No change
ENSMUSG00000086494	2210417A02Rik	RIKEN cDNA 2210417A02 gene	NR_028285	70138	0	0	NA	NA	1	1	1	No change
ENSMUSG00000078894	2210418O10Rik	RIKEN cDNA 2210418O10 gene	NM_001305136	100504263	25.2083	0.0877768	0.520864	0.168522	0.866173	0.998465	1.06273	No change
ENSMUSG00000101773	2210420H20Rik	RIKEN cDNA 2210420H20 gene	NR_045389	76961	0	0	NA	NA	1	1	1	No change
ENSMUSG00000039269	2300002M23Rik	RIKEN cDNA 2300002M23 gene	NM_175148	69542	8.59634	-1.79608	1.02547	-1.75147	0.079865	1	-3.47275	No change
ENSMUSG00000078257	2300003K06Rik	RIKEN cDNA 2300003K06 gene	NM_001195383	100502865	0	0	NA	NA	1	1	1	No change
ENSMUSG00000032403	2300009A05Rik	RIKEN cDNA 2300009A05 gene	NM_027090	69478	217.387	0.0831422	0.172293	0.482562	0.629407	0.993724	1.05932	No change
ENSMUSG00000097354	2310001H17Rik	RIKEN cDNA 2310001H17 gene	NR_040265	76432	278.986	0.0105702	0.171959	0.0614696	0.950985	0.998804	1.00735	No change
ENSMUSG00000053353	2310001K24Rik	RIKEN cDNA 2310001K24 gene	NR_028122	69517	6.67899	-0.00234158	0.957658	-0.00244512	0.998049	1	-1.00162	No change
ENSMUSG00000112701	2310002D06Rik	RIKEN cDNA 2310002D06 gene	NR_045490	69522	0.156645	0.944045	4.08047	0.231357	0.817038	1	1.92392	No change
ENSMUSG00000097178	2310002F09Rik	RIKEN cDNA 2310002F09 gene	NR_077063	100504720	148.852	-0.0658747	0.219084	-0.300682	0.763657	0.997051	-1.04672	No change
ENSMUSG00000028396	2310002L09Rik	RIKEN cDNA 2310002L09 gene	NM_027104	71886	0	0	NA	NA	1	1	1	No change
ENSMUSG00000110916	2310003N18Rik	RIKEN cDNA 2310003N18 gene	NR_131161	71873	0.31329	1.77369	4.04387	0.438613	0.660942	1	3.41929	No change
ENSMUSG00000087254	2310005A03Rik	RIKEN cDNA 2310005A03 gene	NR_040634	100504268	0	0	NA	NA	1	1	1	No change
ENSMUSG00000099446	2310005E17Rik	RIKEN cDNA 2310005E17 gene	NR_045498	70090	0.844101	3.1911	3.49076	0.914157	0.360634	1	9.13309	No change
ENSMUSG00000100335	2310008N11Rik	RIKEN cDNA 2310008N11 gene	NR_045904	72316	108.936	0.236592	0.238467	0.992135	0.321132	0.991848	1.17821	No change
ENSMUSG00000079283	2310009B15Rik	RIKEN cDNA 2310009B15 gene	NM_001081226	69549	793.896	-0.0892054	0.111641	-0.799038	0.424268	0.991848	-1.06378	No change
ENSMUSG00000097162	2310010J17Rik	RIKEN cDNA 2310010J17 gene	NR_046006	78329	57.6207	-0.360652	0.347911	-1.03662	0.299912	0.991742	-1.28401	No change
ENSMUSG00000020133	2310011J03Rik	RIKEN cDNA 2310011J03 gene	NM_025521	66374	14854.9	0.0297057	0.0470421	0.63147	0.527733	0.991848	1.0208	No change
ENSMUSG00000099411	2310015D24Rik	RIKEN cDNA 2310015D24 gene	NR_037997	70100	1.30387	-0.00691362	2.48297	-0.00278441	0.997778	1	-1.0048	No change
ENSMUSG00000102098	2310016D03Rik	RIKEN cDNA 2310016D03 gene	NR_045491	69566	0	0	NA	NA	1	1	1	No change
ENSMUSG00000100410	2310020H05Rik	RIKEN cDNA 2310020H05 gene	NR_045495	69603	0	0	NA	NA	1	1	1	No change
ENSMUSG00000049643	2310022A10Rik	RIKEN cDNA 2310022A10 gene	NM_001122767	66367	4641.5	0.0942898	0.0563539	1.67317	0.0942935	0.880145	1.06754	No change
ENSMUSG00000031983	2310022B05Rik	RIKEN cDNA 2310022B05 gene	NM_175149	69551	8559.26	0.0376726	0.0438831	0.858478	0.390629	0.991848	1.02646	No change
ENSMUSG00000099447	2310030A07Rik	RIKEN cDNA 2310030A07 gene	NR_040603	75584	0	0	NA	NA	1	1	1	No change
ENSMUSG00000032062	2310030G06Rik	RIKEN cDNA 2310030G06 gene	NM_025865	66952	3014.65	-0.014123	0.0572503	-0.246689	0.805149	0.998465	-1.00984	No change
ENSMUSG00000020441	2310033P09Rik	RIKEN cDNA 2310033P09 gene	NM_024210	67862	1235.36	-0.093024	0.0824525	-1.12821	0.25923	0.983568	-1.0666	No change
ENSMUSG00000068078	2310034C09Rik	RIKEN cDNA 2310034C09 gene	NM_054100	117172	0.340645	-1.89853	4.03571	-0.470433	0.638045	1	-3.72834	No change
ENSMUSG00000100157	2310034O05Rik	RIKEN cDNA 2310034O05 gene	NR_040679	69571	5.71615	-1.72076	1.1249	-1.5297	0.12609	1	-3.2961	No change
ENSMUSG00000062619	2310039H08Rik	RIKEN cDNA 2310039H08 gene	NM_025966	67101	1257.93	-0.093376	0.0999875	-0.933876	0.350368	0.991848	-1.06686	No change
ENSMUSG00000100550	2310039L15Rik	RIKEN cDNA 2310039L15 gene	NR_045337	69629	3.01311	-1.02074	1.89843	-0.537677	0.5908	1	-2.02896	No change
ENSMUSG00000101655	2310040G24Rik	RIKEN cDNA 2310040G24 gene	NR_040292	381792	10.3416	-0.372168	0.842022	-0.441994	0.658494	1	-1.2943	No change
ENSMUSG00000101746	2310043L19Rik	RIKEN cDNA 2310043L19 gene	NR_037994	75589	0.840335	-1.91551	2.76701	-0.692266	0.48877	1	-3.77247	No change
ENSMUSG00000097768	2310043M15Rik	RIKEN cDNA 2310043M15 gene	NR_151466	102633000	35.2126	-0.435459	0.461962	-0.942628	0.345871	0.991848	-1.35234	No change
ENSMUSG00000102106	2310043O21Rik	RIKEN cDNA 2310043O21 gene	NR_045757	69679	0	0	NA	NA	1	1	1	No change
ENSMUSG00000090314	2310050C09Rik	RIKEN cDNA 2310050C09 gene	NM_025621	66533	0.340645	-1.89853	4.03571	-0.470433	0.638045	1	-3.72834	No change
ENSMUSG00000015519	2310057J18Rik	RIKEN cDNA 2310057J18 gene	NM_026336	67719	0	0	NA	NA	1	1	1	No change
ENSMUSG00000040177	2310057M21Rik	RIKEN cDNA 2310057M21 gene	NM_026655	68277	4628.37	-0.0652099	0.0581013	-1.12235	0.261715	0.983568	-1.04624	No change
ENSMUSG00000048830	2310057N15Rik	RIKEN cDNA 2310057N15 gene	NM_027170	69696	0	0	NA	NA	1	1	1	No change
ENSMUSG00000050705	2310061I04Rik	RIKEN cDNA 2310061I04 gene	NM_001033630	69662	5229.19	0.150421	0.0637702	2.3588	0.0183339	0.6455	1.10989	No change
ENSMUSG00000050704	2310061N02Rik	RIKEN cDNA 2310061N02 gene	NM_027155	69661	0	0	NA	NA	1	1	1	No change
ENSMUSG00000087410	2310065F04Rik	RIKEN cDNA 2310065F04 gene	NR_038055	74184	0	0	NA	NA	1	1	1	No change
ENSMUSG00000100084	2310068J16Rik	RIKEN cDNA 2310068J16 gene	NR_028124	70281	20.8917	-1.34255	0.577793	-2.32358	0.0201481	1	-2.53599	No change
ENSMUSG00000100291	2310069B03Rik	RIKEN cDNA 2310069B03 gene	NR_040520	69652	322.323	-0.168796	0.168092	-1.00419	0.315289	0.991742	-1.12412	No change
ENSMUSG00000060530	2310069G16Rik	RIKEN cDNA 2310069G16 gene	NR_040309	69659	3.47224	-0.155438	1.30347	-0.11925	0.905078	1	-1.11376	No change
ENSMUSG00000045331	2310079G19Rik	RIKEN cDNA 2310079G19 gene	NM_027173	69699	0	0	NA	NA	1	1	1	No change
ENSMUSG00000045411	2410002F23Rik	RIKEN cDNA 2410002F23 gene	NM_025880	668661	12218	0.0371773	0.042507	0.874617	0.381782	0.991848	1.0261	No change
ENSMUSG00000085860	2410003L11Rik	RIKEN cDNA 2410003L11 gene	NR_045496	69729	0.49729	-0.936636	3.96913	-0.23598	0.813448	1	-1.91406	No change
ENSMUSG00000036873	2410004B18Rik	RIKEN cDNA 2410004B18 gene	NM_001356284	66421	3632.26	0.0656648	0.0631124	1.04044	0.298134	0.991742	1.04657	No change
ENSMUSG00000085338	2410004I01Rik	RIKEN cDNA 2410004I01 gene	NR_037963	69739	28.6	-0.603986	0.486054	-1.24263	0.214004	0.978955	-1.51991	No change
ENSMUSG00000071398	2410004P03Rik	RIKEN cDNA 2410004P03 gene	NM_001201332	73667	6.58682	0.878061	1.18601	0.740349	0.459088	1	1.8379	No change
ENSMUSG00000086841	2410006H16Rik	RIKEN cDNA 2410006H16 gene	NR_030738	69221	6034.91	-0.0336436	0.0554737	-0.606479	0.544197	0.991848	-1.02359	No change
ENSMUSG00000099528	2410012E07Rik	RIKEN cDNA 2410012E07 gene	NR_045939	73648	0.336357	-1.88262	4.03712	-0.466328	0.640981	1	-3.68745	No change
ENSMUSG00000038311	2410017I17Rik	RIKEN cDNA 2410017I17 gene	NR_033517	675325	1.90409	4.37151	2.39322	1.82662	0.0677564	1	20.6992	No change
ENSMUSG00000073164	2410018L13Rik	RIKEN cDNA 2410018L13 gene	NM_028362	69732	6.10949	2.0882	1.08904	1.91747	0.0551778	1	4.25217	No change
ENSMUSG00000100572	2410021H03Rik	RIKEN cDNA 2410021H03 gene	NR_045428	69750	17.7868	-0.537988	0.586649	-0.917051	0.359116	1	-1.45195	No change
ENSMUSG00000100017	2410022M11Rik	RIKEN cDNA 2410022M11 gene	NR_152252	100503842	186.823	0.628072	0.217345	2.88975	0.00385552	0.367033	1.5455	No change
ENSMUSG00000051297	2410124H12Rik	RIKEN cDNA 2410124H12 gene	NM_029740	76785	0	0	NA	NA	1	1	1	No change
ENSMUSG00000064308	2410137M14Rik	RIKEN cDNA 2410137M14 gene	NM_029747	76797	0	0	NA	NA	1	1	1	No change
ENSMUSG00000096917	2500002B13Rik	RIKEN cDNA 2500002B13 gene	NR_126553	78353	323.649	0.103726	0.178967	0.579582	0.562197	0.991848	1.07455	No change
ENSMUSG00000073236	2500004C02Rik	RIKEN cDNA 2500004C02 gene	NR_040318	72326	178.802	-0.0835058	0.195982	-0.42609	0.670042	0.996351	-1.05959	No change
ENSMUSG00000071632	2510002D24Rik	RIKEN cDNA 2510002D24 gene	NM_001033164	72307	1026.34	0.1742	0.0941793	1.84966	0.0643623	0.827184	1.12834	No change
ENSMUSG00000043391	2510009E07Rik	RIKEN cDNA 2510009E07 gene	NM_001001881	72190	30.4822	0.224071	0.48613	0.460929	0.644849	0.995158	1.16803	No change
ENSMUSG00000044496	2510039O18Rik	RIKEN cDNA 2510039O18 gene	NM_029841	77034	9388.96	0.0958115	0.0515398	1.85898	0.0630299	0.822737	1.06867	No change
ENSMUSG00000031242	2610002M06Rik	RIKEN cDNA 2610002M06 gene	NM_025921	67028	6884.22	0.0431174	0.0464776	0.927703	0.353562	0.991848	1.03034	No change
ENSMUSG00000071793	2610005L07Rik	cadherin 11 pseudogene	NM_001024708	381598	4453.63	-0.0291791	0.0545556	-0.53485	0.592753	0.993647	-1.02043	No change
ENSMUSG00000060301	2610008E11Rik	RIKEN cDNA 2610008E11 gene	NM_001004362	72128	3328.71	-0.0285131	0.0608692	-0.468433	0.639475	0.995158	-1.01996	No change
ENSMUSG00000101089	2610016A17Rik	RIKEN cDNA 2610016A17 gene	NR_045347	100503074	0	0	NA	NA	1	1	1	No change
ENSMUSG00000087013	2610027K06Rik	RIKEN cDNA 2610027K06 gene	NR_077059	69909	1.50795	-1.84491	2.11162	-0.873693	0.382286	1	-3.59229	No change
ENSMUSG00000085562	2610028E06Rik	RIKEN cDNA 2610028E06 gene	NR_015560	72395	0.170323	-0.979508	4.08047	-0.240048	0.810293	1	-1.97179	No change
ENSMUSG00000009114	2610028H24Rik	RIKEN cDNA 2610028H24 gene	NM_029816	76964	1.60892	1.94803	2.21351	0.880062	0.378825	1	3.85846	No change
ENSMUSG00000087259	2610035D17Rik	RIKEN cDNA 2610035D17 gene	NR_015556	72386	1994.39	-0.0155589	0.0720514	-0.215942	0.829033	0.998465	-1.01084	No change
ENSMUSG00000085555	2610035F20Rik	RIKEN cDNA 2610035F20 gene	NR_045046	69248	0	0	NA	NA	1	1	1	No change
ENSMUSG00000079388	2610042L04Rik	RIKEN cDNA 2610042L04 gene	NM_001309398	554327	11.0242	0.355059	0.804792	0.441181	0.659082	1	1.27904	No change
ENSMUSG00000071302	2610044O15Rik8	RIKEN cDNA 2610044O15 gene	NM_153780	72139	1421.54	-0.0966028	0.0792565	-1.21886	0.222896	0.981416	-1.06925	No change
ENSMUSG00000079671	2610203C22Rik	RIKEN cDNA 2610203C22 gene	NR_015470	72481	7.19437	-0.722378	1.12898	-0.639852	0.522269	1	-1.6499	No change
ENSMUSG00000085236	2610206C17Rik	RIKEN cDNA 2610206C17 gene	NR_038175	72495	19.7045	0.548344	0.669192	0.819412	0.412551	1	1.46241	No change
ENSMUSG00000107479	2610300M13Rik	RIKEN cDNA 2610300M13 gene	XR_377738	72484	0	0	NA	NA	1	1	1	No change
ENSMUSG00000100164	2610306M01Rik	RIKEN cDNA 2610306M01 gene	NR_028298	67170	292.417	-0.0960084	0.150969	-0.635948	0.52481	0.991848	-1.06881	No change
ENSMUSG00000097040	2610316D01Rik	RIKEN cDNA 2610316D01 gene	NR_045172	72511	0.336357	-1.88262	4.03712	-0.466328	0.640981	1	-3.68745	No change
ENSMUSG00000049916	2610318N02Rik	RIKEN cDNA 2610318N02 gene	NM_001358255	70458	28.8596	-0.964411	0.509292	-1.89363	0.0582739	0.804591	-1.95127	No change
ENSMUSG00000010277	2610507B11Rik	RIKEN cDNA 2610507B11 gene	NM_001002004	72503	47201.7	0.00395317	0.040294	0.098108	0.921847	0.998465	1.00274	No change
ENSMUSG00000096001	2610528A11Rik	RIKEN cDNA 2610528A11 gene	NM_001206684	70045	11.4623	1.37526	0.77154	1.78249	0.0746699	1	2.59415	No change
ENSMUSG00000028536	2610528J11Rik	RIKEN cDNA 2610528J11 gene	NM_025572	66451	744.707	-0.12064	0.103608	-1.16439	0.244266	0.982154	-1.08722	No change
ENSMUSG00000097180	2700038G22Rik	RIKEN cDNA 2700038G22 gene	NR_045040	67194	680.799	-0.00154997	0.102496	-0.0151222	0.987935	0.99944	-1.00107	No change
ENSMUSG00000041789	2700046A07Rik	RIKEN cDNA 2700046A07 gene	NR_037693	78449	0	0	NA	NA	1	1	1	No change
ENSMUSG00000097787	2700046G09Rik	RIKEN cDNA 2700046G09 gene	NR_033198	67188	90.908	-0.186612	0.28519	-0.654343	0.512891	0.991848	-1.13809	No change
ENSMUSG00000034601	2700049A03Rik	RIKEN cDNA 2700049A03 gene	NM_001163378	76967	2696.03	-0.0328877	0.0610849	-0.538393	0.590306	0.993647	-1.02306	No change
ENSMUSG00000117042	2700054A10Rik	RIKEN cDNA 2700054A10 gene	NR_045436	72578	140.198	-0.0867023	0.220041	-0.394028	0.693561	0.996351	-1.06194	No change
ENSMUSG00000024273	2700062C07Rik	RIKEN cDNA 2700062C07 gene	NM_026529	68046	3156.12	0.0219395	0.0573031	0.382867	0.701819	0.996351	1.01532	No change
ENSMUSG00000100119	2700089I24Rik	RIKEN cDNA 2700089I24 gene	NR_045308	72647	0.168179	-0.979508	4.08047	-0.240048	0.810293	1	-1.97179	No change
ENSMUSG00000062198	2700097O09Rik	RIKEN cDNA 2700097O09 gene	NM_028314	72658	1395.6	-0.130647	0.0828959	-1.57603	0.115018	0.904068	-1.09478	No change
ENSMUSG00000098090	2700099C18Rik	NDC80 homolog, kinetochore complex component pseudogene	NR_024720	77022	1033.33	-0.118633	0.0847885	-1.39916	0.161765	0.943621	-1.08571	No change
ENSMUSG00000087497	2810001G20Rik	RIKEN cDNA 2810001G20 gene	NR_033780	66456	133.727	0.0965231	0.237129	0.40705	0.683972	0.996351	1.06919	No change
ENSMUSG00000031984	2810004N23Rik	RIKEN cDNA 2810004N23 gene	NM_025615	66523	11357.8	-0.00183496	0.0386841	-0.0474346	0.962167	0.998859	-1.00127	No change
ENSMUSG00000099881	2810013P06Rik	RIKEN cDNA 2810013P06 gene	NR_045268	100503178	991.843	-0.0207783	0.0959006	-0.216665	0.82847	0.998465	-1.01451	No change
ENSMUSG00000020491	2810021J22Rik	RIKEN cDNA 2810021J22 gene	NM_172403	69944	2582.29	0.0369589	0.0675581	0.547069	0.584331	0.993512	1.02595	No change
ENSMUSG00000049881	2810025M15Rik	RIKEN cDNA 2810025M15 gene	NM_027274	69953	4419.96	-0.0486563	0.0654689	-0.743197	0.457363	0.991848	-1.0343	No change
ENSMUSG00000096995	2810029C07Rik	RIKEN cDNA 2810029C07 gene	NR_045295	100504687	233.366	-0.212592	0.171741	-1.23787	0.215765	0.978955	-1.15877	No change
ENSMUSG00000037735	2810032G03Rik	RIKEN cDNA 2810032G03 gene	NM_028318	72669	0	0	NA	NA	1	1	1	No change
ENSMUSG00000092574	2810047C21Rik1	RIKEN cDNA 2810047C21 gene 1	XR_003946719	105242405	4.95886	-0.196402	1.20313	-0.163243	0.870327	1	-1.14584	No change
ENSMUSG00000100891	2810049E08Rik	RIKEN cDNA 2810049E08 gene	NR_036594	72677	0.340838	1.87931	4.03434	0.465828	0.641339	1	3.67899	No change
ENSMUSG00000086629	2810403D21Rik	RIKEN cDNA 2810403D21 gene	NR_015493	69964	185.158	-0.184784	0.220323	-0.838695	0.401641	0.991848	-1.13665	No change
ENSMUSG00000102046	2810404M03Rik	RIKEN cDNA 2810404M03 gene	NR_045497	69966	0	0	NA	NA	1	1	1	No change
ENSMUSG00000018570	2810408A11Rik	RIKEN cDNA 2810408A11 gene	NM_001316696	70419	1448.55	-0.117834	0.0894408	-1.31746	0.187686	0.959612	-1.0851	No change
ENSMUSG00000087213	2810408I11Rik	RIKEN cDNA 2810408I11 gene	NR_038009	69941	261.124	-0.0210182	0.173322	-0.121267	0.90348	0.998465	-1.01468	No change
ENSMUSG00000100594	2810414N06Rik	RIKEN cDNA 2810414N06 gene	NR_151473	102640772	87.051	-0.252983	0.301224	-0.83985	0.400993	0.991848	-1.19167	No change
ENSMUSG00000090260	2810442N19Rik	RIKEN cDNA 2810442N19 gene	NR_040562	72753	0	0	NA	NA	1	1	1	No change
ENSMUSG00000100876	2810454H06Rik	RIKEN cDNA 2810454H06 gene	NR_029441	72813	61.6149	-0.20005	0.342803	-0.58357	0.559509	0.991848	-1.14874	No change
ENSMUSG00000026227	2810459M11Rik	RIKEN cDNA 2810459M11 gene	NM_001144992	72792	16.0001	0.0926295	0.670994	0.138048	0.890202	1	1.06631	No change
ENSMUSG00000084966	2810471M01Rik	RIKEN cDNA 2810471M01 gene	NR_045906	72818	0.991769	3.42574	2.71145	1.26344	0.206432	1	10.7461	No change
ENSMUSG00000043833	2900005J15Rik	RIKEN cDNA 2900005J15 gene	NM_026059	67261	11.6255	-0.787253	0.764764	-1.02941	0.303288	1	-1.72579	No change
ENSMUSG00000102014	2900009J06Rik	RIKEN cDNA 2900009J06 gene	NR_045298	100502745	5.88538	0.940415	1.36667	0.688109	0.491384	1	1.91908	No change
ENSMUSG00000051339	2900026A02Rik	RIKEN cDNA 2900026A02 gene	NM_001347397	243219	19484.6	-0.064197	0.0473729	-1.35514	0.175372	0.948376	-1.0455	No change
ENSMUSG00000115625	2900040C04Rik	RIKEN cDNA 2900040C04 gene	NR_152108	72893	0	0	NA	NA	1	1	1	No change
ENSMUSG00000099696	2900052N01Rik	RIKEN cDNA 2900052N01 gene	NM_175192	73040	0	0	NA	NA	1	1	1	No change
ENSMUSG00000117797	2900057B20Rik	RIKEN cDNA 2900057B20 gene	NR_045365	73009	0.675281	2.8691	3.80709	0.753621	0.451077	1	7.30611	No change
ENSMUSG00000107722	2900060B14Rik	RIKEN cDNA 2900060B14 gene	NR_027901	68204	4.38565	-1.77094	1.48764	-1.19044	0.233874	1	-3.41276	No change
ENSMUSG00000097277	2900076A07Rik	RIKEN cDNA 2900076A07 gene	NR_045299	100504421	251.172	-0.19206	0.195491	-0.982452	0.325877	0.991848	-1.14239	No change
ENSMUSG00000087038	2900079G21Rik	RIKEN cDNA 2900079G21 gene	NR_015468	620760	0	0	NA	NA	1	1	1	No change
ENSMUSG00000030385	2900092C05Rik	RIKEN cDNA 2900092C05 gene	NM_028434	73090	0.48211	2.38894	3.95802	0.603568	0.546131	1	5.23771	No change
ENSMUSG00000099632	2900093K20Rik	RIKEN cDNA 2900093K20 gene	NR_151490	108168734	72.844	-0.325305	0.343527	-0.946957	0.343661	0.991848	-1.25293	No change
ENSMUSG00000084885	3010001F23Rik	RIKEN cDNA 3010001F23 gene	NR_045451	75693	7.55166	-1.28669	1.09085	-1.17953	0.238188	1	-2.43968	No change
ENSMUSG00000085355	3010003L21Rik	RIKEN cDNA 3010003L21 gene	NM_175404	109163	78.4276	0.586175	0.329087	1.78121	0.0748774	0.846695	1.50126	No change
ENSMUSG00000086254	3100003L05Rik	RIKEN cDNA 3100003L05 gene	NR_045907	73076	0	0	NA	NA	1	1	1	No change
ENSMUSG00000085588	3110004A20Rik	RIKEN cDNA 3110004A20 gene	XR_001780126	78343	0	0	NA	NA	1	1	1	No change
ENSMUSG00000114649	3110006O06Rik	RIKEN cDNA 3110006O06 gene	XR_003950646	73093	10.4996	0.704955	0.825954	0.853504	0.39338	1	1.63009	No change
ENSMUSG00000026388	3110009E18Rik	RIKEN cDNA 3110009E18 gene	NM_001172074	73103	337.084	-0.161918	0.15099	-1.07238	0.283551	0.991742	-1.11877	No change
ENSMUSG00000113331	3110009F21Rik	RIKEN cDNA 3110009F21 gene	NR_045466	67280	0	0	NA	NA	1	1	1	No change
ENSMUSG00000114824	3110015C05Rik	RIKEN cDNA 3110015C05 gene	NR_045908	73129	0	0	NA	NA	1	1	1	No change
ENSMUSG00000104861	3110039M20Rik	RIKEN cDNA 3110039M20 gene	NR_026733	67293	4.31029	1.43031	1.21766	1.17464	0.240141	1	2.69505	No change
ENSMUSG00000114582	3110040M04Rik	RIKEN cDNA 3110040M04 gene	NM_001372355	73176	0.163236	-0.979508	4.08047	-0.240048	0.810293	1	-1.97179	No change
ENSMUSG00000025102	3110040N11Rik	RIKEN cDNA 3110040N11 gene	NM_001370770	67290	3489.38	0.0107533	0.0578554	0.185866	0.85255	0.998465	1.00748	No change
ENSMUSG00000097503	3110045C21Rik	RIKEN cDNA 3110045C21 gene	NR_040438	67303	59.8657	0.00253391	0.36421	0.00695726	0.994449	0.99944	1.00176	No change
ENSMUSG00000069755	3110053B16Rik	RIKEN cDNA 3110053B16 gene	NM_001018110	382686	38.9263	-0.151423	0.443105	-0.341732	0.732552	0.996351	-1.11066	No change
ENSMUSG00000085622	3110056K07Rik	RIKEN cDNA 3110056K07 gene	NR_045055	73204	304.559	-0.00473406	0.162398	-0.0291509	0.976744	0.99944	-1.00329	No change
ENSMUSG00000074635	3110070M22Rik	RIKEN cDNA 3110070M22 gene	NM_026084	67304	61.3567	0.155154	0.336653	0.460872	0.64489	0.995158	1.11354	No change
ENSMUSG00000053553	3110082I17Rik	RIKEN cDNA 3110082I17 gene	NM_028469	73212	8313.06	-0.0944506	0.0460423	-2.05139	0.0402292	0.763425	-1.06766	No change
ENSMUSG00000086815	3110082J24Rik	RIKEN cDNA 3110082J24 gene	NM_001256263	433868	0	0	NA	NA	1	1	1	No change
ENSMUSG00000097303	3110083C13Rik	RIKEN cDNA 3110083C13 gene	NR_166770	73208	32.8396	0.125261	0.455457	0.275022	0.783299	0.998465	1.0907	No change
ENSMUSG00000085582	3110099E03Rik	RIKEN cDNA 3110099E03 gene	NR_030712	100043232	2.17744	0.253687	1.87285	0.135455	0.892252	1	1.19225	No change
ENSMUSG00000113434	3200001D21Rik	RIKEN cDNA 3200001D21 gene	NR_045888	71818	0.672715	-2.88305	3.81191	-0.756326	0.449454	1	-7.37706	No change
ENSMUSG00000063364	3300002I08Rik	RIKEN cDNA 3300002I08 gene	NM_027017	69277	175.13	-0.0222211	0.220223	-0.100903	0.919628	0.998465	-1.01552	No change
ENSMUSG00000107585	3300002P13Rik	RIKEN cDNA 3300002P13 gene	NR_126426	70230	0	0	NA	NA	1	1	1	No change
ENSMUSG00000096965	3300005D01Rik	RIKEN cDNA 3300005D01 gene	NR_045079	78512	21.407	-0.471113	0.713459	-0.660323	0.509046	0.991848	-1.38618	No change
ENSMUSG00000071540	3425401B19Rik	RIKEN cDNA 3425401B19 gene	NM_001195097	100504518	0.31329	1.77369	4.04387	0.438613	0.660942	1	3.41929	No change
ENSMUSG00000089759	3632454L22Rik	RIKEN cDNA 3632454L22 gene	NR_040281	320606	2.48505	0.980267	1.8205	0.53846	0.590259	1	1.97283	No change
ENSMUSG00000031125	3830403N18Rik	RIKEN cDNA 3830403N18 gene	NM_027510	70691	4.80741	-0.878628	1.56897	-0.560002	0.575478	1	-1.83863	No change
ENSMUSG00000033111	3830406C13Rik	RIKEN cDNA 3830406C13 gene	NM_001284383	218734	2640.06	-0.0488355	0.0594803	-0.821037	0.411625	0.991848	-1.03443	No change
ENSMUSG00000071181	3830408C21Rik	RIKEN cDNA 3830408C21 gene	NR_015471	100040322	275.771	0.0825061	0.178707	0.461683	0.644308	0.995158	1.05886	No change
ENSMUSG00000101731	3830432H09Rik	RIKEN cDNA 3830432H09 gene	NR_126486	320069	41.4232	0.160328	0.43971	0.364621	0.715394	0.996351	1.11754	No change
ENSMUSG00000038917	3930402G23Rik	RIKEN cDNA 3930402G23 gene	NR_030715	665306	4.9659	-0.566195	1.30713	-0.43316	0.664899	1	-1.48061	No change
ENSMUSG00000075027	4631405J19Rik	RIKEN cDNA 4631405J19 gene	NM_001002794	433456	0.994967	3.42999	2.96793	1.15568	0.24781	1	10.7778	No change
ENSMUSG00000042579	4632404H12Rik	RIKEN cDNA 4632404H12 gene	NR_130957	74034	936.502	-0.0856655	0.101573	-0.843391	0.39901	0.991848	-1.06118	No change
ENSMUSG00000074024	4632427E13Rik	RIKEN cDNA 4632427E13 gene	NR_015510	666737	365.563	-0.36828	0.158396	-2.32505	0.0200693	0.665602	-1.29081	No change
ENSMUSG00000097184	4632428C04Rik	RIKEN cDNA 4632428C04 gene	NR_033631	100043102	43.5509	-0.479673	0.395775	-1.21198	0.225519	0.981416	-1.39443	No change
ENSMUSG00000086943	4732414G09Rik	RIKEN cDNA 4732414G09 gene	NR_152202	100043309	6.87516	0.651757	1.18541	0.549815	0.582446	1	1.57108	No change
ENSMUSG00000097203	4732419C18Rik	RIKEN cDNA 4732419C18 gene	NR_166622	100042484	10.7062	0.840086	0.805508	1.04293	0.296983	1	1.79016	No change
ENSMUSG00000053714	4732471J01Rik	RIKEN cDNA 4732471J01 gene	NM_001039540	654804	50.0746	0.341091	0.368733	0.925034	0.354948	0.991848	1.26671	No change
ENSMUSG00000085421	4732490B19Rik	RIKEN cDNA 4732490B19 gene	NR_040276	319871	472.37	0.00977105	0.139946	0.06982	0.944337	0.998804	1.0068	No change
ENSMUSG00000097350	4732491K20Rik	RIKEN cDNA 4732491K20 gene	NR_045290	224523	75.3404	-0.504149	0.325569	-1.54851	0.121499	0.912274	-1.41829	No change
ENSMUSG00000097779	4833407H14Rik	RIKEN cDNA 4833407H14 gene	NR_167900	73899	23.686	-0.834832	0.549678	-1.51876	0.128822	0.923031	-1.78365	No change
ENSMUSG00000109089	4833411C07Rik	RIKEN cDNA 4833411C07 gene	NR_102285	71624	0	0	NA	NA	1	1	1	No change
ENSMUSG00000097697	4833412C05Rik	RIKEN cDNA 4833412C05 gene	NR_045954	73904	0.672715	-2.88305	3.81191	-0.756326	0.449454	1	-7.37706	No change
ENSMUSG00000086015	4833417C18Rik	RIKEN cDNA 4833417C18 gene	NR_045187	73906	38.2819	0.477259	0.443837	1.0753	0.28224	0.991742	1.3921	No change
ENSMUSG00000085287	4833418N02Rik	RIKEN cDNA 4833418N02 gene	NR_015506	74597	208.943	0.0454238	0.202988	0.223776	0.822932	0.998465	1.03199	No change
ENSMUSG00000117401	4833419F23Rik	RIKEN cDNA 4833419F23 gene	NR_040328	73915	2.18255	-2.54518	2.15338	-1.18195	0.237226	1	-5.8368	No change
ENSMUSG00000062822	4833420G17Rik	RIKEN cDNA 4833420G17 gene	NM_001113550	67392	2303.29	-0.121608	0.0618331	-1.96671	0.0492168	0.789336	-1.08795	No change
ENSMUSG00000074782	4833422C13Rik	RIKEN cDNA 4833422C13 gene	NR_015501	373852	32.5774	0.125954	0.48369	0.260402	0.794553	0.998465	1.09123	No change
ENSMUSG00000097619	4833422M21Rik	RIKEN cDNA 4833422M21 gene	NR_130160	75768	2.6901	0.022582	1.60926	0.0140325	0.988804	1	1.01578	No change
ENSMUSG00000092171	4833427F10Rik	RIKEN cDNA 4833427F10 gene	NR_045459	74601	6.10243	0.525316	1.00319	0.523643	0.600527	1	1.43925	No change
ENSMUSG00000097074	4833428L15Rik	RIKEN cDNA 4833428L15 gene	NR_040732	74602	3.15333	-0.827681	1.7192	-0.481435	0.630207	1	-1.77483	No change
ENSMUSG00000118087	4833438C02Rik	RIKEN cDNA 4833438C02 gene	NR_152247	100503392	621.308	-0.0166998	0.118644	-0.140756	0.888063	0.998465	-1.01164	No change
ENSMUSG00000025871	4833439L19Rik	RIKEN cDNA 4833439L19 gene	NM_001252645	97820	22424.1	0.0682768	0.0347724	1.96353	0.0495844	0.789805	1.04846	No change
ENSMUSG00000097626	4921504A21Rik	RIKEN cDNA 4921504A21 gene	NR_102341	70832	1.5262	-0.31483	2.37162	-0.132749	0.894392	1	-1.24386	No change
ENSMUSG00000026734	4921504E06Rik	RIKEN cDNA 4921504E06 gene	NM_027600	70909	0.31329	1.77369	4.04387	0.438613	0.660942	1	3.41929	No change
ENSMUSG00000097650	4921507G05Rik	RIKEN cDNA 4921507G05 gene	NR_152102	66709	38.9583	-0.120255	0.410264	-0.293115	0.769434	0.998378	-1.08693	No change
ENSMUSG00000029828	4921507P07Rik	RIKEN cDNA 4921507P07 gene	NM_027564	70821	322.322	0.141876	0.145814	0.972989	0.330559	0.991848	1.10334	No change
ENSMUSG00000027345	4921508D12Rik	RIKEN cDNA 4921508D12 gene	NR_045802	70845	0	0	NA	NA	1	1	1	No change
ENSMUSG00000061525	4921509C19Rik	RIKEN cDNA 4921509C19 gene	NM_198655	381393	0	0	NA	NA	1	1	1	No change
ENSMUSG00000114790	4921509O07Rik	RIKEN cDNA 4921509O07 gene	NR_045501	70917	0	0	NA	NA	1	1	1	No change
ENSMUSG00000104585	4921511C10Rik	RIKEN cDNA 4921511C10 gene	NR_045502	70924	0.50806	2.45756	3.87799	0.63372	0.526263	1	5.49288	No change
ENSMUSG00000049815	4921511C20Rik	high density lipoprotein (HDL) binding protein pseudogene	NM_207250	245598	0	0	NA	NA	1	1	1	No change
ENSMUSG00000114136	4921511I17Rik	RIKEN cDNA 4921511I17 gene	NR_045829	70858	0	0	NA	NA	1	1	1	No change
ENSMUSG00000044544	4921513I03Rik	RIKEN cDNA 4921513I03 gene	NR_038000	70874	0.962937	0.90845	3.06491	0.296404	0.766922	1	1.87703	No change
ENSMUSG00000098150	4921515E04Rik	RIKEN cDNA 4921515E04 gene	NR_045711	70886	0	0	NA	NA	1	1	1	No change
ENSMUSG00000049902	4921517D22Rik	RIKEN cDNA 4921517D22 gene	NM_183290	70900	0	0	NA	NA	1	1	1	No change
ENSMUSG00000085851	4921518K17Rik	RIKEN cDNA 4921518K17 gene	NR_131110	78758	1.00907	-3.46804	3.26461	-1.06231	0.288093	1	-11.0659	No change
ENSMUSG00000036934	4921524J17Rik	RIKEN cDNA 4921524J17 gene	NM_025722	66714	3733.61	0.00677485	0.066714	0.101551	0.919113	0.998465	1.00471	No change
ENSMUSG00000039540	4921524L21Rik	RIKEN cDNA 4921524L21 gene	NM_001362874	70901	1.6978	4.19825	2.45356	1.71108	0.0870657	1	18.3569	No change
ENSMUSG00000113211	4921525O09Rik	RIKEN cDNA 4921525O09 gene	NR_045061	74050	0.68129	-2.89992	3.79342	-0.764462	0.444592	1	-7.46386	No change
ENSMUSG00000064299	4921528I07Rik	RIKEN cDNA 4921528I07 gene	NM_001384245	77049	0	0	NA	NA	1	1	1	No change
ENSMUSG00000085704	4921531C22Rik	RIKEN cDNA 4921531C22 gene	NR_033782	66730	244.481	-0.0152407	0.17304	-0.0880757	0.929816	0.998465	-1.01062	No change
ENSMUSG00000118333	4921531P14Rik	RIKEN cDNA 4921531P14 gene	NR_045361	70960	0	0	NA	NA	1	1	1	No change
ENSMUSG00000117460	4921533I20Rik	PRP18 pre-mRNA processing factor 18 homolog pseudogene	NR_033607	664619	0	0	NA	NA	1	1	1	No change
ENSMUSG00000090255	4921534H16Rik	RIKEN cDNA 4921534H16 gene	NR_110443	66737	0	0	NA	NA	1	1	1	No change
ENSMUSG00000020434	4921536K21Rik	RIKEN cDNA 4921536K21 gene	NM_026150	67430	1047.64	0.180227	0.083125	2.16815	0.0301476	0.72537	1.13306	No change
ENSMUSG00000028520	4921539E11Rik	RIKEN cDNA 4921539E11 gene	NM_001163494	70941	0	0	NA	NA	1	1	1	No change
ENSMUSG00000108128	4922502N22Rik	RIKEN cDNA 4922502N22 gene	NR_045149	70962	0	0	NA	NA	1	1	1	No change
ENSMUSG00000112444	4930401C15Rik	RIKEN cDNA 4930401C15 gene	NR_045349	73803	0.163236	-0.979508	4.08047	-0.240048	0.810293	1	-1.97179	No change
ENSMUSG00000086352	4930401G09Rik	RIKEN cDNA 4930401G09 gene	NR_163911	73792	0	0	NA	NA	1	1	1	No change
ENSMUSG00000085528	4930401O10Rik	RIKEN cDNA 4930401O10 gene	NR_045942	73816	0	0	NA	NA	1	1	1	No change
ENSMUSG00000087460	4930401O12Rik	RIKEN cDNA 4930401O12 gene	NR_045957	73924	0	0	NA	NA	1	1	1	No change
ENSMUSG00000079421	4930402F06Rik	RIKEN cDNA 4930402F06 gene	NM_001080709	74854	0.489707	-2.4288	3.9965	-0.607731	0.543366	1	-5.38444	No change
ENSMUSG00000108885	4930402F11Rik	RIKEN cDNA 4930402F11 gene	NR_045940	73796	0.170419	0.944045	4.08047	0.231357	0.817038	1	1.92392	No change
ENSMUSG00000045797	4930402K13Rik	RIKEN cDNA 4930402K13 gene	NM_001270700	75775	0	0	NA	NA	1	1	1	No change
ENSMUSG00000116611	4930404A05Rik	RIKEN cDNA 4930404A05 gene	NR_040495	73820	0	0	NA	NA	1	1	1	No change
ENSMUSG00000113630	4930404H11Rik	RIKEN cDNA 4930404H11 gene	NR_045941	73815	0.340838	1.87931	4.03434	0.465828	0.641339	1	3.67899	No change
ENSMUSG00000087354	4930404I05Rik	RIKEN cDNA 4930404I05 gene	NR_028368	67394	55.4523	0.248248	0.359012	0.691474	0.489268	0.991848	1.18776	No change
ENSMUSG00000020234	4930404N11Rik	RIKEN cDNA 4930404N11 gene	NM_001014836	432479	71.1311	-0.112525	0.303061	-0.371296	0.710417	0.996351	-1.08112	No change
ENSMUSG00000114412	4930405A10Rik	RIKEN cDNA 4930405A10 gene	NR_046307	74896	0	0	NA	NA	1	1	1	No change
ENSMUSG00000086638	4930405A21Rik	RIKEN cDNA 4930405A21 gene	NR_040505	74846	38.3334	0.295656	0.414765	0.71283	0.475951	0.991848	1.22744	No change
ENSMUSG00000085940	4930405D11Rik	RIKEN cDNA 4930405D11 gene	NR_045956	73922	0	0	NA	NA	1	1	1	No change
ENSMUSG00000110754	4930405J17Rik	RIKEN cDNA 4930405J17 gene	NR_045350	73811	0.503881	-2.46611	3.88994	-0.633971	0.5261	1	-5.52552	No change
ENSMUSG00000106602	4930405L22Rik	RIKEN cDNA 4930405L22 gene	NR_110478	78106	0	0	NA	NA	1	1	1	No change
ENSMUSG00000090565	4930405O22Rik	RIKEN cDNA 4930405O22 gene	NR_130176	414079	3.39251	-1.59922	1.80663	-0.885197	0.37605	1	-3.0298	No change
ENSMUSG00000086923	4930406D18Rik	RIKEN cDNA 4930406D18 gene	NR_040543	73806	0	0	NA	NA	1	1	1	No change
ENSMUSG00000086713	4930407G08Rik	RIKEN cDNA 4930407G08 gene	NR_131071	77223	0	0	NA	NA	1	1	1	No change
ENSMUSG00000075524	4930407I10Rik	RIKEN cDNA 4930407I10 gene	NM_001166475	328573	0.33764	1.86745	4.03538	0.46277	0.643529	1	3.64888	No change
ENSMUSG00000112210	4930407I19Rik	RIKEN cDNA 4930407I19 gene	NR_131070	77198	0.82936	-1.92103	3.26107	-0.589077	0.555809	1	-3.78692	No change
ENSMUSG00000086221	4930412B13Rik	RIKEN cDNA 4930412B13 gene	NR_040631	73938	1.00776	-3.46615	2.95398	-1.17338	0.240643	1	-11.0514	No change
ENSMUSG00000102203	4930412E21Rik	RIKEN cDNA 4930412E21 gene	XR_389622	100039548	0	0	NA	NA	1	1	1	No change
ENSMUSG00000051008	4930412M03Rik	RIKEN cDNA 4930412M03 gene	NM_177098	100504140	21.6997	-0.189704	0.585936	-0.323763	0.746118	0.996351	-1.14053	No change
ENSMUSG00000107144	4930413E15Rik	RIKEN cDNA 4930413E15 gene	NR_040694	74627	0	0	NA	NA	1	1	1	No change
ENSMUSG00000115526	4930413F20Rik	RIKEN cDNA 4930413F20 gene	NR_045883	71637	0.820066	0.531405	2.99491	0.177436	0.859166	1	1.44534	No change
ENSMUSG00000118204	4930414N06Rik	RIKEN cDNA 4930414N06 gene	NR_040294	73894	3.43914	0.381546	1.35532	0.281517	0.778314	1	1.30274	No change
ENSMUSG00000035387	4930415L06Rik	RIKEN cDNA 4930415L06 gene	NM_001033880	245511	0	0	NA	NA	1	1	1	No change
ENSMUSG00000108129	4930417O13Rik	RIKEN cDNA 4930417O13 gene	NR_015527	73870	0	0	NA	NA	1	1	1	No change
ENSMUSG00000071818	4930417O22Rik	RIKEN cDNA 4930417O22 gene	NR_045806	73887	0	0	NA	NA	1	1	1	No change
ENSMUSG00000087625	4930419G24Rik	RIKEN cDNA 4930419G24 gene	NR_040595	73874	0	0	NA	NA	1	1	1	No change
ENSMUSG00000100281	4930422M22Rik	RIKEN cDNA 4930422M22 gene	NR_151500	73774	13.5173	-0.235292	0.795784	-0.295674	0.767479	1	-1.17715	No change
ENSMUSG00000112753	4930423D24Rik	RIKEN cDNA 4930423D24 gene	XR_380819	73892	0	0	NA	NA	1	1	1	No change
ENSMUSG00000086066	4930423M02Rik	RIKEN cDNA 4930423M02 gene	NR_038183	73872	0	0	NA	NA	1	1	1	No change
ENSMUSG00000106880	4930425K10Rik	RIKEN cDNA 4930425K10 gene	NR_038182	73865	0	0	NA	NA	1	1	1	No change
ENSMUSG00000107396	4930425L21Rik	RIKEN cDNA 4930425L21 gene	NR_126088	75024	0	0	NA	NA	1	1	1	No change
ENSMUSG00000105838	4930425O10Rik	RIKEN cDNA 4930425O10 gene	NR_040545	74635	0	0	NA	NA	1	1	1	No change
ENSMUSG00000043168	4930426D05Rik	RIKEN cDNA 4930426D05 gene	NM_001271580	74644	10.726	-0.743465	0.786187	-0.945659	0.344322	1	-1.67419	No change
ENSMUSG00000026736	4930426L09Rik	RIKEN cDNA 4930426L09 gene	NR_024323	74629	12.7352	0.79604	0.936427	0.850082	0.395279	1	1.73633	No change
ENSMUSG00000107073	4930428D20Rik	RIKEN cDNA 4930428D20 gene	NR_130991	78110	0	0	NA	NA	1	1	1	No change
ENSMUSG00000112967	4930428E07Rik	RIKEN cDNA 4930428E07 gene	NR_045943	73867	0	0	NA	NA	1	1	1	No change
ENSMUSG00000106333	4930428O21Rik	RIKEN cDNA 4930428O21 gene	NR_045871	654809	0	0	NA	NA	1	1	1	No change
ENSMUSG00000115286	4930429C20Rik	RIKEN cDNA 4930429C20 gene	NR_166771	73857	0	0	NA	NA	1	1	1	No change
ENSMUSG00000104956	4930429D17Rik	RIKEN cDNA 4930429D17 gene	NR_040699	74624	2.3379	-2.57242	1.89648	-1.35642	0.174967	1	-5.94807	No change
ENSMUSG00000086918	4930429F24Rik	RIKEN cDNA 4930429F24 gene	NR_040734	74633	1.5152	4.03454	2.36139	1.70854	0.0875355	1	16.3877	No change
ENSMUSG00000108530	4930429H19Rik	RIKEN cDNA 4930429H19 gene	NR_105062	100505025	0.481469	0.812045	4.02013	0.201995	0.839921	1	1.7557	No change
ENSMUSG00000046567	4930430F08Rik	RIKEN cDNA 4930430F08 gene	NM_175128	68281	2133.45	-0.0698277	0.0768211	-0.908965	0.363369	0.991848	-1.04959	No change
ENSMUSG00000115474	4930430F21Rik	RIKEN cDNA 4930430F21 gene	NR_045186	73784	0	0	NA	NA	1	1	1	No change
ENSMUSG00000111494	4930431F10Rik	RIKEN cDNA 4930431F10 gene	NR_166081	71638	0.16882	0.944045	4.08047	0.231357	0.817038	1	1.92392	No change
ENSMUSG00000062496	4930431F12Rik	RIKEN cDNA 4930431F12 gene	NR_073013	75783	0.675281	2.8691	3.80709	0.753621	0.451077	1	7.30611	No change
ENSMUSG00000075042	4930431P03Rik	RIKEN cDNA 4930431P03 gene	NR_045059	73895	0	0	NA	NA	1	1	1	No change
ENSMUSG00000115709	4930431P22Rik	RIKEN cDNA 4930431P22 gene	NR_153763	73883	35.3238	-0.0436788	0.442059	-0.0988078	0.921291	0.998465	-1.03074	No change
ENSMUSG00000115727	4930432J09Rik	RIKEN cDNA 4930432J09 gene	NR_045953	73877	0	0	NA	NA	1	1	1	No change
ENSMUSG00000087037	4930432L08Rik	RIKEN cDNA 4930432L08 gene	NR_152115	74621	0	0	NA	NA	1	1	1	No change
ENSMUSG00000074248	4930432M17Rik	RIKEN cDNA 4930432M17 gene	NM_001033814	619318	0	0	NA	NA	1	1	1	No change
ENSMUSG00000112846	4930432O09Rik	RIKEN cDNA 4930432O09 gene	NR_152796	74647	0	0	NA	NA	1	1	1	No change
ENSMUSG00000102699	4930433B08Rik	RIKEN cDNA 4930433B08 gene	NR_040544	73959	0	0	NA	NA	1	1	1	No change
ENSMUSG00000091692	4930433I11Rik	RIKEN cDNA 4930433I11 gene	NM_207248	243944	0	0	NA	NA	1	1	1	No change
ENSMUSG00000042360	4930433N12Rik	RIKEN cDNA 4930433N12 gene	NM_053265	114673	0.653935	-0.103581	3.56299	-0.0290715	0.976808	1	-1.07444	No change
ENSMUSG00000115304	4930434J06Rik	RIKEN cDNA 4930434J06 gene	NR_046274	74667	0	0	NA	NA	1	1	1	No change
ENSMUSG00000114290	4930435F18Rik	RIKEN cDNA 4930435F18 gene	NR_153406	74680	0	0	NA	NA	1	1	1	No change
ENSMUSG00000105688	4930437M23Rik	RIKEN cDNA 4930437M23 gene	XR_001784788	73976	0	0	NA	NA	1	1	1	No change
ENSMUSG00000069873	4930438A08Rik	RIKEN cDNA 4930438A08 gene	NM_001374705	73988	9.64207	0.195693	1.06156	0.184345	0.853742	1	1.14527	No change
ENSMUSG00000093472	4930438E09Rik	RIKEN cDNA 4930438E09 gene	NR_045961	73977	0	0	NA	NA	1	1	1	No change
ENSMUSG00000100518	4930440C22Rik	RIKEN cDNA 4930440C22 gene	NR_040473	74689	0	0	NA	NA	1	1	1	No change
ENSMUSG00000085431	4930440I19Rik	RIKEN cDNA 4930440I19 gene	NR_108098	78158	0	0	NA	NA	1	1	1	No change
ENSMUSG00000108669	4930441H08Rik	RIKEN cDNA 4930441H08 gene	NR_130995	78156	0	0	NA	NA	1	1	1	No change
ENSMUSG00000085405	4930441J16Rik	RIKEN cDNA 4930441J16 gene	NR_040501	73962	0	0	NA	NA	1	1	1	No change
ENSMUSG00000087609	4930442J19Rik	RIKEN cDNA 4930442J19 gene	NR_040747	74660	0	0	NA	NA	1	1	1	No change
ENSMUSG00000087223	4930442L01Rik	RIKEN cDNA 4930442L01 gene	NR_015596	67583	0	0	NA	NA	1	1	1	No change
ENSMUSG00000086969	4930443O20Rik	RIKEN cDNA 4930443O20 gene	NR_040504	74687	6.20056	0.065149	1.01643	0.0640959	0.948894	1	1.04619	No change
ENSMUSG00000067795	4930444P10Rik	RIKEN cDNA 4930444P10 gene	NM_001243238	75799	6.01266	-1.5782	1.10546	-1.42765	0.153393	1	-2.98597	No change
ENSMUSG00000097738	4930445N18Rik	RIKEN cDNA 4930445N18 gene	NR_125720	73985	9.1886	0.575834	0.844647	0.681745	0.4954	1	1.49054	No change
ENSMUSG00000022288	4930447A16Rik	RIKEN cDNA 4930447A16 gene	NM_029113	74892	0	0	NA	NA	1	1	1	No change
ENSMUSG00000021098	4930447C04Rik	RIKEN cDNA 4930447C04 gene	NM_029444	75801	0.833248	-1.90223	2.97276	-0.639887	0.522246	1	-3.73791	No change
ENSMUSG00000102224	4930447F24Rik	RIKEN cDNA 4930447F24 gene	NR_126077	76873	0	0	NA	NA	1	1	1	No change
ENSMUSG00000115609	4930447J18Rik	RIKEN cDNA 4930447J18 gene	NR_045959	73961	0	0	NA	NA	1	1	1	No change
ENSMUSG00000113591	4930447K03Rik	RIKEN cDNA 4930447K03 gene	NR_046184	432745	7.30769	0.511891	0.991749	0.51615	0.60575	1	1.42592	No change
ENSMUSG00000106583	4930447N08Rik	RIKEN cDNA 4930447N08 gene	NR_045168	71647	0.340838	1.87931	4.03434	0.465828	0.641339	1	3.67899	No change
ENSMUSG00000113644	4930448C13Rik	RIKEN cDNA 4930448C13 gene	NR_045960	73972	0	0	NA	NA	1	1	1	No change
ENSMUSG00000097463	4930448E22Rik	RIKEN cDNA 4930448E22 gene	XR_001779156	102633321	1.01803	1.01551	3.00798	0.337604	0.735662	1	2.02161	No change
ENSMUSG00000113470	4930448F12Rik	RIKEN cDNA 4930448F12 gene	NR_046032	73992	0	0	NA	NA	1	1	1	No change
ENSMUSG00000089879	4930448H16Rik	RIKEN cDNA 4930448H16 gene	NR_040700	74872	0.499593	-2.45499	3.90289	-0.629018	0.529337	1	-5.48308	No change
ENSMUSG00000104072	4930448I06Rik	RIKEN cDNA 4930448I06 gene	NR_040475	74897	0	0	NA	NA	1	1	1	No change
ENSMUSG00000104870	4930448I18Rik	RIKEN cDNA 4930448I18 gene	NR_040696	73965	0	0	NA	NA	1	1	1	No change
ENSMUSG00000082843	4930448K20Rik	glyceraldehyde-3-phosphate dehydrogenase pseudogene	NR_004448	74662	0	0	NA	NA	1	1	1	No change
ENSMUSG00000022116	4930449E01Rik	RIKEN cDNA 4930449E01 gene	NR_045921	74864	0	0	NA	NA	1	1	1	No change
ENSMUSG00000117684	4930449E18Rik	RIKEN cDNA 4930449E18 gene	NR_045319	78120	0.511258	2.46601	3.99217	0.617711	0.536766	1	5.52513	No change
ENSMUSG00000079093	4930449I24Rik	RIKEN cDNA 4930449I24 gene	NM_026136	67410	0	0	NA	NA	1	1	1	No change
ENSMUSG00000069223	4930451E10Rik	RIKEN cDNA 4930451E10 gene	NM_183130	78111	31.9657	0.0766485	0.478112	0.160315	0.872633	0.998465	1.05457	No change
ENSMUSG00000045989	4930451I11Rik	RIKEN cDNA 4930451I11 gene	NM_183131	78118	0	0	NA	NA	1	1	1	No change
ENSMUSG00000117264	4930452A19Rik	RIKEN cDNA 4930452A19 gene	NR_045433	71092	0	0	NA	NA	1	1	1	No change
ENSMUSG00000115422	4930452G13Rik	RIKEN cDNA 4930452G13 gene	NR_045060	73989	0.326471	-1.84523	4.04049	-0.456686	0.647897	1	-3.59311	No change
ENSMUSG00000099933	4930452N14Rik	RIKEN cDNA 4930452N14 gene	NR_040629	78112	0	0	NA	NA	1	1	1	No change
ENSMUSG00000087358	4930453H23Rik	RIKEN cDNA 4930453H23 gene	NM_001252013	100503481	0	0	NA	NA	1	1	1	No change
ENSMUSG00000109215	4930453L07Rik	RIKEN cDNA 4930453L07 gene	NR_073360	74688	0.170419	0.944045	4.08047	0.231357	0.817038	1	1.92392	No change
ENSMUSG00000059920	4930453N24Rik	RIKEN cDNA 4930453N24 gene	NM_026273	67609	6088.38	0.0623094	0.0472462	1.31882	0.187229	0.959149	1.04414	No change
ENSMUSG00000097898	4930455B14Rik	RIKEN cDNA 4930455B14 gene	NR_045968	74859	0	0	NA	NA	1	1	1	No change
ENSMUSG00000112654	4930455C13Rik	RIKEN cDNA 4930455C13 gene	NR_045352	73990	69.223	-0.13165	0.334226	-0.393896	0.693658	0.996351	-1.09555	No change
ENSMUSG00000085761	4930455G09Rik	RIKEN cDNA 4930455G09 gene	NR_131014	78917	11.5109	-0.320251	0.757364	-0.422849	0.672405	1	-1.24855	No change
ENSMUSG00000080907	4930455H04Rik	RIKEN cDNA 4930455H04 gene	NR_040596	74654	0.170419	0.944045	4.08047	0.231357	0.817038	1	1.92392	No change
ENSMUSG00000114384	4930455J16Rik	RIKEN cDNA 4930455J16 gene	NR_045469	67585	0	0	NA	NA	1	1	1	No change
ENSMUSG00000078618	4930456L15Rik	RIKEN cDNA 4930456L15 gene	NR_045887	71650	0	0	NA	NA	1	1	1	No change
ENSMUSG00000112762	4930459C07Rik	RIKEN cDNA 4930459C07 gene	NR_110448	74881	0	0	NA	NA	1	1	1	No change
ENSMUSG00000105234	4930459L07Rik	RIKEN cDNA 4930459L07 gene	NR_046190	78163	0	0	NA	NA	1	1	1	No change
ENSMUSG00000097651	4930461G14Rik	RIKEN cDNA 4930461G14 gene	NR_040736	74879	98.6167	0.0370206	0.27043	0.136895	0.891114	0.998465	1.02599	No change
ENSMUSG00000020033	4930463O16Rik	RIKEN cDNA 4930463O16 gene	NR_108059	75804	0.93987	3.3538	3.34926	1.00136	0.316655	1	10.2234	No change
ENSMUSG00000056682	4930465K10Rik	RIKEN cDNA 4930465K10 gene	NM_026289	67640	0.988571	3.42155	2.97445	1.15032	0.250014	1	10.7149	No change
ENSMUSG00000085641	4930465M20Rik	RIKEN cDNA 4930465M20 gene	NR_045973	74968	0.504536	-2.46789	3.99412	-0.617881	0.536654	1	-5.53236	No change
ENSMUSG00000096265	4930467E23Rik	RIKEN cDNA 4930467E23 gene	NM_001039553	626415	0	0	NA	NA	1	1	1	No change
ENSMUSG00000114879	4930467J12Rik	RIKEN cDNA 4930467J12 gene	NR_152116	74909	0	0	NA	NA	1	1	1	No change
ENSMUSG00000097370	4930467K11Rik	RIKEN cDNA 4930467K11 gene	NR_045353	74928	0.816178	-3.1651	3.5329	-0.895894	0.370309	1	-8.96998	No change
ENSMUSG00000085684	4930469K13Rik	RIKEN cDNA 4930469K13 gene	NR_155520	76874	0	0	NA	NA	1	1	1	No change
ENSMUSG00000116975	4930470H14Rik	RIKEN cDNA 4930470H14 gene	NR_045764	75815	0	0	NA	NA	1	1	1	No change
ENSMUSG00000110406	4930470O06Rik	RIKEN cDNA 4930470O06 gene	NR_126087	75017	0	0	NA	NA	1	1	1	No change
ENSMUSG00000043583	4930470P17Rik	RIKEN cDNA 4930470P17 gene	NM_026287	67637	0	0	NA	NA	1	1	1	No change
ENSMUSG00000091686	4930471C04Rik	RIKEN cDNA 4930471C04 gene	NR_046192	78176	0	0	NA	NA	1	1	1	No change
ENSMUSG00000112716	4930471E19Rik	RIKEN cDNA 4930471E19 gene	XR_003948971	74912	786.608	-0.0452776	0.101701	-0.445201	0.656175	0.995939	-1.03188	No change
ENSMUSG00000117852	4930471G03Rik	RIKEN cDNA 4930471G03 gene	NM_030089	74966	0	0	NA	NA	1	1	1	No change
ENSMUSG00000114509	4930471G24Rik	RIKEN cDNA 4930471G24 gene	NR_153835	74939	0	0	NA	NA	1	1	1	No change
ENSMUSG00000117137	4930471L23Rik	RIKEN cDNA 4930471L23 gene	NR_045460	75022	0.510968	-2.48452	3.99313	-0.622199	0.533811	1	-5.59649	No change
ENSMUSG00000097693	4930471M09Rik	RIKEN cDNA 4930471M09 gene	NR_045980	75787	6.90495	-0.928923	1.28745	-0.721523	0.470588	1	-1.90385	No change
ENSMUSG00000060029	4930473A02Rik	RIKEN cDNA 4930473A02 gene	NR_040348	321014	13.5091	-0.570419	0.719195	-0.793135	0.427699	1	-1.48495	No change
ENSMUSG00000113087	4930473H19Rik	RIKEN cDNA 4930473H19 gene	NR_166711	74926	0.661181	-1.50591	3.54778	-0.424465	0.671226	1	-2.84004	No change
ENSMUSG00000112484	4930473O22Rik	RIKEN cDNA 4930473O22 gene	NR_045356	75025	0	0	NA	NA	1	1	1	No change
ENSMUSG00000117473	4930474G06Rik	RIKEN cDNA 4930474G06 gene	NR_045398	320624	0	0	NA	NA	1	1	1	No change
ENSMUSG00000115001	4930474H20Rik	RIKEN cDNA 4930474H20 gene	NR_045712	74967	0	0	NA	NA	1	1	1	No change
ENSMUSG00000117328	4930474M22Rik	RIKEN cDNA 4930474M22 gene	NM_183107	74917	0	0	NA	NA	1	1	1	No change
ENSMUSG00000096405	4930474N05Rik	RIKEN cDNA 4930474N05 gene	NM_175008	218921	0	0	NA	NA	1	1	1	No change
ENSMUSG00000113210	4930474N09Rik	RIKEN cDNA 4930474N09 gene	NR_038130	67639	0	0	NA	NA	1	1	1	No change
ENSMUSG00000112155	4930477N07Rik	RIKEN cDNA 4930477N07 gene	NR_126085	74905	0.170323	-0.979508	4.08047	-0.240048	0.810293	1	-1.97179	No change
ENSMUSG00000116628	4930478L05Rik	RIKEN cDNA 4930478L05 gene	NR_040569	75818	0.31329	1.77369	4.04387	0.438613	0.660942	1	3.41929	No change
ENSMUSG00000106762	4930478P22Rik	RIKEN cDNA 4930478P22 gene	NR_046060	74429	0	0	NA	NA	1	1	1	No change
ENSMUSG00000085238	4930479D17Rik	RIKEN cDNA 4930479D17 gene	NR_046277	74925	5.45527	0.965104	1.24897	0.772723	0.439687	1	1.9522	No change
ENSMUSG00000035651	4930480E11Rik	RIKEN cDNA 4930480E11 gene	NM_001177966	74910	0	0	NA	NA	1	1	1	No change
ENSMUSG00000090160	4930480K15Rik	RIKEN cDNA 4930480K15 gene	NR_045463	78800	0	0	NA	NA	1	1	1	No change
ENSMUSG00000113115	4930480M12Rik	RIKEN cDNA 4930480M12 gene	NR_046278	74930	0	0	NA	NA	1	1	1	No change
ENSMUSG00000086938	4930481A15Rik	RIKEN cDNA 4930481A15 gene	NR_015545	74931	10.6047	-0.03901	0.823968	-0.0473441	0.962239	1	-1.02741	No change
ENSMUSG00000047938	4930483J18Rik	RIKEN cDNA 4930483J18 gene	NM_026288	67638	13.2218	-0.471711	0.763383	-0.617923	0.536626	1	-1.38675	No change
ENSMUSG00000086241	4930483K19Rik	RIKEN cDNA 4930483K19 gene	NR_045354	74953	30.3858	0.286384	0.471666	0.607175	0.543735	0.991848	1.21958	No change
ENSMUSG00000109816	4930483O08Rik	RIKEN cDNA 4930483O08 gene	NR_046279	74970	1.34991	-1.57633	2.72774	-0.577889	0.563339	1	-2.9821	No change
ENSMUSG00000112832	4930484H19Rik	RIKEN cDNA 4930484H19 gene	NR_131015	75813	0	0	NA	NA	1	1	1	No change
ENSMUSG00000112493	4930486F22Rik	RIKEN cDNA 4930486F22 gene	NR_038024	78170	0.664112	0.037616	3.54213	0.0106196	0.991527	1	1.02642	No change
ENSMUSG00000089914	4930486I03Rik	RIKEN cDNA 4930486I03 gene	NR_045734	75028	1.35376	3.87192	2.66734	1.4516	0.146612	1	14.6408	No change
ENSMUSG00000050345	4930486L24Rik	RIKEN cDNA 4930486L24 gene	NM_178098	214639	0.504536	-2.46789	3.99412	-0.617881	0.536654	1	-5.53236	No change
ENSMUSG00000106932	4930487D11Rik	RIKEN cDNA 4930487D11 gene	NR_046191	78172	0	0	NA	NA	1	1	1	No change
ENSMUSG00000092578	4930488B22Rik	RIKEN cDNA 4930488B22 gene	NR_040627	74971	0.170323	-0.979508	4.08047	-0.240048	0.810293	1	-1.97179	No change
ENSMUSG00000117391	4930500A05Rik	RIKEN cDNA 4930500A05 gene	XR_003952328	74972	0	0	NA	NA	1	1	1	No change
ENSMUSG00000107214	4930500F04Rik	RIKEN cDNA 4930500F04 gene	NR_045758	70969	0	0	NA	NA	1	1	1	No change
ENSMUSG00000116976	4930500H12Rik	RIKEN cDNA 4930500H12 gene	XR_876151	74991	0	0	NA	NA	1	1	1	No change
ENSMUSG00000106056	4930500L23Rik	RIKEN cDNA 4930500L23 gene	NR_040701	74973	0	0	NA	NA	1	1	1	No change
ENSMUSG00000111303	4930502A04Rik	RIKEN cDNA 4930502A04 gene	NR_040737	74951	0	0	NA	NA	1	1	1	No change
ENSMUSG00000086799	4930502E09Rik	RIKEN cDNA 4930502E09 gene	NR_046281	74995	9.01223	0.743791	0.901046	0.825475	0.409102	1	1.67457	No change
ENSMUSG00000072595	4930503E14Rik	RIKEN cDNA 4930503E14 gene	NM_029131	74954	0.675281	2.8691	3.80709	0.753621	0.451077	1	7.30611	No change
ENSMUSG00000112364	4930503E24Rik	eukaryotic translation initiation factor 3, subunit I pseudogene	NR_028310	75030	0.678286	-0.0135179	3.51322	-0.00384771	0.99693	1	-1.00941	No change
ENSMUSG00000115751	4930503F20Rik	RIKEN cDNA 4930503F20 gene	NR_131113	218902	0	0	NA	NA	1	1	1	No change
ENSMUSG00000044906	4930503L19Rik	RIKEN cDNA 4930503L19 gene	NM_001379430	269033	3127.17	-0.095159	0.057437	-1.65675	0.0975693	0.881818	-1.06818	No change
ENSMUSG00000103692	4930503O07Rik	RIKEN cDNA 4930503O07 gene	NR_040477	74942	0	0	NA	NA	1	1	1	No change
ENSMUSG00000116167	4930504C09Rik	RIKEN cDNA 4930504C09 gene	NR_130983	75076	0	0	NA	NA	1	1	1	No change
ENSMUSG00000040919	4930505A04Rik	RIKEN cDNA 4930505A04 gene	NM_001100394	75087	3.662	1.41907	1.44376	0.982894	0.32566	1	2.67412	No change
ENSMUSG00000093551	4930505G20Rik	RIKEN cDNA 4930505G20 gene	NR_045761	75088	0	0	NA	NA	1	1	1	No change
ENSMUSG00000109414	4930505K13Rik	RIKEN cDNA 4930505K13 gene	NR_130979	75073	0	0	NA	NA	1	1	1	No change
ENSMUSG00000085740	4930505K14Rik	RIKEN cDNA 4930505K14 gene	NR_131106	78015	0.170323	-0.979508	4.08047	-0.240048	0.810293	1	-1.97179	No change
ENSMUSG00000093540	4930505M18Rik	RIKEN cDNA 4930505M18 gene	NR_166497	67641	0	0	NA	NA	1	1	1	No change
ENSMUSG00000097690	4930505N22Rik	RIKEN cDNA 4930505N22 gene	NR_152221	100174921	9.051	-0.0899415	0.91189	-0.0986319	0.921431	1	-1.06433	No change
ENSMUSG00000087478	4930506C21Rik	RIKEN cDNA 4930506C21 gene	NR_073374	75060	28.7749	-0.188857	0.490917	-0.384703	0.700457	0.996351	-1.13986	No change
ENSMUSG00000097129	4930507D05Rik	RIKEN cDNA 4930507D05 gene	NR_027926	74706	54.2821	-0.717199	0.38629	-1.85663	0.0633631	0.822737	-1.64399	No change
ENSMUSG00000086703	4930507D10Rik	RIKEN cDNA 4930507D10 gene	NR_110449	75043	0.62658	2.76912	3.91851	0.706675	0.479768	1	6.81691	No change
ENSMUSG00000096986	4930509E16Rik	RIKEN cDNA 4930509E16 gene	NR_045735	75115	5.69624	-0.168206	1.05441	-0.159527	0.873253	1	-1.12366	No change
ENSMUSG00000096959	4930509G22Rik	RIKEN cDNA 4930509G22 gene	NR_151506	105246071	14.1506	-1.43741	0.697018	-2.06223	0.0391858	1	-2.70835	No change
ENSMUSG00000102362	4930509J09Rik	RIKEN cDNA 4930509J09 gene	NR_040547	74693	0.170323	-0.979508	4.08047	-0.240048	0.810293	1	-1.97179	No change
ENSMUSG00000087137	4930509K18Rik	RIKEN cDNA 4930509K18 gene	NR_040663	75819	0	0	NA	NA	1	1	1	No change
ENSMUSG00000097841	4930511A02Rik	RIKEN cDNA 4930511A02 gene	NR_045966	74712	0	0	NA	NA	1	1	1	No change
ENSMUSG00000108187	4930511E03Rik	RIKEN cDNA 4930511E03 gene	NR_040761	78773	0	0	NA	NA	1	1	1	No change
ENSMUSG00000086607	4930511M06Rik	RIKEN cDNA 4930511M06 gene	NR_015494	75084	3.47219	0.110302	1.30017	0.0848364	0.932391	1	1.07945	No change
ENSMUSG00000107622	4930512J16Rik	RIKEN cDNA 4930512J16 gene	NR_131021	75131	0	0	NA	NA	1	1	1	No change
ENSMUSG00000062511	4930512M02Rik	RIKEN cDNA 4930512M02 gene	NM_001305143	102631730	0	0	NA	NA	1	1	1	No change
ENSMUSG00000106741	4930513D17Rik	RIKEN cDNA 4930513D17 gene	NR_045416	75095	6.35686	-0.00736369	1.13588	-0.00648281	0.994828	1	-1.00512	No change
ENSMUSG00000116491	4930513L16Rik	RIKEN cDNA 4930513L16 gene	NR_166787	78021	0	0	NA	NA	1	1	1	No change
ENSMUSG00000074136	4930513N10Rik	RIKEN cDNA 4930513N10 gene	NR_015574	319960	167.326	0.0385291	0.23835	0.161649	0.871582	0.998465	1.02707	No change
ENSMUSG00000031270	4930513O06Rik	RIKEN cDNA 4930513O06 gene	NM_029174	75125	0	0	NA	NA	1	1	1	No change
ENSMUSG00000087045	4930515B02Rik	RIKEN cDNA 4930515B02 gene	NR_040654	75128	0	0	NA	NA	1	1	1	No change
ENSMUSG00000092183	4930515G01Rik	RIKEN cDNA 4930515G01 gene	NM_175120	67642	63.4017	-0.216687	0.346302	-0.625717	0.5315	0.991848	-1.16206	No change
ENSMUSG00000085157	4930515L19Rik	RIKEN cDNA 4930515L19 gene	NR_045440	75133	0	0	NA	NA	1	1	1	No change
ENSMUSG00000085496	4930517E11Rik	RIKEN cDNA 4930517E11 gene	NR_040611	74702	0	0	NA	NA	1	1	1	No change
ENSMUSG00000116767	4930517M08Rik	RIKEN cDNA 4930517M08 gene	NR_130984	75117	0	0	NA	NA	1	1	1	No change
ENSMUSG00000110310	4930518J21Rik	RIKEN cDNA 4930518J21 gene	NR_131020	75123	0	0	NA	NA	1	1	1	No change
ENSMUSG00000113652	4930518P08Rik	RIKEN cDNA 4930518P08 gene	NR_045364	71654	0	0	NA	NA	1	1	1	No change
ENSMUSG00000086263	4930519D14Rik	RIKEN cDNA 4930519D14 gene	NR_045975	75090	0.170323	-0.979508	4.08047	-0.240048	0.810293	1	-1.97179	No change
ENSMUSG00000031325	4930519F16Rik	RIKEN cDNA 4930519F16 gene	NM_001358270	75106	0.845374	-0.57329	3.21996	-0.178042	0.85869	1	-1.48791	No change
ENSMUSG00000101584	4930519F24Rik	RIKEN cDNA 4930519F24 gene	NR_040763	108970	0	0	NA	NA	1	1	1	No change
ENSMUSG00000029564	4930519G04Rik	RIKEN cDNA 4930519G04 gene	NM_026263	67593	0.62658	2.76912	3.91851	0.706675	0.479768	1	6.81691	No change
ENSMUSG00000105185	4930519H02Rik	RIKEN cDNA 4930519H02 gene	NR_045974	75058	0.168179	-0.979508	4.08047	-0.240048	0.810293	1	-1.97179	No change
ENSMUSG00000114953	4930519K11Rik	RIKEN cDNA 4930519K11 gene	NR_131107	78019	0	0	NA	NA	1	1	1	No change
ENSMUSG00000105652	4930519L02Rik	RIKEN cDNA 4930519L02 gene	NM_029164	102636203	0.33764	1.86745	4.03538	0.46277	0.643529	1	3.64888	No change
ENSMUSG00000074039	4930520O04Rik	RIKEN cDNA 4930520O04 gene	NR_040383	75116	57.9714	-0.433005	0.409011	-1.05866	0.289753	0.991742	-1.35004	No change
ENSMUSG00000113463	4930520P13Rik	RIKEN cDNA 4930520P13 gene	NR_036596	75086	0	0	NA	NA	1	1	1	No change
ENSMUSG00000101701	4930521E06Rik	RIKEN cDNA 4930521E06 gene	NR_040602	75066	0.170419	0.944045	4.08047	0.231357	0.817038	1	1.92392	No change
ENSMUSG00000071591	4930521O11Rik	RIKEN cDNA 4930521O11 gene	NR_152169	74715	0	0	NA	NA	1	1	1	No change
ENSMUSG00000112899	4930521O17Rik	RIKEN cDNA 4930521O17 gene	NR_152797	75067	0	0	NA	NA	1	1	1	No change
ENSMUSG00000060491	4930522H14Rik	RIKEN cDNA 4930522H14 gene	NM_001199090	67646	0	0	NA	NA	1	1	1	No change
ENSMUSG00000072762	4930522L14Rik	RIKEN cDNA 4930522L14 gene	XM_011249622	100041734	803.429	-0.119425	0.115154	-1.03708	0.299697	0.991742	-1.0863	No change
ENSMUSG00000086947	4930522O17Rik	RIKEN cDNA 4930522O17 gene	NR_040665	78180	0	0	NA	NA	1	1	1	No change
ENSMUSG00000090394	4930523C07Rik	RIKEN cDNA 4930523C07 gene	NM_001024470	67647	7512.41	0.0569313	0.0525377	1.08363	0.27853	0.989831	1.04025	No change
ENSMUSG00000115177	4930523O13Rik	RIKEN cDNA 4930523O13 gene	NR_040451	74726	0	0	NA	NA	1	1	1	No change
ENSMUSG00000020299	4930524B15Rik	RIKEN cDNA 4930524B15 gene	NM_026262	67592	0.340645	-1.89853	4.03571	-0.470433	0.638045	1	-3.72834	No change
ENSMUSG00000107217	4930524B17Rik	RIKEN cDNA 4930524B17 gene	NR_126084	74725	0	0	NA	NA	1	1	1	No change
ENSMUSG00000115320	4930524C18Rik	RIKEN cDNA 4930524C18 gene	NR_045661	75822	0	0	NA	NA	1	1	1	No change
ENSMUSG00000118392	4930524O05Rik	RIKEN cDNA 4930524O05 gene	NR_045316	75096	0.672715	-2.88305	3.81191	-0.756326	0.449454	1	-7.37706	No change
ENSMUSG00000098627	4930524O08Rik	RIKEN cDNA 4930524O08 gene	NR_040735	74700	2.49127	1.97981	1.80319	1.09795	0.272225	1	3.94442	No change
ENSMUSG00000112497	4930525C09Rik	RIKEN cDNA 4930525C09 gene	NR_130992	78127	0	0	NA	NA	1	1	1	No change
ENSMUSG00000097276	4930525G20Rik	RIKEN cDNA 4930525G20 gene	NR_045194	320163	11.2457	-0.192951	0.748583	-0.257755	0.796596	1	-1.1431	No change
ENSMUSG00000087335	4930526F13Rik	RIKEN cDNA 4930526F13 gene	NR_167669	75193	0	0	NA	NA	1	1	1	No change
ENSMUSG00000097091	4930526L06Rik	RIKEN cDNA 4930526L06 gene	NR_045317	75138	0	0	NA	NA	1	1	1	No change
ENSMUSG00000115324	4930527F14Rik	RIKEN cDNA 4930527F14 gene	NR_045809	67651	1.96809	-0.0431328	1.9384	-0.0222518	0.982247	1	-1.03035	No change
ENSMUSG00000117554	4930527G23Rik	RIKEN cDNA 4930527G23 gene	NR_045395	78199	0	0	NA	NA	1	1	1	No change
ENSMUSG00000097502	4930528D03Rik	RIKEN cDNA 4930528D03 gene	NR_045977	75223	1.19069	2.50404	2.88045	0.869324	0.38467	1	5.67273	No change
ENSMUSG00000084909	4930528G23Rik	RIKEN cDNA 4930528G23 gene	NR_131024	75831	0	0	NA	NA	1	1	1	No change
ENSMUSG00000107681	4930528H21Rik	RIKEN cDNA 4930528H21 gene	NR_131108	78034	0	0	NA	NA	1	1	1	No change
ENSMUSG00000087309	4930528P14Rik	RIKEN cDNA 4930528P14 gene	NR_040516	78193	0	0	NA	NA	1	1	1	No change
ENSMUSG00000086377	4930529C04Rik	zinc finger, BED domain containing 4 pseudogene	NR_033593	619677	19.1051	0.249303	0.663528	0.375724	0.707122	1	1.18863	No change
ENSMUSG00000115271	4930529K09Rik	RIKEN cDNA 4930529K09 gene	NR_040457	75155	0	0	NA	NA	1	1	1	No change
ENSMUSG00000113906	4930529N20Rik	RIKEN cDNA 4930529N20 gene	NR_153831	75197	0	0	NA	NA	1	1	1	No change
ENSMUSG00000112201	4930532I03Rik	RIKEN cDNA 4930532I03 gene	NR_131026	75833	0	0	NA	NA	1	1	1	No change
ENSMUSG00000100221	4930532M18Rik	RIKEN cDNA 4930532M18 gene	NR_108050	75233	0	0	NA	NA	1	1	1	No change
ENSMUSG00000084798	4930533B01Rik	RIKEN cDNA 4930533B01 gene	NR_040614	75166	3.96265	-0.0421239	1.34696	-0.0312733	0.975052	1	-1.02963	No change
ENSMUSG00000047692	4930533K18Rik	RIKEN cDNA 4930533K18 gene	NR_166096	75189	28.6395	-0.102664	0.545697	-0.188134	0.850772	0.998465	-1.07375	No change
ENSMUSG00000108803	4930533N22Rik	RIKEN cDNA 4930533N22 gene	NR_131122	75205	0	0	NA	NA	1	1	1	No change
ENSMUSG00000100589	4930533P14Rik	RIKEN cDNA 4930533P14 gene	NR_040478	75159	0	0	NA	NA	1	1	1	No change
ENSMUSG00000111544	4930534H03Rik	RIKEN cDNA 4930534H03 gene	NR_151510	102633753	0	0	NA	NA	1	1	1	No change
ENSMUSG00000093619	4930535L15Rik	RIKEN cDNA 4930535L15 gene	NR_166685	78027	0.339143	-0.0177275	4.08047	-0.00434448	0.996534	1	-1.01236	No change
ENSMUSG00000085516	4930538E20Rik	RIKEN cDNA 4930538E20 gene	NR_167718	78200	0	0	NA	NA	1	1	1	No change
ENSMUSG00000115719	4930538L07Rik	RIKEN cDNA 4930538L07 gene	NR_166788	78029	1.4747	-2.88185	2.68889	-1.07177	0.283825	1	-7.37097	No change
ENSMUSG00000105765	4930539C22Rik	RIKEN cDNA 4930539C22 gene	NR_040600	75208	0.672715	-2.88305	3.81191	-0.756326	0.449454	1	-7.37706	No change
ENSMUSG00000097032	4930539J05Rik	RIKEN cDNA 4930539J05 gene	NM_176955	319587	9.18263	-0.293707	1.03285	-0.284365	0.776131	1	-1.22579	No change
ENSMUSG00000103116	4930539M17Rik	RIKEN cDNA 4930539M17 gene	NR_040597	75149	3.05359	1.00762	1.69251	0.595339	0.551617	1	2.01059	No change
ENSMUSG00000111299	4930540M03Rik	RIKEN cDNA 4930540M03 gene	NR_040746	78025	0	0	NA	NA	1	1	1	No change
ENSMUSG00000117791	4930541O19Rik	RIKEN cDNA 4930541O19 gene	XR_004939691	381144	0	0	NA	NA	1	1	1	No change
ENSMUSG00000116848	4930542D17Rik	RIKEN cDNA 4930542D17 gene	NR_040566	75211	0.50668	-2.47338	3.88158	-0.637209	0.523989	1	-5.55342	No change
ENSMUSG00000117085	4930542M03Rik	RIKEN cDNA 4930542M03 gene	NR_152136	75154	0	0	NA	NA	1	1	1	No change
ENSMUSG00000110009	4930543E12Rik	RIKEN cDNA 4930543E12 gene	NR_045978	75239	1.63236	-4.16483	2.76429	-1.50666	0.131898	1	-17.9366	No change
ENSMUSG00000110037	4930543N07Rik	RIKEN cDNA 4930543N07 gene	NR_131022	75187	0	0	NA	NA	1	1	1	No change
ENSMUSG00000087279	4930544D05Rik	RIKEN cDNA 4930544D05 gene	NM_001145537	668433	1.00845	-0.0350537	2.76145	-0.0126939	0.989872	1	-1.02459	No change
ENSMUSG00000036463	4930544G11Rik	RIKEN cDNA 4930544G11 gene	NM_001161773	67653	0	0	NA	NA	1	1	1	No change
ENSMUSG00000051758	4930544M13Rik	RIKEN cDNA 4930544M13 gene	NM_175218	75161	1.79358	0.743898	2.20939	0.336699	0.736344	1	1.67469	No change
ENSMUSG00000117615	4930545E07Rik	RIKEN cDNA 4930545E07 gene	NR_045374	75162	0	0	NA	NA	1	1	1	No change
ENSMUSG00000112157	4930545H06Rik	RIKEN cDNA 4930545H06 gene	NR_045357	75148	0	0	NA	NA	1	1	1	No change
ENSMUSG00000111054	4930545L08Rik	RIKEN cDNA 4930545L08 gene	NR_166641	78028	0	0	NA	NA	1	1	1	No change
ENSMUSG00000085247	4930545L23Rik	RIKEN cDNA 4930545L23 gene	NR_040517	78805	0	0	NA	NA	1	1	1	No change
ENSMUSG00000024546	4930546C10Rik	RIKEN cDNA 4930546C10 gene	NR_038051	78931	0	0	NA	NA	1	1	1	No change
ENSMUSG00000111767	4930546K05Rik	RIKEN cDNA 4930546K05 gene	NR_040754	78194	0.973319	-1.05839	2.81136	-0.376467	0.706569	1	-2.0826	No change
ENSMUSG00000086687	4930547E08Rik	RIKEN cDNA 4930547E08 gene	NR_040514	78031	2.01844	0.999568	1.73798	0.575134	0.565201	1	1.9994	No change
ENSMUSG00000116894	4930547E14Rik	RIKEN cDNA 4930547E14 gene	NR_040564	75145	0.338501	-1.89059	4.03641	-0.468385	0.639509	1	-3.70788	No change
ENSMUSG00000112957	4930547H16Rik	RIKEN cDNA 4930547H16 gene	NR_167672	75278	0	0	NA	NA	1	1	1	No change
ENSMUSG00000051198	4930548G14Rik	RIKEN cDNA 4930548G14 gene	NR_045811	75281	0	0	NA	NA	1	1	1	No change
ENSMUSG00000029138	4930548H24Rik	RIKEN cDNA 4930548H24 gene	NM_026296	67656	5.34499	-1.14305	1.09688	-1.0421	0.297367	1	-2.20848	No change
ENSMUSG00000116615	4930548J01Rik	RIKEN cDNA 4930548J01 gene	NR_045462	78043	0	0	NA	NA	1	1	1	No change
ENSMUSG00000086257	4930548K13Rik	RIKEN cDNA 4930548K13 gene	NR_040656	75360	0	0	NA	NA	1	1	1	No change
ENSMUSG00000114048	4930549C15Rik	RIKEN cDNA 4930549C15 gene	NR_130981	75243	0	0	NA	NA	1	1	1	No change
ENSMUSG00000118134	4930549G23Rik	RIKEN cDNA 4930549G23 gene	NR_045376	75286	49.571	0.0278758	0.370695	0.0751989	0.940056	0.998804	1.01951	No change
ENSMUSG00000005131	4930550C14Rik	RIKEN cDNA 4930550C14 gene	NM_001376943	75311	362.653	0.0249485	0.137816	0.181027	0.856346	0.998465	1.01744	No change
ENSMUSG00000097361	4930550C17Rik	RIKEN cDNA 4930550C17 gene	NR_131023	75245	0	0	NA	NA	1	1	1	No change
ENSMUSG00000089717	4930552N02Rik	RIKEN cDNA 4930552N02 gene	NR_040661	75367	0	0	NA	NA	1	1	1	No change
ENSMUSG00000116907	4930553E22Rik	RIKEN cDNA 4930553E22 gene	NR_040567	75247	0	0	NA	NA	1	1	1	No change
ENSMUSG00000116983	4930553J12Rik	RIKEN cDNA 4930553J12 gene	NR_138570	75351	0	0	NA	NA	1	1	1	No change
ENSMUSG00000106791	4930553P18Rik	RIKEN cDNA 4930553P18 gene	NR_155305	75355	0	0	NA	NA	1	1	1	No change
ENSMUSG00000099724	4930554C24Rik	RIKEN cDNA 4930554C24 gene	NR_040739	75253	0	0	NA	NA	1	1	1	No change
ENSMUSG00000085452	4930554G24Rik	RIKEN cDNA 4930554G24 gene	NR_131011	75280	0	0	NA	NA	1	1	1	No change
ENSMUSG00000097682	4930554H23Rik	RIKEN cDNA 4930554H23 gene	NR_131089	77631	0	0	NA	NA	1	1	1	No change
ENSMUSG00000118047	4930554I06Rik	RIKEN cDNA 4930554I06 gene	NR_126458	75354	1.51912	-0.304637	2.34578	-0.129866	0.896672	1	-1.23511	No change
ENSMUSG00000086396	4930555B11Rik	RIKEN cDNA 4930555B11 gene	NR_040633	75279	0	0	NA	NA	1	1	1	No change
ENSMUSG00000085619	4930555B12Rik	RIKEN cDNA 4930555B12 gene	NR_130989	78086	0	0	NA	NA	1	1	1	No change
ENSMUSG00000031559	4930555F03Rik	RIKEN cDNA 4930555F03 gene	XR_001778771	75359	0	0	NA	NA	1	1	1	No change
ENSMUSG00000095686	4930555G01Rik	RIKEN cDNA 4930555G01 gene	NM_175393	108978	0	0	NA	NA	1	1	1	No change
ENSMUSG00000113329	4930555G21Rik	RIKEN cDNA 4930555G21 gene	NR_131010	75252	0	0	NA	NA	1	1	1	No change
ENSMUSG00000093557	4930555M17Rik	RIKEN cDNA 4930555M17 gene	NR_166469	78039	0	0	NA	NA	1	1	1	No change
ENSMUSG00000116586	4930556C24Rik	RIKEN cDNA 4930556C24 gene	NR_040506	75310	0.326471	-1.84523	4.04049	-0.456686	0.647897	1	-3.59311	No change
ENSMUSG00000115656	4930556J02Rik	RIKEN cDNA 4930556J02 gene	NR_045714	75349	11.3368	0.343609	0.807417	0.425565	0.670425	1	1.26893	No change
ENSMUSG00000086800	4930556L07Rik	RIKEN cDNA 4930556L07 gene	NM_029235	75283	0	0	NA	NA	1	1	1	No change
ENSMUSG00000096971	4930556M19Rik	RIKEN cDNA 4930556M19 gene	NR_045063	75259	340.669	-0.00875388	0.15072	-0.0580803	0.953685	0.998804	-1.00609	No change
ENSMUSG00000111924	4930556N09Rik	RIKEN cDNA 4930556N09 gene	NR_045358	75301	0	0	NA	NA	1	1	1	No change
ENSMUSG00000092399	4930556N13Rik	RIKEN cDNA 4930556N13 gene	NR_126433	75285	4.12525	-2.4042	1.42282	-1.68974	0.0910776	1	-5.29342	No change
ENSMUSG00000085488	4930557F10Rik	RIKEN cDNA 4930557F10 gene	NR_126443	75322	0	0	NA	NA	1	1	1	No change
ENSMUSG00000106902	4930557J02Rik	RIKEN cDNA 4930557J02 gene	NR_040703	75357	0	0	NA	NA	1	1	1	No change
ENSMUSG00000108034	4930557K07Rik	RIKEN cDNA 4930557K07 gene	NR_130997	78202	71.4027	-0.478152	0.319549	-1.49633	0.134567	0.926165	-1.39296	No change
ENSMUSG00000105734	4930558C23Rik	RIKEN cDNA 4930558C23 gene	NM_001384190	67654	0	0	NA	NA	1	1	1	No change
ENSMUSG00000106506	4930558F17Rik	RIKEN cDNA 4930558F17 gene	NR_126451	75330	0	0	NA	NA	1	1	1	No change
ENSMUSG00000086244	4930558G05Rik	RIKEN cDNA 4930558G05 gene	NR_045441	75274	0	0	NA	NA	1	1	1	No change
ENSMUSG00000097519	4930558J18Rik	RIKEN cDNA 4930558J18 gene	NR_037999	75323	355.488	-0.0981152	0.156845	-0.625554	0.531607	0.991848	-1.07037	No change
ENSMUSG00000086277	4930558K02Rik	RIKEN cDNA 4930558K02 gene	NM_001204904	75368	0.340645	-1.89853	4.03571	-0.470433	0.638045	1	-3.72834	No change
ENSMUSG00000113164	4930559C10Rik	RIKEN cDNA 4930559C10 gene	NR_126436	75295	0	0	NA	NA	1	1	1	No change
ENSMUSG00000022518	4930562C15Rik	RIKEN cDNA 4930562C15 gene	NM_001252142	78809	20.7515	-0.224981	0.622272	-0.361547	0.717691	1	-1.16876	No change
ENSMUSG00000026729	4930562F07Rik	RIKEN cDNA 4930562F07 gene	NR_038030	75255	53.6719	-0.0562375	0.35346	-0.159106	0.873585	0.998465	-1.03975	No change
ENSMUSG00000104014	4930562F17Rik	RIKEN cDNA 4930562F17 gene	XR_373637	75256	0	0	NA	NA	1	1	1	No change
ENSMUSG00000097387	4930563E18Rik	RIKEN cDNA 4930563E18 gene	NR_045379	75370	1.70361	-0.58832	2.48202	-0.237032	0.812632	1	-1.50349	No change
ENSMUSG00000053574	4930563E22Rik	RIKEN cDNA 4930563E22 gene	NM_001163728	75304	81.2159	-0.455813	0.316951	-1.43812	0.150401	0.933891	-1.37156	No change
ENSMUSG00000105773	4930563F08Rik	RIKEN cDNA 4930563F08 gene	NR_040704	75369	0	0	NA	NA	1	1	1	No change
ENSMUSG00000107656	4930563H07Rik	RIKEN cDNA 4930563H07 gene	NR_126454	75347	0	0	NA	NA	1	1	1	No change
ENSMUSG00000050702	4930563M21Rik	RIKEN cDNA 4930563M21 gene	NM_183111	75258	1.36297	-0.00173653	2.68004	-0.000647947	0.999483	1	-1.0012	No change
ENSMUSG00000051788	4930564D02Rik	RIKEN cDNA 4930564D02 gene	NM_029228	75269	4.53211	-1.53291	1.35335	-1.13268	0.257349	1	-2.8937	No change
ENSMUSG00000104004	4930565D16Rik	RIKEN cDNA 4930565D16 gene	NR_040752	75309	0.652942	-2.84325	3.856	-0.737356	0.460906	1	-7.17632	No change
ENSMUSG00000084834	4930565N06Rik	RIKEN cDNA 4930565N06 gene	NR_040476	68306	45.9619	-0.138718	0.403516	-0.343772	0.731018	0.996351	-1.10093	No change
ENSMUSG00000110629	4930567H12Rik	RIKEN cDNA 4930567H12 gene	NR_015535	75930	1.19255	-0.41822	2.81681	-0.148473	0.881969	1	-1.33628	No change
ENSMUSG00000073141	4930567H17Rik	RIKEN cDNA 4930567H17 gene	NR_157388	619303	0	0	NA	NA	1	1	1	No change
ENSMUSG00000116982	4930567J20Rik	RIKEN cDNA 4930567J20 gene	NR_040576	78221	0	0	NA	NA	1	1	1	No change
ENSMUSG00000109382	4930567K12Rik	RIKEN cDNA 4930567K12 gene	NR_131016	75845	0	0	NA	NA	1	1	1	No change
ENSMUSG00000112730	4930567K20Rik	RIKEN cDNA 4930567K20 gene	NR_046010	78056	0	0	NA	NA	1	1	1	No change
ENSMUSG00000026882	4930568D16Rik	RIKEN cDNA 4930568D16 gene	NM_029463	75859	0	0	NA	NA	1	1	1	No change
ENSMUSG00000111830	4930568E12Rik	RIKEN cDNA 4930568E12 gene	NR_040755	78219	0	0	NA	NA	1	1	1	No change
ENSMUSG00000102408	4930568G15Rik	RIKEN cDNA 4930568G15 gene	NR_040480	75857	0	0	NA	NA	1	1	1	No change
ENSMUSG00000116786	4930570E03Rik	RIKEN cDNA 4930570E03 gene	NR_036597	78812	0	0	NA	NA	1	1	1	No change
ENSMUSG00000085084	4930570G19Rik	RIKEN cDNA 4930570G19 gene	NR_040398	329782	0.326471	-1.84523	4.04049	-0.456686	0.647897	1	-3.59311	No change
ENSMUSG00000090457	4930571K23Rik	RIKEN cDNA 4930571K23 gene	NM_001145759	75861	0	0	NA	NA	1	1	1	No change
ENSMUSG00000105308	4930572K03Rik	RIKEN cDNA 4930572K03 gene	NR_045371	75916	0	0	NA	NA	1	1	1	No change
ENSMUSG00000069720	4930572O03Rik	spermatogenesis associated glutamate (E)-rich protein pseudogene	NR_073011	381715	0	0	NA	NA	1	1	1	No change
ENSMUSG00000114916	4930572O13Rik	RIKEN cDNA 4930572O13 gene	NR_045718	75862	0	0	NA	NA	1	1	1	No change
ENSMUSG00000115935	4930573C08Rik	RIKEN cDNA 4930573C08 gene	XR_003951582	100504454	0	0	NA	NA	1	1	1	No change
ENSMUSG00000104766	4930573H18Rik	RIKEN cDNA 4930573H18 gene	NR_152120	75888	0	0	NA	NA	1	1	1	No change
ENSMUSG00000087440	4930577N17Rik	RIKEN cDNA 4930577N17 gene	NR_073429	67746	51.7151	0.877554	0.413382	2.12287	0.0337651	0.736294	1.83726	No change
ENSMUSG00000117618	4930578E11Rik	RIKEN cDNA 4930578E11 gene	NR_045391	78058	0	0	NA	NA	1	1	1	No change
ENSMUSG00000021961	4930578I06Rik	RIKEN cDNA 4930578I06 gene	NM_026359	67750	0.326471	-1.84523	4.04049	-0.456686	0.647897	1	-3.59311	No change
ENSMUSG00000097587	4930578M01Rik	RIKEN cDNA 4930578M01 gene	NR_045991	75951	16.8943	-0.286148	0.724926	-0.394728	0.693044	1	-1.21938	No change
ENSMUSG00000116695	4930578N18Rik	RIKEN cDNA 4930578N18 gene	NR_040575	78215	0	0	NA	NA	1	1	1	No change
ENSMUSG00000074146	4930579C12Rik	RIKEN cDNA 4930579C12 gene	NM_175672	319213	3.83872	0.356112	1.2599	0.282651	0.777444	1	1.27997	No change
ENSMUSG00000084971	4930579D09Rik	RIKEN cDNA 4930579D09 gene	NR_155418	75904	0	0	NA	NA	1	1	1	No change
ENSMUSG00000012042	4930579F01Rik	RIKEN cDNA 4930579F01 gene	NM_001163385	67741	0.156645	0.944045	4.08047	0.231357	0.817038	1	1.92392	No change
ENSMUSG00000027811	4930579G24Rik	RIKEN cDNA 4930579G24 gene	NM_029482	75939	1307.06	0.0563459	0.0921049	0.611757	0.540698	0.991848	1.03983	No change
ENSMUSG00000101636	4930579H20Rik	RIKEN cDNA 4930579H20 gene	NR_131034	75855	0	0	NA	NA	1	1	1	No change
ENSMUSG00000114895	4930579J19Rik	RIKEN cDNA 4930579J19 gene	NR_131033	75854	0.31329	1.77369	4.04387	0.438613	0.660942	1	3.41929	No change
ENSMUSG00000051074	4930579K19Rik	RIKEN cDNA 4930579K19 gene	NM_175227	75881	36.4475	0.065811	0.449929	0.14627	0.883708	0.998465	1.04667	No change
ENSMUSG00000112924	4930579P08Rik	RIKEN cDNA 4930579P08 gene	NR_131036	75878	0	0	NA	NA	1	1	1	No change
ENSMUSG00000070315	4930581F22Rik	RIKEN cDNA 4930581F22 gene	NR_029475	78934	471.64	-0.124916	0.124798	-1.00094	0.316855	0.991848	-1.09044	No change
ENSMUSG00000024088	4930583I09Rik	RIKEN cDNA 4930583I09 gene	NM_030031	78057	0	0	NA	NA	1	1	1	No change
ENSMUSG00000055159	4930583K01Rik	RIKEN cDNA 4930583K01 gene	NM_183267	67745	1.15935	0.419036	2.26515	0.184993	0.853235	1	1.33703	No change
ENSMUSG00000086954	4930583P06Rik	RIKEN cDNA 4930583P06 gene	NR_040612	75946	0	0	NA	NA	1	1	1	No change
ENSMUSG00000029044	4930584F24Rik	RIKEN cDNA 4930584F24 gene	NR_029445	75942	0	0	NA	NA	1	1	1	No change
ENSMUSG00000087097	4930586N03Rik	RIKEN cDNA 4930586N03 gene	NR_131052	75887	0.336357	-1.88262	4.03712	-0.466328	0.640981	1	-3.68745	No change
ENSMUSG00000107563	4930587E11Rik	RIKEN cDNA 4930587E11 gene	NR_131017	75893	0	0	NA	NA	1	1	1	No change
ENSMUSG00000115858	4930588J15Rik	RIKEN cDNA 4930588J15 gene	NR_166719	67740	0	0	NA	NA	1	1	1	No change
ENSMUSG00000075335	4930588K23Rik	RIKEN cDNA 4930588K23 gene	NM_001033809	619305	0.667116	-2.87193	3.45969	-0.830112	0.406475	1	-7.32043	No change
ENSMUSG00000068957	4930589L23Rik	RIKEN cDNA 4930589L23 gene	NR_152118	75879	0	0	NA	NA	1	1	1	No change
ENSMUSG00000034063	4930590J08Rik	RIKEN cDNA 4930590J08 gene	NM_198668	381798	35.9423	-0.275253	0.451556	-0.609566	0.542149	0.991848	-1.21021	No change
ENSMUSG00000102368	4930590L20Rik	RIKEN cDNA 4930590L20 gene	NR_040604	75910	0	0	NA	NA	1	1	1	No change
ENSMUSG00000039138	4930591A17Rik	RIKEN cDNA 4930591A17 gene	NM_026596	68175	0.681677	2.88166	3.79336	0.759661	0.447457	1	7.36999	No change
ENSMUSG00000111234	4930591E09Rik	RIKEN cDNA 4930591E09 gene	NR_131035	75877	0	0	NA	NA	1	1	1	No change
ENSMUSG00000115779	4930592A05Rik	RIKEN cDNA 4930592A05 gene	NR_045070	75880	0	0	NA	NA	1	1	1	No change
ENSMUSG00000105834	4930592C13Rik	RIKEN cDNA 4930592C13 gene	NR_152231	381498	6.63509	-0.920667	1.08984	-0.844774	0.398237	1	-1.89299	No change
ENSMUSG00000118339	4930592I03Rik	RIKEN cDNA 4930592I03 gene	NR_033307	75853	1.14927	1.26945	2.45761	0.516538	0.605479	1	2.41069	No change
ENSMUSG00000097725	4930593A02Rik	RIKEN cDNA 4930593A02 gene	NR_045167	71301	7.8341	-0.0497019	1.08522	-0.0457989	0.963471	1	-1.03505	No change
ENSMUSG00000086365	4930593C16Rik	RIKEN cDNA 4930593C16 gene	NR_040753	78060	0	0	NA	NA	1	1	1	No change
ENSMUSG00000103948	4930594C11Rik	G1 to S phase transition pseudogene	NR_024017	77633	12.8483	-0.184078	0.743662	-0.247529	0.804499	1	-1.13609	No change
ENSMUSG00000075463	4930594M22Rik	RIKEN cDNA 4930594M22 gene	NM_001039531	105245866	130.305	-0.0576718	0.276408	-0.208648	0.834723	0.998465	-1.04078	No change
ENSMUSG00000085677	4930594O21Rik	RIKEN cDNA 4930594O21 gene	NR_130161	75947	0	0	NA	NA	1	1	1	No change
ENSMUSG00000083193	4930595D18Rik	RIKEN cDNA 4930595D18 gene	NR_130987	78062	2.32782	-4.67522	2.21485	-2.11086	0.0347846	1	-25.5495	No change
ENSMUSG00000060673	4930595M18Rik	RIKEN cDNA 4930595M18 gene	NM_173435	245492	0	0	NA	NA	1	1	1	No change
ENSMUSG00000041068	4930596D02Rik	RIKEN cDNA 4930596D02 gene	NM_001033766	239036	0	0	NA	NA	1	1	1	No change
ENSMUSG00000104900	4930596I21Rik	RIKEN cDNA 4930596I21 gene	NR_108103	78229	2.79875	-1.34583	1.88914	-0.712407	0.476213	1	-2.54177	No change
ENSMUSG00000086501	4930597A21Rik	RIKEN cDNA 4930597A21 gene	NR_126460	75389	0	0	NA	NA	1	1	1	No change
ENSMUSG00000115540	4930597G03Rik	RIKEN cDNA 4930597G03 gene	NR_045736	75377	0	0	NA	NA	1	1	1	No change
ENSMUSG00000100777	4930598F16Rik	RIKEN cDNA 4930598F16 gene	NR_040479	75381	0	0	NA	NA	1	1	1	No change
ENSMUSG00000109160	4930598N05Rik	RIKEN cDNA 4930598N05 gene	NR_166112	102634128	1.13606	-2.46707	2.92268	-0.844112	0.398607	1	-5.5292	No change
ENSMUSG00000073144	4930599N23Rik	RIKEN cDNA 4930599N23 gene	NM_175221	75379	5.97158	-0.356227	1.08094	-0.329553	0.741738	1	-1.28007	No change
ENSMUSG00000031194	4931400O07Rik	RIKEN cDNA 4931400O07 gene	NR_164352	70936	0	0	NA	NA	1	1	1	No change
ENSMUSG00000093772	4931403E22Rik	RIKEN cDNA 4931403E22 gene	NR_045306	70942	35.6834	-0.112089	0.435048	-0.257648	0.796678	0.998465	-1.08079	No change
ENSMUSG00000013353	4931406B18Rik	RIKEN cDNA 4931406B18 gene	NM_028737	74054	0.675281	2.8691	3.80709	0.753621	0.451077	1	7.30611	No change
ENSMUSG00000031938	4931406C07Rik	RIKEN cDNA 4931406C07 gene	NM_001199484	70984	13798.9	0.0280472	0.0459836	0.609939	0.541902	0.991848	1.01963	No change
ENSMUSG00000073722	4931408C20Rik	RIKEN cDNA 4931408C20 gene	NM_001033764	210940	0	0	NA	NA	1	1	1	No change
ENSMUSG00000022179	4931414P19Rik	RIKEN cDNA 4931414P19 gene	NM_028890	74359	1201.86	0.161857	0.0793668	2.03935	0.041415	0.764515	1.11873	No change
ENSMUSG00000054910	4931415C17Rik	RIKEN cDNA 4931415C17 gene	NR_166502	70966	10.663	1.35149	0.88403	1.52878	0.126319	1	2.55175	No change
ENSMUSG00000106589	4931419H13Rik	RIKEN cDNA 4931419H13 gene	NR_040593	70970	0	0	NA	NA	1	1	1	No change
ENSMUSG00000116750	4931420L22Rik	RIKEN cDNA 4931420L22 gene	NR_040561	70972	0	0	NA	NA	1	1	1	No change
ENSMUSG00000046085	4931422A03Rik	RIKEN cDNA 4931422A03 gene	NM_175161	70986	41.5317	-0.435134	0.476932	-0.91236	0.361579	0.991848	-1.35204	No change
ENSMUSG00000014837	4931428F04Rik	RIKEN cDNA 4931428F04 gene	NM_001166394	74356	1770.36	-0.100523	0.0884372	-1.13666	0.255682	0.983568	-1.07216	No change
ENSMUSG00000086727	4931428L18Rik	RIKEN cDNA 4931428L18 gene	NM_027637	70988	0	0	NA	NA	1	1	1	No change
ENSMUSG00000056617	4931429L15Rik	RIKEN cDNA 4931429L15 gene	NM_183104	74361	1.17359	-1.31643	2.63366	-0.49985	0.61718	1	-2.4905	No change
ENSMUSG00000047324	4931429P17Rik	RIKEN cDNA 4931429P17 gene	NR_038004	70971	0	0	NA	NA	1	1	1	No change
ENSMUSG00000108354	4931431B13Rik	RIKEN cDNA 4931431B13 gene	NR_045183	70973	0.163236	-0.979508	4.08047	-0.240048	0.810293	1	-1.97179	No change
ENSMUSG00000055061	4931431C16Rik	RIKEN cDNA 4931431C16 gene	NM_175208	74364	2.49941	0.624589	2.02524	0.308402	0.757777	1	1.54177	No change
ENSMUSG00000117661	4931439C15Rik	RIKEN cDNA 4931439C15 gene	NR_167721	74367	0	0	NA	NA	1	1	1	No change
ENSMUSG00000074580	4931440P22Rik	RIKEN cDNA 4931440P22 gene	NM_001033527	71004	96.2801	0.27945	0.264759	1.05549	0.291202	0.991742	1.21373	No change
ENSMUSG00000075070	4932412D23Rik	RIKEN cDNA 4932412D23 gene	NR_040521	75722	0	0	NA	NA	1	1	1	No change
ENSMUSG00000099616	4932413F04Rik	RIKEN cDNA 4932413F04 gene	NR_040764	319215	0	0	NA	NA	1	1	1	No change
ENSMUSG00000078962	4932414J04Rik	RIKEN cDNA 4932414J04 gene	NM_172792	237694	2.02711	-0.988026	2.34714	-0.420949	0.673792	1	-1.98347	No change
ENSMUSG00000079324	4932414N04Rik	RIKEN cDNA 4932414N04 gene	NM_183113	75721	0	0	NA	NA	1	1	1	No change
ENSMUSG00000062036	4932415M13Rik	RIKEN cDNA 4932415M13 gene	NM_001037718	211496	0	0	NA	NA	1	1	1	No change
ENSMUSG00000079513	4932429P05Rik	RIKEN cDNA 4932429P05 gene	NM_001085511	245509	0	0	NA	NA	1	1	1	No change
ENSMUSG00000104442	4932431L22Rik	RIKEN cDNA 4932431L22 gene	NM_001035114	619557	0	0	NA	NA	1	1	1	No change
ENSMUSG00000074224	4932431P20Rik	RIKEN cDNA 4932431P20 gene	NM_001033230	114675	2.3316	-0.433999	1.55884	-0.278412	0.780696	1	-1.35097	No change
ENSMUSG00000062391	4932435O22Rik	RIKEN cDNA 4932435O22 gene	NM_177008	319819	0	0	NA	NA	1	1	1	No change
ENSMUSG00000037270	4932438A13Rik	RIKEN cDNA 4932438A13 gene	NM_172679	229227	7225.46	-0.180153	0.152563	-1.18084	0.237667	0.981416	-1.133	No change
ENSMUSG00000039851	4932438H23Rik	RIKEN cDNA 4932438H23 gene	NM_001163695	74387	20.9254	-0.0253915	0.567167	-0.0447691	0.964291	1	-1.01776	No change
ENSMUSG00000097216	4932441J04Rik	RIKEN cDNA 4932441J04 gene	NR_015588	319216	118.91	-0.0654603	0.237897	-0.275163	0.783191	0.998465	-1.04642	No change
ENSMUSG00000086796	4932702P03Rik	RIKEN cDNA 4932702P03 gene	NR_045182	73326	7.83927	0.962171	1.18636	0.811025	0.417351	1	1.94824	No change
ENSMUSG00000055357	4933400A11Rik	capping protein (actin filament) muscle Z-line, alpha 1 pseudogene	NM_025743	66747	2.49074	-1.01851	1.67795	-0.606997	0.543853	1	-2.02583	No change
ENSMUSG00000117364	4933400B14Rik	RIKEN cDNA 4933400B14 gene	NR_045432	71052	0	0	NA	NA	1	1	1	No change
ENSMUSG00000101734	4933400C23Rik	RIKEN cDNA 4933400C23 gene	NR_040770	331003	0	0	NA	NA	1	1	1	No change
ENSMUSG00000110336	4933400L20Rik	RIKEN cDNA 4933400L20 gene	NR_045730	71058	0	0	NA	NA	1	1	1	No change
ENSMUSG00000055700	4933401B06Rik	GLE1 RNA export mediator pseudogene	NR_033580	71011	0	0	NA	NA	1	1	1	No change
ENSMUSG00000116924	4933401D09Rik	RIKEN cDNA 4933401D09 gene	NR_045431	71008	0.16882	0.944045	4.08047	0.231357	0.817038	1	1.92392	No change
ENSMUSG00000106306	4933401H06Rik	RIKEN cDNA 4933401H06 gene	NR_040540	71038	2.31384	-2.55298	2.11221	-1.20868	0.226787	1	-5.86843	No change
ENSMUSG00000102004	4933402C06Rik	RIKEN cDNA 4933402C06 gene	NR_045504	71029	0	0	NA	NA	1	1	1	No change
ENSMUSG00000025961	4933402D24Rik	RIKEN cDNA 4933402D24 gene	NM_001256158	74426	46.5667	0.176505	0.378509	0.466315	0.64099	0.995158	1.13014	No change
ENSMUSG00000069971	4933402J07Rik	RIKEN cDNA 4933402J07 gene	NM_177901	330820	0	0	NA	NA	1	1	1	No change
ENSMUSG00000106013	4933402J10Rik	RIKEN cDNA 4933402J10 gene	NR_040682	71057	0	0	NA	NA	1	1	1	No change
ENSMUSG00000115845	4933402J15Rik	RIKEN cDNA 4933402J15 gene	NR_046059	74425	0.170419	0.944045	4.08047	0.231357	0.817038	1	1.92392	No change
ENSMUSG00000013668	4933402N03Rik	RIKEN cDNA 4933402N03 gene	NM_173409	233918	0.340838	1.87931	4.03434	0.465828	0.641339	1	3.67899	No change
ENSMUSG00000067848	4933402N22Rik	RIKEN cDNA 4933402N22 gene	NM_001177510	545732	0	0	NA	NA	1	1	1	No change
ENSMUSG00000079460	4933403O08Rik	RIKEN cDNA 4933403O08 gene	NM_001177389	71030	0	0	NA	NA	1	1	1	No change
ENSMUSG00000116096	4933404G15Rik	RIKEN cDNA 4933404G15 gene	NM_028739	74066	0	0	NA	NA	1	1	1	No change
ENSMUSG00000085122	4933404K08Rik	RIKEN cDNA 4933404K08 gene	NR_046038	74061	0	0	NA	NA	1	1	1	No change
ENSMUSG00000111342	4933404K13Rik	RIKEN cDNA 4933404K13 gene	NR_131055	71018	0	0	NA	NA	1	1	1	No change
ENSMUSG00000097908	4933404O12Rik	RIKEN cDNA 4933404O12 gene	NR_015555	66752	2199.04	-0.0443947	0.0669346	-0.663255	0.507167	0.991848	-1.03125	No change
ENSMUSG00000097852	4933405D12Rik	RIKEN cDNA 4933405D12 gene	NR_046036	74057	27.735	0.412295	0.511139	0.80662	0.419886	0.991848	1.3308	No change
ENSMUSG00000086209	4933405E24Rik	RIKEN cDNA 4933405E24 gene	NR_045506	71056	0.789815	1.80978	3.31682	0.545637	0.585316	1	3.50589	No change
ENSMUSG00000013158	4933405L10Rik	RIKEN cDNA 4933405L10 gene	NM_001357256	71046	12.9808	-0.309672	0.696832	-0.444401	0.656753	1	-1.23943	No change
ENSMUSG00000084234	4933405O20Rik	RIKEN cDNA 4933405O20 gene	NM_172901	243996	0	0	NA	NA	1	1	1	No change
ENSMUSG00000110427	4933406B17Rik	RIKEN cDNA 4933406B17 gene	XR_004934975	71040	0	0	NA	NA	1	1	1	No change
ENSMUSG00000097494	4933406C10Rik	RIKEN cDNA 4933406C10 gene	NR_044986	74076	19.1967	0.0859101	0.589659	0.145695	0.884162	1	1.06136	No change
ENSMUSG00000085796	4933406D12Rik	RIKEN cDNA 4933406D12 gene	NR_040502	74065	0	0	NA	NA	1	1	1	No change
ENSMUSG00000090585	4933406F09Rik	RIKEN cDNA 4933406F09 gene	NR_015568	68308	0	0	NA	NA	1	1	1	No change
ENSMUSG00000086025	4933406G16Rik	RIKEN cDNA 4933406G16 gene	NR_046037	74059	0	0	NA	NA	1	1	1	No change
ENSMUSG00000087475	4933406I18Rik	RIKEN cDNA 4933406I18 gene	NR_029437	71045	0	0	NA	NA	1	1	1	No change
ENSMUSG00000107666	4933406J09Rik	RIKEN cDNA 4933406J09 gene	NR_153848	102639979	0.821121	-3.1736	3.21409	-0.987404	0.323445	1	-9.02298	No change
ENSMUSG00000086690	4933406J10Rik	RIKEN cDNA 4933406J10 gene	NR_046004	77800	3.03082	0.65864	1.73362	0.379921	0.704004	1	1.57859	No change
ENSMUSG00000085820	4933406K04Rik	RIKEN cDNA 4933406K04 gene	NR_015512	71033	0	0	NA	NA	1	1	1	No change
ENSMUSG00000111836	4933407I05Rik	RIKEN cDNA 4933407I05 gene	NR_040731	74072	0	0	NA	NA	1	1	1	No change
ENSMUSG00000087396	4933407K13Rik	RIKEN cDNA 4933407K13 gene	NR_029443	74396	746.375	-0.202125	0.0985752	-2.05047	0.0403185	0.763425	-1.15039	No change
ENSMUSG00000026224	4933407L21Rik	RIKEN cDNA 4933407L21 gene	NR_037692	71141	0	0	NA	NA	1	1	1	No change
ENSMUSG00000097407	4933408J17Rik	RIKEN cDNA 4933408J17 gene	NR_045810	74454	5.50985	-1.03488	1.21776	-0.849816	0.395427	1	-2.04894	No change
ENSMUSG00000084848	4933408N05Rik	RIKEN cDNA 4933408N05 gene	NR_045831	71122	0	0	NA	NA	1	1	1	No change
ENSMUSG00000113218	4933409F18Rik	RIKEN cDNA 4933409F18 gene	NR_146399	74668	0	0	NA	NA	1	1	1	No change
ENSMUSG00000053896	4933409G03Rik	RIKEN cDNA 4933409G03 gene	NM_177651	227998	0	0	NA	NA	1	1	1	No change
ENSMUSG00000112500	4933411E08Rik	RIKEN cDNA 4933411E08 gene	NR_045342	71067	0.809174	3.13545	2.96343	1.05805	0.290034	1	8.78747	No change
ENSMUSG00000062224	4933411G06Rik	Sumo1 pseudogene	NM_027670	71090	0.31329	1.77369	4.04387	0.438613	0.660942	1	3.41929	No change
ENSMUSG00000090369	4933411K16Rik	RIKEN cDNA 4933411K16 gene	NM_025752	66765	412.129	-0.0528456	0.130362	-0.405377	0.6852	0.996351	-1.03731	No change
ENSMUSG00000112627	4933412E12Rik	RIKEN cDNA 4933412E12 gene	NR_038025	71086	1198.17	-0.0435198	0.0867479	-0.501681	0.615892	0.993647	-1.03063	No change
ENSMUSG00000071749	4933412E24Rik	RIKEN cDNA 4933412E24 gene	NM_027668	71088	0	0	NA	NA	1	1	1	No change
ENSMUSG00000113960	4933412O06Rik	RIKEN cDNA 4933412O06 gene	NR_045507	71071	0.469935	2.35557	3.99889	0.589056	0.555824	1	5.11796	No change
ENSMUSG00000021874	4933413J09Rik	RIKEN cDNA 4933413J09 gene	NR_038005	71106	14.3982	-0.273731	0.730824	-0.374551	0.707994	1	-1.20893	No change
ENSMUSG00000079048	4933413L06Rik	RIKEN cDNA 4933413L06 gene	NR_045508	71100	0	0	NA	NA	1	1	1	No change
ENSMUSG00000072983	4933414I15Rik	RIKEN cDNA 4933414I15 gene	NM_028911	74408	0	0	NA	NA	1	1	1	No change
ENSMUSG00000085198	4933416E03Rik	RIKEN cDNA 4933416E03 gene	NR_040498	71081	0	0	NA	NA	1	1	1	No change
ENSMUSG00000086996	4933416E14Rik	ferritin light chain pseudogene	NR_163147	102640864	0	0	NA	NA	1	1	1	No change
ENSMUSG00000079593	4933416I08Rik	RIKEN cDNA 4933416I08 gene	NM_027700	71159	1.50801	-4.04793	2.34178	-1.72857	0.0838857	1	-16.5405	No change
ENSMUSG00000100733	4933416M06Rik	RIKEN cDNA 4933416M06 gene	NR_045846	71174	0	0	NA	NA	1	1	1	No change
ENSMUSG00000113802	4933416O17Rik	RIKEN cDNA 4933416O17 gene	NR_138559	67550	0	0	NA	NA	1	1	1	No change
ENSMUSG00000021415	4933417A18Rik	RIKEN cDNA 4933417A18 gene	NM_025750	66761	0	0	NA	NA	1	1	1	No change
ENSMUSG00000097637	4933417D19Rik	RIKEN cDNA 4933417D19 gene	NR_045849	71186	13.504	-1.27178	0.725783	-1.75229	0.0797243	1	-2.4146	No change
ENSMUSG00000101848	4933417E11Rik	RIKEN cDNA 4933417E11 gene	NR_040454	71134	0	0	NA	NA	1	1	1	No change
ENSMUSG00000106572	4933417G07Rik	SEC13 homolog pseudogene	NR_033592	71182	0	0	NA	NA	1	1	1	No change
ENSMUSG00000101360	4933417O13Rik	RIKEN cDNA 4933417O13 gene	NR_045842	71153	0.93987	3.3538	3.34926	1.00136	0.316655	1	10.2234	No change
ENSMUSG00000030463	4933421I07Rik	RIKEN cDNA 4933421I07 gene	NM_001370772	71162	0.340838	1.87931	4.03434	0.465828	0.641339	1	3.67899	No change
ENSMUSG00000085037	4933421O10Rik	RIKEN cDNA 4933421O10 gene	NR_036602	100504166	122.351	-0.066494	0.309039	-0.215164	0.82964	0.998465	-1.04717	No change
ENSMUSG00000111746	4933422A05Rik	RIKEN cDNA 4933422A05 gene	NR_040715	71133	5.58159	0.652502	1.08202	0.603038	0.546483	1	1.57189	No change
ENSMUSG00000117450	4933424G05Rik	RIKEN cDNA 4933424G05 gene	NR_045372	74456	109.535	0.0579255	0.267684	0.216395	0.82868	0.998465	1.04097	No change
ENSMUSG00000102416	4933424G06Rik	RIKEN cDNA 4933424G06 gene	NM_001374322	71166	9.30933	-0.520958	0.870854	-0.598215	0.549697	1	-1.43491	No change
ENSMUSG00000085719	4933424L21Rik	RIKEN cDNA 4933424L21 gene	NR_153850	78762	1.66778	-0.556149	2.08042	-0.267325	0.789219	1	-1.47034	No change
ENSMUSG00000087289	4933424M12Rik	RIKEN cDNA 4933424M12 gene	NR_166201	67548	0	0	NA	NA	1	1	1	No change
ENSMUSG00000115665	4933425B07Rik	RIKEN cDNA 4933425B07 gene	NR_046460	74458	11.4741	-1.11284	0.765978	-1.45283	0.146271	1	-2.1627	No change
ENSMUSG00000055403	4933427D06Rik	RIKEN cDNA 4933427D06 gene	NM_175017	232217	3.17506	0.142387	1.39275	0.102235	0.91857	1	1.10373	No change
ENSMUSG00000107877	4933427D14Rik	RIKEN cDNA 4933427D14 gene	NM_001361564	74477	382.397	-0.0929697	0.158476	-0.586648	0.55744	0.991848	-1.06656	No change
ENSMUSG00000020807	4933427D14Rik	RIKEN cDNA 4933427D14 gene	NM_001361564	74477	128.001	-0.276467	0.231703	-1.1932	0.232792	0.981416	-1.21123	No change
ENSMUSG00000044276	4933427E11Rik	RIKEN cDNA 4933427E11 gene	NM_025756	66769	42.2588	0.0242751	0.4113	0.0590205	0.952936	0.998804	1.01697	No change
ENSMUSG00000033015	4933427E13Rik	RIKEN cDNA 4933427E13 gene	NR_045853	71234	0	0	NA	NA	1	1	1	No change
ENSMUSG00000073761	4933427I04Rik	Riken cDNA 4933427I04 gene	NM_001039662	115489902	0.50668	-2.47338	3.88158	-0.637209	0.523989	1	-5.55342	No change
ENSMUSG00000085928	4933427I22Rik	RIKEN cDNA 4933427I22 gene	NR_045159	71235	0.170419	0.944045	4.08047	0.231357	0.817038	1	1.92392	No change
ENSMUSG00000086355	4933428C19Rik	RIKEN cDNA 4933428C19 gene	NR_040644	71293	0	0	NA	NA	1	1	1	No change
ENSMUSG00000047988	4933428G20Rik	RIKEN cDNA 4933428G20 gene	NM_001289118	100141474	29.7729	-0.375255	0.501073	-0.748902	0.453916	0.991848	-1.29707	No change
ENSMUSG00000042525	4933428M09Rik	RIKEN cDNA 4933428M09 gene	NM_001357856	71248	0	0	NA	NA	1	1	1	No change
ENSMUSG00000115008	4933429O19Rik	RIKEN cDNA 4933429O19 gene	NR_033783	66770	0	0	NA	NA	1	1	1	No change
ENSMUSG00000109106	4933430H16Rik	RIKEN cDNA 4933430H16 gene	NR_045855	71285	0	0	NA	NA	1	1	1	No change
ENSMUSG00000058046	4933430I17Rik	RIKEN cDNA 4933430I17 gene	NM_001356420	214106	25.1435	0.274449	0.522282	0.525481	0.599249	0.993647	1.20953	No change
ENSMUSG00000086892	4933430M04Rik	RIKEN cDNA 4933430M04 gene	NR_045857	71316	0	0	NA	NA	1	1	1	No change
ENSMUSG00000108848	4933430N04Rik	RIKEN cDNA 4933430N04 gene	NR_045854	71249	0	0	NA	NA	1	1	1	No change
ENSMUSG00000086968	4933431E20Rik	RIKEN cDNA 4933431E20 gene	NM_177858	329735	465.321	-0.034461	0.128221	-0.268763	0.788112	0.998465	-1.02417	No change
ENSMUSG00000108709	4933431G14Rik	RIKEN cDNA 4933431G14 gene	NR_045163	71265	0.62658	2.76912	3.91851	0.706675	0.479768	1	6.81691	No change
ENSMUSG00000111843	4933432G23Rik	RIKEN cDNA 4933432G23 gene	NR_040716	71196	0	0	NA	NA	1	1	1	No change
ENSMUSG00000114980	4933432I03Rik	RIKEN cDNA 4933432I03 gene	NR_045657	71264	0.326471	-1.84523	4.04049	-0.456686	0.647897	1	-3.59311	No change
ENSMUSG00000116557	4933432I09Rik	RIKEN cDNA 4933432I09 gene	NR_015575	66779	4.48025	3.62729	1.56759	2.31393	0.0206715	1	12.3573	No change
ENSMUSG00000097044	4933433F19Rik	RIKEN cDNA 4933433F19 gene	NR_045856	71314	0	0	NA	NA	1	1	1	No change
ENSMUSG00000111807	4933433G08Rik	RIKEN cDNA 4933433G08 gene	NR_105026	66785	0	0	NA	NA	1	1	1	No change
ENSMUSG00000097021	4933433G15Rik	RIKEN cDNA 4933433G15 gene	NR_040719	71274	14.4844	-0.947622	0.676051	-1.4017	0.161004	1	-1.92869	No change
ENSMUSG00000114362	4933433G19Rik	RIKEN cDNA 4933433G19 gene	NR_045851	71226	50.6649	0.0929533	0.389218	0.238821	0.811245	0.998465	1.06655	No change
ENSMUSG00000117571	4933433H22Rik	RIKEN cDNA 4933433H22 gene	NR_045458	74473	21.542	0.589941	0.639584	0.922382	0.356329	0.991848	1.50519	No change
ENSMUSG00000027942	4933434E20Rik	RIKEN cDNA 4933434E20 gene	NM_001287086	99650	1384.83	0.0284032	0.0813342	0.349216	0.726928	0.996351	1.01988	No change
ENSMUSG00000103844	4933436E23Rik	RIKEN cDNA 4933436E23 gene	NR_040455	71209	0	0	NA	NA	1	1	1	No change
ENSMUSG00000108924	4933436H12Rik	RIKEN cDNA 4933436H12 gene	NR_046208	71244	0	0	NA	NA	1	1	1	No change
ENSMUSG00000025288	4933436I01Rik	RIKEN cDNA 4933436I01 gene	NM_025763	66780	0	0	NA	NA	1	1	1	No change
ENSMUSG00000105490	4933438B17Rik	RIKEN cDNA 4933438B17 gene	NR_040685	71247	0	0	NA	NA	1	1	1	No change
ENSMUSG00000093617	4933438K21Rik	RIKEN cDNA 4933438K21 gene	NR_045446	71270	0	0	NA	NA	1	1	1	No change
ENSMUSG00000072893	4933439C10Rik	RIKEN cDNA 4933439C10 gene	NR_015585	74476	615.946	-0.0728724	0.125461	-0.580837	0.56135	0.991848	-1.05181	No change
ENSMUSG00000085184	4933439K11Rik	RIKEN cDNA 4933439K11 gene	NR_040558	71319	288.606	0.194566	0.198795	0.978724	0.327717	0.991848	1.14438	No change
ENSMUSG00000097082	4933440J02Rik	RIKEN cDNA 4933440J02 gene	NR_045344	71321	1.85253	-0.806254	2.41454	-0.333916	0.738443	1	-1.74866	No change
ENSMUSG00000045928	4933440M02Rik	RIKEN cDNA 4933440M02 gene	NM_172408	71208	0.340645	-1.89853	4.03571	-0.470433	0.638045	1	-3.72834	No change
ENSMUSG00000051940	5031410I06Rik	RIKEN cDNA 5031410I06 gene	NM_207657	381622	0	0	NA	NA	1	1	1	No change
ENSMUSG00000073147	5031425E22Rik	RIKEN cDNA 5031425E22 gene	NM_001033370	269630	1800.83	-0.0980275	0.0695851	-1.40874	0.158911	0.941582	-1.07031	No change
ENSMUSG00000036046	5031439G07Rik	RIKEN cDNA 5031439G07 gene	NM_001033273	223739	22809.9	-0.004739	0.0393219	-0.120518	0.904073	0.998465	-1.00329	No change
ENSMUSG00000096932	5033403F01Rik	RIKEN cDNA 5033403F01 gene	NR_131019	75958	26.6791	-0.0036584	0.517345	-0.00707149	0.994358	0.99944	-1.00254	No change
ENSMUSG00000106352	5033403H07Rik	RIKEN cDNA 5033403H07 gene	NR_040413	75954	1.16796	-1.35779	2.67078	-0.508387	0.611182	1	-2.56292	No change
ENSMUSG00000102185	5033404E19Rik	NSA2 ribosome biogenesis homolog pseudogene	NR_033600	114668	0	0	NA	NA	1	1	1	No change
ENSMUSG00000113769	5033406O09Rik	RIKEN cDNA 5033406O09 gene	NR_029464	77675	194.558	-0.0158038	0.214094	-0.0738172	0.941156	0.998804	-1.01101	No change
ENSMUSG00000097251	5033417F24Rik	RIKEN cDNA 5033417F24 gene	NR_138577	75995	62.3931	-0.0978832	0.320978	-0.304952	0.760402	0.996691	-1.0702	No change
ENSMUSG00000097097	5033426O07Rik	RIKEN cDNA 5033426O07 gene	XR_004935110	76001	0.31329	1.77369	4.04387	0.438613	0.660942	1	3.41929	No change
ENSMUSG00000038152	5033430I15Rik	RIKEN cDNA 5033430I15 gene	NR_167678	76000	227.099	0.0585016	0.187174	0.312551	0.754622	0.996351	1.04138	No change
ENSMUSG00000087455	5330411J11Rik	RIKEN cDNA 5330411J11 gene	NR_040510	76676	0.340838	1.87931	4.03434	0.465828	0.641339	1	3.67899	No change
ENSMUSG00000086822	5330413P13Rik	RIKEN cDNA 5330413P13 gene	NR_029381	414081	0.68129	-2.89992	3.79342	-0.764462	0.444592	1	-7.46386	No change
ENSMUSG00000054944	5330416C01Rik	RIKEN cDNA 5330416C01 gene	NR_152140	403201	2.29189	-2.63013	2.09019	-1.25832	0.208276	1	-6.1908	No change
ENSMUSG00000085896	5330429C05Rik	RIKEN cDNA 5330429C05 gene	NR_167691	78071	0	0	NA	NA	1	1	1	No change
ENSMUSG00000087620	5330434G04Rik	RIKEN cDNA 5330434G04 gene	NR_015552	100043213	0	0	NA	NA	1	1	1	No change
ENSMUSG00000104234	5330439B14Rik	RIKEN cDNA 5330439B14 gene	NM_177314	321015	0	0	NA	NA	1	1	1	No change
ENSMUSG00000094113	5430401F13Rik	RIKEN cDNA 5430401F13 gene	NM_001244628	71392	0	0	NA	NA	1	1	1	No change
ENSMUSG00000044121	5430402E10Rik	RIKEN cDNA 5430402E10 gene	NM_027768	71351	0	0	NA	NA	1	1	1	No change
ENSMUSG00000085776	5430402O13Rik	RIKEN cDNA 5430402O13 gene	NR_015581	73183	25.4879	0.456317	0.514526	0.886869	0.37515	0.991848	1.37203	No change
ENSMUSG00000072763	5430403G16Rik	RIKEN cDNA 5430403G16 gene	NM_001378588	77200	644.361	-0.305994	0.112598	-2.71757	0.00657641	0.456707	-1.23627	No change
ENSMUSG00000109761	5430403N17Rik	RIKEN cDNA 5430403N17 gene	NR_046181	330737	86.575	0.0341485	0.306906	0.111267	0.911405	0.998465	1.02395	No change
ENSMUSG00000085741	5430405H02Rik	RIKEN cDNA 5430405H02 gene	NR_015591	74487	166.341	-0.15593	0.214724	-0.726188	0.467724	0.991848	-1.11414	No change
ENSMUSG00000097772	5430416N02Rik	RIKEN cDNA 5430416N02 gene	NR_034038	100503199	1200.39	-0.208547	0.0880297	-2.36906	0.0178334	0.63851	-1.15552	No change
ENSMUSG00000110140	5430421F17Rik	RIKEN cDNA 5430421F17 gene	NR_040352	74489	19.1436	0.908583	0.599831	1.51473	0.12984	1	1.8772	No change
ENSMUSG00000085004	5430427M07Rik	RIKEN cDNA 5430427M07 gene	NR_045858	71349	0	0	NA	NA	1	1	1	No change
ENSMUSG00000108322	5430431A17Rik	RIKEN cDNA 5430431A17 gene	NR_131001	71368	4.92878	1.93812	1.59523	1.21494	0.224388	1	3.83205	No change
ENSMUSG00000106002	5430434I15Rik	RIKEN cDNA 5430434I15 gene	NR_040541	71342	0.326471	-1.84523	4.04049	-0.456686	0.647897	1	-3.59311	No change
ENSMUSG00000110018	5430437J10Rik	RIKEN cDNA 5430437J10 gene	NR_045274	71432	3.57384	1.00553	1.81401	0.554314	0.579364	1	2.00768	No change
ENSMUSG00000115548	5430440P10Rik	RIKEN cDNA 5430440P10 gene	NR_045859	71362	10.2263	0.26441	0.849811	0.31114	0.755694	1	1.20114	No change
ENSMUSG00000055594	5530400C23Rik	RIKEN cDNA 5530400C23 gene	NM_027784	232426	0.510968	-2.48452	3.99313	-0.622199	0.533811	1	-5.59649	No change
ENSMUSG00000020703	5530401A14Rik	RIKEN cDNA 5530401A14 gene	NR_038010	71388	0	0	NA	NA	1	1	1	No change
ENSMUSG00000087174	5530601H04Rik	RIKEN cDNA 5530601H04 gene	NR_015467	71445	1824.66	-0.0400181	0.0664808	-0.60195	0.547208	0.991848	-1.02813	No change
ENSMUSG00000099170	5730403I07Rik	RIKEN cDNA 5730403I07 gene	NR_040378	70487	0.508824	-2.47888	3.87522	-0.639674	0.522385	1	-5.57464	No change
ENSMUSG00000087424	5730405O15Rik	RIKEN cDNA 5730405O15 gene	NR_038158	70489	160.105	-0.0602771	0.242668	-0.248393	0.80383	0.998465	-1.04267	No change
ENSMUSG00000073755	5730409E04Rik	RIKEN cDNA 5730409E04Rik gene	NM_001013755	230757	9.18359	-1.37903	1.03837	-1.32808	0.184151	1	-2.60094	No change
ENSMUSG00000087553	5730412P04Rik	RIKEN cDNA 5730412P04 gene	NR_045424	70491	0	0	NA	NA	1	1	1	No change
ENSMUSG00000081793	5730416F02Rik	capping protein (actin filament), gelsolin-like pseudogene	NR_033596	70550	0.994967	3.42999	2.96793	1.15568	0.24781	1	10.7778	No change
ENSMUSG00000097766	5730420D15Rik	RIKEN cDNA 5730420D15 gene	NR_045338	70523	72.4253	-0.132425	0.319823	-0.414058	0.678831	0.996351	-1.09613	No change
ENSMUSG00000091370	5730435O14Rik	RIKEN cDNA 5730435O14 gene	NR_045341	70538	0	0	NA	NA	1	1	1	No change
ENSMUSG00000057181	5730455P16Rik	RIKEN cDNA 5730455P16 gene	NM_027472	70591	6357.7	0.00545001	0.0486755	0.111966	0.91085	0.998465	1.00378	No change
ENSMUSG00000062046	5730460C07Rik	RIKEN cDNA 5730460C07 gene	NR_045801	70594	0	0	NA	NA	1	1	1	No change
ENSMUSG00000103995	5730488B01Rik	RIKEN cDNA 5730488B01 gene	NR_073462	70602	0	0	NA	NA	1	1	1	No change
ENSMUSG00000073197	5730507C01Rik	RIKEN cDNA 5730507C01 gene	NM_001033157	236366	12.6486	-0.561817	0.70847	-0.793001	0.427777	1	-1.47613	No change
ENSMUSG00000056468	5730596B20Rik	RIKEN cDNA 5730596B20 gene	NM_175261	77580	201.88	-0.373121	0.19927	-1.87244	0.0611457	0.81458	-1.29515	No change
ENSMUSG00000110148	5830408C22Rik	RIKEN cDNA 5830408C22 gene	NR_155282	74744	478.857	-0.191588	0.132707	-1.44369	0.148826	0.933799	-1.14202	No change
ENSMUSG00000106219	5830416I19Rik	RIKEN cDNA 5830416I19 gene	NR_045384	74757	0.679146	-2.89536	3.4557	-0.837848	0.402116	1	-7.44027	No change
ENSMUSG00000086236	5830418P13Rik	RIKEN cDNA 5830418P13 gene	NR_040466	100529079	38.4412	-0.243154	0.443101	-0.548756	0.583173	0.993512	-1.18358	No change
ENSMUSG00000113035	5830428M24Rik	RIKEN cDNA 5830428M24 gene	NR_038060	76062	15.6215	-0.43214	0.736658	-0.586622	0.557458	1	-1.34923	No change
ENSMUSG00000097471	5830432E09Rik	RIKEN cDNA 5830432E09 gene	NR_015548	67765	4.69346	-0.882355	1.43357	-0.615495	0.538228	1	-1.84338	No change
ENSMUSG00000084803	5830444B04Rik	RIKEN cDNA 5830444B04 gene	NR_102283	641454	0.31329	1.77369	4.04387	0.438613	0.660942	1	3.41929	No change
ENSMUSG00000052658	5830454E08Rik	RIKEN cDNA 5830454E08 gene	NR_073359	76100	26.7245	1.17419	0.490607	2.39335	0.0166953	0.618363	2.25667	No change
ENSMUSG00000106951	5930430L01Rik	RIKEN cDNA 5930430L01 gene	NR_102383	319982	467.315	-0.154494	0.133881	-1.15397	0.248514	0.983568	-1.11303	No change
ENSMUSG00000114590	5930438M14Rik	RIKEN cDNA 5930438M14 gene	NR_046158	328324	0.31329	1.77369	4.04387	0.438613	0.660942	1	3.41929	No change
ENSMUSG00000100301	6030407O03Rik	RIKEN cDNA 6030407O03 gene	NR_045311	109198	0.999172	-2.22679	2.78403	-0.799846	0.4238	1	-4.68092	No change
ENSMUSG00000113056	6030440G07Rik	RIKEN cDNA 6030440G07 gene	NR_036598	77878	0	0	NA	NA	1	1	1	No change
ENSMUSG00000100664	6030442E23Rik	RIKEN cDNA 6030442E23 gene	XR_003946701	77880	0	0	NA	NA	1	1	1	No change
ENSMUSG00000097760	6030442K20Rik	RIKEN cDNA 6030442K20 gene	NR_165177	115487119	47.0563	-0.237224	0.392478	-0.604427	0.54556	0.991848	-1.17872	No change
ENSMUSG00000097207	6030443J06Rik	RIKEN cDNA 6030443J06 gene	NR_102315	320719	543.689	-0.283716	0.156966	-1.8075	0.070684	0.841883	-1.21733	No change
ENSMUSG00000022195	6030458C11Rik	RIKEN cDNA 6030458C11 gene	NM_001166360	77877	7042.03	-0.017348	0.0463787	-0.374051	0.708366	0.996351	-1.0121	No change
ENSMUSG00000110599	6030466F02Rik	RIKEN cDNA 6030466F02 gene	NR_040702	234863	0	0	NA	NA	1	1	1	No change
ENSMUSG00000025573	6030468B19Rik	RIKEN cDNA 6030468B19 gene	NM_029964	77727	4.46361	0.521733	1.22604	0.425542	0.670441	1	1.43568	No change
ENSMUSG00000095953	6030469F06Rik	RIKEN cDNA 6030469F06 gene	NM_001034058	100043065	2.58896	4.81248	2.14816	2.24028	0.0250726	1	28.0997	No change
ENSMUSG00000085217	6030471H07Rik	RIKEN cDNA 6030471H07 gene	NR_130998	78238	0	0	NA	NA	1	1	1	No change
ENSMUSG00000051361	6030498E09Rik	RIKEN cDNA 6030498E09 gene	NM_183126	77883	1.1642	-0.364951	2.83936	-0.128533	0.897727	1	-1.28784	No change
ENSMUSG00000097577	6230400D17Rik	RIKEN cDNA 6230400D17 gene	NR_029446	76133	215.143	-0.4315	0.198215	-2.17693	0.0294858	0.72537	-1.34863	No change
ENSMUSG00000018451	6330403K07Rik	RIKEN cDNA 6330403K07 gene	NM_134022	103712	118.226	0.0112261	0.244636	0.045889	0.963399	0.998859	1.00781	No change
ENSMUSG00000009551	6330409D20Rik	RIKEN cDNA 6330409D20 gene	NM_027529	70730	0.469935	2.35557	3.99889	0.589056	0.555824	1	5.11796	No change
ENSMUSG00000105960	6330410L21Rik	RIKEN cDNA 6330410L21 gene	NR_040589	319224	0	0	NA	NA	1	1	1	No change
ENSMUSG00000108077	6330415B21Rik	RIKEN cDNA 6330415B21 gene	NR_045141	70753	0	0	NA	NA	1	1	1	No change
ENSMUSG00000117322	6330415G19Rik	RIKEN cDNA 6330415G19 gene	NR_126484	320020	52.9386	0.196388	0.392762	0.500017	0.617063	0.993647	1.14583	No change
ENSMUSG00000085227	6330418K02Rik	RIKEN cDNA 6330418K02 gene	NR_045821	69004	35.3961	-0.339495	0.43527	-0.779963	0.435412	0.991848	-1.26531	No change
ENSMUSG00000045327	6330549D23Rik	RIKEN cDNA 6330549D23 gene	NM_175469	229613	48.4579	0.162699	0.369078	0.440825	0.65934	0.996101	1.11938	No change
ENSMUSG00000053545	6430503K07Rik	RIKEN cDNA 6430503K07 gene	NR_108091	78068	0	0	NA	NA	1	1	1	No change
ENSMUSG00000031824	6430548M08Rik	RIKEN cDNA 6430548M08 gene	NM_001163760	234797	855.03	0.129088	0.100331	1.28662	0.198228	0.97149	1.0936	No change
ENSMUSG00000074646	6430550D23Rik	RIKEN cDNA 6430550D23 gene	NM_001145351	320095	125.208	-0.0148639	0.240407	-0.061828	0.9507	0.998804	-1.01036	No change
ENSMUSG00000116755	6430553K19Rik	RIKEN cDNA 6430553K19 gene	NR_152166	619300	0.336357	-1.88262	4.03712	-0.466328	0.640981	1	-3.68745	No change
ENSMUSG00000037977	6430571L13Rik	RIKEN cDNA 6430571L13 gene	NM_175486	235599	15.6703	0.933142	0.677296	1.37775	0.168282	1	1.90943	No change
ENSMUSG00000102545	6430573P05Rik	RIKEN cDNA 6430573P05 gene	NR_165168	115489693	35.4804	0.154771	0.458081	0.337868	0.735462	0.996351	1.11324	No change
ENSMUSG00000108228	6430584L05Rik	RIKEN cDNA 6430584L05 gene	NR_046179	330324	0	0	NA	NA	1	1	1	No change
ENSMUSG00000097583	6430590A07Rik	RIKEN cDNA 6430590A07 gene	NR_166482	619719	26.3753	0.091936	0.557519	0.164902	0.869021	0.998465	1.0658	No change
ENSMUSG00000034185	6430628N08Rik	RIKEN cDNA 6430628N08 gene	NM_001357060	76237	0	0	NA	NA	1	1	1	No change
ENSMUSG00000085427	6430710C18Rik	RIKEN cDNA 6430710C18 gene	NR_102348	76218	0.170323	-0.979508	4.08047	-0.240048	0.810293	1	-1.97179	No change
ENSMUSG00000079499	6530402F18Rik	RIKEN cDNA 6530402F18 gene	NR_029460	76220	6.68605	-0.57591	1.04111	-0.553168	0.580148	1	-1.49062	No change
ENSMUSG00000097049	6530411M01Rik	RIKEN cDNA 6530411M01 gene	NR_027881	67791	0	0	NA	NA	1	1	1	No change
ENSMUSG00000117655	6720468P15Rik	RIKEN cDNA 6720468P15 gene	NR_040306	78073	0	0	NA	NA	1	1	1	No change
ENSMUSG00000097934	6720483E21Rik	RIKEN cDNA 6720483E21 gene	NR_040492	77741	19.5026	-0.39488	0.605086	-0.6526	0.514014	1	-1.31483	No change
ENSMUSG00000072066	6720489N17Rik	RIKEN cDNA 6720489N17 gene	NM_001324406	211378	430.944	-0.0128517	0.135759	-0.0946658	0.92458	0.998465	-1.00895	No change
ENSMUSG00000032680	6820408C15Rik	RIKEN cDNA 6820408C15 gene	NM_001289738	228778	2.17417	-1.21097	1.89731	-0.638256	0.523307	1	-2.31493	No change
ENSMUSG00000108020	6820426E19Rik	RIKEN cDNA 6820426E19 gene	NR_152214	100126203	0	0	NA	NA	1	1	1	No change
ENSMUSG00000071796	6820431F20Rik	cadherin 11 pseudogene	NR_030708	547150	1631.85	-0.0535699	0.0738495	-0.725393	0.468211	0.991848	-1.03783	No change
ENSMUSG00000074123	7420426K07Rik	RIKEN cDNA 7420426K07 gene	NM_001033983	546157	0	0	NA	NA	1	1	1	No change
ENSMUSG00000109915	7420700N18Rik	RIKEN cDNA 7420700N18 gene	NR_046272	74517	1.00907	-3.46804	3.26461	-1.06231	0.288093	1	-11.0659	No change
ENSMUSG00000113620	7420701I03Rik	RIKEN cDNA 7420701I03 gene	NR_045860	71457	0	0	NA	NA	1	1	1	No change
ENSMUSG00000096607	7530416G11Rik	RIKEN cDNA 7530416G11 gene	NM_001256072	328577	1.01979	-3.48182	2.97439	-1.1706	0.241761	1	-11.172	No change
ENSMUSG00000098758	7630403G23Rik	RIKEN cDNA 7630403G23 gene	NR_040744	77119	0	0	NA	NA	1	1	1	No change
ENSMUSG00000052295	8030423F21Rik	RIKEN cDNA 8030423F21 gene	NR_045738	211001	0	0	NA	NA	1	1	1	No change
ENSMUSG00000021600	8030423J24Rik	RIKEN cDNA 8030423J24 gene	NR_157373	77166	0.336357	-1.88262	4.03712	-0.466328	0.640981	1	-3.68745	No change
ENSMUSG00000102674	8030442B05Rik	RIKEN cDNA 8030442B05 gene	NR_040615	77543	55.4634	0.172648	0.347658	0.496602	0.61947	0.993647	1.12713	No change
ENSMUSG00000086483	8030443G20Rik	RIKEN cDNA 8030443G20 gene	NR_040664	77173	0	0	NA	NA	1	1	1	No change
ENSMUSG00000116769	8030451O07Rik	RIKEN cDNA 8030451O07 gene	NR_131115	319533	0	0	NA	NA	1	1	1	No change
ENSMUSG00000085058	8030453O22Rik	RIKEN cDNA 8030453O22 gene	NR_167679	77209	0	0	NA	NA	1	1	1	No change
ENSMUSG00000110507	8030455M16Rik	RIKEN cDNA 8030455M16 gene	NR_131069	77171	0.489707	-2.4288	3.9965	-0.607731	0.543366	1	-5.38444	No change
ENSMUSG00000047466	8030462N17Rik	RIKEN cDNA 8030462N17 gene	NM_001039480	212163	6676.18	-0.0450532	0.0494694	-0.91073	0.362438	0.991848	-1.03172	No change
ENSMUSG00000046774	8030474K03Rik	RIKEN cDNA 8030474K03 gene	NM_001359671	382231	0.336357	-1.88262	4.03712	-0.466328	0.640981	1	-3.68745	No change
ENSMUSG00000117633	8430422H06Rik	RIKEN cDNA 8430422H06 gene	NR_045373	74529	0	0	NA	NA	1	1	1	No change
ENSMUSG00000079069	8430423G03Rik	RIKEN cDNA 8430423G03 gene	NR_040686	71473	10.5672	1.0349	0.933333	1.10883	0.267505	1	2.04898	No change
ENSMUSG00000115970	8430426J06Rik	RIKEN cDNA 8430426J06 gene	NR_077229	78102	32.7205	0.137613	0.443948	0.309975	0.75658	0.996351	1.10008	No change
ENSMUSG00000034587	8430429K09Rik	RIKEN cDNA 8430429K09 gene	NM_027820	71523	289.079	-0.302486	0.17597	-1.71896	0.0856217	0.874426	-1.23327	No change
ENSMUSG00000117431	8430430B14Rik	RIKEN cDNA 8430430B14 gene	NR_130994	78148	13.0056	0.223097	0.709877	0.314276	0.753311	1	1.16724	No change
ENSMUSG00000086070	8430436N08Rik	RIKEN cDNA 8430436N08 gene	NR_040645	71510	0	0	NA	NA	1	1	1	No change
ENSMUSG00000085252	8430437L04Rik	RIKEN cDNA 8430437L04 gene	NR_040503	74541	0	0	NA	NA	1	1	1	No change
ENSMUSG00000116953	9030025P20Rik	RIKEN cDNA 9030025P20 gene	NM_001123370	100041574	195.766	-0.197761	0.186772	-1.05884	0.289674	0.991742	-1.14692	No change
ENSMUSG00000086449	9030204H09Rik	RIKEN cDNA 9030204H09 gene	NR_040618	77665	0	0	NA	NA	1	1	1	No change
ENSMUSG00000116660	9030404E10Rik	RIKEN cDNA 9030404E10 gene	NR_045878	71528	9.40474	0.655104	0.960726	0.681884	0.495313	1	1.57473	No change
ENSMUSG00000045008	9030612E09Rik	RIKEN cDNA 9030612E09 gene	NM_172419	74530	0	0	NA	NA	1	1	1	No change
ENSMUSG00000097691	9030616G12Rik	RIKEN cDNA 9030616G12 gene	NR_152816	77699	1.84927	0.278157	1.86904	0.148823	0.881693	1	1.21264	No change
ENSMUSG00000053168	9030619P08Rik	lymphocyte antigen 6 complex pseudogene	NM_001039720	105892	0	0	NA	NA	1	1	1	No change
ENSMUSG00000073158	9030624G23Rik	RIKEN cDNA 9030624G23 gene	NM_001256489	66808	142.902	-0.0798343	0.215249	-0.370893	0.710718	0.996351	-1.0569	No change
ENSMUSG00000118384	9030625G05Rik	RIKEN cDNA 9030625G05 gene	NR_110446	71545	337.389	-0.498398	0.150584	-3.30978	0.00093371	0.190648	-1.41264	No change
ENSMUSG00000054951	9130008F23Rik	RIKEN cDNA 9130008F23 gene	NM_027834	71583	4366.03	-0.0186467	0.053765	-0.346819	0.728727	0.996351	-1.01301	No change
ENSMUSG00000113985	9130015A21Rik	RIKEN cDNA 9130015A21 gene	NR_045050	71581	0	0	NA	NA	1	1	1	No change
ENSMUSG00000086653	9130015L21Rik	RIKEN cDNA 9130015L21 gene	NR_040499	71613	0	0	NA	NA	1	1	1	No change
ENSMUSG00000030823	9130019O22Rik	RIKEN cDNA 9130019O22 gene	NM_030226	78921	1437.33	0.000906219	0.0762033	0.0118921	0.990512	0.99944	1.00063	No change
ENSMUSG00000073067	9130019P16Rik	RIKEN cDNA 9130019P16 gene	NM_198118	100042056	17.6441	-0.410328	0.602185	-0.681398	0.49562	1	-1.32899	No change
ENSMUSG00000062944	9130023H24Rik	RIKEN cDNA 9130023H24 gene	NM_177001	100043133	1025.21	0.0947149	0.106569	0.888762	0.374131	0.991848	1.06785	No change
ENSMUSG00000087022	9130024F11Rik	RIKEN cDNA 9130024F11 gene	NR_024325	329160	105.916	-0.510305	0.259133	-1.96928	0.048921	0.787612	-1.42435	No change
ENSMUSG00000117602	9130209A04Rik	RIKEN cDNA 9130209A04 gene	NR_033453	77668	0	0	NA	NA	1	1	1	No change
ENSMUSG00000097386	9130213A22Rik	RIKEN cDNA 9130213A22 gene	XR_003949705	100038433	22.8121	0.235888	0.651478	0.362081	0.717291	0.996351	1.17763	No change
ENSMUSG00000108356	9130221F21Rik	RIKEN cDNA 9130221F21 gene	NR_046180	330350	0.93987	3.3538	3.34926	1.00136	0.316655	1	10.2234	No change
ENSMUSG00000090330	9130221H12Rik	RIKEN cDNA 9130221H12 gene	NM_178400	77124	217.165	-0.103553	0.194588	-0.532163	0.594613	0.993647	-1.07442	No change
ENSMUSG00000099950	9130227L01Rik	RIKEN cDNA 9130227L01 gene	NR_045837	329159	0.664112	0.037616	3.54213	0.0106196	0.991527	1	1.02642	No change
ENSMUSG00000054598	9130230L23Rik	RIKEN cDNA 9130230L23 gene	NM_177679	231253	7.50178	-0.75152	0.940714	-0.798882	0.424359	1	-1.68357	No change
ENSMUSG00000101892	9130401M01Rik	RIKEN cDNA 9130401M01 gene	NM_029418	75758	1474.74	0.0341894	0.0737294	0.463715	0.642852	0.995158	1.02398	No change
ENSMUSG00000038768	9130409I23Rik	RIKEN cDNA 9130409I23 gene	NM_001033819	619326	1.01292	3.4542	3.26131	1.05914	0.289534	1	10.9602	No change
ENSMUSG00000072982	9230009I02Rik	RIKEN cDNA 9230009I02 gene	NM_001033798	619293	0.340645	-1.89853	4.03571	-0.470433	0.638045	1	-3.72834	No change
ENSMUSG00000071434	9230019H11Rik	RIKEN cDNA 9230019H11 gene	NM_001033977	215728	0	0	NA	NA	1	1	1	No change
ENSMUSG00000072753	9230020A06Rik	RIKEN cDNA 9230020A06 gene	NR_152165	619299	10.2651	-0.115727	0.824522	-0.140356	0.888379	1	-1.08352	No change
ENSMUSG00000112398	9230102K24Rik	RIKEN cDNA 9230102K24 gene	NR_028438	109335	0	0	NA	NA	1	1	1	No change
ENSMUSG00000079602	9230102O04Rik	RIKEN cDNA 9230102O04 gene	NR_040511	77682	0	0	NA	NA	1	1	1	No change
ENSMUSG00000090191	9230105E05Rik	RIKEN cDNA 9230105E05 gene	NR_040626	320626	6.99328	-0.984593	1.11542	-0.882708	0.377394	1	-1.97875	No change
ENSMUSG00000021797	9230112D13Rik	RIKEN cDNA 9230112D13 gene	NM_030062	78243	0.50806	2.45756	3.87799	0.63372	0.526263	1	5.49288	No change
ENSMUSG00000111761	9230112J17Rik	RIKEN cDNA 9230112J17 gene	NR_040463	100504561	2.17835	-1.16301	1.87414	-0.620558	0.534891	1	-2.23925	No change
ENSMUSG00000097145	9230114K14Rik	RIKEN cDNA 9230114K14 gene	NR_015537	414108	1291.31	-0.0636682	0.0886149	-0.718482	0.47246	0.991848	-1.04512	No change
ENSMUSG00000112489	9230116L04Rik	RIKEN cDNA 9230116L04 gene	NR_110486	321017	63.6418	-0.127529	0.33226	-0.383824	0.701109	0.996351	-1.09242	No change
ENSMUSG00000097403	9230116N13Rik	RIKEN cDNA 9230116N13 gene	NR_024328	320054	64.2939	-0.621406	0.348366	-1.78377	0.0744607	0.846695	-1.53837	No change
ENSMUSG00000089874	9230117E06Rik	RIKEN cDNA 9230117E06 gene	NR_130988	78082	0	0	NA	NA	1	1	1	No change
ENSMUSG00000107879	9330102E08Rik	RIKEN cDNA 9330102E08 gene	NR_077223	330427	195.884	-0.0763288	0.189467	-0.40286	0.687051	0.996351	-1.05433	No change
ENSMUSG00000097842	9330104G04Rik	RIKEN cDNA 9330104G04 gene	NR_152128	320950	112.945	0.18073	0.276559	0.653496	0.513437	0.991848	1.13346	No change
ENSMUSG00000097098	9330111N05Rik	RIKEN cDNA 9330111N05 gene	NR_015587	319983	7.82588	0.673727	0.896853	0.751212	0.452525	1	1.59519	No change
ENSMUSG00000118154	9330117O12Rik	RIKEN cDNA 9330117O12 gene	NR_045400	328957	0.31329	1.77369	4.04387	0.438613	0.660942	1	3.41929	No change
ENSMUSG00000097781	9330136K24Rik	RIKEN cDNA 9330136K24 gene	NR_131123	319870	38.6542	0.0355244	0.429841	0.0826454	0.934133	0.998804	1.02493	No change
ENSMUSG00000097061	9330151L19Rik	RIKEN cDNA 9330151L19 gene	NR_033222	414085	330.174	-0.00381258	0.147948	-0.0257698	0.979441	0.99944	-1.00265	No change
ENSMUSG00000073154	9330158H04Rik	RIKEN cDNA 9330158H04 gene	NM_001033377	319472	0	0	NA	NA	1	1	1	No change
ENSMUSG00000004360	9330159F19Rik	RIKEN cDNA 9330159F19 gene	NM_001162537	212448	33.2668	-0.21159	0.446408	-0.473984	0.635511	0.994691	-1.15796	No change
ENSMUSG00000097177	9330159M07Rik	RIKEN cDNA 9330159M07 gene	NR_037982	319673	87.4609	-0.0270455	0.307729	-0.0878874	0.929966	0.998482	-1.01892	No change
ENSMUSG00000103577	9330162B11Rik	RIKEN cDNA 9330162B11 gene	NR_038007	320272	0	0	NA	NA	1	1	1	No change
ENSMUSG00000101799	9330175M20Rik	RIKEN cDNA 9330175M20 gene	NR_045151	442821	0.31329	1.77369	4.04387	0.438613	0.660942	1	3.41929	No change
ENSMUSG00000104553	9330178D15Rik	RIKEN cDNA 9330178D15 gene	NR_040553	329780	0	0	NA	NA	1	1	1	No change
ENSMUSG00000097166	9330179D12Rik	RIKEN cDNA 9330179D12 gene	NR_040273	77558	5.00252	-1.45716	1.29172	-1.12808	0.259288	1	-2.74566	No change
ENSMUSG00000094112	9330182O14Rik	RIKEN cDNA 9330182O14 gene	NM_001256056	328531	0	0	NA	NA	1	1	1	No change
ENSMUSG00000115149	9330188P03Rik	RIKEN cDNA 9330188P03 gene	NR_102319	380930	77.0088	-0.254822	0.309503	-0.823327	0.410322	0.991848	-1.19319	No change
ENSMUSG00000114189	9330199G10Rik	RIKEN cDNA 9330199G10 gene	NR_131037	319466	0	0	NA	NA	1	1	1	No change
ENSMUSG00000116360	9430014N10Rik	RIKEN cDNA 9430014N10 gene	NR_045737	77248	0	0	NA	NA	1	1	1	No change
ENSMUSG00000059939	9430015G10Rik	RIKEN cDNA 9430015G10 gene	NM_145557	230996	3106.48	0.0138266	0.0615385	0.224682	0.822227	0.998465	1.00963	No change
ENSMUSG00000107709	9430018G01Rik	RIKEN cDNA 9430018G01 gene	NR_045988	319812	95.301	-0.0610425	0.277397	-0.220054	0.825829	0.998465	-1.04322	No change
ENSMUSG00000087504	9430019J16Rik	RIKEN cDNA 9430019J16 gene	NR_040635	77269	0	0	NA	NA	1	1	1	No change
ENSMUSG00000097073	9430037G07Rik	RIKEN cDNA 9430037G07 gene	NR_040766	320692	14.3464	-0.559587	0.677987	-0.825365	0.409165	1	-1.47385	No change
ENSMUSG00000040139	9430038I01Rik	RIKEN cDNA 9430038I01 gene	NM_029886	77252	528.068	0.166719	0.116729	1.42826	0.153218	0.937258	1.1225	No change
ENSMUSG00000086155	9430041J12Rik	RIKEN cDNA 9430041J12 gene	NR_033568	77323	10.6227	-0.86134	0.795453	-1.08283	0.278884	1	-1.81672	No change
ENSMUSG00000100632	9430060I03Rik	RIKEN cDNA 9430060I03 gene	NR_015525	100037260	32.3107	0.136191	0.442219	0.307972	0.758104	0.996351	1.099	No change
ENSMUSG00000097360	9430065F17Rik	RIKEN cDNA 9430065F17 gene	NR_131098	77857	11.2105	0.748347	0.813129	0.92033	0.3574	1	1.67987	No change
ENSMUSG00000094447	9430069I07Rik	RIKEN cDNA 9430069I07 gene	NM_001256161	77358	0	0	NA	NA	1	1	1	No change
ENSMUSG00000112765	9430078K24Rik	RIKEN cDNA 9430078K24 gene	NR_131073	77290	0	0	NA	NA	1	1	1	No change
ENSMUSG00000023263	9530002B09Rik	RIKEN cDNA 9530002B09 gene	NM_023865	77432	0	0	NA	NA	1	1	1	No change
ENSMUSG00000020177	9530003J23Rik	RIKEN cDNA 9530003J23 gene	NM_029906	77397	1.44783	2.83456	2.46739	1.14881	0.250635	1	7.13325	No change
ENSMUSG00000113599	9530014B07Rik	RIKEN cDNA 9530014B07 gene	NR_131079	77398	0	0	NA	NA	1	1	1	No change
ENSMUSG00000112041	9530020I12Rik	RIKEN cDNA 9530020I12 gene	NR_131083	77442	0	0	NA	NA	1	1	1	No change
ENSMUSG00000085447	9530026F06Rik	RIKEN cDNA 9530026F06 gene	NR_040483	77341	0	0	NA	NA	1	1	1	No change
ENSMUSG00000097462	9530026P05Rik	RIKEN cDNA 9530026P05 gene	NM_001002899	330385	1.64653	-4.17686	2.50129	-1.66988	0.0949424	1	-18.0867	No change
ENSMUSG00000086554	9530034E10Rik	RIKEN cDNA 9530034E10 gene	NR_166452	78615	7.76586	0.551818	0.928799	0.59412	0.552432	1	1.46593	No change
ENSMUSG00000097726	9530036O11Rik	RIKEN cDNA 9530036O11Rik	NR_015562	654796	0.336357	-1.88262	4.03712	-0.466328	0.640981	1	-3.68745	No change
ENSMUSG00000085982	9530051G07Rik	RIKEN cDNA 9530051G07 gene	NR_040272	319781	8.6501	0.664557	0.857647	0.774861	0.438422	1	1.58508	No change
ENSMUSG00000096938	9530052E02Rik	RIKEN cDNA 9530052E02 gene	NR_046017	619321	0.326471	-1.84523	4.04049	-0.456686	0.647897	1	-3.59311	No change
ENSMUSG00000078776	9530053A07Rik	RIKEN cDNA 9530053A07 gene	NM_001164655	319482	2044.6	-0.0232591	0.0679562	-0.342265	0.732151	0.996351	-1.01625	No change
ENSMUSG00000110591	9530057J20Rik	RIKEN cDNA 9530057J20 gene	XM_030243910	78672	0	0	NA	NA	1	1	1	No change
ENSMUSG00000097736	9530059O14Rik	RIKEN cDNA 9530059O14 gene	NR_015610	319626	0	0	NA	NA	1	1	1	No change
ENSMUSG00000108030	9530062K07Rik	RIKEN cDNA 9530062K07 gene	NR_131013	78739	24.4886	-0.286243	0.547061	-0.523238	0.600809	0.993647	-1.21946	No change
ENSMUSG00000036275	9530068E07Rik	RIKEN cDNA 9530068E07 gene	NM_153117	213673	37927.4	0.0163654	0.0383308	0.426952	0.669414	0.996351	1.01141	No change
ENSMUSG00000036411	9530077C05Rik	RIKEN cDNA 9530077C05 gene	NM_001378982	68283	278.52	0.137402	0.172961	0.794408	0.426958	0.991848	1.09992	No change
ENSMUSG00000044125	9530080O11Rik	RIKEN cDNA 9530080O11 gene	NM_175680	319247	10.341	0.00331028	0.82013	0.00403629	0.99678	1	1.0023	No change
ENSMUSG00000097006	9530082P21Rik	RIKEN cDNA 9530082P21 gene	NR_015472	638247	55.6504	0.123287	0.389734	0.316336	0.751748	0.996351	1.08921	No change
ENSMUSG00000097825	9630001P10Rik	RIKEN cDNA 9630001P10 gene	NR_102378	319251	0	0	NA	NA	1	1	1	No change
ENSMUSG00000115529	9630013A20Rik	RIKEN cDNA 9630013A20 gene	NR_015539	319903	0	0	NA	NA	1	1	1	No change
ENSMUSG00000086359	9630013K17Rik	RIKEN cDNA 9630013K17 gene	NR_131111	78883	45.2423	0.32336	0.444169	0.72801	0.466607	0.991848	1.25124	No change
ENSMUSG00000114284	9630015K15Rik	RIKEN cDNA 9630015K15 gene	NR_167725	78569	1.33561	1.55344	2.49233	0.623289	0.533094	1	2.93516	No change
ENSMUSG00000051295	9630028B13Rik	RIKEN cDNA 9630028B13 gene	NM_176943	319562	0.675281	2.8691	3.80709	0.753621	0.451077	1	7.30611	No change
ENSMUSG00000085631	9630028H03Rik	RIKEN cDNA 9630028H03 gene	NR_015544	320684	0	0	NA	NA	1	1	1	No change
ENSMUSG00000117916	9630028I04Rik	RIKEN cDNA 9630028I04 gene	NR_131118	319720	1.90729	4.37372	2.39215	1.82836	0.0674958	1	20.731	No change
ENSMUSG00000073386	9830107B12Rik	RIKEN cDNA 9830107B12 gene	NM_001177896	328829	0.326471	-1.84523	4.04049	-0.456686	0.647897	1	-3.59311	No change
ENSMUSG00000104763	9830132P13Rik	RIKEN cDNA 9830132P13 gene	NR_040552	329753	2.17486	-1.14472	1.88849	-0.606157	0.544411	1	-2.21104	No change
ENSMUSG00000117763	9830166K06Rik	RIKEN cDNA 9830166K06 gene	NR_045314	402757	3.04562	-1.81798	1.89142	-0.96117	0.336467	1	-3.52586	No change
ENSMUSG00000044551	9930012K11Rik	RIKEN cDNA 9930012K11 gene	NM_001004155	268759	1926.72	0.0990926	0.0693602	1.42867	0.1531	0.937258	1.0711	No change
ENSMUSG00000046138	9930021J03Rik	RIKEN cDNA 9930021J03 gene	NM_172836	240613	7633.22	-0.0400011	0.0444463	-0.899988	0.368126	0.991848	-1.02811	No change
ENSMUSG00000044730	9930104L06Rik	RIKEN cDNA 9930104L06 gene	NM_001355603	194268	1894.92	-0.0412052	0.070033	-0.588368	0.556285	0.991848	-1.02897	No change
ENSMUSG00000100217	9930111H07Rik	RIKEN cDNA 9930111H07 gene	NR_108086	77762	0	0	NA	NA	1	1	1	No change
ENSMUSG00000069893	9930111J21Rik1	RIKEN cDNA 9930111J21 gene 1	NM_001114679	667214	285.288	-0.412856	0.179401	-2.3013	0.0213744	0.669474	-1.33132	No change
ENSMUSG00000069892	9930111J21Rik2	RIKEN cDNA 9930111J21 gene 2	NM_173434	245240	1582.36	-0.185293	0.0856846	-2.1625	0.0305798	0.72537	-1.13705	No change
ENSMUSG00000084897	a	nonagouti	NM_015770	50518	0.340838	1.87931	4.03434	0.465828	0.641339	1	3.67899	No change
ENSMUSG00000027596	a	nonagouti	NM_015770	50518	0.504536	-2.46789	3.99412	-0.617881	0.536654	1	-5.53236	No change
ENSMUSG00000110357	A030001D20Rik	RIKEN cDNA A030001D20 gene	NR_152217	100126243	8.52028	0.144646	0.923888	0.156562	0.87559	1	1.10546	No change
ENSMUSG00000079144	A130010J15Rik	RIKEN cDNA A130010J15 gene	NM_001160359	319266	1666.8	-0.0230633	0.0717134	-0.321604	0.747753	0.996351	-1.01611	No change
ENSMUSG00000087061	A130030D18Rik	RIKEN cDNA A130030D18 gene	NR_152125	228116	0	0	NA	NA	1	1	1	No change
ENSMUSG00000022347	A1bg	alpha-1-B glycoprotein	NM_001081067	117586	0	0	NA	NA	1	1	1	No change
ENSMUSG00000052595	A1cf	APOBEC1 complementation factor	NM_001081074	69865	0	0	NA	NA	1	1	1	No change
ENSMUSG00000105891	A230001M10Rik	RIKEN cDNA A230001M10 gene	NR_040391	319951	0.476525	0.811961	4.03634	0.201163	0.840571	1	1.7556	No change
ENSMUSG00000087306	A230004M16Rik	RIKEN cDNA A230004M16 gene	XR_388589	102637814	0.168179	-0.979508	4.08047	-0.240048	0.810293	1	-1.97179	No change
ENSMUSG00000089633	A230009B12Rik	RIKEN cDNA A230009B12 gene	NR_077237	319750	2.16158	-2.44681	2.12124	-1.15348	0.248714	1	-5.45209	No change
ENSMUSG00000097845	A230020J21Rik	RIKEN cDNA A230020J21 gene	NR_027298	100125339	3.57715	2.10086	1.60311	1.31049	0.19003	1	4.28966	No change
ENSMUSG00000096960	A230028O05Rik	RIKEN cDNA A230028O05 gene	NR_040374	319487	15.7579	0.624575	0.634008	0.985122	0.324564	1	1.54176	No change
ENSMUSG00000117172	A230051N06Rik	RIKEN cDNA A230051N06 gene	NR_155493	320593	0	0	NA	NA	1	1	1	No change
ENSMUSG00000109394	A230057D06Rik	RIKEN cDNA A230057D06 gene	NR_015533	319893	82.7974	-0.374885	0.278945	-1.34394	0.178969	0.950588	-1.29674	No change
ENSMUSG00000084771	A230072E10Rik	RIKEN cDNA A230072E10 gene	NR_015600	331547	20.9208	0.076393	0.55023	0.138838	0.889578	1	1.05438	No change
ENSMUSG00000074473	A230072I06Rik	RIKEN cDNA A230072I06 gene	NM_001033796	619290	0	0	NA	NA	1	1	1	No change
ENSMUSG00000100600	A230077H06Rik	RIKEN cDNA A230077H06 gene	NR_040329	320210	0	0	NA	NA	1	1	1	No change
ENSMUSG00000055818	A230083G16Rik	RIKEN cDNA A230083G16 gene	NR_152158	442825	86.7085	0.1233	0.297649	0.414248	0.678693	0.996351	1.08922	No change
ENSMUSG00000087026	A230103J11Rik	RIKEN cDNA A230103J11 gene	NR_110581	320466	145.29	0.195839	0.209773	0.933573	0.350524	0.991848	1.14539	No change
ENSMUSG00000097292	A230107N01Rik	RIKEN cDNA A230107N01 gene	NR_138587	320919	74.7601	-0.288076	0.298314	-0.965682	0.334203	0.991848	-1.22101	No change
ENSMUSG00000087125	A230108P19Rik	RIKEN cDNA A230108P19 gene	NR_040333	320132	7.67645	-0.263657	0.945236	-0.278932	0.780297	1	-1.20052	No change
ENSMUSG00000109344	A26c2	ANKRD26-like family C, member 2	XM_030243178	622251	0	0	NA	NA	1	1	1	No change
ENSMUSG00000030111	A2m	alpha-2-macroglobulin	NM_175628	232345	0.62658	2.76912	3.91851	0.706675	0.479768	1	6.81691	No change
ENSMUSG00000047228	A2ml1	alpha-2-macroglobulin like 1	NM_001001179	232400	0.336357	-1.88262	4.03712	-0.466328	0.640981	1	-3.68745	No change
ENSMUSG00000052479	A330008L17Rik	RIKEN cDNA A330008L17 gene	NM_175479	234624	2.32469	2.5665	1.94037	1.32269	0.185938	1	5.92372	No change
ENSMUSG00000097915	A330009N23Rik	RIKEN cDNA A330009N23 gene	NR_045326	380977	203.867	-0.120513	0.191823	-0.628248	0.529842	0.991848	-1.08712	No change
ENSMUSG00000104093	A330015K06Rik	RIKEN cDNA A330015K06 gene	NR_126080	102637797	27.0181	-0.0316893	0.522898	-0.0606033	0.951675	0.998804	-1.02221	No change
ENSMUSG00000096929	A330023F24Rik	RIKEN cDNA A330023F24 gene	NR_015566	320977	281.777	0.0749204	0.194751	0.384698	0.700461	0.996351	1.0533	No change
ENSMUSG00000097591	A330032B11Rik	RIKEN cDNA A330032B11 gene	NR_045329	319931	0.681677	2.88166	3.79336	0.759661	0.447457	1	7.36999	No change
ENSMUSG00000097622	A330033J07Rik	RIKEN cDNA A330033J07 gene	NR_102303	320614	0	0	NA	NA	1	1	1	No change
ENSMUSG00000086213	A330040F15Rik	RIKEN cDNA A330040F15 gene	NR_015503	74333	365.488	0.0814733	0.171685	0.47455	0.635108	0.994691	1.0581	No change
ENSMUSG00000087466	A330041J22Rik	RIKEN cDNA A330041J22 gene	NM_176941	319556	1.84928	-2.17294	2.23292	-0.97314	0.330484	1	-4.50943	No change
ENSMUSG00000097326	A330048O09Rik	RIKEN cDNA A330048O09 gene	NR_045162	320315	0	0	NA	NA	1	1	1	No change
ENSMUSG00000111994	A330049N07Rik	RIKEN cDNA A330049N07 gene	NR_040646	327768	1.34899	1.63364	2.73214	0.597934	0.549884	1	3.10295	No change
ENSMUSG00000052014	A330070K13Rik	RIKEN cDNA A330070K13 gene	NM_198665	381673	0	0	NA	NA	1	1	1	No change
ENSMUSG00000097960	A330074K22Rik	RIKEN cDNA A330074K22 gene	NR_110496	434353	219.252	-0.238981	0.186013	-1.28475	0.198879	0.97149	-1.18016	No change
ENSMUSG00000113186	A330076C08Rik	RIKEN cDNA A330076C08 gene	NR_045088	100503592	0	0	NA	NA	1	1	1	No change
ENSMUSG00000109321	A330076H08Rik	RIKEN cDNA A330076H08 gene	NR_015599	320026	90.6105	0.107994	0.275733	0.391662	0.695308	0.996351	1.07773	No change
ENSMUSG00000086363	A330102I10Rik	RIKEN cDNA A330102I10 gene	NR_045073	77920	15.8641	0.334925	0.692418	0.483703	0.628596	1	1.26131	No change
ENSMUSG00000028794	A3galt2	alpha 1,3-galactosyltransferase 2 (isoglobotriaosylceramide synthase)	NM_001009819	215493	10.0559	-0.557304	0.817772	-0.681491	0.495561	1	-1.47152	No change
ENSMUSG00000047613	A430005L14Rik	RIKEN cDNA A430005L14 gene	NM_001163019	97159	2105.79	0.00983999	0.0812355	0.121129	0.903589	0.998465	1.00684	No change
ENSMUSG00000085315	A430018G15Rik	RIKEN cDNA A430018G15 gene	NR_165460	115489452	3.97578	-0.299259	1.41072	-0.212131	0.832005	1	-1.23051	No change
ENSMUSG00000056014	A430033K04Rik	RIKEN cDNA A430033K04 gene	NM_183025	243308	1190.34	-0.122362	0.0923622	-1.32481	0.185235	0.956106	-1.08852	No change
ENSMUSG00000087305	A430035B10Rik	RIKEN cDNA A430035B10 gene	NR_040452	320312	3.96105	-0.0372413	1.54638	-0.0240829	0.980786	1	-1.02615	No change
ENSMUSG00000090564	A430057M04Rik	RIKEN cDNA A430057M04 gene	NM_176925	319486	127.471	-0.301897	0.225225	-1.34042	0.180108	0.950588	-1.23276	No change
ENSMUSG00000085589	A430078I02Rik	RIKEN cDNA A430078I02 gene	NR_131125	320486	12.207	0.0403956	0.74896	0.0539356	0.956986	1	1.0284	No change
ENSMUSG00000116220	A430088P11Rik	RIKEN cDNA A430088P11 gene	NR_045309	106059	15.0242	0.322435	0.759447	0.424565	0.671154	1	1.25044	No change
ENSMUSG00000114213	A430090L17Rik	RIKEN cDNA A430090L17 gene	NM_177004	319803	30.5072	-0.0973952	0.531654	-0.183193	0.854647	0.998465	-1.06984	No change
ENSMUSG00000067577	A430093F15Rik	RIKEN cDNA A430093F15 gene	NM_207529	403202	5.86234	-1.10721	1.17159	-0.945044	0.344636	1	-2.15428	No change
ENSMUSG00000086851	A430108G06Rik	RIKEN cDNA A430108G06 gene	NR_168001	319650	8.56238	0.0268485	1.13041	0.0237511	0.981051	1	1.01878	No change
ENSMUSG00000047878	A4galt	alpha 1,4-galactosyltransferase	NM_001004150	239559	0.993588	-3.44755	2.96823	-1.16148	0.245446	1	-10.9098	No change
ENSMUSG00000037953	A4gnt	alpha-1,4-N-acetylglucosaminyltransferase	NM_001077424	333424	0.340838	1.87931	4.03434	0.465828	0.641339	1	3.67899	No change
ENSMUSG00000051986	A530006G24Rik	RIKEN cDNA A530006G24 gene	NR_046014	381384	0	0	NA	NA	1	1	1	No change
ENSMUSG00000110682	A530010L16Rik	RIKEN cDNA A530010L16 gene	NR_151739	382036	0.170419	0.944045	4.08047	0.231357	0.817038	1	1.92392	No change
ENSMUSG00000006462	A530013C23Rik	RIKEN cDNA A530013C23 gene	NM_177851	329562	22.4677	-0.287326	0.539703	-0.532378	0.594464	0.993647	-1.22038	No change
ENSMUSG00000043122	A530016L24Rik	RIKEN cDNA A530016L24 gene	NM_177039	319942	338.693	0.290638	0.167666	1.73344	0.0830179	0.867392	1.22318	No change
ENSMUSG00000053528	A530021J07Rik	Riken cDNA A530021J07 gene	NM_177895	330578	0	0	NA	NA	1	1	1	No change
ENSMUSG00000089844	A530032D15Rik	RIKEN cDNA A530032D15Rik gene	NM_213615	381287	30.3073	0.179024	0.467302	0.383101	0.701645	0.996351	1.13212	No change
ENSMUSG00000072109	A530040E14Rik	RIKEN cDNA A530040E14 gene	NM_001037910	621875	2.86431	-0.186645	1.6228	-0.115014	0.908434	1	-1.13811	No change
ENSMUSG00000113338	A530046M15Rik	RIKEN cDNA A530046M15 gene	NR_046131	328190	14.3596	-0.464021	0.798075	-0.581426	0.560954	1	-1.37938	No change
ENSMUSG00000046764	A530053G22Rik	RIKEN cDNA A530053G22 gene	NM_177329	208079	0	0	NA	NA	1	1	1	No change
ENSMUSG00000087694	A530058N18Rik	RIKEN cDNA A530058N18 gene	NR_028423	320846	0	0	NA	NA	1	1	1	No change
ENSMUSG00000043939	A530064D06Rik	RIKEN cDNA A530064D06 gene	NM_001113556	328830	0	0	NA	NA	1	1	1	No change
ENSMUSG00000114531	A530065N20Rik	RIKEN cDNA A530046M15 gene	NR_046142	328263	0	0	NA	NA	1	1	1	No change
ENSMUSG00000085112	A530072M11Rik	RIKEN cDNA gene A530072M11	NR_045765	100415915	52.5553	0.09289	0.356874	0.260288	0.794642	0.998465	1.0665	No change
ENSMUSG00000117872	A530088E08Rik	RIKEN cDNA A530088E08 gene	NR_029458	664702	0.993781	-0.951537	3.03095	-0.31394	0.753566	1	-1.93393	No change
ENSMUSG00000052760	A630001G21Rik	RIKEN cDNA A630001G21 gene	NM_177055	319997	534.463	0.0343123	0.125967	0.272391	0.785321	0.998465	1.02407	No change
ENSMUSG00000055110	A630012P03Rik	RIKEN cDNA A630012P03 gene	NR_045367	100504594	0	0	NA	NA	1	1	1	No change
ENSMUSG00000114968	A630019I02Rik	RIKEN cDNA A630019I02 gene	NR_046182	408254	0	0	NA	NA	1	1	1	No change
ENSMUSG00000095493	A630023A22Rik	RIKEN cDNA A630023A22 gene	NM_001251843	105518	14.3091	-0.358849	0.654907	-0.547939	0.583734	1	-1.2824	No change
ENSMUSG00000048215	A630023P12Rik	RIKEN cDNA A630023P12 gene	NM_173766	231603	0	0	NA	NA	1	1	1	No change
ENSMUSG00000101013	A630072M18Rik	RIKEN cDNA A630072M18 gene	NR_030699	320770	7.94754	-0.0108725	1.06846	-0.0101758	0.991881	1	-1.00756	No change
ENSMUSG00000067541	A630073D07Rik	RIKEN cDNA A630073D07 gene	NM_001142969	381819	0	0	NA	NA	1	1	1	No change
ENSMUSG00000094613	A630076J17Rik	RIKEN cDNA A630076J17 gene	NM_001256174	319929	0.163236	-0.979508	4.08047	-0.240048	0.810293	1	-1.97179	No change
ENSMUSG00000116673	A630089N07Rik	RIKEN cDNA A630089N07 gene	NR_015491	320586	1644.08	0.0212428	0.0824337	0.257696	0.796642	0.998465	1.01483	No change
ENSMUSG00000096094	A630095N17Rik	RIKEN cDNA A630095N17 gene	NM_001243090	381272	51.557	-0.0522579	0.40924	-0.127695	0.89839	0.998465	-1.03689	No change
ENSMUSG00000103690	A730004F24Rik	RIKEN cDNA A730004F24 gene	NR_131124	320449	0.62658	2.76912	3.91851	0.706675	0.479768	1	6.81691	No change
ENSMUSG00000117334	A730006G06Rik	RIKEN cDNA A730006G06 gene	NR_110485	320638	0.16882	0.944045	4.08047	0.231357	0.817038	1	1.92392	No change
ENSMUSG00000044783	A730008H23Rik	RIKEN cDNA A730008H23 gene	NM_172505	212427	21237.8	-0.0204602	0.0403055	-0.507628	0.611714	0.993647	-1.01428	No change
ENSMUSG00000047384	A730013G03Rik	RIKEN cDNA A730013G03 gene	NR_155503	320952	1.01464	-1.00904	2.74979	-0.366953	0.713654	1	-2.01258	No change
ENSMUSG00000047828	A730018C14Rik	RIKEN cDNA A730018C14 gene	NM_176956	100504733	0	0	NA	NA	1	1	1	No change
ENSMUSG00000044522	A730020M07Rik	RIKEN cDNA A730020M07 gene	NM_176992	100503044	73.976	-0.178451	0.340249	-0.524472	0.59995	0.993647	-1.13167	No change
ENSMUSG00000085649	A730032A03Rik	RIKEN cDNA A730032A03 gene	XR_003954086	102639814	0.672715	-2.88305	3.81191	-0.756326	0.449454	1	-7.37706	No change
ENSMUSG00000056738	A730036I17Rik	RIKEN cDNA A730036I17 gene	NM_177847	329513	0.336357	-1.88262	4.03712	-0.466328	0.640981	1	-3.68745	No change
ENSMUSG00000111232	A730043L09Rik	RIKEN cDNA A730043L09 gene	NR_040769	330958	0.31329	1.77369	4.04387	0.438613	0.660942	1	3.41929	No change
ENSMUSG00000085139	A730046J19Rik	RIKEN cDNA A730046J19 gene	NM_001354493	319764	18.5054	-0.0511765	0.705059	-0.0725847	0.942137	1	-1.03611	No change
ENSMUSG00000048636	A730049H05Rik	RIKEN cDNA A730049H05 gene	NM_175209	74516	0	0	NA	NA	1	1	1	No change
ENSMUSG00000097756	A730056A06Rik	RIKEN cDNA A730056A06 gene	NR_040324	319783	0.340645	-1.89853	4.03571	-0.470433	0.638045	1	-3.72834	No change
ENSMUSG00000112639	A730063M14Rik	RIKEN cDNA A730063M14 gene	NR_040660	100504703	49.4217	-0.996257	0.443284	-2.24745	0.0246114	0.689283	-1.99482	No change
ENSMUSG00000086693	A730081D07Rik	RIKEN cDNA A730081D07 gene	NR_155347	102633880	84.3449	-0.166036	0.29809	-0.557	0.577527	0.992225	-1.12197	No change
ENSMUSG00000108379	A730082K24Rik	RIKEN cDNA A730082K24 gene	NR_040317	101786	0	0	NA	NA	1	1	1	No change
ENSMUSG00000100812	A730098A19Rik	RIKEN cDNA A730098A19 gene	NR_155422	102632990	1.87413	0.262263	2.40189	0.10919	0.913052	1	1.19936	No change
ENSMUSG00000053181	A830005F24Rik	RIKEN cDNA A830005F24 gene	NM_001002771	442803	66.6675	-0.211557	0.318423	-0.664388	0.506442	0.991848	-1.15794	No change
ENSMUSG00000097182	A830009L08Rik	RIKEN cDNA A830009L08 gene	NR_045161	320297	0	0	NA	NA	1	1	1	No change
ENSMUSG00000089957	A830011K09Rik	RIKEN cDNA A830011K09 gene	NR_126072	319702	0.340838	1.87931	4.03434	0.465828	0.641339	1	3.67899	No change
ENSMUSG00000057715	A830018L16Rik	RIKEN cDNA A830018L16 gene	NM_001160369	320492	18.4648	-0.246148	0.587951	-0.418654	0.675469	1	-1.18604	No change
ENSMUSG00000105923	A830019L24Rik	RIKEN cDNA A830019L24 gene	NR_040551	320072	0	0	NA	NA	1	1	1	No change
ENSMUSG00000094707	A830019P07Rik	RIKEN cDNA A830019P07 gene	NR_152130	329056	0	0	NA	NA	1	1	1	No change
ENSMUSG00000117541	A830021F12Rik	RIKEN cDNA A830021F12 gene	XR_003952552	442838	0	0	NA	NA	1	1	1	No change
ENSMUSG00000103695	A830029E22Rik	RIKEN cDNA A830029E22 gene	NR_138586	320566	0	0	NA	NA	1	1	1	No change
ENSMUSG00000111329	A830035O19Rik	RIKEN cDNA A830035O19 gene	NR_152206	100101457	26.7352	0.741647	0.515453	1.43883	0.1502	0.933891	1.67208	No change
ENSMUSG00000084890	A830036E02Rik	RIKEN cDNA A830036E02 gene	NR_153851	353123	428.441	-0.0516727	0.143294	-0.360607	0.718393	0.996351	-1.03647	No change
ENSMUSG00000087143	A830082K12Rik	RIKEN cDNA A830082K12 gene	NR_045195	320174	2036.68	0.00901767	0.0702442	0.128376	0.897851	0.998465	1.00627	No change
ENSMUSG00000112280	A830082N09Rik	RIKEN cDNA A830082N09 gene	NR_015526	414093	239.322	0.403156	0.205038	1.96625	0.0492695	0.789336	1.3224	No change
ENSMUSG00000098008	A930001A20Rik	RIKEN cDNA A930001A20 gene	NR_040549	77127	6.88037	0.500339	1.04041	0.480908	0.630582	1	1.41455	No change
ENSMUSG00000087132	A930001C03Rik	RIKEN cDNA A930001C03 gene	NR_045989	319314	453.628	-0.0736778	0.140889	-0.522947	0.601011	0.993647	-1.0524	No change
ENSMUSG00000114961	A930002C04Rik	RIKEN cDNA A930002C04 gene	NR_126083	319467	0.31329	1.77369	4.04387	0.438613	0.660942	1	3.41929	No change
ENSMUSG00000075330	A930003A15Rik	RIKEN cDNA A930003A15 gene	NR_015488	68162	0	0	NA	NA	1	1	1	No change
ENSMUSG00000105076	A930003O13Rik	RIKEN cDNA A930003O13 gene	NR_027362	330052	0.962937	0.90845	3.06491	0.296404	0.766922	1	1.87703	No change
ENSMUSG00000054057	A930004D18Rik	RIKEN cDNA A930004D18 gene	NR_028376	77940	1968.82	-0.0115093	0.0797817	-0.14426	0.885295	0.998465	-1.00801	No change
ENSMUSG00000054426	A930005H10Rik	RIKEN cDNA A930005H10 gene	NR_015487	68161	180.384	0.0953563	0.206267	0.462295	0.64387	0.995158	1.06833	No change
ENSMUSG00000087278	A930006I01Rik	RIKEN cDNA A930006I01 gene	NR_040332	319854	0.326471	-1.84523	4.04049	-0.456686	0.647897	1	-3.59311	No change
ENSMUSG00000084866	A930006K02Rik	RIKEN cDNA A930006K02 gene	NR_077219	100503120	6.93569	-0.295293	0.989869	-0.298316	0.765462	1	-1.22713	No change
ENSMUSG00000118559	A930007A09Rik	RIKEN cDNA A930007A09 gene	NM_001357954	432999	941.834	0.0148621	0.128237	0.115895	0.907735	0.998465	1.01035	No change
ENSMUSG00000097855	A930007I19Rik	RIKEN cDNA A930007I19 gene	NR_015567	77779	59.1484	-0.275548	0.353816	-0.778789	0.436104	0.991848	-1.21045	No change
ENSMUSG00000092210	A930009A15Rik	RIKEN cDNA A930009A15 gene	NM_001379517	77798	0.68129	-2.89992	3.79342	-0.764462	0.444592	1	-7.46386	No change
ENSMUSG00000089809	A930011G23Rik	RIKEN cDNA A930011G23 gene	NR_030692	319818	420.225	-0.00430649	0.134745	-0.0319603	0.974504	0.99944	-1.00299	No change
ENSMUSG00000097610	A930012L18Rik	RIKEN cDNA A930012L18 gene	NR_026853	626275	1.17982	0.417848	2.82734	0.147788	0.88251	1	1.33593	No change
ENSMUSG00000040705	A930016O22Rik	RIKEN cDNA A930016O22 gene	NR_073014	100503495	6.56604	-0.679477	1.1842	-0.573784	0.566114	1	-1.60156	No change
ENSMUSG00000025727	A930017K11Rik	RIKEN cDNA A930017K11 gene	NM_001358019	100034748	1.49278	-1.05217	2.41297	-0.436047	0.662803	1	-2.07364	No change
ENSMUSG00000032671	A930018P22Rik	RIKEN cDNA A930018P22 gene	NM_026634	68243	0	0	NA	NA	1	1	1	No change
ENSMUSG00000085958	A930019D19Rik	RIKEN cDNA A930019D19 gene	NR_040619	77806	2.00938	-1.56649	1.93971	-0.807593	0.419325	1	-2.96184	No change
ENSMUSG00000056735	A930024E05Rik	RIKEN cDNA A930024E05 gene	NM_175405	109202	396.521	0.0963128	0.134861	0.714161	0.475127	0.991848	1.06904	No change
ENSMUSG00000115930	A930027H12Rik	RIKEN cDNA A930027H12 gene	NR_167711	77961	0	0	NA	NA	1	1	1	No change
ENSMUSG00000086262	A930031H19Rik	RIKEN cDNA A930031H19 gene	NR_130167	77835	0	0	NA	NA	1	1	1	No change
ENSMUSG00000090622	A930033H14Rik	RIKEN cDNA A930033H14 gene	NM_001331193	320700	173.796	0.0416881	0.204358	0.203995	0.838357	0.998465	1.02932	No change
ENSMUSG00000109408	A930037H05Rik	RIKEN cDNA A930037H05 gene	NR_153849	78439	124.147	-0.0375892	0.262041	-0.143448	0.885937	0.998465	-1.0264	No change
ENSMUSG00000097310	A930038B10Rik	RIKEN cDNA A930038B10 gene	XR_001781219	320323	19.7491	-0.725004	0.649752	-1.11582	0.2645	1	-1.65291	No change
ENSMUSG00000085900	A930041C12Rik	RIKEN cDNA A930041C12 gene	NR_046195	78443	4.82266	-1.16918	1.21938	-0.958828	0.337645	1	-2.24884	No change
ENSMUSG00000117896	AA387883	expressed sequence AA387883	NR_030678	100043450	3.30308	-0.948471	1.45185	-0.653284	0.513573	1	-1.92983	No change
ENSMUSG00000084381	AA413626	ribosomal protein L17 pseudogene	NR_102683	100359413	44.0813	-0.207135	0.456438	-0.453808	0.649967	0.995761	-1.15439	No change
ENSMUSG00000083307	AA414768	expressed sequence AA414768	NM_001272033	245350	218.457	-0.189514	0.19333	-0.980258	0.326959	0.991848	-1.14038	No change
ENSMUSG00000093483	AA465934	expressed sequence AA465934	NR_028363	613254	176.223	0.241216	0.20441	1.18006	0.237977	0.981416	1.18199	No change
ENSMUSG00000033213	AA467197	expressed sequence AA467197	NM_001004174	433470	194.209	0.0464643	0.224454	0.20701	0.836002	0.998465	1.03273	No change
ENSMUSG00000115016	AA536875	expressed sequence AA536875	NR_045143	380934	0.483116	-0.883512	4.01462	-0.220074	0.825814	1	-1.84486	No change
ENSMUSG00000092125	AA543401	myc-like oncogene, s-myc protein pseudogene	NR_102273	100417434	0.168179	-0.979508	4.08047	-0.240048	0.810293	1	-1.97179	No change
ENSMUSG00000073497	AA792892	expressed sequence AA792892	NM_178894	100554	0.835488	-0.550603	2.97507	-0.185073	0.853172	1	-1.4647	No change
ENSMUSG00000042510	AA986860	expressed sequence AA986860	NM_177604	212439	6305.36	0.0503537	0.0444418	1.13303	0.257203	0.983568	1.03552	No change
ENSMUSG00000036678	Aaas	achalasia, adrenocortical insufficiency, alacrimia	NM_153416	223921	14940.1	0.0576308	0.0403619	1.42785	0.153334	0.937258	1.04076	No change
ENSMUSG00000029482	Aacs	acetoacetyl-CoA synthetase	NM_030210	78894	14193.8	-0.00308251	0.0433338	-0.0711341	0.943291	0.998804	-1.00214	No change
ENSMUSG00000027761	Aadac	arylacetamide deacetylase	NM_023383	67758	1.70419	4.20407	2.73009	1.53991	0.123583	1	18.4312	No change
ENSMUSG00000091376	Aadacl2	arylacetamide deacetylase like 2	NM_001128091	639634	0	0	NA	NA	1	1	1	No change
ENSMUSG00000036951	Aadacl2fm1	AADACL2 family member 1	NM_177661	229333	0	0	NA	NA	1	1	1	No change
ENSMUSG00000090527	Aadacl2fm2	AADACL2 family member 2	NM_001101531	433597	0	0	NA	NA	1	1	1	No change
ENSMUSG00000095522	Aadacl2fm3	AADACL2 family member 3	NM_001243003	666803	0	0	NA	NA	1	1	1	No change
ENSMUSG00000078507	Aadacl3	arylacetamide deacetylase like 3	NM_001085503	230883	0.336357	-1.88262	4.03712	-0.466328	0.640981	1	-3.68745	No change
ENSMUSG00000070609	Aadacl4	arylacetamide deacetylase like 4	NM_001081248	435815	0	0	NA	NA	1	1	1	No change
ENSMUSG00000028593	Aadacl4fm1	AADACL4 family member 1	NM_198662	381572	0.336357	-1.88262	4.03712	-0.466328	0.640981	1	-3.68745	No change
ENSMUSG00000078506	Aadacl4fm2	AADACL4 family member 2	NM_001085542	627085	0.326471	-1.84523	4.04049	-0.456686	0.647897	1	-3.59311	No change
ENSMUSG00000041735	AAdacl4fm3	AADACL4 family member 3	NM_001085536	546849	58.5691	-0.199114	0.333362	-0.597291	0.550313	0.991848	-1.14799	No change
ENSMUSG00000078505	Aadacl4fm4	AADACL4 family member 4	NM_001085504	230890	0	0	NA	NA	1	1	1	No change
ENSMUSG00000078504	Aadacl4fm5	AADACL4 family member 5	NM_001126316	329993	13.4341	-2.05892	0.763199	-2.69775	0.006981	1	-4.16674	No change
ENSMUSG00000057228	Aadat	aminoadipate aminotransferase	NM_011834	23923	201.252	0.418792	0.188832	2.21781	0.0265679	0.707871	1.33681	No change
ENSMUSG00000037257	Aagab	alpha- and gamma-adaptin binding protein	NM_001357323	66939	7038.14	0.0528248	0.0439628	1.20158	0.229527	0.981416	1.03729	No change
ENSMUSG00000057230	Aak1	AP2 associated kinase 1	NM_001040106	269774	14347.3	-0.0237238	0.0614675	-0.385957	0.699529	0.996351	-1.01658	No change
ENSMUSG00000035642	Aamdc	adipogenesis associated Mth938 domain containing	NM_001177945	66273	479.057	0.00184106	0.134761	0.0136617	0.9891	0.99944	1.00128	No change
ENSMUSG00000006299	Aamp	angio-associated migratory protein	NM_001190444	227290	24380.3	0.015214	0.0378138	0.402339	0.687434	0.996351	1.0106	No change
ENSMUSG00000020804	Aanat	arylalkylamine N-acetyltransferase	NM_009591	11298	5.46834	-0.449583	1.08536	-0.414225	0.678709	1	-1.36565	No change
ENSMUSG00000027628	Aar2	AAR2 splicing factor homolog	NM_001164818	68295	6911.79	0.0333227	0.0454133	0.733764	0.463092	0.991848	1.02337	No change
ENSMUSG00000068522	Aard	alanine and arginine rich domain containing protein	NM_175503	239435	0.66731	0.0489529	3.5357	0.0138453	0.988953	1	1.03451	No change
ENSMUSG00000031960	Aars	alanyl-tRNA synthetase	NM_146217	234734	70895.4	-0.0025037	0.0390696	-0.0640831	0.948904	0.998804	-1.00174	No change
ENSMUSG00000023938	Aars2	alanyl-tRNA synthetase 2, mitochondrial	NM_001358000	224805	5574.56	-0.0328022	0.0501091	-0.654616	0.512715	0.991848	-1.023	No change
ENSMUSG00000075528	Aarsd1	alanyl-tRNA synthetase domain containing 1	NM_144829	69684	126.754	-0.0545793	0.223429	-0.244281	0.807014	0.998465	-1.03856	No change
ENSMUSG00000055923	Aasdh	aminoadipate-semialdehyde dehydrogenase	NM_001377004	231326	2872.14	-0.116493	0.0623986	-1.86691	0.0619141	0.818935	-1.0841	No change
ENSMUSG00000025894	Aasdhppt	aminoadipate-semialdehyde dehydrogenase-phosphopantetheinyl transferase	NM_001326359	67618	8463.02	0.0260825	0.0415845	0.627218	0.530516	0.991848	1.01824	No change
ENSMUSG00000029695	Aass	aminoadipate-semialdehyde synthase	NM_013930	30956	1.01765	-3.479	2.94425	-1.18163	0.237354	1	-11.1502	No change
ENSMUSG00000018697	Aatf	apoptosis antagonizing transcription factor	NM_019816	56321	11363.3	0.0137967	0.0445771	0.309501	0.75694	0.996351	1.00961	No change
ENSMUSG00000025375	Aatk	apoptosis-associated tyrosine kinase	NM_001198785	11302	18.2921	-0.364721	0.668011	-0.54598	0.58508	1	-1.28763	No change
ENSMUSG00000057191	AB124611	cDNA sequence AB124611	NM_001198794	382062	11.5493	-0.021561	0.74508	-0.0289379	0.976914	1	-1.01506	No change
ENSMUSG00000057880	Abat	4-aminobutyrate aminotransferase	NM_001170978	268860	24.9023	-0.358682	0.565258	-0.634545	0.525725	0.991848	-1.28225	No change
ENSMUSG00000015243	Abca1	ATP-binding cassette, sub-family A (ABC1), member 1	NM_013454	11303	59.2848	-0.339885	0.349289	-0.973078	0.330514	0.991848	-1.26566	No change
ENSMUSG00000050296	Abca12	ATP-binding cassette, sub-family A (ABC1), member 12	NM_175210	74591	8.09461	-1.32233	1.1452	-1.15467	0.248225	1	-2.50071	No change
ENSMUSG00000004668	Abca13	ATP-binding cassette, sub-family A (ABC1), member 13	NM_178259	268379	15.8848	-0.0159804	0.648843	-0.024629	0.980351	1	-1.01114	No change
ENSMUSG00000062017	Abca14	ATP-binding cassette, sub-family A (ABC1), member 14	NM_026458	67928	0.336357	-1.88262	4.03712	-0.466328	0.640981	1	-3.68745	No change
ENSMUSG00000054746	Abca15	ATP-binding cassette, sub-family A (ABC1), member 15	NM_177213	320631	0	0	NA	NA	1	1	1	No change
ENSMUSG00000051900	Abca16	ATP-binding cassette, sub-family A (ABC1), member 16	NM_001278943	233810	1.01593	0.989202	3.00947	0.328696	0.742385	1	1.98509	No change
ENSMUSG00000035435	Abca17	ATP-binding cassette, sub-family A (ABC1), member 17	NM_001031621	381072	15.9331	-0.725871	0.680343	-1.06692	0.286008	1	-1.6539	No change
ENSMUSG00000026944	Abca2	ATP-binding cassette, sub-family A (ABC1), member 2	NM_001368624	11305	11455.4	0.00476225	0.0619989	0.0768118	0.938773	0.998804	1.00331	No change
ENSMUSG00000024130	Abca3	ATP-binding cassette, sub-family A (ABC1), member 3	NM_001039581	27410	31357.9	0.00104901	0.0448646	0.0233817	0.981346	0.99944	1.00073	No change
ENSMUSG00000028125	Abca4	ATP-binding cassette, sub-family A (ABC1), member 4	NM_007378	11304	123.815	-0.286628	0.252338	-1.13589	0.256003	0.983568	-1.21979	No change
ENSMUSG00000018800	Abca5	ATP-binding cassette, sub-family A (ABC1), member 5	NM_147219	217265	371.43	-0.233119	0.160063	-1.45642	0.145278	0.927154	-1.17537	No change
ENSMUSG00000044749	Abca6	ATP-binding cassette, sub-family A (ABC1), member 6	NM_001166556	76184	0	0	NA	NA	1	1	1	No change
ENSMUSG00000035722	Abca7	ATP-binding cassette, sub-family A (ABC1), member 7	NM_001347081	27403	16947.7	-0.016632	0.0435321	-0.382063	0.702415	0.996351	-1.0116	No change
ENSMUSG00000041828	Abca8a	ATP-binding cassette, sub-family A (ABC1), member 8a	NM_153145	217258	0.677196	0.0130566	3.51539	0.00371413	0.997037	1	1.00909	No change
ENSMUSG00000020620	Abca8b	ATP-binding cassette, sub-family A (ABC1), member 8b	NM_001362749	27404	10.4157	1.80318	0.899393	2.00489	0.0449748	1	3.4899	No change
ENSMUSG00000041797	Abca9	ATP-binding cassette, sub-family A (ABC1), member 9	NM_147220	217262	1.01292	3.4542	3.26131	1.05914	0.289534	1	10.9602	No change
ENSMUSG00000031974	Abcb10	ATP-binding cassette, sub-family B (MDR/TAP), member 10	NM_019552	56199	7169.88	0.111876	0.0465143	2.40519	0.0161639	0.618363	1.08063	No change
ENSMUSG00000027048	Abcb11	ATP-binding cassette, sub-family B (MDR/TAP), member 11	NM_001363492	27413	15.1967	-0.771481	0.666067	-1.15826	0.246756	1	-1.70702	No change
ENSMUSG00000040584	Abcb1a	ATP-binding cassette, sub-family B (MDR/TAP), member 1A	NM_011076	18671	1820.84	0.0579631	0.0687236	0.843423	0.398992	0.991848	1.04099	No change
ENSMUSG00000028970	Abcb1b	ATP-binding cassette, sub-family B (MDR/TAP), member 1B	NM_011075	18669	14544.2	0.0144152	0.0453552	0.317828	0.750615	0.996351	1.01004	No change
ENSMUSG00000042476	Abcb4	ATP-binding cassette, sub-family B (MDR/TAP), member 4	NM_008830	18670	46.1378	0.576504	0.460337	1.25235	0.210442	0.976214	1.49123	No change
ENSMUSG00000072791	Abcb5	ATP-binding cassette, sub-family B (MDR/TAP), member 5	NM_029961	77706	0	0	NA	NA	1	1	1	No change
ENSMUSG00000026198	Abcb6	ATP-binding cassette, sub-family B (MDR/TAP), member 6	NM_023732	74104	79.8372	-0.145641	0.297705	-0.489211	0.624692	0.993647	-1.10622	No change
ENSMUSG00000031333	Abcb7	ATP-binding cassette, sub-family B (MDR/TAP), member 7	NM_009592	11306	15112	0.0183011	0.0433167	0.422495	0.672664	0.996351	1.01277	No change
ENSMUSG00000028973	Abcb8	ATP-binding cassette, sub-family B (MDR/TAP), member 8	NM_029020	74610	11829.4	-0.00346947	0.0397451	-0.0872931	0.930439	0.998513	-1.00241	No change
ENSMUSG00000029408	Abcb9	ATP-binding cassette, sub-family B (MDR/TAP), member 9	NM_019875	56325	402.584	0.183917	0.132985	1.38298	0.16667	0.946845	1.13596	No change
ENSMUSG00000023088	Abcc1	ATP-binding cassette, sub-family C (CFTR/MRP), member 1	NM_008576	17250	29018	0.0129956	0.0450136	0.288705	0.772807	0.998465	1.00905	No change
ENSMUSG00000032842	Abcc10	ATP-binding cassette, sub-family C (CFTR/MRP), member 10	NM_001347396	224814	1852.02	-0.00648336	0.0690782	-0.0938554	0.925224	0.998465	-1.0045	No change
ENSMUSG00000036872	Abcc12	ATP-binding cassette, sub-family C (CFTR/MRP), member 12	NM_172912	244562	0.681677	2.88166	3.79336	0.759661	0.447457	1	7.36999	No change
ENSMUSG00000025194	Abcc2	ATP-binding cassette, sub-family C (CFTR/MRP), member 2	NM_013806	12780	10.9445	0.691956	0.747702	0.925444	0.354735	1	1.61547	No change
ENSMUSG00000020865	Abcc3	ATP-binding cassette, sub-family C (CFTR/MRP), member 3	NM_001363187	76408	27085.7	0.0593948	0.0548743	1.08238	0.279084	0.989831	1.04203	No change
ENSMUSG00000032849	Abcc4	ATP-binding cassette, sub-family C (CFTR/MRP), member 4	NM_001033336	239273	90977.2	-0.00472403	0.0341493	-0.138335	0.889976	0.998465	-1.00328	No change
ENSMUSG00000022822	Abcc5	ATP-binding cassette, sub-family C (CFTR/MRP), member 5	NM_013790	27416	12471.2	-0.0138414	0.0492193	-0.281219	0.778542	0.998465	-1.00964	No change
ENSMUSG00000030834	Abcc6	ATP-binding cassette, sub-family C (CFTR/MRP), member 6	NM_018795	27421	1.35401	-3.89131	2.64638	-1.47043	0.141445	1	-14.8389	No change
ENSMUSG00000040136	Abcc8	ATP-binding cassette, sub-family C (CFTR/MRP), member 8	NM_001357538	20927	3.94329	-1.01854	1.51487	-0.672356	0.501357	1	-2.02586	No change
ENSMUSG00000030249	Abcc9	ATP-binding cassette, sub-family C (CFTR/MRP), member 9	NM_001044720	20928	3.52845	2.0756	1.81901	1.14106	0.253845	1	4.21521	No change
ENSMUSG00000031378	Abcd1	ATP-binding cassette, sub-family D (ALD), member 1	NM_007435	11666	1746.93	0.0946582	0.072718	1.30172	0.193013	0.965306	1.06781	No change
ENSMUSG00000055782	Abcd2	ATP-binding cassette, sub-family D (ALD), member 2	NM_001358967	26874	0	0	NA	NA	1	1	1	No change
ENSMUSG00000028127	Abcd3	ATP-binding cassette, sub-family D (ALD), member 3	NM_001355756	19299	14064.3	-0.0122282	0.0374964	-0.326117	0.744336	0.996351	-1.00851	No change
ENSMUSG00000021240	Abcd4	ATP-binding cassette, sub-family D (ALD), member 4	NM_008992	19300	3292.36	-0.0312305	0.0556902	-0.560789	0.574942	0.991848	-1.02188	No change
ENSMUSG00000058355	Abce1	ATP-binding cassette, sub-family E (OABP), member 1	NM_015751	24015	50754.9	0.0063096	0.0391224	0.161278	0.871874	0.998465	1.00438	No change
ENSMUSG00000038762	Abcf1	ATP-binding cassette, sub-family F (GCN20), member 1	NM_013854	224742	36404.2	-0.00907468	0.0326398	-0.278025	0.780993	0.998465	-1.00631	No change
ENSMUSG00000028953	Abcf2	ATP-binding cassette, sub-family F (GCN20), member 2	NM_001190443	27407	29380.1	-0.0300282	0.0380761	-0.788636	0.430325	0.991848	-1.02103	No change
ENSMUSG00000003234	Abcf3	ATP-binding cassette, sub-family F (GCN20), member 3	NM_013852	27406	9010.57	-0.00170341	0.0442312	-0.0385116	0.96928	0.999207	-1.00118	No change
ENSMUSG00000024030	Abcg1	ATP binding cassette subfamily G member 1	NM_009593	11307	169.939	-0.717278	0.224417	-3.19619	0.00139257	0.218113	-1.64408	No change
ENSMUSG00000029802	Abcg2	ATP binding cassette subfamily G member 2 (Junior blood group)	NM_001355477	26357	9306	0.0841261	0.0509916	1.6498	0.0989833	0.881818	1.06005	No change
ENSMUSG00000029299	Abcg3	ATP binding cassette subfamily G member 3	NM_030239	27405	0.662828	-2.86352	3.46799	-0.825701	0.408974	1	-7.27791	No change
ENSMUSG00000032131	Abcg4	ATP binding cassette subfamily G member 4	NM_138955	192663	7.46425	-1.31473	0.939588	-1.39927	0.161734	1	-2.48756	No change
ENSMUSG00000040505	Abcg5	ATP binding cassette subfamily G member 5	NM_031884	27409	0.340838	1.87931	4.03434	0.465828	0.641339	1	3.67899	No change
ENSMUSG00000024254	Abcg8	ATP binding cassette subfamily G member 8	NM_001286005	67470	3.19539	-0.154922	1.70459	-0.0908849	0.927584	1	-1.11336	No change
ENSMUSG00000006638	Abhd1	abhydrolase domain containing 1	NM_021304	57742	188.296	0.210864	0.233606	0.902645	0.366714	0.991848	1.15738	No change
ENSMUSG00000033157	Abhd10	abhydrolase domain containing 10	NM_001272070	213012	1683.26	-0.0626616	0.0745715	-0.840289	0.400747	0.991848	-1.04439	No change
ENSMUSG00000040532	Abhd11	abhydrolase domain containing 11	NM_001190437	68758	4636.15	0.00662568	0.0598627	0.110681	0.911869	0.998465	1.0046	No change
ENSMUSG00000085042	Abhd11os	abhydrolase domain containing 11, opposite strand	NR_026688	69812	223.122	0.249867	0.169395	1.47505	0.140198	0.926522	1.1891	No change
ENSMUSG00000032046	Abhd12	abhydrolase domain containing 12	NM_001356549	76192	11519.1	0.0561401	0.0527001	1.06528	0.286751	0.991742	1.03968	No change
ENSMUSG00000090121	Abhd12b	abhydrolase domain containing 12B	NM_001195033	100504285	1.02252	3.46682	3.25053	1.06654	0.28618	1	11.0565	No change
ENSMUSG00000040396	Abhd13	abhydrolase domain containing 13	NM_001081119	68904	11185.3	0.0619593	0.0462294	1.34026	0.180162	0.950588	1.04388	No change
ENSMUSG00000042210	Abhd14a	abhydrolase domain containing 14A	NM_001110271	68644	1124.83	-0.0900015	0.0804721	-1.11842	0.263388	0.983568	-1.06437	No change
ENSMUSG00000042073	Abhd14b	abhydrolase domain containing 14b	NM_029631	76491	1739.28	0.100866	0.0806364	1.25088	0.210979	0.976214	1.07242	No change
ENSMUSG00000000686	Abhd15	abhydrolase domain containing 15	NM_026185	67477	18.8779	0.554827	0.635055	0.873668	0.382299	1	1.46899	No change
ENSMUSG00000007036	Abhd16a	abhydrolase domain containing 16A	NM_178592	193742	6376.98	0.0115593	0.0458618	0.252046	0.801006	0.998465	1.00804	No change
ENSMUSG00000055882	Abhd16b	abhydrolase domain containing 16B	NM_183181	241850	5.15916	-1.27623	1.30761	-0.976003	0.329063	1	-2.42205	No change
ENSMUSG00000003346	Abhd17a	abhydrolase domain containing 17A	NM_145421	216169	20252.9	0.0888215	0.107996	0.822454	0.410818	0.991848	1.0635	No change
ENSMUSG00000047368	Abhd17b	abhydrolase domain containing 17B	NM_146096	226016	4499.1	0.0854044	0.0510123	1.67419	0.0940932	0.880145	1.06099	No change
ENSMUSG00000038459	Abhd17c	abhydrolase domain containing 17C	NM_133722	70178	10451	0.0530604	0.0477215	1.11188	0.266192	0.983568	1.03746	No change
ENSMUSG00000037818	Abhd18	abhydrolase domain containing 18	NM_001377110	269423	242.451	-0.317725	0.175804	-1.80727	0.0707199	0.841883	-1.24636	No change
ENSMUSG00000039202	Abhd2	abhydrolase domain containing 2	NM_018811	54608	38084.7	-0.0290066	0.0471445	-0.61527	0.538377	0.991848	-1.02031	No change
ENSMUSG00000002475	Abhd3	abhydrolase domain containing 3	NM_134130	106861	177.449	-0.279758	0.199569	-1.40181	0.160971	0.942403	-1.21399	No change
ENSMUSG00000040997	Abhd4	abhydrolase domain containing 4	NM_001205181	105501	18938.5	0.0324023	0.0361912	0.895308	0.370622	0.991848	1.02271	No change
ENSMUSG00000032540	Abhd5	abhydrolase domain containing 5	NM_001359207	67469	2886.43	0.0394877	0.0575229	0.686469	0.492417	0.991848	1.02775	No change
ENSMUSG00000025277	Abhd6	abhydrolase domain containing 6	NM_001331064	66082	4009.9	-0.0352978	0.0537256	-0.657001	0.51118	0.991848	-1.02477	No change
ENSMUSG00000007950	Abhd8	abhydrolase domain containing 8	NM_022419	64296	6086.04	0.160266	0.0589765	2.71745	0.00657869	0.456707	1.11749	No change
ENSMUSG00000058835	Abi1	abl interactor 1	NM_001077190	11308	26387.9	0.0122094	0.0373397	0.326982	0.743682	0.996351	1.0085	No change
ENSMUSG00000026782	Abi2	abl interactor 2	NM_001198570	329165	2755.37	0.0575198	0.0622582	0.92389	0.355543	0.991848	1.04068	No change
ENSMUSG00000018381	Abi3	ABI family member 3	NM_001163464	66610	0.672715	-2.88305	3.81191	-0.756326	0.449454	1	-7.37706	No change
ENSMUSG00000035258	Abi3bp	ABI family member 3 binding protein	NM_001014399	320712	16.615	-0.0574682	0.654612	-0.0877897	0.930044	1	-1.04064	No change
ENSMUSG00000038827	Abitram	actin binding transcription modulator	NM_001081420	230234	1989.18	0.0571788	0.06521	0.876841	0.380573	0.991848	1.04043	No change
ENSMUSG00000026842	Abl1	c-abl oncogene 1, non-receptor tyrosine kinase	NM_001112703	11350	24407	-0.0432794	0.0447371	-0.967418	0.333335	0.991848	-1.03045	No change
ENSMUSG00000026596	Abl2	v-abl Abelson murine leukemia viral oncogene 2 (arg, Abelson-related gene)	NM_001136104	11352	21397.3	0.017818	0.0642325	0.277398	0.781474	0.998465	1.01243	No change
ENSMUSG00000025085	Ablim1	actin-binding LIM protein 1	NM_001103177	226251	39882.1	-0.0636602	0.050277	-1.26619	0.205445	0.97446	-1.04511	No change
ENSMUSG00000029095	Ablim2	actin-binding LIM protein 2	NM_001177696	231148	98.2626	-0.0778457	0.290063	-0.268376	0.78841	0.998465	-1.05544	No change
ENSMUSG00000032735	Ablim3	actin binding LIM protein family, member 3	NM_001164491	319713	114.775	-0.00344818	0.271976	-0.0126782	0.989884	0.99944	-1.00239	No change
ENSMUSG00000015787	Abo	ABO blood group (transferase A, alpha 1-3-N-acetylgalactosaminyltransferase, transferase B, alpha 1-3-galactosyltransferase)	NM_001290444	80908	9.06874	0.544665	1.0778	0.50535	0.613313	1	1.45868	No change
ENSMUSG00000017631	Abr	active BCR-related gene	NM_001291186	109934	7629.98	-0.0517018	0.0485238	-1.0655	0.286652	0.991742	-1.03649	No change
ENSMUSG00000042895	Abra	actin-binding Rho activating protein	NM_175456	223513	7.1121	0.173911	1.0855	0.160213	0.872714	1	1.12811	No change
ENSMUSG00000078453	Abracl	ABRA C-terminal like	NM_001359559	73112	6693.05	-0.0171023	0.0460931	-0.371038	0.710609	0.996351	-1.01192	No change
ENSMUSG00000035234	Abraxas1	BRCA1 A complex subunit	NM_172405	70681	2353.34	-0.120522	0.0667956	-1.80434	0.0711785	0.841916	-1.08713	No change
ENSMUSG00000030965	Abraxas2	BRISC complex subunit	NM_198017	109359	7367.35	0.0151826	0.0433988	0.349838	0.72646	0.996351	1.01058	No change
ENSMUSG00000036376	Abt1	activator of basal transcription 1	NM_013924	30946	6168.03	0.014341	0.0463548	0.309375	0.757036	0.996351	1.00999	No change
ENSMUSG00000030083	Abtb1	ankyrin repeat and BTB (POZ) domain containing 1	NM_001362152	80283	2550.67	0.0430484	0.0680947	0.632184	0.527267	0.991848	1.03029	No change
ENSMUSG00000032724	Abtb2	ankyrin repeat and BTB (POZ) domain containing 2	NM_178890	99382	1281.75	-0.348564	0.115909	-3.00721	0.00263661	0.304738	-1.27329	No change
ENSMUSG00000036138	Acaa1a	acetyl-Coenzyme A acyltransferase 1A	NM_001357516	113868	4037.94	0.138372	0.0639474	2.16384	0.0304767	0.72537	1.10066	No change
ENSMUSG00000010651	Acaa1b	acetyl-Coenzyme A acyltransferase 1B	NM_146230	235674	194.657	-0.0902044	0.184286	-0.489479	0.624502	0.993647	-1.06452	No change
ENSMUSG00000036880	Acaa2	acetyl-Coenzyme A acyltransferase 2 (mitochondrial 3-oxoacyl-Coenzyme A thiolase)	NM_177470	52538	9958.49	0.0654263	0.042065	1.55536	0.11986	0.908516	1.04639	No change
ENSMUSG00000020532	Acaca	acetyl-Coenzyme A carboxylase alpha	NM_133360	107476	20921.1	-0.0646244	0.0628209	-1.02871	0.303617	0.991742	-1.04581	No change
ENSMUSG00000042010	Acacb	acetyl-Coenzyme A carboxylase beta	NM_133904	100705	128.429	0.418342	0.23506	1.77972	0.0751211	0.846695	1.33639	No change
ENSMUSG00000029456	Acad10	acyl-Coenzyme A dehydrogenase family, member 10	NM_028037	71985	1536.39	-0.0356671	0.0780038	-0.457248	0.647493	0.995428	-1.02503	No change
ENSMUSG00000090150	Acad11	acyl-Coenzyme A dehydrogenase family, member 11	NM_175324	102632	1985.77	0.0102876	0.0669697	0.153616	0.877913	0.998465	1.00716	No change
ENSMUSG00000042647	Acad12	acyl-Coenzyme A dehydrogenase family, member 12	NM_178799	338350	608.423	-0.102444	0.118505	-0.86447	0.38733	0.991848	-1.07359	No change
ENSMUSG00000031969	Acad8	acyl-Coenzyme A dehydrogenase family, member 8	NM_025862	66948	2859.58	-0.0656883	0.0580533	-1.13152	0.257837	0.983568	-1.04658	No change
ENSMUSG00000027710	Acad9	acyl-Coenzyme A dehydrogenase family, member 9	NM_172678	229211	6771.84	0.054615	0.0527447	1.03546	0.300455	0.991742	1.03858	No change
ENSMUSG00000026003	Acadl	acyl-Coenzyme A dehydrogenase, long-chain	NM_007381	11363	35690.5	0.0278592	0.0407207	0.684151	0.49388	0.991848	1.0195	No change
ENSMUSG00000062908	Acadm	acyl-Coenzyme A dehydrogenase, medium chain	NM_007382	11364	8043.5	0.0640016	0.0453895	1.41005	0.158524	0.941582	1.04536	No change
ENSMUSG00000029545	Acads	acyl-Coenzyme A dehydrogenase, short chain	NM_007383	11409	9295.13	-0.0206007	0.0476578	-0.432262	0.665551	0.996343	-1.01438	No change
ENSMUSG00000030861	Acadsb	acyl-Coenzyme A dehydrogenase, short/branched chain	NM_025826	66885	7014.42	-0.0675951	0.067183	-1.00613	0.314351	0.991742	-1.04797	No change
ENSMUSG00000018574	Acadvl	acyl-Coenzyme A dehydrogenase, very long chain	NM_017366	11370	9380.01	-0.0148794	0.0415894	-0.357768	0.720517	0.996351	-1.01037	No change
ENSMUSG00000030607	Acan	aggrecan	NM_001361500	11595	434.087	-0.122596	0.144944	-0.84582	0.397653	0.991848	-1.08869	No change
ENSMUSG00000001588	Acap1	ArfGAP with coiled-coil, ankyrin repeat and PH domains 1	NM_153788	216859	131.189	-0.112994	0.251153	-0.449902	0.652781	0.995761	-1.08147	No change
ENSMUSG00000049076	Acap2	ArfGAP with coiled-coil, ankyrin repeat and PH domains 2	NM_030138	78618	14909.8	-0.0136119	0.0457868	-0.297288	0.766247	0.997221	-1.00948	No change
ENSMUSG00000029033	Acap3	ArfGAP with coiled-coil, ankyrin repeat and PH domains 3	NM_207223	140500	3198.29	-0.0388246	0.0575309	-0.674848	0.499772	0.991848	-1.02728	No change
ENSMUSG00000032047	Acat1	acetyl-Coenzyme A acetyltransferase 1	NM_144784	110446	7348.39	-0.031426	0.0468039	-0.671439	0.501941	0.991848	-1.02202	No change
ENSMUSG00000023832	Acat2	acetyl-Coenzyme A acetyltransferase 2	NM_009338	110460	21307.9	0.0504043	0.0440249	1.1449	0.252249	0.983568	1.03556	No change
ENSMUSG00000062480	Acat3	acetyl-Coenzyme A acetyltransferase 3	NM_153151	224530	210.18	0.185476	0.190584	0.973198	0.330455	0.991848	1.13719	No change
ENSMUSG00000026499	Acbd3	acyl-Coenzyme A binding domain containing 3	NM_133225	170760	15007.4	0.00299616	0.0412468	0.0726398	0.942093	0.998804	1.00208	No change
ENSMUSG00000056938	Acbd4	acyl-Coenzyme A binding domain containing 4	NM_001081495	67131	3146.9	-0.0287723	0.067419	-0.426768	0.669548	0.996351	-1.02014	No change
ENSMUSG00000026781	Acbd5	acyl-Coenzyme A binding domain containing 5	NM_001102436	74159	14705.5	0.0212485	0.041105	0.51693	0.605205	0.993647	1.01484	No change
ENSMUSG00000033701	Acbd6	acyl-Coenzyme A binding domain containing 6	NM_001145781	72482	6100.32	-0.00420945	0.0592649	-0.0710277	0.943376	0.998804	-1.00292	No change
ENSMUSG00000026644	Acbd7	acyl-Coenzyme A binding domain containing 7	NM_030063	78245	6.82623	-1.85507	1.05707	-1.75491	0.0792749	1	-3.61769	No change
ENSMUSG00000040272	Accs	1-aminocyclopropane-1-carboxylate synthase (non-functional)	NM_001290782	329470	1336.12	-0.142573	0.0878875	-1.62222	0.104757	0.886797	-1.10387	No change
ENSMUSG00000075023	Accsl	1-aminocyclopropane-1-carboxylate synthase (non-functional)-like	NM_001033452	381411	0.639761	-0.0524584	3.5931	-0.0145997	0.988352	1	-1.03703	No change
ENSMUSG00000038000	Acd	adrenocortical dysplasia	NM_001012638	497652	4284.37	0.0212223	0.056544	0.375324	0.707419	0.996351	1.01482	No change
ENSMUSG00000020681	Ace	angiotensin I converting enzyme (peptidyl-dipeptidase A) 1	NM_001281819	11421	1452.17	0.0402957	0.0744092	0.541543	0.588134	0.993647	1.02832	No change
ENSMUSG00000015405	Ace2	angiotensin I converting enzyme (peptidyl-dipeptidase A) 2	NM_001130513	70008	0.678286	-0.0135179	3.51322	-0.00384771	0.99693	1	-1.00941	No change
ENSMUSG00000101605	Ace3	angiotensin I converting enzyme (peptidyl-dipeptidase A) 3	NM_001101453	217246	0	0	NA	NA	1	1	1	No change
ENSMUSG00000045019	Acer1	alkaline ceramidase 1	NM_175731	171168	0.681677	2.88166	3.79336	0.759661	0.447457	1	7.36999	No change
ENSMUSG00000038007	Acer2	alkaline ceramidase 2	NM_001290541	230379	116.625	0.266023	0.271597	0.979477	0.327345	0.991848	1.20249	No change
ENSMUSG00000030760	Acer3	alkaline ceramidase 3	NM_001360615	66190	4556.17	-0.0225165	0.0512099	-0.439691	0.660161	0.996101	-1.01573	No change
ENSMUSG00000023328	Ache	acetylcholinesterase	NM_001290010	11423	44.5175	0.451883	0.438932	1.02951	0.303242	0.991742	1.36782	No change
ENSMUSG00000022185	Acin1	apoptotic chromatin condensation inducer 1	NM_001085472	56215	42797.1	-0.0313967	0.040183	-0.781343	0.434601	0.991848	-1.022	No change
ENSMUSG00000037872	Ackr1	atypical chemokine receptor 1 (Duffy blood group)	NM_010045	13349	0.675281	2.8691	3.80709	0.753621	0.451077	1	7.30611	No change
ENSMUSG00000044534	Ackr2	atypical chemokine receptor 2	NM_001276719	59289	2.50633	-2.69813	1.90059	-1.41963	0.155716	1	-6.48962	No change
ENSMUSG00000044337	Ackr3	atypical chemokine receptor 3	NM_001271607	12778	136.413	-0.0326187	0.250202	-0.130369	0.896274	0.998465	-1.02287	No change
ENSMUSG00000079355	Ackr4	atypical chemokine receptor 4	NM_145700	252837	10.1273	-0.648426	0.774268	-0.83747	0.402328	1	-1.56746	No change
ENSMUSG00000020917	Acly	ATP citrate lyase	NM_001199296	104112	103670	0.000897036	0.0377362	0.0237712	0.981035	0.99944	1.00062	No change
ENSMUSG00000026348	Acmsd	amino carboxymuconate semialdehyde decarboxylase	NM_001033041	266645	7.037	-0.160214	1.08261	-0.14799	0.882351	1	-1.11745	No change
ENSMUSG00000070985	Acnat1	acyl-coenzyme A amino acid N-acyltransferase 1	NM_001164565	230161	177.613	0.30327	0.220471	1.37555	0.16896	0.946845	1.23394	No change
ENSMUSG00000060317	Acnat2	acyl-coenzyme A amino acid N-acyltransferase 2	NM_001356289	209186	1.98156	0.463515	1.67971	0.27595	0.782587	1	1.3789	No change
ENSMUSG00000028405	Aco1	aconitase 1	NM_007386	11428	11243.5	-0.00216108	0.0407408	-0.0530446	0.957696	0.998859	-1.0015	No change
ENSMUSG00000022477	Aco2	aconitase 2, mitochondrial	NM_080633	11429	41772.1	0.00333693	0.0334674	0.0997069	0.920577	0.998465	1.00232	No change
ENSMUSG00000022126	Acod1	aconitate decarboxylase 1	NM_008392	16365	7.60333	-0.671053	0.933434	-0.718908	0.472198	1	-1.59223	No change
ENSMUSG00000072949	Acot1	acyl-CoA thioesterase 1	NM_012006	26897	137.027	-0.414426	0.233358	-1.77593	0.0757452	0.848079	-1.33277	No change
ENSMUSG00000047565	Acot10	acyl-CoA thioesterase 10	NM_022816	64833	31.8013	0.357772	0.484983	0.737699	0.460697	0.991848	1.28145	No change
ENSMUSG00000034853	Acot11	acyl-CoA thioesterase 11	NM_001347159	329910	20.7264	0.338488	0.570355	0.593469	0.552867	1	1.26443	No change
ENSMUSG00000021620	Acot12	acyl-CoA thioesterase 12	NM_028790	74156	2.25894	-1.36945	2.26819	-0.603763	0.546001	1	-2.58372	No change
ENSMUSG00000006717	Acot13	acyl-CoA thioesterase 13	NM_025790	66834	3218.68	-0.0226464	0.0563424	-0.401942	0.687726	0.996351	-1.01582	No change
ENSMUSG00000021226	Acot2	acyl-CoA thioesterase 2	NM_134188	171210	956.744	-0.00105275	0.0887702	-0.0118593	0.990538	0.99944	-1.00073	No change
ENSMUSG00000021228	Acot3	acyl-CoA thioesterase 3	NM_001346701	171281	1.17359	-1.31643	2.63366	-0.49985	0.61718	1	-2.4905	No change
ENSMUSG00000052392	Acot4	acyl-CoA thioesterase 4	NM_134247	171282	7.1401	-1.08256	0.971586	-1.11422	0.265186	1	-2.11779	No change
ENSMUSG00000042540	Acot5	acyl-CoA thioesterase 5	NM_001347417	217698	67.6459	0.0826323	0.35872	0.230353	0.817817	0.998465	1.05895	No change
ENSMUSG00000043487	Acot6	acyl-CoA thioesterase 6	NM_172580	217700	21.692	-0.200841	0.631563	-0.318005	0.750481	0.996351	-1.14937	No change
ENSMUSG00000028937	Acot7	acyl-CoA thioesterase 7	NM_001146057	70025	18979.6	-0.0337303	0.0383953	-0.878501	0.379672	0.991848	-1.02366	No change
ENSMUSG00000017307	Acot8	acyl-CoA thioesterase 8	NM_001362756	170789	2278.29	0.0601278	0.0667478	0.900821	0.367684	0.991848	1.04256	No change
ENSMUSG00000025287	Acot9	acyl-CoA thioesterase 9	NM_001313718	56360	12697.9	0.030441	0.0391791	0.776969	0.437177	0.991848	1.02132	No change
ENSMUSG00000020777	Acox1	acyl-Coenzyme A oxidase 1, palmitoyl	NM_001271898	11430	15258.8	0.0325708	0.0422158	0.771531	0.440392	0.991848	1.02283	No change
ENSMUSG00000021751	Acox2	acyl-Coenzyme A oxidase 2, branched chain	NM_001161667	93732	284.733	0.0254422	0.167703	0.15171	0.879416	0.998465	1.01779	No change
ENSMUSG00000029098	Acox3	acyl-Coenzyme A oxidase 3, pristanoyl	NM_001357018	80911	3630.15	-0.0314547	0.0545783	-0.576321	0.564398	0.991848	-1.02204	No change
ENSMUSG00000027380	Acoxl	acyl-Coenzyme A oxidase-like	NM_028765	74121	17.4715	0.227684	0.596377	0.381778	0.702626	1	1.17095	No change
ENSMUSG00000044573	Acp1	acid phosphatase 1, soluble	NM_001110239	11431	11057.5	0.0418868	0.0454169	0.922273	0.356386	0.991848	1.02946	No change
ENSMUSG00000002103	Acp2	acid phosphatase 2, lysosomal	NM_001357067	11432	5831.46	-0.0879933	0.0516213	-1.70459	0.08827	0.878995	-1.06289	No change
ENSMUSG00000012777	Acp4	acid phosphatase 4	NM_001195034	100503991	2.16427	-0.703023	1.7627	-0.398833	0.690016	1	-1.62791	No change
ENSMUSG00000001348	Acp5	acid phosphatase 5, tartrate resistant	NM_001102404	11433	358.51	-0.558071	0.151917	-3.67354	0.000239217	0.0728916	-1.4723	No change
ENSMUSG00000028093	Acp6	acid phosphatase 6, lysophosphatidic	NM_019800	66659	7373.9	0.0409954	0.0428693	0.956289	0.338926	0.991848	1.02882	No change
ENSMUSG00000037469	Acp7	acid phosphatase 7, tartrate resistant	NM_175319	101744	180.48	-0.288176	0.212801	-1.35421	0.17567	0.948621	-1.2211	No change
ENSMUSG00000032561	Acpp	acid phosphatase, prostate	NM_019807	56318	34.1312	0.395662	0.464369	0.85204	0.394192	0.991848	1.31555	No change
ENSMUSG00000022622	Acr	acrosin prepropeptide	NM_001205049	11434	0	0	NA	NA	1	1	1	No change
ENSMUSG00000072770	Acrbp	proacrosin binding protein	NM_001127340	54137	166.685	0.212224	0.200006	1.06109	0.28865	0.991742	1.15847	No change
ENSMUSG00000032110	Acrv1	acrosomal vesicle protein 1	NM_007391	11451	0.68129	-2.89992	3.79342	-0.764462	0.444592	1	-7.46386	No change
ENSMUSG00000032281	Acsbg1	acyl-CoA synthetase bubblegum family member 1	NM_053178	94180	4869.74	-0.144491	0.0578611	-2.49721	0.0125176	0.588625	-1.10534	No change
ENSMUSG00000024207	Acsbg2	acyl-CoA synthetase bubblegum family member 2	NM_001039114	328845	0.33764	1.86745	4.03538	0.46277	0.643529	1	3.64888	No change
ENSMUSG00000024209	Acsbg3	acyl-CoA synthetase bubblegum family member 3	NM_030141	78625	38.7426	0.470202	0.418001	1.12488	0.260639	0.983568	1.3853	No change
ENSMUSG00000076435	Acsf2	acyl-CoA synthetase family member 2	NM_153807	264895	1064.37	-0.0583173	0.0896197	-0.65072	0.515227	0.991848	-1.04125	No change
ENSMUSG00000015016	Acsf3	acyl-CoA synthetase family member 3	NM_144932	257633	4116.63	0.0268045	0.0527831	0.507823	0.611577	0.993647	1.01875	No change
ENSMUSG00000018796	Acsl1	acyl-CoA synthetase long-chain family member 1	NM_001302163	14081	2450.29	0.0180346	0.0641002	0.28135	0.778442	0.998465	1.01258	No change
ENSMUSG00000032883	Acsl3	acyl-CoA synthetase long-chain family member 3	NM_001033606	74205	11717.1	0.023104	0.0415301	0.556319	0.577993	0.992235	1.01614	No change
ENSMUSG00000031278	Acsl4	acyl-CoA synthetase long-chain family member 4	NM_001033600	50790	56559.9	0.0110142	0.0379674	0.290095	0.771744	0.998465	1.00766	No change
ENSMUSG00000024981	Acsl5	acyl-CoA synthetase long-chain family member 5	NM_027976	433256	50678.3	0.0649454	0.0413176	1.57186	0.115984	0.904068	1.04605	No change
ENSMUSG00000020333	Acsl6	acyl-CoA synthetase long-chain family member 6	NM_001033597	216739	25.1552	-0.252529	0.505414	-0.499648	0.617323	0.993647	-1.19129	No change
ENSMUSG00000033533	Acsm1	acyl-CoA synthetase medium-chain family member 1	NM_054094	117147	2.29215	1.26344	1.85512	0.681057	0.495836	1	2.40068	No change
ENSMUSG00000030945	Acsm2	acyl-CoA synthetase medium-chain family member 2	NM_001177977	233799	1.69312	0.583961	2.07272	0.281736	0.778146	1	1.49896	No change
ENSMUSG00000030935	Acsm3	acyl-CoA synthetase medium-chain family member 3	NM_016870	20216	73.5072	0.273513	0.300194	0.911121	0.362232	0.991848	1.20875	No change
ENSMUSG00000047026	Acsm4	acyl-CoA synthetase medium-chain family member 4	NM_178414	233801	3.72865	-0.818965	1.75868	-0.465672	0.641451	1	-1.76414	No change
ENSMUSG00000030972	Acsm5	acyl-CoA synthetase medium-chain family member 5	NM_178758	272428	0	0	NA	NA	1	1	1	No change
ENSMUSG00000027452	Acss1	acyl-CoA synthetase short-chain family member 1	NM_080575	68738	957.831	0.251705	0.109634	2.29587	0.0216833	0.674195	1.19061	No change
ENSMUSG00000027605	Acss2	acyl-CoA synthetase short-chain family member 2	NM_019811	60525	1330.13	0.0568555	0.0889883	0.638909	0.522882	0.991848	1.0402	No change
ENSMUSG00000086529	Acss2os	acyl-CoA synthetase short-chain family member 2, opposite strand	NR_040613	74945	1.01979	-3.48182	2.97439	-1.1706	0.241761	1	-11.172	No change
ENSMUSG00000035948	Acss3	acyl-CoA synthetase short-chain family member 3	NM_001142804	380660	303.681	0.0790626	0.160615	0.492249	0.622544	0.993647	1.05633	No change
ENSMUSG00000031972	Acta1	actin alpha 1, skeletal muscle	NM_001272041	11459	5508.92	-0.194614	0.24087	-0.807964	0.419111	0.991848	-1.14442	No change
ENSMUSG00000035783	Acta2	actin alpha 2, smooth muscle, aorta	NM_007392	11475	97.7073	-0.258635	0.293266	-0.881913	0.377824	0.991848	-1.19635	No change
ENSMUSG00000029580	Actb	actin, beta	NM_007393	11461	932556	-0.00360267	0.0382739	-0.0941286	0.925007	0.998465	-1.0025	No change
ENSMUSG00000055194	Actbl2	actin, beta-like 2	NM_175497	238880	0	0	NA	NA	1	1	1	No change
ENSMUSG00000068614	Actc1	actin, alpha, cardiac muscle 1	NM_009608	11464	0	0	NA	NA	1	1	1	No change
ENSMUSG00000031085	Acte1	actin, epsilon 1	NM_001369834	102636989	0.654128	2.82672	3.48587	0.810907	0.417419	1	7.09458	No change
ENSMUSG00000062825	Actg1	actin, gamma, cytoplasmic 1	NM_001313923	11465	577405	0.0299496	0.0316816	0.94533	0.34449	0.991848	1.02098	No change
ENSMUSG00000059430	Actg2	actin, gamma 2, smooth muscle, enteric	NM_009610	11468	1.68048	-4.2037	2.24415	-1.87318	0.0610434	1	-18.4264	No change
ENSMUSG00000074978	Actg-ps1	actin, gamma, pseudogene 1	NA	621269	1375.31	0.0745841	0.119793	0.622606	0.533543	0.991848	1.05306	No change
ENSMUSG00000078129	Actl10	actin-like 10	NM_001171640	70362	14.1907	-0.733899	0.732989	-1.00124	0.31671	1	-1.66313	No change
ENSMUSG00000066368	Actl11	actin-like 11	NM_026338	67722	0	0	NA	NA	1	1	1	No change
ENSMUSG00000027671	Actl6a	actin-like 6A	NM_019673	56456	18068.3	0.0106253	0.0390607	0.272019	0.785607	0.998465	1.00739	No change
ENSMUSG00000029712	Actl6b	actin-like 6B	NM_031404	83766	0	0	NA	NA	1	1	1	No change
ENSMUSG00000070979	Actl7a	actin-like 7a	NM_009611	11470	1.09651	3.57607	3.16552	1.1297	0.258604	1	11.9263	No change
ENSMUSG00000070980	Actl7b	actin-like 7b	NM_025271	11471	0	0	NA	NA	1	1	1	No change
ENSMUSG00000092519	Actl9	actin-like 9	NM_183282	69481	0	0	NA	NA	1	1	1	No change
ENSMUSG00000015143	Actn1	actinin, alpha 1	NM_001346669	109711	136435	-0.0446122	0.0426949	-1.04491	0.296066	0.991742	-1.03141	No change
ENSMUSG00000052374	Actn2	actinin alpha 2	NM_033268	11472	0	0	NA	NA	1	1	1	No change
ENSMUSG00000006457	Actn3	actinin alpha 3	NM_013456	11474	0.31329	1.77369	4.04387	0.438613	0.660942	1	3.41929	No change
ENSMUSG00000054808	Actn4	actinin alpha 4	NM_001360548	60595	238997	-0.0190708	0.0349901	-0.545034	0.58573	0.993647	-1.01331	No change
ENSMUSG00000021076	Actr10	ARP10 actin-related protein 10	NM_019785	56444	13949.3	-0.0192355	0.0387185	-0.496804	0.619328	0.993647	-1.01342	No change
ENSMUSG00000025228	Actr1a	ARP1 actin-related protein 1A, centractin alpha	NM_001365070	54130	39942.5	0.0138367	0.0356213	0.388438	0.697692	0.996351	1.00964	No change
ENSMUSG00000037351	Actr1b	ARP1 actin-related protein 1B, centractin beta	NM_146107	226977	32448.8	-0.0226892	0.0341372	-0.664648	0.506276	0.991848	-1.01585	No change
ENSMUSG00000020152	Actr2	ARP2 actin-related protein 2	NM_001362899	66713	148208	0.0160562	0.0368789	0.435377	0.663289	0.996343	1.01119	No change
ENSMUSG00000026341	Actr3	ARP3 actin-related protein 3	NM_001205385	74117	100717	0.0336087	0.0333872	1.00663	0.314111	0.991742	1.02357	No change
ENSMUSG00000056367	Actr3b	ARP3 actin-related protein 3B	NM_001004365	242894	17.5879	0.137161	0.605927	0.226366	0.820917	1	1.09974	No change
ENSMUSG00000082319	Actr3-ps	actin related protein 3, pseudogene	NA	667799	1101.49	0.150303	0.0864219	1.73917	0.0820043	0.86657	1.1098	No change
ENSMUSG00000037761	Actr5	ARP5 actin-related protein 5	NM_175419	109275	2831.59	-0.00344582	0.0623367	-0.0552776	0.955917	0.998804	-1.00239	No change
ENSMUSG00000019948	Actr6	ARP6 actin-related protein 6	NM_001359468	67019	2859.8	0.0711351	0.0653751	1.08811	0.276548	0.989831	1.05054	No change
ENSMUSG00000015971	Actr8	ARP8 actin-related protein 8	NM_027493	56249	7722.84	-0.00808928	0.0440815	-0.183507	0.8544	0.998465	-1.00562	No change
ENSMUSG00000046615	Actrt1	actin-related protein T1	NM_028514	73360	0	0	NA	NA	1	1	1	No change
ENSMUSG00000051276	Actrt2	actin-related protein T2	NM_028513	73353	0	0	NA	NA	1	1	1	No change
ENSMUSG00000037737	Actrt3	actin related protein T3	NM_029690	76652	0.639761	-0.0524584	3.5931	-0.0145997	0.988352	1	-1.03703	No change
ENSMUSG00000026836	Acvr1	activin A receptor, type 1	NM_001110204	11477	6240.19	-0.115435	0.0577286	-1.99962	0.0455413	0.781729	-1.0833	No change
ENSMUSG00000000532	Acvr1b	activin A receptor, type 1B	NM_007395	11479	10785.6	0.0454089	0.0407477	1.11439	0.265111	0.983568	1.03198	No change
ENSMUSG00000026834	Acvr1c	activin A receptor, type IC	NM_001033369	269275	0.662828	-2.86352	3.46799	-0.825701	0.408974	1	-7.27791	No change
ENSMUSG00000052155	Acvr2a	activin receptor IIA	NM_007396	11480	7765.25	0.041751	0.0445824	0.936492	0.34902	0.991848	1.02936	No change
ENSMUSG00000061393	Acvr2b	activin receptor IIB	NM_001313757	11481	341.11	-0.0728303	0.16399	-0.444114	0.65696	0.995939	-1.05178	No change
ENSMUSG00000000530	Acvrl1	activin A receptor, type II-like 1	NM_001277255	11482	77.872	0.194982	0.283924	0.686738	0.492248	0.991848	1.14471	No change
ENSMUSG00000023262	Acy1	aminoacylase 1	NM_001276442	109652	2069.72	-0.0622574	0.0651966	-0.954918	0.339619	0.991848	-1.0441	No change
ENSMUSG00000024866	Acy3	aspartoacylase (aminoacylase) 3	NM_001302479	71670	719.093	0.0196576	0.111155	0.176848	0.859628	0.998465	1.01372	No change
ENSMUSG00000008822	Acyp1	acylphosphatase 1, erythrocyte (common) type	NM_001364360	66204	867.86	0.0469673	0.0946539	0.4962	0.619753	0.993647	1.03309	No change
ENSMUSG00000060923	Acyp2	acylphosphatase 2, muscle type	NM_029344	75572	27.0362	-0.255944	0.529466	-0.4834	0.628812	0.993724	-1.19412	No change
ENSMUSG00000017697	Ada	adenosine deaminase	NM_001272052	11486	118.788	-0.639771	0.272096	-2.35127	0.0187095	0.647594	-1.55808	No change
ENSMUSG00000027719	Adad1	adenosine deaminase domain containing 1 (testis specific)	NM_009350	21744	0	0	NA	NA	1	1	1	No change
ENSMUSG00000024266	Adad2	adenosine deaminase domain containing 2	NM_029428	75773	0	0	NA	NA	1	1	1	No change
ENSMUSG00000027259	Adal	adenosine deaminase-like	NM_001290811	75894	1507.74	0.0244351	0.0730965	0.334286	0.738164	0.996351	1.01708	No change
ENSMUSG00000054693	Adam10	a disintegrin and metallopeptidase domain 10	NM_007399	11487	17996.1	-0.0427	0.0410568	-1.04002	0.29833	0.991742	-1.03004	No change
ENSMUSG00000020926	Adam11	a disintegrin and metallopeptidase domain 11	NM_001110778	11488	428.728	-0.17481	0.125436	-1.39362	0.163434	0.944507	-1.12882	No change
ENSMUSG00000054555	Adam12	a disintegrin and metallopeptidase domain 12 (meltrin alpha)	NM_007400	11489	26377.8	-0.126136	0.109356	-1.15344	0.248729	0.983568	-1.09137	No change
ENSMUSG00000028041	Adam15	a disintegrin and metallopeptidase domain 15 (metargidin)	NM_001037722	11490	6059.63	-0.00777408	0.044659	-0.174076	0.861806	0.998465	-1.0054	No change
ENSMUSG00000052593	Adam17	a disintegrin and metallopeptidase domain 17	NM_001277266	11491	14863.2	0.0244103	0.0392245	0.622324	0.533729	0.991848	1.01706	No change
ENSMUSG00000031552	Adam18	a disintegrin and metallopeptidase domain 18	NM_010084	13524	4.61887	0.602107	1.30857	0.460127	0.645425	1	1.51793	No change
ENSMUSG00000011256	Adam19	a disintegrin and metallopeptidase domain 19 (meltrin beta)	NM_001291890	11492	84.124	-0.0917065	0.291624	-0.314469	0.753165	0.996351	-1.06563	No change
ENSMUSG00000072647	Adam1a	a disintegrin and metallopeptidase domain 1a	NM_172126	280668	217.246	0.0264276	0.186619	0.141613	0.887386	0.998465	1.01849	No change
ENSMUSG00000062438	Adam1b	a disintegrin and metallopeptidase domain 1b	NM_172125	280667	8.49498	0.999754	0.900401	1.11034	0.266851	1	1.99966	No change
ENSMUSG00000022039	Adam2	a disintegrin and metallopeptidase domain 2	NM_009618	11495	7.53363	1.16636	0.9941	1.17328	0.240682	1	2.24445	No change
ENSMUSG00000046282	Adam20	a disintegrin and metallopeptidase domain 20	NM_001009548	384806	0	0	NA	NA	1	1	1	No change
ENSMUSG00000008438	Adam21	a disintegrin and metallopeptidase domain 21	NM_020330	56622	24.9698	0.32247	0.581263	0.554774	0.579049	0.992461	1.25047	No change
ENSMUSG00000040537	Adam22	a disintegrin and metallopeptidase domain 22	NM_001007220	11496	220.913	0.119305	0.194761	0.61257	0.540161	0.991848	1.08621	No change
ENSMUSG00000025964	Adam23	a disintegrin and metallopeptidase domain 23	NM_001177600	23792	12.1834	0.619306	0.937254	0.660766	0.508762	1	1.53614	No change
ENSMUSG00000046723	Adam24	a disintegrin and metallopeptidase domain 24 (testase 1)	NM_010086	13526	0	0	NA	NA	1	1	1	No change
ENSMUSG00000071937	Adam25	a disintegrin and metallopeptidase domain 25 (testase 2)	NM_011781	23793	0	0	NA	NA	1	1	1	No change
ENSMUSG00000048516	Adam26a	a disintegrin and metallopeptidase domain 26A (testase 3)	NM_010085	13525	0	0	NA	NA	1	1	1	No change
ENSMUSG00000063900	Adam26b	a disintegrin and metallopeptidase domain 26B	NM_001009547	382007	0	0	NA	NA	1	1	1	No change
ENSMUSG00000014725	Adam28	a disintegrin and metallopeptidase domain 28	NM_001048175	13522	0.336357	-1.88262	4.03712	-0.466328	0.640981	1	-3.68745	No change
ENSMUSG00000046258	Adam29	a disintegrin and metallopeptidase domain 29	NM_175939	244486	0	0	NA	NA	1	1	1	No change
ENSMUSG00000031553	Adam3	a disintegrin and metallopeptidase domain 3 (cyritestin)	NM_001324489	11497	0.508824	-2.47888	3.87522	-0.639674	0.522385	1	-5.57464	No change
ENSMUSG00000043468	Adam30	a disintegrin and metallopeptidase domain 30	NM_027665	71078	0.336357	-1.88262	4.03712	-0.466328	0.640981	1	-3.68745	No change
ENSMUSG00000037437	Adam32	a disintegrin and metallopeptidase domain 32	NM_001293693	353188	5.97674	0.14623	1.02431	0.142759	0.88648	1	1.10667	No change
ENSMUSG00000027318	Adam33	a disintegrin and metallopeptidase domain 33	NM_001163529	110751	27.0233	0.202623	0.510208	0.397137	0.691266	0.996351	1.15079	No change
ENSMUSG00000079058	Adam34	a disintegrin and metallopeptidase domain 34	NM_145745	252866	0	0	NA	NA	1	1	1	No change
ENSMUSG00000050190	Adam34l	a disintegrin and metallopeptidase domain 34 like	NM_001025240	384813	0.326471	-1.84523	4.04049	-0.456686	0.647897	1	-3.59311	No change
ENSMUSG00000054033	Adam39	a disintegrin and metallopeptidase domain 39	NM_001025380	546055	0	0	NA	NA	1	1	1	No change
ENSMUSG00000072972	Adam4	a disintegrin and metallopeptidase domain 4	NM_009620	11498	83.5135	-0.0709702	0.304905	-0.232761	0.815947	0.998465	-1.05042	No change
ENSMUSG00000031554	Adam5	a disintegrin and metallopeptidase domain 5	NM_001272057	11499	9.69023	0.0754763	1.07903	0.0699481	0.944235	1	1.05371	No change
ENSMUSG00000043945	Adam6a	a disintegrin and metallopeptidase domain 6A	NM_174885	238406	0	0	NA	NA	1	1	1	No change
ENSMUSG00000051804	Adam6b	a disintegrin and metallopeptidase domain 6B	NM_001009545	238405	0	0	NA	NA	1	1	1	No change
ENSMUSG00000022056	Adam7	a disintegrin and metallopeptidase domain 7	NM_007402	11500	0	0	NA	NA	1	1	1	No change
ENSMUSG00000025473	Adam8	a disintegrin and metallopeptidase domain 8	NM_001291066	11501	7902.66	0.0268301	0.0464352	0.577798	0.563401	0.991848	1.01877	No change
ENSMUSG00000031555	Adam9	a disintegrin and metallopeptidase domain 9 (meltrin gamma)	NM_001270996	11502	32295.6	0.0660165	0.0356426	1.85218	0.0639998	0.826328	1.04682	No change
ENSMUSG00000022057	Adamdec1	ADAM-like, decysin 1	NM_021475	58860	0.170323	-0.979508	4.08047	-0.240048	0.810293	1	-1.97179	No change
ENSMUSG00000022893	Adamts1	a disintegrin-like and metallopeptidase (reprolysin type) with thrombospondin type 1 motif, 1	NM_009621	11504	39470	0.0307716	0.0380213	0.809324	0.418329	0.991848	1.02156	No change
ENSMUSG00000024299	Adamts10	a disintegrin-like and metallopeptidase (reprolysin type) with thrombospondin type 1 motif, 10	NM_001329143	224697	401.953	-0.30218	0.155109	-1.94818	0.051393	0.795644	-1.23301	No change
ENSMUSG00000047497	Adamts12	a disintegrin-like and metallopeptidase (reprolysin type) with thrombospondin type 1 motif, 12	NM_175501	239337	1.66887	-0.565076	2.26678	-0.249286	0.80314	1	-1.47947	No change
ENSMUSG00000014852	Adamts13	a disintegrin-like and metallopeptidase (reprolysin type) with thrombospondin type 1 motif, 13	NM_001001322	279028	10.5719	-1.96441	0.961219	-2.04367	0.0409865	1	-3.90253	No change
ENSMUSG00000059901	Adamts14	a disintegrin-like and metallopeptidase (reprolysin type) with thrombospondin type 1 motif, 14	NM_001081127	237360	891.894	0.0651524	0.110649	0.588819	0.555983	0.991848	1.0462	No change
ENSMUSG00000033453	Adamts15	a disintegrin-like and metallopeptidase (reprolysin type) with thrombospondin type 1 motif, 15	NM_001024139	235130	11.7974	-0.296087	0.750453	-0.394544	0.69318	1	-1.22781	No change
ENSMUSG00000049538	Adamts16	a disintegrin-like and metallopeptidase (reprolysin type) with thrombospondin type 1 motif, 16	NM_172053	271127	3.1772	0.194328	1.72205	0.112847	0.910152	1	1.14419	No change
ENSMUSG00000058145	Adamts17	a disintegrin-like and metallopeptidase (reprolysin type) with thrombospondin type 1 motif, 17	NM_001033877	233332	108.312	0.254449	0.265732	0.957539	0.338295	0.991848	1.19288	No change
ENSMUSG00000053399	Adamts18	a disintegrin-like and metallopeptidase (reprolysin type) with thrombospondin type 1 motif, 18	NM_172466	208936	1.2927	-1.62846	2.76923	-0.588055	0.556495	1	-3.09182	No change
ENSMUSG00000053441	Adamts19	a disintegrin-like and metallopeptidase (reprolysin type) with thrombospondin type 1 motif, 19	NM_175506	240322	0.68129	-2.89992	3.79342	-0.764462	0.444592	1	-7.46386	No change
ENSMUSG00000036545	Adamts2	a disintegrin-like and metallopeptidase (reprolysin type) with thrombospondin type 1 motif, 2	NM_001277305	216725	1.90409	4.37151	2.39322	1.82662	0.0677564	1	20.6992	No change
ENSMUSG00000022449	Adamts20	a disintegrin-like and metallopeptidase (reprolysin type) with thrombospondin type 1 motif, 20	NM_001164785	223838	0	0	NA	NA	1	1	1	No change
ENSMUSG00000043635	Adamts3	a disintegrin-like and metallopeptidase (reprolysin type) with thrombospondin type 1 motif, 3	NM_001081401	330119	2.03248	-1.00404	1.93399	-0.519154	0.603653	1	-2.00561	No change
ENSMUSG00000006403	Adamts4	a disintegrin-like and metallopeptidase (reprolysin type) with thrombospondin type 1 motif, 4	NM_172845	240913	263.776	-0.222788	0.182627	-1.21991	0.222501	0.981416	-1.16699	No change
ENSMUSG00000022894	Adamts5	a disintegrin-like and metallopeptidase (reprolysin type) with thrombospondin type 1 motif, 5 (aggrecanase-2)	NM_011782	23794	5728.39	-0.114518	0.0541732	-2.11392	0.0345224	0.736294	-1.08261	No change
ENSMUSG00000046169	Adamts6	a disintegrin-like and metallopeptidase (reprolysin type) with thrombospondin type 1 motif, 6	NM_001081020	108154	84.4071	-0.600359	0.291414	-2.06016	0.0393831	0.754311	-1.51609	No change
ENSMUSG00000032363	Adamts7	a disintegrin-like and metallopeptidase (reprolysin type) with thrombospondin type 1 motif, 7	NM_001003911	108153	292.673	-0.188092	0.149501	-1.25813	0.208344	0.975246	-1.13926	No change
ENSMUSG00000031994	Adamts8	a disintegrin-like and metallopeptidase (reprolysin type) with thrombospondin type 1 motif, 8	NM_001326292	30806	6.50531	-1.16306	1.08008	-1.07683	0.281555	1	-2.23932	No change
ENSMUSG00000030022	Adamts9	a disintegrin-like and metallopeptidase (reprolysin type) with thrombospondin type 1 motif, 9	NM_175314	101401	43.947	-0.941832	0.385401	-2.44377	0.0145346	0.613489	-1.92097	No change
ENSMUSG00000066113	Adamtsl1	ADAMTS-like 1	NM_001368621	77739	1.66759	-1.99119	2.12266	-0.938062	0.348213	1	-3.97564	No change
ENSMUSG00000036040	Adamtsl2	ADAMTS-like 2	NM_029981	77794	1.67664	4.18164	2.49013	1.67929	0.0930963	1	18.1467	No change
ENSMUSG00000070469	Adamtsl3	ADAMTS-like 3	NM_001190374	269959	2.91188	0.227971	2.09439	0.108849	0.913323	1	1.17119	No change
ENSMUSG00000015850	Adamtsl4	ADAMTS-like 4	NM_001301705	229595	13428.6	-0.0257013	0.0418044	-0.614801	0.538686	0.991848	-1.01797	No change
ENSMUSG00000043822	Adamtsl5	ADAMTS-like 5	NM_001113548	66548	4030.13	-0.058771	0.0511711	-1.14852	0.250754	0.983568	-1.04158	No change
ENSMUSG00000056413	Adap1	ArfGAP with dual PH domains 1	NM_172723	231821	7510.27	0.00859965	0.0444589	0.193429	0.846623	0.998465	1.00598	No change
ENSMUSG00000020709	Adap2	ArfGAP with dual PH domains 2	NM_172133	216991	21.0113	-0.47933	0.564555	-0.84904	0.395859	0.991848	-1.3941	No change
ENSMUSG00000027951	Adar	adenosine deaminase, RNA-specific	NM_001038587	56417	9082.34	-0.0779795	0.0574962	-1.35625	0.175018	0.947899	-1.05554	No change
ENSMUSG00000020262	Adarb1	adenosine deaminase, RNA-specific, B1	NM_001024837	110532	346.728	-0.147583	0.15459	-0.954675	0.339742	0.991848	-1.10771	No change
ENSMUSG00000052551	Adarb2	adenosine deaminase, RNA-specific, B2	NM_001289530	94191	4.80322	-0.135511	1.12644	-0.120301	0.904245	1	-1.09848	No change
ENSMUSG00000031949	Adat1	adenosine deaminase, tRNA-specific 1	NM_001357184	30947	2062.94	0.0506412	0.0674588	0.750698	0.452834	0.991848	1.03573	No change
ENSMUSG00000019808	Adat2	adenosine deaminase, tRNA-specific 2	NM_025748	66757	5052.27	0.000958367	0.0552423	0.0173484	0.986159	0.99944	1.00066	No change
ENSMUSG00000113640	Adat3	adenosine deaminase, tRNA-specific 3	NM_001100606	100113398	0	0	NA	NA	1	1	1	No change
ENSMUSG00000021044	Adck1	aarF domain containing kinase 1	NM_001277296	72113	1725.64	0.0776269	0.0773653	1.00338	0.315677	0.991742	1.05528	No change
ENSMUSG00000046947	Adck2	aarF domain containing kinase 2	NM_178873	57869	1828.58	0.0318059	0.0779639	0.407957	0.683305	0.996351	1.02229	No change
ENSMUSG00000022550	Adck5	aarF domain containing kinase 5	NM_172960	268822	3563.94	-0.00617081	0.0588042	-0.104938	0.916425	0.998465	-1.00429	No change
ENSMUSG00000020431	Adcy1	adenylate cyclase 1	NM_009622	432530	5055.32	0.0983294	0.0536765	1.83189	0.0669679	0.835055	1.07053	No change
ENSMUSG00000026567	Adcy10	adenylate cyclase 10	NM_001357427	271639	2.83056	1.7025	1.56838	1.08552	0.277693	1	3.25465	No change
ENSMUSG00000021536	Adcy2	adenylate cyclase 2	NM_153534	210044	3.0467	-0.330598	1.9176	-0.172402	0.863122	1	-1.25753	No change
ENSMUSG00000020654	Adcy3	adenylate cyclase 3	NM_001159536	104111	290.663	-0.103769	0.166132	-0.624617	0.532222	0.991848	-1.07458	No change
ENSMUSG00000022220	Adcy4	adenylate cyclase 4	NM_001361604	104110	3.34195	-0.599868	1.37919	-0.434943	0.663604	1	-1.51558	No change
ENSMUSG00000022840	Adcy5	adenylate cyclase 5	NM_001012765	224129	57.1111	0.143199	0.363077	0.394405	0.693282	0.996351	1.10435	No change
ENSMUSG00000022994	Adcy6	adenylate cyclase 6	NM_001368413	11512	27472.2	-0.0221316	0.0457016	-0.484262	0.6282	0.993724	-1.01546	No change
ENSMUSG00000031659	Adcy7	adenylate cyclase 7	NM_001037723	11513	262.006	-0.305632	0.176829	-1.7284	0.0839157	0.868536	-1.23596	No change
ENSMUSG00000022376	Adcy8	adenylate cyclase 8	NM_001291903	11514	0.336357	-1.88262	4.03712	-0.466328	0.640981	1	-3.68745	No change
ENSMUSG00000005580	Adcy9	adenylate cyclase 9	NM_001291910	11515	1682.59	-0.14693	0.0865304	-1.69801	0.0895056	0.878995	-1.10721	No change
ENSMUSG00000024256	Adcyap1	adenylate cyclase activating polypeptide 1	NM_001315503	11516	0.827347	-0.547087	3.24501	-0.168593	0.866116	1	-1.46113	No change
ENSMUSG00000029778	Adcyap1r1	adenylate cyclase activating polypeptide 1 receptor 1	NM_001025372	11517	1.32025	-1.53755	2.74643	-0.559834	0.575592	1	-2.90301	No change
ENSMUSG00000029106	Add1	adducin 1 (alpha)	NM_001024458	11518	60331.2	-0.0043047	0.0356332	-0.120806	0.903845	0.998465	-1.00299	No change
ENSMUSG00000030000	Add2	adducin 2 (beta)	NM_001271857	11519	2695.28	-0.105243	0.0672814	-1.56422	0.117766	0.905676	-1.07568	No change
ENSMUSG00000025026	Add3	adducin 3 (gamma)	NM_001164099	27360	12227.5	-0.0181205	0.0390514	-0.464015	0.642637	0.995158	-1.01264	No change
ENSMUSG00000050994	Adgb	androglobin	NM_001127353	215772	2.67494	-0.720991	1.91792	-0.375924	0.706973	1	-1.64831	No change
ENSMUSG00000025475	Adgra1	adhesion G protein-coupled receptor A1	NM_177469	52389	18030.2	-0.125405	0.0648905	-1.93257	0.0532897	0.798237	-1.09081	No change
ENSMUSG00000031486	Adgra2	adhesion G protein-coupled receptor A2	NM_054044	78560	886.311	-0.0521822	0.0928982	-0.561714	0.574311	0.991848	-1.03683	No change
ENSMUSG00000029090	Adgra3	adhesion G protein-coupled receptor A3	NM_133911	70693	10902	-0.0437046	0.0435783	-1.0029	0.31591	0.991742	-1.03076	No change
ENSMUSG00000034730	Adgrb1	adhesion G protein-coupled receptor B1	NM_001359759	107831	12.2865	0.19586	0.768485	0.254865	0.798828	1	1.14541	No change
ENSMUSG00000028782	Adgrb2	adhesion G protein-coupled receptor B2	NM_001199696	230775	23.844	-0.899104	0.575302	-1.56284	0.11809	0.905676	-1.86491	No change
ENSMUSG00000033569	Adgrb3	adhesion G protein-coupled receptor B3	NM_175642	210933	1.3358	3.85418	2.67826	1.43906	0.150133	1	14.4619	No change
ENSMUSG00000044017	Adgrd1	adhesion G protein-coupled receptor D1	NM_001081342	243277	24.7645	-0.07468	0.501592	-0.148886	0.881644	0.998465	-1.05313	No change
ENSMUSG00000004730	Adgre1	adhesion G protein-coupled receptor E1	NM_001355722	13733	0.326471	-1.84523	4.04049	-0.456686	0.647897	1	-3.59311	No change
ENSMUSG00000032915	Adgre4	adhesion G protein-coupled receptor E4	NM_139138	52614	0.639761	-0.0524584	3.5931	-0.0145997	0.988352	1	-1.03703	No change
ENSMUSG00000002885	Adgre5	adhesion G protein-coupled receptor E5	NM_001163029	26364	11612.6	0.070587	0.0475095	1.48575	0.137346	0.926522	1.05014	No change
ENSMUSG00000041293	Adgrf1	adhesion G protein-coupled receptor F1	NM_133776	77596	0.31329	1.77369	4.04387	0.438613	0.660942	1	3.41929	No change
ENSMUSG00000057899	Adgrf2	adhesion G protein-coupled receptor F2	NM_001033493	435529	8.60537	1.15436	1.01987	1.13187	0.257689	1	2.22586	No change
ENSMUSG00000067642	Adgrf3	adhesion G protein-coupled receptor F3	NM_001014394	381628	0.333655	-0.0177275	4.08047	-0.00434448	0.996534	1	-1.01236	No change
ENSMUSG00000023918	Adgrf4	adhesion G protein-coupled receptor F4	NM_001289499	78249	2.97146	0.962542	1.84664	0.52124	0.6022	1	1.94874	No change
ENSMUSG00000056492	Adgrf5	adhesion G protein-coupled receptor F5	NM_001081178	224792	326.321	-0.101203	0.152662	-0.662924	0.507379	0.991848	-1.07267	No change
ENSMUSG00000031785	Adgrg1	adhesion G protein-coupled receptor G1	NM_001198894	14766	11423.4	-0.136156	0.0642404	-2.11947	0.0340504	0.736294	-1.09897	No change
ENSMUSG00000031298	Adgrg2	adhesion G protein-coupled receptor G2	NM_001079847	237175	252.788	-0.289582	0.196832	-1.47122	0.141233	0.926522	-1.22229	No change
ENSMUSG00000060470	Adgrg3	adhesion G protein-coupled receptor G3	NM_025309	54672	22.5731	-0.641744	0.557954	-1.15017	0.250072	0.983568	-1.56021	No change
ENSMUSG00000053852	Adgrg4	adhesion G protein-coupled receptor G4	NM_001033327	236798	0	0	NA	NA	1	1	1	No change
ENSMUSG00000061577	Adgrg5	adhesion G protein-coupled receptor G5	NM_001033468	382045	6.56988	-0.0631822	1.31668	-0.047986	0.961727	1	-1.04477	No change
ENSMUSG00000039116	Adgrg6	adhesion G protein-coupled receptor G6	NM_001002268	215798	13974.7	-0.00475575	0.0479993	-0.0990796	0.921075	0.998465	-1.0033	No change
ENSMUSG00000022755	Adgrg7	adhesion G protein-coupled receptor G7	NM_172825	239853	0.672059	-2.88147	3.17839	-0.906583	0.364627	1	-7.36902	No change
ENSMUSG00000013033	Adgrl1	adhesion G protein-coupled receptor L1	NM_181039	330814	394.199	-0.329316	0.135175	-2.43623	0.0148413	0.614073	-1.25642	No change
ENSMUSG00000028184	Adgrl2	adhesion G protein-coupled receptor L2	NM_001081298	99633	34628.7	-0.014415	0.0367454	-0.392294	0.694841	0.996351	-1.01004	No change
ENSMUSG00000037605	Adgrl3	adhesion G protein-coupled receptor L3	NM_001347367	319387	48.5258	-0.754488	0.395876	-1.90587	0.0566671	0.801007	-1.68703	No change
ENSMUSG00000039167	Adgrl4	adhesion G protein-coupled receptor L4	NM_133222	170757	1.98955	0.948665	2.11754	0.448003	0.654151	1	1.93009	No change
ENSMUSG00000069170	Adgrv1	adhesion G protein-coupled receptor V1	NM_054053	110789	318.682	-0.158063	0.163297	-0.967946	0.333071	0.991848	-1.11579	No change
ENSMUSG00000074207	Adh1	alcohol dehydrogenase 1 (class I)	NM_007409	11522	201.55	0.383283	0.193423	1.98158	0.0475264	0.785481	1.30431	No change
ENSMUSG00000037797	Adh4	alcohol dehydrogenase 4 (class II), pi polypeptide	NM_011996	26876	0.62658	2.76912	3.91851	0.706675	0.479768	1	6.81691	No change
ENSMUSG00000028138	Adh5	alcohol dehydrogenase 5 (class III), chi polypeptide	NM_001288578	11532	20188.4	0.0844238	0.0398303	2.11959	0.0340407	0.736294	1.06026	No change
ENSMUSG00000053054	Adh6a	alcohol dehydrogenase 6A (class V)	NM_026945	69117	9.44343	-0.0953868	0.996314	-0.0957396	0.923727	1	-1.06835	No change
ENSMUSG00000074206	Adh6b	alcohol dehydrogenase 6B (class V)	NM_001370857	100417514	10.2972	1.18925	0.919832	1.2929	0.196044	1	2.28035	No change
ENSMUSG00000090306	Adh6-ps1	alcohol dehydrogenase 6 (class V), pseudogene 1	NR_033581	639769	0	0	NA	NA	1	1	1	No change
ENSMUSG00000055301	Adh7	alcohol dehydrogenase 7 (class IV), mu or sigma polypeptide	NM_009626	11529	9211.46	0.202009	0.168876	1.1962	0.231619	0.981416	1.1503	No change
ENSMUSG00000025911	Adhfe1	alcohol dehydrogenase, iron containing, 1	NM_001357376	76187	144.148	-0.244283	0.24442	-0.999441	0.317581	0.991848	-1.1845	No change
ENSMUSG00000020629	Adi1	acireductone dioxygenase 1	NM_134052	104923	22281.6	0.031467	0.0394905	0.796824	0.425553	0.991848	1.02205	No change
ENSMUSG00000044405	Adig	adipogenin	NM_145635	246747	2.49712	-0.580255	1.54277	-0.376112	0.706834	1	-1.49511	No change
ENSMUSG00000022878	Adipoq	adiponectin, C1Q and collagen domain containing	NM_009605	11450	0	0	NA	NA	1	1	1	No change
ENSMUSG00000026457	Adipor1	adiponectin receptor 1	NM_001306069	72674	27596.4	0.0625614	0.0411237	1.5213	0.128185	0.923031	1.04432	No change
ENSMUSG00000030168	Adipor2	adiponectin receptor 2	NM_001355692	68465	17186.8	0.0291494	0.0406458	0.717157	0.473277	0.991848	1.02041	No change
ENSMUSG00000039197	Adk	adenosine kinase	NM_001243041	11534	10435.7	0.0521227	0.0438482	1.18871	0.234555	0.981416	1.03679	No change
ENSMUSG00000030790	Adm	adrenomedullin	NM_009627	11535	126.045	0.182628	0.256129	0.71303	0.475827	0.991848	1.13495	No change
ENSMUSG00000054136	Adm2	adrenomedullin 2	NM_182928	223780	144.086	-0.393699	0.242195	-1.62555	0.104046	0.884678	-1.31376	No change
ENSMUSG00000051149	Adnp	activity-dependent neuroprotective protein	NM_001310086	11538	545.134	0.152252	0.348068	0.43742	0.661807	0.996343	1.1113	No change
ENSMUSG00000053950	Adnp2	ADNP homeobox 2	NM_175028	240442	9836.61	0.0175326	0.040659	0.431211	0.666315	0.996343	1.01223	No change
ENSMUSG00000057134	Ado	2-aminoethanethiol (cysteamine) dioxygenase	NM_001005419	211488	13215.6	0.12253	0.0534932	2.29057	0.0219886	0.67435	1.08864	No change
ENSMUSG00000042429	Adora1	adenosine A1 receptor	NM_001008533	11539	76.0911	-0.617159	0.389559	-1.58425	0.113136	0.899883	-1.53385	No change
ENSMUSG00000020178	Adora2a	adenosine A2a receptor	NM_001331095	11540	37.8712	-0.48567	0.481209	-1.00927	0.312845	0.991742	-1.40024	No change
ENSMUSG00000018500	Adora2b	adenosine A2b receptor	NM_007413	11541	474.845	0.0149833	0.135578	0.110514	0.912002	0.998465	1.01044	No change
ENSMUSG00000000562	Adora3	adenosine A3 receptor	NM_009631	11542	0	0	NA	NA	1	1	1	No change
ENSMUSG00000025236	Adpgk	ADP-dependent glucokinase	NM_001359282	72141	4375.93	0.00239732	0.0571061	0.0419802	0.966515	0.998911	1.00166	No change
ENSMUSG00000002844	Adprh	ADP-ribosylarginine hydrolase	NM_007414	11544	4259.29	-0.00891822	0.0521562	-0.170991	0.864231	0.998465	-1.0062	No change
ENSMUSG00000031448	Adprhl1	ADP-ribosylhydrolase like 1	NM_172750	234072	2.33019	0.362473	2.00873	0.180449	0.8568	1	1.28563	No change
ENSMUSG00000020910	Adprm	ADP-ribose/CDP-alcohol diphosphatase, manganese dependent	NM_025510	66358	1551.84	-0.134879	0.0764902	-1.76335	0.0778409	0.849952	-1.098	No change
ENSMUSG00000042558	Adprs	ADP-ribosylserine hydrolase	NM_133883	100206	5284.74	0.0446602	0.0499877	0.893424	0.37163	0.991848	1.03144	No change
ENSMUSG00000045875	Adra1a	adrenergic receptor, alpha 1a	NM_001271759	11549	0.848898	3.19797	3.1511	1.01488	0.310165	1	9.17666	No change
ENSMUSG00000050541	Adra1b	adrenergic receptor, alpha 1b	NM_001284380	11548	32.4108	-0.114617	0.451079	-0.254096	0.799421	0.998465	-1.08269	No change
ENSMUSG00000027335	Adra1d	adrenergic receptor, alpha 1d	NM_013460	11550	3.01198	-0.00608932	1.43646	-0.00423913	0.996618	1	-1.00423	No change
ENSMUSG00000033717	Adra2a	adrenergic receptor, alpha 2a	NM_007417	11551	7.88025	0.462346	1.04035	0.444415	0.656742	1	1.37778	No change
ENSMUSG00000058620	Adra2b	adrenergic receptor, alpha 2b	NM_009633	11552	1.66557	0.55065	2.08167	0.264523	0.791377	1	1.46475	No change
ENSMUSG00000045318	Adra2c	adrenergic receptor, alpha 2c	NM_007418	11553	0	0	NA	NA	1	1	1	No change
ENSMUSG00000035283	Adrb1	adrenergic receptor, beta 1	NM_007419	11554	8.67348	-2.07474	0.96981	-2.13932	0.0324094	1	-4.21268	No change
ENSMUSG00000045730	Adrb2	adrenergic receptor, beta 2	NM_007420	11555	195.242	0.158333	0.181657	0.871601	0.383426	0.991848	1.116	No change
ENSMUSG00000031489	Adrb3	adrenergic receptor, beta 3	NM_013462	11556	1.66301	-2.07954	2.32738	-0.893508	0.371585	1	-4.22671	No change
ENSMUSG00000039041	Adrm1	adhesion regulating molecule 1	NM_019822	56436	25817.7	0.0185557	0.0444297	0.417642	0.676209	0.996351	1.01294	No change
ENSMUSG00000022407	Adsl	adenylosuccinate lyase	NM_009634	11564	20873.3	0.0309593	0.0424292	0.729669	0.465592	0.991848	1.02169	No change
ENSMUSG00000015961	Adss	adenylosuccinate synthetase, non muscle	NM_007422	11566	49210.5	0.0357941	0.0400372	0.894022	0.37131	0.991848	1.02512	No change
ENSMUSG00000011148	Adssl1	adenylosuccinate synthetase like 1	NM_007421	11565	1944.37	-0.00321459	0.0837008	-0.0384057	0.969364	0.999207	-1.00223	No change
ENSMUSG00000058022	Adtrp	androgen dependent TFPI regulating protein	NM_001145875	109254	5.984	0.672536	1.22219	0.550274	0.582132	1	1.59387	No change
ENSMUSG00000020473	Aebp1	AE binding protein 1	NM_001291857	11568	112.627	-1.26936	0.282615	-4.49147	7.07338e-06	0.00492577	-2.41054	Down
ENSMUSG00000030232	Aebp2	AE binding protein 2	NM_001005605	11569	19358.5	0.0415675	0.0398809	1.04229	0.297276	0.991742	1.02923	No change
ENSMUSG00000030609	Aen	apoptosis enhancing nuclease	NM_001162939	68048	35744.8	0.0726589	0.0339803	2.13826	0.0324954	0.731809	1.05165	No change
ENSMUSG00000095071	AF067061	cDNA sequence AF067061	NM_001310627	236546	2.0258	-0.98992	1.93543	-0.511472	0.60902	1	-1.98607	No change
ENSMUSG00000094237	AF067063	cDNA sequence AF067063	NM_001001449	380878	0.649647	-0.0883485	3.57198	-0.0247337	0.980267	1	-1.06315	No change
ENSMUSG00000065022	AF357341	snoRNA AF357341	NA	115488055	0	0	NA	NA	1	1	1	No change
ENSMUSG00000065749	AF357428	snoRNA AF357428	NA	115488057	0	0	NA	NA	1	1	1	No change
ENSMUSG00000029094	Afap1	actin filament associated protein 1	NM_027373	70292	15701	-0.0496207	0.0412586	-1.20267	0.229102	0.981416	-1.03499	No change
ENSMUSG00000033032	Afap1l1	actin filament associated protein 1-like 1	NM_178928	106877	333.562	-0.488241	0.169056	-2.88805	0.00387641	0.367033	-1.40273	No change
ENSMUSG00000025083	Afap1l2	actin filament associated protein 1-like 2	NM_001177796	226250	1849.63	-0.0506121	0.0795279	-0.636407	0.524511	0.991848	-1.0357	No change
ENSMUSG00000068036	Afdn	afadin, adherens junction formation factor	NM_010806	17356	68756.6	-0.0470329	0.0480639	-0.978548	0.327803	0.991848	-1.03314	No change
ENSMUSG00000029313	Aff1	AF4/FMR2 family, member 1	NM_001080798	17355	17097.6	-0.0793679	0.0519933	-1.5265	0.126885	0.922143	-1.05655	No change
ENSMUSG00000031189	Aff2	AF4/FMR2 family, member 2	NM_008032	14266	32.4157	-0.345536	0.543588	-0.635659	0.524999	0.991848	-1.27062	No change
ENSMUSG00000037138	Aff3	AF4/FMR2 family, member 3	NM_001290814	16764	8.92241	1.24194	0.950646	1.30641	0.191412	1	2.36516	No change
ENSMUSG00000049470	Aff4	AF4/FMR2 family, member 4	NM_001363331	93736	43952	-0.0385734	0.0514929	-0.749101	0.453796	0.991848	-1.0271	No change
ENSMUSG00000038302	Afg1l	AFG1 like ATPase	NM_001359297	215951	2592.69	-0.0117917	0.0595764	-0.197926	0.843103	0.998465	-1.00821	No change
ENSMUSG00000031967	Afg3l1	AFG3-like AAA ATPase 1	NM_054070	114896	28758.9	-0.0114333	0.0353647	-0.323297	0.746471	0.996351	-1.00796	No change
ENSMUSG00000024527	Afg3l2	AFG3-like AAA ATPase 2	NM_027130	69597	16660.2	0.0229031	0.0364163	0.628924	0.529399	0.991848	1.016	No change
ENSMUSG00000029369	Afm	afamin	NM_145146	280662	5.01414	0.409911	1.30814	0.313354	0.754012	1	1.3286	No change
ENSMUSG00000017718	Afmid	arylformamidase	NM_001363158	71562	661.36	-0.0658518	0.122607	-0.537095	0.591202	0.993647	-1.0467	No change
ENSMUSG00000054932	Afp	alpha fetoprotein	NM_007423	11576	7.49157	0.0200882	1.09739	0.0183054	0.985395	1	1.01402	No change
ENSMUSG00000049659	Aftph	aftiphilin	NM_001252503	216549	18170.3	0.0342499	0.0391901	0.873943	0.382149	0.991848	1.02402	No change
ENSMUSG00000031521	Aga	aspartylglucosaminidase	NM_001005847	11593	10306.6	0.0451512	0.0450575	1.00208	0.316304	0.991848	1.03179	No change
ENSMUSG00000055013	Agap1	ArfGAP with GTPase domain, ankyrin repeat and PH domain 1	NM_001037136	347722	23174.5	-0.00997978	0.0376963	-0.264741	0.791209	0.998465	-1.00694	No change
ENSMUSG00000025422	Agap2	ArfGAP with GTPase domain, ankyrin repeat and PH domain 2	NM_001033263	216439	11.0505	1.40621	0.819036	1.71691	0.0859961	1	2.6504	No change
ENSMUSG00000023353	Agap3	ArfGAP with GTPase domain, ankyrin repeat and PH domain 3	NM_001256431	213990	18691.5	-0.0257346	0.0415404	-0.619508	0.535581	0.991848	-1.018	No change
ENSMUSG00000025754	Agbl1	ATP/GTP binding protein-like 1	NM_001199224	244071	0.681677	2.88166	3.79336	0.759661	0.447457	1	7.36999	No change
ENSMUSG00000040812	Agbl2	ATP/GTP binding protein-like 2	NM_001356533	271813	6.47747	1.1598	1.18847	0.975875	0.329126	1	2.23427	No change
ENSMUSG00000038836	Agbl3	ATP/GTP binding protein-like 3	NM_001289656	76223	415.821	-0.0726161	0.144191	-0.503609	0.614536	0.993647	-1.05162	No change
ENSMUSG00000061298	Agbl4	ATP/GTP binding protein-like 4	NM_001048189	78933	4.37446	-0.439997	1.37439	-0.320139	0.748863	1	-1.3566	No change
ENSMUSG00000029165	Agbl5	ATP/GTP binding protein-like 5	NM_001048190	231093	4053.57	-0.10011	0.0534211	-1.87397	0.0609347	0.813708	-1.07185	No change
ENSMUSG00000015452	Ager	advanced glycosylation end product-specific receptor	NM_001271422	11596	163.642	0.227477	0.214933	1.05836	0.28989	0.991742	1.17079	No change
ENSMUSG00000026159	Agfg1	ArfGAP with FG repeats 1	NM_001310713	15463	17937.6	0.0156307	0.0377437	0.414128	0.67878	0.996351	1.01089	No change
ENSMUSG00000029722	Agfg2	ArfGAP with FG repeats 2	NM_001303266	231801	6605.33	-0.0441716	0.0445049	-0.992512	0.320948	0.991848	-1.03109	No change
ENSMUSG00000021681	Aggf1	angiogenic factor with G patch and FHA domains 1	NM_025630	66549	13157.7	0.0227654	0.0398464	0.57133	0.567776	0.991848	1.0159	No change
ENSMUSG00000029916	Agk	acylglycerol kinase	NM_023538	69923	2887	-0.0683143	0.0597488	-1.14336	0.25289	0.983568	-1.04849	No change
ENSMUSG00000033400	Agl	amylo-1,6-glucosidase, 4-alpha-glucanotransferase	NM_001081326	77559	8056.8	-0.0267086	0.0483078	-0.552883	0.580343	0.993001	-1.01869	No change
ENSMUSG00000040706	Agmat	agmatine ureohydrolase (agmatinase)	NM_001081408	75986	0	0	NA	NA	1	1	1	No change
ENSMUSG00000050103	Agmo	alkylglycerol monooxygenase	NM_178767	319660	0	0	NA	NA	1	1	1	No change
ENSMUSG00000041530	Ago1	argonaute RISC catalytic subunit 1	NM_001317173	236511	10346.2	-0.0523065	0.0546602	-0.956939	0.338598	0.991848	-1.03692	No change
ENSMUSG00000036698	Ago2	argonaute RISC catalytic subunit 2	NM_153178	239528	25632.6	-0.0327409	0.0565632	-0.578838	0.562698	0.991848	-1.02295	No change
ENSMUSG00000028842	Ago3	argonaute RISC catalytic subunit 3	NM_153402	214150	1086.35	-0.185447	0.0899491	-2.06169	0.0392369	0.752955	-1.13717	No change
ENSMUSG00000042500	Ago4	argonaute RISC catalytic subunit 4	NM_153177	76850	166.864	-0.132234	0.220033	-0.600971	0.54786	0.991848	-1.09599	No change
ENSMUSG00000034254	Agpat1	1-acylglycerol-3-phosphate O-acyltransferase 1 (lysophosphatidic acid acyltransferase, alpha)	NM_001163379	55979	23936.6	0.0615109	0.0407488	1.50951	0.131168	0.923859	1.04356	No change
ENSMUSG00000026922	Agpat2	1-acylglycerol-3-phosphate O-acyltransferase 2 (lysophosphatidic acid acyltransferase, beta)	NM_026212	67512	10209	0.0682994	0.0430263	1.58739	0.112425	0.899843	1.04848	No change
ENSMUSG00000001211	Agpat3	1-acylglycerol-3-phosphate O-acyltransferase 3	NM_053014	28169	46820.3	0.0188541	0.0368235	0.512012	0.608643	0.993647	1.01315	No change
ENSMUSG00000023827	Agpat4	1-acylglycerol-3-phosphate O-acyltransferase 4 (lysophosphatidic acid acyltransferase, delta)	NM_026644	68262	373.116	0.0410199	0.144667	0.283546	0.776758	0.998465	1.02884	No change
ENSMUSG00000031467	Agpat5	1-acylglycerol-3-phosphate O-acyltransferase 5 (lysophosphatidic acid acyltransferase, epsilon)	NM_026792	52123	9312.14	0.115935	0.0493148	2.35092	0.0187271	0.647594	1.08368	No change
ENSMUSG00000042410	Agps	alkylglycerone phosphate synthase	NM_172666	228061	37442.7	0.0466035	0.0398176	1.17042	0.24183	0.981911	1.03283	No change
ENSMUSG00000020581	Agr2	anterior gradient 2	NM_011783	23795	0	0	NA	NA	1	1	1	No change
ENSMUSG00000036231	Agr3	anterior gradient 3	NM_207531	403205	0	0	NA	NA	1	1	1	No change
ENSMUSG00000041936	Agrn	agrin	NM_001369026	11603	126827	-0.0782177	0.0443941	-1.76189	0.0780871	0.850332	-1.05571	No change
ENSMUSG00000005705	Agrp	agouti related neuropeptide	NM_001271806	11604	36.4811	0.00857943	0.443959	0.0193248	0.984582	0.99944	1.00596	No change
ENSMUSG00000031980	Agt	angiotensinogen (serpin peptidase inhibitor, clade A, member 8)	NM_007428	11606	1.01893	-1.01626	3.00602	-0.338074	0.735308	1	-2.02266	No change
ENSMUSG00000021557	Agtpbp1	ATP/GTP binding protein 1	NM_001048008	67269	6946.34	-0.0216841	0.0567187	-0.382309	0.702232	0.996351	-1.01514	No change
ENSMUSG00000049115	Agtr1a	angiotensin II receptor, type 1a	NM_177322	11607	0.326471	-1.84523	4.04049	-0.456686	0.647897	1	-3.59311	No change
ENSMUSG00000054988	Agtr1b	angiotensin II receptor, type 1b	NM_175086	11608	0	0	NA	NA	1	1	1	No change
ENSMUSG00000068122	Agtr2	angiotensin II receptor, type 2	NM_007429	11609	0	0	NA	NA	1	1	1	No change
ENSMUSG00000029007	Agtrap	angiotensin II, type I receptor-associated protein	NM_001301281	11610	5868.43	-0.0194001	0.0478871	-0.405121	0.685389	0.996351	-1.01354	No change
ENSMUSG00000026272	Agxt	alanine-glyoxylate aminotransferase	NM_001276710	11611	10.6265	0.714327	0.779785	0.916056	0.359638	1	1.64072	No change
ENSMUSG00000089678	Agxt2	alanine-glyoxylate aminotransferase 2	NM_001031851	268782	0	0	NA	NA	1	1	1	No change
ENSMUSG00000026491	Ahctf1	AT hook containing transcription factor 1	NM_026375	226747	31260.1	-0.0164249	0.0477114	-0.344254	0.730655	0.996351	-1.01145	No change
ENSMUSG00000027597	Ahcy	S-adenosylhomocysteine hydrolase	NM_016661	269378	25820.5	0.00603831	0.0350095	0.172476	0.863063	0.998465	1.00419	No change
ENSMUSG00000048087	Ahcyl	adenosylhomocysteinase like	NM_001304528	11615	4947.2	-0.00907478	0.04876	-0.186111	0.852358	0.998465	-1.00631	No change
ENSMUSG00000027893	Ahcyl1	S-adenosylhomocysteine hydrolase-like 1	NM_001357110	229709	57330.1	0.0613024	0.0338645	1.81022	0.070261	0.841883	1.04341	No change
ENSMUSG00000029772	Ahcyl2	S-adenosylhomocysteine hydrolase-like 2	NM_001171000	74340	7357.78	0.0367742	0.0491103	0.748807	0.453973	0.991848	1.02582	No change
ENSMUSG00000037692	Ahdc1	AT hook, DNA binding motif, containing 1	NM_146155	230793	4371.28	-0.059807	0.0518646	-1.15314	0.248854	0.983568	-1.04233	No change
ENSMUSG00000019986	Ahi1	Abelson helper integration site 1	NM_001177776	52906	2232.72	0.0976024	0.0752669	1.29675	0.194717	0.967656	1.06999	No change
ENSMUSG00000069833	Ahnak	AHNAK nucleoprotein (desmoyokin)	NM_001039959	66395	238137	-0.0218658	0.106148	-0.205993	0.836796	0.998465	-1.01527	No change
ENSMUSG00000019256	Ahr	aryl-hydrocarbon receptor	NM_001314027	11622	3689.04	0.0266959	0.0556357	0.479835	0.631345	0.994515	1.01868	No change
ENSMUSG00000021575	Ahrr	aryl-hydrocarbon receptor repressor	NM_001317351	11624	18.9049	-0.592931	0.583224	-1.01664	0.309323	1	-1.50831	No change
ENSMUSG00000021037	Ahsa1	AHA1, activator of heat shock protein ATPase 1	NM_146036	217737	20219.5	0.0304524	0.0442548	0.688114	0.491381	0.991848	1.02133	No change
ENSMUSG00000020288	Ahsa2	AHA1, activator of heat shock protein ATPase 2	NM_001290654	268390	5172.48	0.101046	0.0534123	1.89181	0.0585158	0.805145	1.07255	No change
ENSMUSG00000022868	Ahsg	alpha-2-HS-glycoprotein	NM_001276449	11625	0	0	NA	NA	1	1	1	No change
ENSMUSG00000097745	AI115009	expressed sequence AI115009	NR_040386	99542	6.46614	0.51443	1.04018	0.494558	0.620912	1	1.42843	No change
ENSMUSG00000035875	AI182371	expressed sequence AI182371	NM_001243102	98870	35.1469	0.109298	0.422627	0.258615	0.795932	0.998465	1.0787	No change
ENSMUSG00000114780	AI197445	expressed sequence AI197445	NR_045083	105120	22.4291	-0.524625	0.59748	-0.878062	0.37991	0.991848	-1.43856	No change
ENSMUSG00000109311	AI314278	expressed sequence AI314278	NR_102276	101521	115.137	0.019383	0.235645	0.0822554	0.934444	0.998804	1.01353	No change
ENSMUSG00000062753	AI413582	expressed sequence AI413582	NM_001002895	106672	4543.27	-0.0394281	0.0550866	-0.715747	0.474148	0.991848	-1.02771	No change
ENSMUSG00000074384	AI429214	expressed sequence AI429214	NM_001039220	621080	1822.72	7.37215e-05	0.0711928	0.00103552	0.999174	0.999643	1.00005	No change
ENSMUSG00000112388	AI463170	expressed sequence AI463170	NR_046044	100504549	27.667	0.0660163	0.476864	0.138439	0.889894	0.998465	1.04682	No change
ENSMUSG00000114828	AI463229	expressed sequence AI463229	NM_183203	100042802	0	0	NA	NA	1	1	1	No change
ENSMUSG00000045165	AI467606	expressed sequence AI467606	NM_178901	101602	4083.35	0.0514214	0.058357	0.881152	0.378235	0.991848	1.03629	No change
ENSMUSG00000056145	AI504432	expressed sequence AI504432	NM_173787	229694	0	0	NA	NA	1	1	1	No change
ENSMUSG00000105987	AI506816	expressed sequence AI506816	NR_015554	433855	491.917	-0.324345	0.120653	-2.68824	0.00718292	0.472168	-1.2521	No change
ENSMUSG00000073731	AI507597	expressed sequence AI507597	NR_033566	100165	0	0	NA	NA	1	1	1	No change
ENSMUSG00000078307	AI593442	expressed sequence AI593442	NM_001286641	330941	0	0	NA	NA	1	1	1	No change
ENSMUSG00000010290	AI597479	expressed sequence AI597479	NM_133818	98404	5920.11	0.0318187	0.0484636	0.656548	0.511472	0.991848	1.0223	No change
ENSMUSG00000087521	AI646519	expressed sequence AI646519	NR_040330	99041	0	0	NA	NA	1	1	1	No change
[truncated: 53,402 more rows]

## Sheet: hTERT_6_hr
ENSEMBL	SYMBOL	GENENAME	REFSEQ	ENTREZID	baseMean	log2FoldChange	lfcSE	stat	pvalue	padj	Fold_Change	Call
ENSMUSG00000109644	0610005C13Rik	RIKEN cDNA 0610005C13 gene	NR_038165	71661	20.7017	-0.892061	0.54967	-1.6229	0.10461	1	-1.85583	No change
ENSMUSG00000007777	0610009B22Rik	RIKEN cDNA 0610009B22 gene	NM_025319	66050	3688.79	0.028614	0.0676675	0.422862	0.672396	0.894832	1.02003	No change
ENSMUSG00000086714	0610009E02Rik	RIKEN cDNA 0610009E02 gene	NR_152207	100125929	53.8783	-0.119647	0.353867	-0.338112	0.735279	1	-1.08647	No change
ENSMUSG00000043644	0610009L18Rik	RIKEN cDNA 0610009L18 gene	NR_038126	66838	35.0072	0.089456	0.451221	0.198253	0.842847	1	1.06397	No change
ENSMUSG00000020831	0610010K14Rik	RIKEN cDNA 0610010K14 gene	NM_001177601	104457	122.032	0.13605	0.281873	0.482664	0.629335	1	1.09889	No change
ENSMUSG00000107002	0610012G03Rik	RIKEN cDNA 0610012G03 gene	NM_025320	106264	3063.81	-0.422504	0.172604	-2.44782	0.0143724	0.132655	-1.34025	No change
ENSMUSG00000058706	0610030E20Rik	RIKEN cDNA 0610030E20 gene	NM_026696	68364	3337.91	-0.00750683	0.060923	-0.123218	0.901934	0.972733	-1.00522	No change
ENSMUSG00000099146	0610031O16Rik	RIKEN cDNA 0610031O16 gene	NR_045760	68369	17.697	0.579821	0.694758	0.834565	0.403962	1	1.49466	No change
ENSMUSG00000097882	0610038B21Rik	RIKEN cDNA 0610038B21 gene	NR_028125	70345	397.254	-0.0631298	0.164485	-0.383802	0.701125	0.90666	-1.04473	No change
ENSMUSG00000058812	0610039K10Rik	RIKEN cDNA 0610039K10 gene	NR_028113	68386	5.83683	0.0312411	1.22044	0.0255982	0.979578	1	1.02189	No change
ENSMUSG00000089889	0610040B10Rik	RIKEN cDNA 0610040B10 gene	NR_027874	67672	66.0774	0.271553	0.347171	0.782188	0.434104	1	1.20711	No change
ENSMUSG00000087341	0610040F04Rik	RIKEN cDNA 0610040F04 gene	NR_040757	75394	17.5866	-0.272354	0.693918	-0.392487	0.694699	1	-1.20778	No change
ENSMUSG00000060512	0610040J01Rik	RIKEN cDNA 0610040J01 gene	NM_029554	76261	8147.53	-0.0851685	0.0445324	-1.91251	0.0558112	0.304863	-1.06081	No change
ENSMUSG00000087361	0610043K17Rik	RIKEN cDNA 0610043K17 gene	NR_040640	68400	0.847933	-3.22142	3.1596	-1.01957	0.307933	1	-9.32708	No change
ENSMUSG00000090066	1110002E22Rik	RIKEN cDNA 1110002E22 gene	NM_001370862	102634333	1859.2	0.0990041	0.0697047	1.42034	0.15551	0.512149	1.07103	No change
ENSMUSG00000071456	1110002L01Rik	RIKEN cDNA 1110002L01 gene	NR_030694	100043040	753.739	-0.0698747	0.108382	-0.644706	0.519117	0.824963	-1.04963	No change
ENSMUSG00000030663	1110004F10Rik	RIKEN cDNA 1110004F10 gene	NM_019772	56372	32042.2	0.0179852	0.0375849	0.478522	0.632278	0.879813	1.01254	No change
ENSMUSG00000107121	1110006O24Rik	RIKEN cDNA 1110006O24 gene	NM_021417	66123	70.1346	0.0346812	0.350326	0.098997	0.921141	1	1.02433	No change
ENSMUSG00000098659	1110015O18Rik	RIKEN cDNA 1110015O18 gene	NR_045272	100503859	6.47388	2.1836	1.18161	1.84799	0.0646044	1	4.54287	No change
ENSMUSG00000028441	1110017D15Rik	RIKEN cDNA 1110017D15 gene	NM_001048005	73721	8.63337	-0.721857	0.905806	-0.796922	0.425497	1	-1.6493	No change
ENSMUSG00000097616	1110019D14Rik	RIKEN cDNA 1110019D14 gene	NR_045995	76311	668.743	-0.25372	0.105893	-2.396	0.0165753	0.146881	-1.19228	No change
ENSMUSG00000097047	1110020A21Rik	RIKEN cDNA 1110020A21 gene	NR_027929	68531	67.5162	0.483407	0.374233	1.29173	0.196452	1	1.39804	No change
ENSMUSG00000068073	1110025L11Rik	RIKEN cDNA 1110025L11 gene	NM_001276278	68637	0	0	NA	NA	1	1	1	No change
ENSMUSG00000099139	1110028F18Rik	RIKEN cDNA 1110028F18 gene	NR_045470	68692	1.50386	-1.02396	2.19146	-0.467248	0.640322	1	-2.03349	No change
ENSMUSG00000037971	1110032A03Rik	RIKEN cDNA 1110032A03 gene	NM_001311073	68721	649.521	-0.048688	0.112402	-0.433162	0.664897	0.891945	-1.03432	No change
ENSMUSG00000046999	1110032F04Rik	RIKEN cDNA 1110032F04 gene	NM_001167996	68725	0.947206	3.35662	3.34943	1.00215	0.316273	1	10.2434	No change
ENSMUSG00000092203	1110038B12Rik	RIKEN cDNA 1110038B12 gene	NR_015536	68763	5517.66	0.0233176	0.0709174	0.3288	0.742307	0.918527	1.01629	No change
ENSMUSG00000063236	1110038F14Rik	RIKEN cDNA 1110038F14 gene	NM_001347540	117171	3724.71	0.0882413	0.0588279	1.49999	0.133617	0.474352	1.06307	No change
ENSMUSG00000085457	1110046J04Rik	RIKEN cDNA 1110046J04 gene	NR_040707	68808	242.143	0.0921555	0.18457	0.499299	0.617569	0.8731	1.06596	No change
ENSMUSG00000040591	1110051M20Rik	RIKEN cDNA 1110051M20 gene	NM_001311144	228356	1933.66	-0.207353	0.0694632	-2.98507	0.00283513	0.0442759	-1.15457	No change
ENSMUSG00000035171	1110059E24Rik	RIKEN cDNA 1110059E24 gene	NM_025423	66206	5345.34	-0.0218286	0.0482779	-0.452145	0.651164	0.887735	-1.01525	No change
ENSMUSG00000032551	1110059G10Rik	RIKEN cDNA 1110059G10 gene	NM_025419	66202	944.174	0.00550822	0.0939689	0.0586175	0.953257	0.988581	1.00383	No change
ENSMUSG00000078570	1110065P20Rik	RIKEN cDNA 1110065P20 gene	NM_001142727	68920	611.439	-0.304613	0.166542	-1.82904	0.0673931	0.336406	-1.23509	No change
ENSMUSG00000043687	1190005I06Rik	RIKEN cDNA 1190005I06 gene	NM_197988	68918	1.82877	-2.2046	2.12521	-1.03735	0.299571	1	-4.60945	No change
ENSMUSG00000063320	1190007I07Rik	RIKEN cDNA 1190007I07 gene	NM_001135567	544717	771.958	0.191717	0.102337	1.87339	0.0610152	0.318865	1.14212	No change
ENSMUSG00000110013	1190028D05Rik	RIKEN cDNA 1190028D05 gene	NR_151738	330767	13.3053	0.404876	0.804788	0.503084	0.614905	1	1.32397	No change
ENSMUSG00000097290	1300002E11Rik	RIKEN cDNA 1300002E11 gene	NR_037957	100043489	1030.88	0.000186127	0.104087	0.00178818	0.998573	0.999571	1.00013	No change
ENSMUSG00000033688	1300017J02Rik	RIKEN cDNA 1300017J02 gene	NM_027918	71775	3.82189	0.0924829	1.29239	0.0715597	0.942952	1	1.0662	No change
ENSMUSG00000098912	1500004A13Rik	RIKEN cDNA 1500004A13 gene	NR_015498	319830	26.4865	0.517361	0.546007	0.947535	0.343366	1	1.43133	No change
ENSMUSG00000087651	1500009L16Rik	RIKEN cDNA 1500009L16 gene	NM_001145198	69784	54.0645	0.167879	0.398179	0.421617	0.673305	1	1.12341	No change
ENSMUSG00000072694	1500011B03Rik	RIKEN cDNA 1500011B03 gene	NR_027817	66236	2491.2	0.166053	0.0604596	2.74652	0.00602317	0.0753902	1.12198	No change
ENSMUSG00000097247	1500012K07Rik	RIKEN cDNA 1500012K07 gene	NR_045812	68954	0	0	NA	NA	1	1	1	No change
ENSMUSG00000098702	1500015A07Rik	RIKEN cDNA 1500015A07 gene	NR_029432	68982	1503.3	0.172738	0.0771783	2.23816	0.0252104	0.189828	1.1272	No change
ENSMUSG00000094732	1500015L24Rik	RIKEN cDNA 1500015L24 gene	NM_183277	68994	19.5755	-1.02508	0.603494	-1.69858	0.0893979	1	-2.03508	No change
ENSMUSG00000097383	1500026H17Rik	RIKEN cDNA 1500026H17 gene	NR_130956	69002	41.6204	0.464519	0.483536	0.960671	0.336718	1	1.37986	No change
ENSMUSG00000059631	1500035N22Rik	RIKEN cDNA 1500035N22 gene	NR_166410	70258	0	0	NA	NA	1	1	1	No change
ENSMUSG00000043747	1520401A03Rik	RIKEN cDNA 1520401A03 gene	NM_177132	320309	22.8791	0.261101	0.551986	0.473021	0.636198	1	1.19839	No change
ENSMUSG00000117232	1600002D24Rik	RIKEN cDNA 1600002D24 gene	NR_040484	69776	0	0	NA	NA	1	1	1	No change
ENSMUSG00000101585	1600010M07Rik	RIKEN cDNA 1600010M07 gene	NR_037959	69781	0.170409	-0.991733	4.08047	-0.243044	0.807972	1	-1.98857	No change
ENSMUSG00000050088	1600012H06Rik	RIKEN cDNA 1600012H06 gene	NM_001083880	67912	6648.72	-0.0159284	0.0503733	-0.316206	0.751846	0.922151	-1.0111	No change
ENSMUSG00000047661	1600012P17Rik	RIKEN cDNA 1600012P17 gene	NR_163823	72025	1.00182	3.43185	3.28325	1.04526	0.295902	1	10.7917	No change
ENSMUSG00000054676	1600014C10Rik	RIKEN cDNA 1600014C10 gene	NM_001085385	72244	2619.4	0.0692667	0.0640473	1.08149	0.279478	0.654601	1.04918	No change
ENSMUSG00000094690	1600014C23Rik	RIKEN cDNA 1600014C23 gene	NM_028164	72240	0.968176	0.914966	3.06752	0.298275	0.765493	1	1.88552	No change
ENSMUSG00000099429	1600019K03Rik	RIKEN cDNA 1600019K03 gene	NR_040481	69768	1.33272	1.59038	2.74881	0.578572	0.562878	1	3.0113	No change
ENSMUSG00000097048	1600020E01Rik	RIKEN cDNA 1600020E01 gene	NR_037960	72012	440.586	0.158219	0.129193	1.22468	0.220697	0.593312	1.11591	No change
ENSMUSG00000104986	1600023N17Rik	RIKEN cDNA 1600023N17 gene	NR_073433	69788	20.793	-1.02305	0.642319	-1.59275	0.111216	1	-2.03222	No change
ENSMUSG00000085114	1600025M17Rik	RIKEN cDNA 1600025M17 gene	NR_038168	72030	0	0	NA	NA	1	1	1	No change
ENSMUSG00000110340	1600027J07Rik	RIKEN cDNA 1600027J07 gene	NR_036588	69794	0.652441	-0.0823426	3.57576	-0.023028	0.981628	1	-1.05874	No change
ENSMUSG00000046242	1600029I14Rik	RIKEN cDNA 1600029I14 gene	NR_028123	69797	1.86281	1.40984	2.26216	0.623228	0.533135	1	2.65708	No change
ENSMUSG00000057818	1600029O15Rik	ribosomal protein L17 pseudogene	NR_033522	665268	1.29908	-0.0716281	2.49205	-0.0287426	0.97707	1	-1.0509	No change
ENSMUSG00000047150	1700001C19Rik	RIKEN cDNA 1700001C19 gene	NM_001172091	75462	4.20354	-0.145058	1.51609	-0.0956795	0.923775	1	-1.10578	No change
ENSMUSG00000099419	1700001D01Rik	RIKEN cDNA 1700001D01 gene	NR_045475	69279	1.00405	3.43447	2.99904	1.14519	0.25213	1	10.8113	No change
ENSMUSG00000095384	1700001F09Rik	RIKEN cDNA 1700001F09 gene	NM_027940	71826	40.202	0.163174	0.429813	0.379639	0.704214	1	1.11975	No change
ENSMUSG00000087170	1700001G01Rik	RIKEN cDNA 1700001G01 gene	NR_130158	75433	0	0	NA	NA	1	1	1	No change
ENSMUSG00000085984	1700001G11Rik	RIKEN cDNA 1700001G11 gene	NR_038077	69303	36.476	-0.324726	0.445442	-0.728997	0.466003	1	-1.25243	No change
ENSMUSG00000103746	1700001G17Rik	RIKEN cDNA 1700001G17 gene	NM_026204	67503	83.7969	0.371425	0.35014	1.06079	0.288786	1	1.29363	No change
ENSMUSG00000095040	1700001J03Rik	RIKEN cDNA 1700001J03 gene	NM_001008547	69282	3.8839	-1.21056	1.40542	-0.861354	0.389043	1	-2.31428	No change
ENSMUSG00000086135	1700001J04Rik	RIKEN cDNA 1700001J04 gene	NR_166725	102633312	0	0	NA	NA	1	1	1	No change
ENSMUSG00000101963	1700001J11Rik	ring finger protein 19A pseudogene	NR_033613	72224	2.66986	-0.802018	1.77851	-0.45095	0.652026	1	-1.74354	No change
ENSMUSG00000056508	1700001K19Rik	RIKEN cDNA 1700001K19 gene	NM_025488	66323	4.98723	1.19359	1.11945	1.06622	0.286323	1	2.28721	No change
ENSMUSG00000118314	1700001K23Rik	RIKEN cDNA 1700001K23 gene	NR_036590	69319	3.19121	0.434298	1.51233	0.287172	0.773981	1	1.35125	No change
ENSMUSG00000021534	1700001L19Rik	RIKEN cDNA 1700001L19 gene	NM_027035	69315	12.6551	-0.0314437	0.701543	-0.0448208	0.96425	1	-1.02203	No change
ENSMUSG00000044320	1700001O22Rik	RIKEN cDNA 1700001O22 gene	NM_198000	73598	252.016	-0.0313642	0.201018	-0.156027	0.876012	0.966263	-1.02198	No change
ENSMUSG00000018543	1700001P01Rik	RIKEN cDNA 1700001P01 gene	NM_028156	72215	31.2206	-0.283325	0.488044	-0.580532	0.561556	1	-1.217	No change
ENSMUSG00000099391	1700003C15Rik	RIKEN cDNA 1700003C15 gene	NR_045478	69345	0	0	NA	NA	1	1	1	No change
ENSMUSG00000085944	1700003D09Rik	RIKEN cDNA 1700003D09 gene	NR_045477	69338	0.505065	-0.924911	3.63604	-0.254373	0.799207	1	-1.89857	No change
ENSMUSG00000030030	1700003E16Rik	RIKEN cDNA 1700003E16 gene	NM_027948	71837	354.429	0.300948	0.146239	2.05793	0.0395971	0.249557	1.23195	No change
ENSMUSG00000095110	1700003E24Rik	RIKEN cDNA 1700003E24 gene	NR_103799	100042663	0	0	NA	NA	1	1	1	No change
ENSMUSG00000038523	1700003F12Rik	RIKEN cDNA 1700003F12 gene	NM_029305	75480	10.6999	0.161271	0.782087	0.206205	0.83663	1	1.11827	No change
ENSMUSG00000087621	1700003G18Rik	RIKEN cDNA 1700003G18 gene	NR_029433	69350	4.30977	-0.268822	1.21945	-0.220445	0.825524	1	-1.20482	No change
ENSMUSG00000039174	1700003H04Rik	RIKEN cDNA 1700003H04 gene	NM_001368235	384775	0	0	NA	NA	1	1	1	No change
ENSMUSG00000100372	1700003I22Rik	RIKEN cDNA 1700003I22 gene	NR_126075	69356	0	0	NA	NA	1	1	1	No change
ENSMUSG00000101565	1700003L19Rik	RIKEN cDNA 1700003L19 gene	NR_040507	75493	0.336706	-1.88985	4.03756	-0.468068	0.639736	1	-3.70597	No change
ENSMUSG00000100727	1700003P14Rik	RIKEN cDNA 1700003P14 gene	NR_045982	75890	0	0	NA	NA	1	1	1	No change
ENSMUSG00000027973	1700006A11Rik	RIKEN cDNA 1700006A11 gene	NM_001357195	71824	0.315735	1.77547	4.04254	0.439196	0.660519	1	3.4235	No change
ENSMUSG00000100274	1700006F04Rik	RIKEN cDNA 1700006F04 gene	NR_045621	75432	0	0	NA	NA	1	1	1	No change
ENSMUSG00000102000	1700006H21Rik	RIKEN cDNA 1700006H21 gene	NR_045900	72257	0.165451	-0.991733	4.08047	-0.243044	0.807972	1	-1.98857	No change
ENSMUSG00000100666	1700007F19Rik	RIKEN cDNA 1700007F19 gene	NR_040538	67850	0	0	NA	NA	1	1	1	No change
ENSMUSG00000086330	1700007J10Rik	RIKEN cDNA 1700007J10 gene	NR_045476	69320	84.0264	0.508389	0.311746	1.63078	0.102937	1	1.42246	No change
ENSMUSG00000026831	1700007K13Rik	RIKEN cDNA 1700007K13 gene	NM_027040	69327	1934.11	0.455094	0.0703496	6.46904	9.8627e-11	1.28912e-08	1.37087	No change
ENSMUSG00000097318	1700007L15Rik	RIKEN cDNA 1700007L15 gene	NR_045709	100502742	220.294	-0.0824798	0.199301	-0.413846	0.678987	0.897134	-1.05884	No change
ENSMUSG00000089730	1700007P06Rik	RIKEN cDNA 1700007P06 gene	NR_040554	69308	0	0	NA	NA	1	1	1	No change
ENSMUSG00000111986	1700008C04Rik	RIKEN cDNA 1700008C04 gene	NR_126468	75494	0	0	NA	NA	1	1	1	No change
ENSMUSG00000101225	1700008J07Rik	RIKEN cDNA 1700008J07 gene	NR_024331	629159	132.26	0.0767773	0.259299	0.296096	0.767157	1	1.05466	No change
ENSMUSG00000101012	1700008K24Rik	RIKEN cDNA 1700008K24 gene	NR_038141	69311	0	0	NA	NA	1	1	1	No change
ENSMUSG00000008028	1700008O03Rik	RIKEN cDNA 1700008O03 gene	NM_027049	69349	9.89804	-0.77383	0.866746	-0.892798	0.371965	1	-1.7098	No change
ENSMUSG00000069118	1700008P02Rik	RIKEN cDNA 1700008P02 gene	NM_027048	69347	0	0	NA	NA	1	1	1	No change
ENSMUSG00000101404	1700009C05Rik	RIKEN cDNA 1700009C05 gene	NR_046040	74220	0.330902	-1.86805	4.03952	-0.462445	0.643762	1	-3.6504	No change
ENSMUSG00000096573	1700009J07Rik	RIKEN cDNA 1700009J07 gene	NM_029200	75188	0	0	NA	NA	1	1	1	No change
ENSMUSG00000028287	1700009N14Rik	RIKEN cDNA 1700009N14 gene	NM_001081095	75471	22.6302	-0.836289	0.653531	-1.27965	0.200669	1	-1.78545	No change
ENSMUSG00000057047	1700010B08Rik	RIKEN cDNA 1700010B08 gene	NM_029308	75485	1.6594	3.04224	2.18452	1.39264	0.163729	1	8.23771	No change
ENSMUSG00000071721	1700010D01Rik	RIKEN cDNA 1700010D01 gene	NM_029590	76386	0	0	NA	NA	1	1	1	No change
ENSMUSG00000100010	1700010I02Rik	RIKEN cDNA 1700010I02 gene	NR_040587	75476	0	0	NA	NA	1	1	1	No change
ENSMUSG00000023873	1700010I14Rik	RIKEN cDNA 1700010I14 gene	NM_001347544	66931	217.386	-0.069985	0.179702	-0.389451	0.696943	0.904142	-1.04971	No change
ENSMUSG00000100314	1700010J16Rik	RIKEN cDNA 1700010J16 gene	NR_040579	69355	0	0	NA	NA	1	1	1	No change
ENSMUSG00000092599	1700010K23Rik	RIKEN cDNA 1700010K23 gene	NR_040512	75501	0	0	NA	NA	1	1	1	No change
ENSMUSG00000101855	1700010N08Rik	RIKEN cDNA 1700010N08 gene	NR_153826	105247250	0	0	NA	NA	1	1	1	No change
ENSMUSG00000102099	1700011B04Rik	RIKEN cDNA 1700011B04 gene	NR_045616	100503727	0	0	NA	NA	1	1	1	No change
ENSMUSG00000108800	1700011C11Rik	RIKEN cDNA 1700011C11 gene	NR_126462	75451	0	0	NA	NA	1	1	1	No change
ENSMUSG00000031682	1700011L22Rik	RIKEN cDNA 1700011L22 gene	NM_026315	67687	0.505059	-2.4749	3.99443	-0.619587	0.53553	1	-5.55928	No change
ENSMUSG00000079476	1700011M02Rik	RIKEN cDNA 1700011M02 gene	NR_073044	75443	0.340818	-1.90509	4.03621	-0.472001	0.636926	1	-3.74533	No change
ENSMUSG00000029766	1700012A03Rik	RIKEN cDNA 1700012A03 gene	NM_029587	76382	0	0	NA	NA	1	1	1	No change
ENSMUSG00000020617	1700012B07Rik	RIKEN cDNA 1700012B07 gene	NM_001162428	69324	0.330902	-1.86805	4.03952	-0.462445	0.643762	1	-3.6504	No change
ENSMUSG00000031927	1700012B09Rik	RIKEN cDNA 1700012B09 gene	NM_029306	69325	0.484088	0.813777	4.02282	0.20229	0.83969	1	1.75781	No change
ENSMUSG00000085470	1700012C14Rik	RIKEN cDNA 1700012C14 gene	NR_131049	69337	0.667878	2.8468	3.83445	0.742426	0.45783	1	7.19401	No change
ENSMUSG00000040195	1700012D01Rik	RIKEN cDNA 1700012D01 gene	NR_045171	72243	9002.76	-0.0333706	0.0441352	-0.756099	0.44959	0.781889	-1.0234	No change
ENSMUSG00000110424	1700012D14Rik	RIKEN cDNA 1700012D14 gene	NR_015573	75479	97.1333	-0.268101	0.268874	-0.997127	0.318703	1	-1.20422	No change
ENSMUSG00000105023	1700012D16Rik	RIKEN cDNA 1700012D16 gene	NR_126464	75489	0	0	NA	NA	1	1	1	No change
ENSMUSG00000102069	1700012I11Rik	RIKEN cDNA 1700012I11 gene	NR_045140	69334	0.323319	-0.0299525	4.08047	-0.00734045	0.994143	1	-1.02098	No change
ENSMUSG00000107394	1700012J15Rik	RIKEN cDNA 1700012J15 gene	NR_167673	75487	0.499255	-2.45979	3.91494	-0.62831	0.529801	1	-5.50138	No change
ENSMUSG00000028589	1700012P22Rik	RIKEN cDNA 1700012P22 gene	NM_027056	69364	0	0	NA	NA	1	1	1	No change
ENSMUSG00000079346	1700013D24Rik	RIKEN cDNA 1700013D24 gene	NM_001177502	76921	0	0	NA	NA	1	1	1	No change
ENSMUSG00000027886	1700013F07Rik	RIKEN cDNA 1700013F07 gene	NM_029314	75504	22.1537	-0.064998	0.639083	-0.101705	0.918991	1	-1.04608	No change
ENSMUSG00000041399	1700013G24Rik	RIKEN cDNA 1700013G24 gene	NM_027063	69380	0.170409	-0.991733	4.08047	-0.243044	0.807972	1	-1.98857	No change
ENSMUSG00000054727	1700013H16Rik	RIKEN cDNA 1700013H16 gene	NM_001200013	75514	0	0	NA	NA	1	1	1	No change
ENSMUSG00000051054	1700014D04Rik	RIKEN cDNA 1700014D04 gene	XM_017315672	102638268	5.93215	0.274654	1.06032	0.259029	0.795613	1	1.2097	No change
ENSMUSG00000094445	1700015G11Rik	RIKEN cDNA 1700015G11 gene	NM_001195601	100503036	0.333939	1.8457	4.0362	0.457286	0.647466	1	3.59426	No change
ENSMUSG00000102737	1700016A09Rik	RIKEN cDNA 1700016A09 gene	NR_151732	74227	4.85058	-0.320787	1.14332	-0.280574	0.779037	1	-1.24901	No change
ENSMUSG00000104538	1700016B01Rik	RIKEN cDNA 1700016B01 gene	NR_166436	75640	0	0	NA	NA	1	1	1	No change
ENSMUSG00000015962	1700016C15Rik	RIKEN cDNA 1700016C15 gene	NM_027077	69428	77.6191	-0.383607	0.319267	-1.20152	0.229548	1	-1.3046	No change
ENSMUSG00000031509	1700016D06Rik	RIKEN cDNA 1700016D06 gene	NM_024271	76413	0.956308	3.37016	3.0485	1.10551	0.268938	1	10.34	No change
ENSMUSG00000100625	1700016G22Rik	RIKEN cDNA 1700016G22 gene	NR_045891	71867	46.8964	0.213978	0.411659	0.519795	0.603206	1	1.15988	No change
ENSMUSG00000029320	1700016H13Rik	RIKEN cDNA 1700016H13 gene	NM_001163550	74218	0.646637	-0.0614047	3.588	-0.0171139	0.986346	1	-1.04348	No change
ENSMUSG00000114563	1700016K05Rik	RIKEN cDNA 1700016K05 gene	NR_151453	102639882	0.330902	-1.86805	4.03952	-0.462445	0.643762	1	-3.6504	No change
ENSMUSG00000053783	1700016K19Rik	RIKEN cDNA 1700016K19 gene	NM_198637	74230	188.931	0.207636	0.192689	1.07757	0.281225	1	1.15479	No change
ENSMUSG00000101483	1700016L21Rik	RIKEN cDNA 1700016L21 gene	NR_040460	72208	0	0	NA	NA	1	1	1	No change
ENSMUSG00000101894	1700016P04Rik	RIKEN cDNA 1700016P04 gene	NR_038149	69413	0	0	NA	NA	1	1	1	No change
ENSMUSG00000032300	1700017B05Rik	RIKEN cDNA 1700017B05 gene	NM_028820	74211	11014	0.115653	0.0512335	2.25737	0.0239849	0.184647	1.08347	No change
ENSMUSG00000037884	1700017G19Rik	RIKEN cDNA 1700017G19 gene	NR_040445	100040882	0	0	NA	NA	1	1	1	No change
ENSMUSG00000086348	1700017J07Rik	RIKEN cDNA 1700017J07 gene	NR_040326	75508	0	0	NA	NA	1	1	1	No change
ENSMUSG00000107232	1700017L05Rik	RIKEN cDNA 1700017L05 gene	NR_131050	69370	0	0	NA	NA	1	1	1	No change
ENSMUSG00000105651	1700017M07Rik	RIKEN cDNA 1700017M07 gene	XR_880766	76398	0	0	NA	NA	1	1	1	No change
ENSMUSG00000056912	1700017N19Rik	RIKEN cDNA 1700017N19 gene	NM_001081246	66605	0.315735	1.77547	4.04254	0.439196	0.660519	1	3.4235	No change
ENSMUSG00000038408	1700018A04Rik	RIKEN cDNA 1700018A04 gene	NR_029439	71307	12.4011	-0.498309	0.751181	-0.663367	0.507095	1	-1.41256	No change
ENSMUSG00000031809	1700018B08Rik	RIKEN cDNA 1700018B08 gene	NM_001357259	76405	0.170409	-0.991733	4.08047	-0.243044	0.807972	1	-1.98857	No change
ENSMUSG00000037910	1700018B24Rik	enhancer of rudimentary homolog pseudogene	NM_025493	66332	0	0	NA	NA	1	1	1	No change
ENSMUSG00000029620	1700018F24Rik	RIKEN cDNA 1700018F24 gene	NM_027069	69396	0	0	NA	NA	1	1	1	No change
ENSMUSG00000109745	1700018G05Rik	RIKEN cDNA 1700018G05 gene	NR_045422	69388	0	0	NA	NA	1	1	1	No change
ENSMUSG00000060715	1700019A02Rik	RIKEN cDNA 1700019A02 gene	NM_001368200	69397	12.0271	0.384925	0.852298	0.451632	0.651534	1	1.30579	No change
ENSMUSG00000113770	1700019C18Rik	RIKEN cDNA 1700019C18 gene	NR_126478	75543	0.67682	2.86453	3.8149	0.75088	0.452725	1	7.283	No change
ENSMUSG00000043629	1700019D03Rik	RIKEN cDNA 1700019D03 gene	NM_001368274	67080	213.192	-0.426247	0.187219	-2.27673	0.0228027	0.178588	-1.34373	No change
ENSMUSG00000086202	1700019E08Rik	RIKEN cDNA 1700019E08 gene	NR_040497	69405	0	0	NA	NA	1	1	1	No change
ENSMUSG00000107027	1700019F05Rik	RIKEN cDNA 1700019F05 gene	NR_166206	69402	0	0	NA	NA	1	1	1	No change
ENSMUSG00000085416	1700019G24Rik	RIKEN cDNA 1700019G24 gene	NR_040255	72249	0	0	NA	NA	1	1	1	No change
ENSMUSG00000111489	1700019J19Rik	RIKEN cDNA 1700019J19 gene	NR_166640	76412	0.333939	1.8457	4.0362	0.457286	0.647466	1	3.59426	No change
ENSMUSG00000026931	1700019N19Rik	RIKEN cDNA 1700019N19 gene	NM_001368688	67507	0	0	NA	NA	1	1	1	No change
ENSMUSG00000099808	1700019P21Rik	RIKEN cDNA 1700019P21 gene	NR_138576	75546	0	0	NA	NA	1	1	1	No change
ENSMUSG00000027409	1700020A23Rik	RIKEN cDNA 1700020A23 gene	NM_001163483	75656	0	0	NA	NA	1	1	1	No change
ENSMUSG00000101796	1700020D14Rik	RIKEN cDNA 1700020D14 gene	NR_126545	69438	0	0	NA	NA	1	1	1	No change
ENSMUSG00000101801	1700020G17Rik	RIKEN cDNA 1700020G17 gene	NR_045979	75630	4.29654	0.404329	1.2331	0.327896	0.742991	1	1.32347	No change
ENSMUSG00000013928	1700020L13Rik	RIKEN cDNA 1700020L13 gene	NR_144498	108167416	5.49386	-0.276781	1.09856	-0.251948	0.801081	1	-1.21149	No change
ENSMUSG00000035085	1700020L24Rik	RIKEN cDNA 1700020L24 gene	NM_025492	66330	25.4302	-0.0965269	0.538568	-0.179229	0.857758	1	-1.0692	No change
ENSMUSG00000100146	1700020M21Rik	RIKEN cDNA 1700020M21 gene	NR_040742	76402	0	0	NA	NA	1	1	1	No change
ENSMUSG00000050844	1700020N01Rik	RIKEN cDNA 1700020N01 gene	NM_183266	67692	0.340818	-1.90509	4.03621	-0.472001	0.636926	1	-3.74533	No change
ENSMUSG00000059690	1700020N15Rik	RIKEN cDNA 1700020N15 gene	NM_029316	75509	0	0	NA	NA	1	1	1	No change
ENSMUSG00000100253	1700020N18Rik	RIKEN cDNA 1700020N18 gene	NR_026924	67086	0	0	NA	NA	1	1	1	No change
ENSMUSG00000105426	1700021F02Rik	RIKEN cDNA 1700021F02 gene	NR_152117	75519	3.51617	-2.66067	1.80189	-1.4766	0.139783	1	-6.32326	No change
ENSMUSG00000027518	1700021F07Rik	RIKEN cDNA 1700021F07 gene	NM_028158	72221	0.330902	-1.86805	4.03952	-0.462445	0.643762	1	-3.6504	No change
ENSMUSG00000112387	1700021G15Rik	RIKEN cDNA 1700021G15 gene	NR_166082	73256	0	0	NA	NA	1	1	1	No change
ENSMUSG00000087343	1700021N21Rik	RIKEN cDNA 1700021N21 gene	NR_045800	69409	0	0	NA	NA	1	1	1	No change
ENSMUSG00000038165	1700022A21Rik	glycerol-3-phosphate dehydrogenase 1-like pseudogene	NR_003953	72252	0	0	NA	NA	1	1	1	No change
ENSMUSG00000099751	1700022A22Rik	RIKEN cDNA 1700022A22 gene	NR_045509	71120	0	0	NA	NA	1	1	1	No change
ENSMUSG00000099983	1700022E09Rik	RIKEN cDNA 1700022E09 gene	NR_040568	75636	0.157868	0.93182	4.08047	0.228361	0.819366	1	1.90768	No change
ENSMUSG00000099360	1700022H16Rik	RIKEN cDNA 1700022H16 gene	NR_045488	69420	0.340818	-1.90509	4.03621	-0.472001	0.636926	1	-3.74533	No change
ENSMUSG00000028451	1700022I11Rik	RIKEN cDNA 1700022I11 gene	NM_026088	67317	4.32186	-0.7165	1.29254	-0.554335	0.57935	1	-1.64319	No change
ENSMUSG00000097523	1700022N22Rik	RIKEN cDNA 1700022N22 gene	NR_166912	69431	52.4143	-0.147934	0.370248	-0.399552	0.689486	1	-1.10798	No change
ENSMUSG00000087393	1700023C21Rik	RIKEN cDNA 1700023C21 gene	NR_045909	73257	0	0	NA	NA	1	1	1	No change
ENSMUSG00000052334	1700024B05Rik	RIKEN cDNA 1700024B05 gene	NM_029322	100503856	0	0	NA	NA	1	1	1	No change
ENSMUSG00000099994	1700024B18Rik	RIKEN cDNA 1700024B18 gene	NR_045479	69393	0	0	NA	NA	1	1	1	No change
ENSMUSG00000072473	1700024G13Rik	RIKEN cDNA 1700024G13 gene	NM_001034037	67085	0	0	NA	NA	1	1	1	No change
ENSMUSG00000113825	1700024I08Rik	RIKEN cDNA 1700024I08 gene	NR_126476	75522	0	0	NA	NA	1	1	1	No change
ENSMUSG00000101113	1700025B11Rik	RIKEN cDNA 1700025B11 gene	NR_040310	76409	0	0	NA	NA	1	1	1	No change
ENSMUSG00000078935	1700025C18Rik	RIKEN cDNA 1700025C18 gene	NR_033448	72211	0	0	NA	NA	1	1	1	No change
ENSMUSG00000086760	1700025D23Rik	RIKEN cDNA 1700025D23 gene	NR_166914	100041739	0	0	NA	NA	1	1	1	No change
ENSMUSG00000100558	1700025F24Rik	RIKEN cDNA 1700025F24 gene	NR_040578	67081	0	0	NA	NA	1	1	1	No change
ENSMUSG00000032666	1700025G04Rik	RIKEN cDNA 1700025G04 gene	NM_197990	69399	8834.31	-0.268779	0.0418301	-6.4255	1.31437e-10	1.66371e-08	-1.20479	No change
ENSMUSG00000108409	1700025J12Rik	RIKEN cDNA 1700025J12 gene	NR_131051	69407	0	0	NA	NA	1	1	1	No change
ENSMUSG00000099747	1700025K24Rik	RIKEN cDNA 1700025K24 gene	NR_045825	69418	0	0	NA	NA	1	1	1	No change
ENSMUSG00000100175	1700025M24Rik	RIKEN cDNA 1700025M24 gene	NR_040687	72276	1.34102	-3.88425	2.67984	-1.44944	0.147216	1	-14.7665	No change
ENSMUSG00000100121	1700025N23Rik	RIKEN cDNA 1700025N23 gene	NR_040523	69986	0	0	NA	NA	1	1	1	No change
ENSMUSG00000028244	1700025O08Rik	RIKEN cDNA 1700025O08 gene	NR_169002	117962243	0	0	NA	NA	1	1	1	No change
ENSMUSG00000086379	1700026D11Rik	RIKEN cDNA 1700026D11 gene	NR_028286	70371	0	0	NA	NA	1	1	1	No change
ENSMUSG00000101854	1700026F02Rik	RIKEN cDNA 1700026F02 gene	NR_045487	69419	0	0	NA	NA	1	1	1	No change
ENSMUSG00000073976	1700026J12Rik	RIKEN cDNA 1700026J12 gene	NR_166907	73255	0.330902	-1.86805	4.03952	-0.462445	0.643762	1	-3.6504	No change
ENSMUSG00000097716	1700026J14Rik	RIKEN cDNA 1700026J14 gene	NR_130985	69432	0.83985	0.575732	2.97858	0.193291	0.846731	1	1.49043	No change
ENSMUSG00000101968	1700027A15Rik	RIKEN cDNA 1700027A15 gene	NR_038001	69449	0	0	NA	NA	1	1	1	No change
ENSMUSG00000100911	1700027F09Rik	RIKEN cDNA 1700027F09 gene	NR_040681	69999	0	0	NA	NA	1	1	1	No change
ENSMUSG00000100799	1700027H10Rik	RIKEN cDNA 1700027H10 gene	NR_040594	72274	0	0	NA	NA	1	1	1	No change
ENSMUSG00000098304	1700027I24Rik	RIKEN cDNA 1700027I24 gene	NR_040741	75567	0	0	NA	NA	1	1	1	No change
ENSMUSG00000111422	1700027J07Rik	RIKEN cDNA 1700027J07 gene	NR_040581	69443	0	0	NA	NA	1	1	1	No change
ENSMUSG00000099417	1700028B04Rik	NADH dehydrogenase (ubiquinone) 1 beta subcomplex 8 pseudogene	NR_033605	70001	0.333939	1.8457	4.0362	0.457286	0.647466	1	3.59426	No change
ENSMUSG00000101683	1700028D13Rik	RIKEN cDNA 1700028D13 gene	NR_045377	75569	0.315735	1.77547	4.04254	0.439196	0.660519	1	3.4235	No change
ENSMUSG00000097321	1700028E10Rik	RIKEN cDNA 1700028E10 gene	NR_045699	625175	30.215	0.0983459	0.488227	0.201435	0.840359	1	1.07055	No change
ENSMUSG00000056821	1700028I16Rik	RIKEN cDNA 1700028I16 gene	NR_038042	70003	12.3448	0.362637	0.751597	0.482489	0.629458	1	1.28577	No change
ENSMUSG00000038782	1700028J19Rik	RIKEN cDNA 1700028J19 gene	NR_029436	70004	103.506	-0.108924	0.265445	-0.410344	0.681553	1	-1.07842	No change
ENSMUSG00000089798	1700028K03Rik	RIKEN cDNA 1700028K03 gene	NM_175241	76421	1.65702	0.547842	2.2776	0.240535	0.809916	1	1.4619	No change
ENSMUSG00000101334	1700028M03Rik	RIKEN cDNA 1700028M03 gene	NR_036591	69460	0	0	NA	NA	1	1	1	No change
ENSMUSG00000033053	1700028P14Rik	RIKEN cDNA 1700028P14 gene	NM_026188	67483	0	0	NA	NA	1	1	1	No change
ENSMUSG00000086823	1700028P15Rik	RIKEN cDNA 1700028P15 gene	NR_040509	75655	0	0	NA	NA	1	1	1	No change
ENSMUSG00000100759	1700029B22Rik	RIKEN cDNA 1700029B22 gene	NR_040531	69495	0	0	NA	NA	1	1	1	No change
ENSMUSG00000052075	1700029F12Rik	RIKEN cDNA 1700029F12 gene	NM_001080777	66479	0	0	NA	NA	1	1	1	No change
ENSMUSG00000031452	1700029H14Rik	RIKEN cDNA 1700029H14 gene	NM_001080781	66501	0	0	NA	NA	1	1	1	No change
ENSMUSG00000044916	1700029I15Rik	RIKEN cDNA 1700029I15 gene	NM_183112	75641	44.7962	-0.322135	0.381309	-0.844813	0.398215	1	-1.25018	No change
ENSMUSG00000099968	1700029J03Rik	RIKEN cDNA 1700029J03 gene	NR_040494	72264	0	0	NA	NA	1	1	1	No change
ENSMUSG00000071103	1700029J07Rik	RIKEN cDNA 1700029J07 gene	NM_001033148	69479	305.417	0.0850815	0.180166	0.472239	0.636756	0.881431	1.06075	No change
ENSMUSG00000101189	1700029M03Rik	RIKEN cDNA 1700029M03 gene	NR_166148	69476	0	0	NA	NA	1	1	1	No change
ENSMUSG00000086788	1700029M20Rik	RIKEN cDNA 1700029M20 gene	NM_028688	73937	0	0	NA	NA	1	1	1	No change
ENSMUSG00000098144	1700029N11Rik	RIKEN cDNA 1700029N11 gene	NR_045489	69491	0	0	NA	NA	1	1	1	No change
ENSMUSG00000085333	1700030A11Rik	RIKEN cDNA 1700030A11 gene	NR_045457	74179	0	0	NA	NA	1	1	1	No change
ENSMUSG00000099759	1700030C10Rik	RIKEN cDNA 1700030C10 gene	NR_015521	69513	0	0	NA	NA	1	1	1	No change
ENSMUSG00000086459	1700030C12Rik	RIKEN cDNA 1700030C12 gene	NR_166705	72246	0	0	NA	NA	1	1	1	No change
ENSMUSG00000087148	1700030C14Rik	RIKEN cDNA 1700030C14 gene	NR_156705	75662	0	0	NA	NA	1	1	1	No change
ENSMUSG00000099869	1700030F04Rik	RIKEN cDNA 1700030F04 gene	NR_045731	72263	0	0	NA	NA	1	1	1	No change
ENSMUSG00000031847	1700030J22Rik	RIKEN cDNA 1700030J22 gene	NM_001357253	69528	564.482	0.275213	0.124227	2.21541	0.0267319	0.196967	1.21017	No change
ENSMUSG00000052794	1700030K09Rik	RIKEN cDNA 1700030K09 gene	NM_028170	72254	2065.51	0.0408852	0.0636237	0.642609	0.520478	0.825612	1.02874	No change
ENSMUSG00000099508	1700030L20Rik	RIKEN cDNA 1700030L20 gene	NR_040592	70055	0	0	NA	NA	1	1	1	No change
ENSMUSG00000097424	1700030M09Rik	RIKEN cDNA 1700030M09 gene	NR_045903	72259	0.839318	3.17542	3.17268	1.00086	0.316893	1	9.03433	No change
ENSMUSG00000100969	1700030N03Rik	RIKEN cDNA 1700030N03 gene	NR_045304	70011	1.31899	1.5702	2.30922	0.679969	0.496524	1	2.96946	No change
ENSMUSG00000100198	1700030O20Rik	RIKEN cDNA 1700030O20 gene	NR_045345	72286	0	0	NA	NA	1	1	1	No change
ENSMUSG00000092239	1700031A10Rik	RIKEN cDNA 1700031A10 gene	NR_045439	73286	0.677524	-2.89788	3.44919	-0.840163	0.400817	1	-7.45332	No change
ENSMUSG00000032894	1700031F05Rik	RIKEN cDNA 1700031F05 gene	NM_028496	73300	0	0	NA	NA	1	1	1	No change
ENSMUSG00000099863	1700031L13Rik	RIKEN cDNA 1700031L13 gene	NR_138557	67327	0	0	NA	NA	1	1	1	No change
ENSMUSG00000099353	1700031M16Rik	RIKEN cDNA 1700031M16 gene	NR_015496	73302	0	0	NA	NA	1	1	1	No change
ENSMUSG00000100315	1700031P21Rik	RIKEN cDNA 1700031P21 gene	NR_045910	73278	0	0	NA	NA	1	1	1	No change
ENSMUSG00000097302	1700034B16Rik	RIKEN cDNA 1700034B16 gene	XR_877561	73282	0	0	NA	NA	1	1	1	No change
ENSMUSG00000024532	1700034E13Rik	RIKEN cDNA 1700034E13 gene	NM_030097	78414	0	0	NA	NA	1	1	1	No change
ENSMUSG00000097962	1700034G24Rik	RIKEN cDNA 1700034G24 gene	NR_045396	67325	0	0	NA	NA	1	1	1	No change
ENSMUSG00000055833	1700034H15Rik	RIKEN cDNA 1700034H15 gene	NM_001024489	98736	16.4201	0.462383	0.704162	0.656643	0.511411	1	1.37782	No change
ENSMUSG00000074619	1700034I23Rik	RIKEN cDNA 1700034I23 gene	NM_028494	73297	0	0	NA	NA	1	1	1	No change
ENSMUSG00000040163	1700034J05Rik	RIKEN cDNA 1700034J05 gene	NM_001164236	73344	1.48068	0.303641	2.20203	0.137891	0.890326	1	1.23426	No change
ENSMUSG00000100294	1700034K08Rik	RIKEN cDNA 1700034K08 gene	NR_040756	78349	0	0	NA	NA	1	1	1	No change
ENSMUSG00000099995	1700036G14Rik	RIKEN cDNA 1700036G14 gene	NR_040542	73283	0	0	NA	NA	1	1	1	No change
ENSMUSG00000005983	1700037C18Rik	RIKEN cDNA 1700037C18 gene	NM_028484	73261	653.377	0.0914097	0.140743	0.649481	0.516028	0.823084	1.06541	No change
ENSMUSG00000027327	1700037H04Rik	RIKEN cDNA 1700037H04 gene	NM_001311138	67326	11832.9	0.0886062	0.0415209	2.13402	0.0328414	0.222865	1.06334	No change
ENSMUSG00000092369	1700039E22Rik	RIKEN cDNA 1700039E22 gene	NR_045315	73322	54.5068	0.086021	0.367144	0.234298	0.814754	1	1.06144	No change
ENSMUSG00000097933	1700039M10Rik	RIKEN cDNA 1700039M10 gene	NR_152103	67518	1.84425	0.789944	2.2428	0.352214	0.724678	1	1.72901	No change
ENSMUSG00000097515	1700040D17Rik	RIKEN cDNA 1700040D17 gene	NR_152121	76602	16.1815	-0.0507191	0.695536	-0.0729209	0.941869	1	-1.03578	No change
ENSMUSG00000100535	1700040F15Rik	RIKEN cDNA 1700040F15 gene	XM_017318757	73329	0	0	NA	NA	1	1	1	No change
ENSMUSG00000100282	1700041C23Rik	RIKEN cDNA 1700041C23 gene	NR_033784	67319	0	0	NA	NA	1	1	1	No change
ENSMUSG00000100857	1700041M19Rik	RIKEN cDNA 1700041M19 gene	NR_040573	76601	0	0	NA	NA	1	1	1	No change
ENSMUSG00000086391	1700042O10Rik	RIKEN cDNA 1700042O10 gene	NR_045178	73321	0	0	NA	NA	1	1	1	No change
ENSMUSG00000099911	1700044C05Rik	RIKEN cDNA 1700044C05 gene	NR_045624	73306	0	0	NA	NA	1	1	1	No change
ENSMUSG00000100297	1700044K03Rik	RIKEN cDNA 1700044K03 gene	NR_033785	67321	0	0	NA	NA	1	1	1	No change
ENSMUSG00000078492	1700045H11Rik	RIKEN cDNA 1700045H11 gene	NR_040649	73348	2.16869	-1.19252	1.6576	-0.719427	0.471878	1	-2.28552	No change
ENSMUSG00000085561	1700046C09Rik	RIKEN cDNA 1700046C09 gene	NR_045918	73307	0	0	NA	NA	1	1	1	No change
ENSMUSG00000085437	1700047A11Rik	RIKEN cDNA 1700047A11 gene	NR_110583	76604	0.668281	-1.50374	3.25195	-0.462411	0.643787	1	-2.83576	No change
ENSMUSG00000115294	1700047E10Rik	RIKEN cDNA 1700047E10 gene	NR_073363	74328	0.678376	-1.52304	3.23507	-0.470791	0.63779	1	-2.87396	No change
ENSMUSG00000099349	1700047G03Rik	RIKEN cDNA 1700047G03 gene	NR_040447	73339	0.662926	-1.51306	3.55369	-0.425772	0.670274	1	-2.85415	No change
ENSMUSG00000101762	1700047L14Rik	RIKEN cDNA 1700047L14 gene	NR_040691	73295	0	0	NA	NA	1	1	1	No change
ENSMUSG00000100147	1700047M11Rik	RIKEN cDNA 1700047M11 gene	NR_015458	67330	0.481186	0.813739	4.03226	0.201807	0.840068	1	1.75776	No change
ENSMUSG00000105274	1700048F04Rik	RIKEN cDNA 1700048F04 gene	NR_166411	73396	0	0	NA	NA	1	1	1	No change
ENSMUSG00000085637	1700048M11Rik	RIKEN cDNA 1700048M11 gene	NR_045300	100503166	30.2623	0.711666	0.539561	1.31897	0.187178	1	1.63769	No change
ENSMUSG00000118016	1700048O14Rik	RIKEN cDNA 1700048O14 gene	NR_166754	73433	0	0	NA	NA	1	1	1	No change
ENSMUSG00000043773	1700048O20Rik	RIKEN cDNA 1700048O20 gene	NR_033553	69430	2.24571	1.77958	2.14238	0.830658	0.406167	1	3.43326	No change
ENSMUSG00000085077	1700049E15Rik	RIKEN cDNA 1700049E15 gene	NR_033636	100039727	0	0	NA	NA	1	1	1	No change
ENSMUSG00000079271	1700049E17Rik1	RIKEN cDNA 1700049E17 gene, gene 1	NM_001358038	666214	0.170409	-0.991733	4.08047	-0.243044	0.807972	1	-1.98857	No change
ENSMUSG00000090440	1700049E17Rik2	tandem duplication of RIKEN cDNA 1700049E17 gene, gene 2	NM_001358037	100041722	0.170409	-0.991733	4.08047	-0.243044	0.807972	1	-1.98857	No change
ENSMUSG00000101553	1700049E22Rik	RIKEN cDNA 1700049E22 gene	NR_040525	73395	0	0	NA	NA	1	1	1	No change
ENSMUSG00000086951	1700051A21Rik	RIKEN cDNA 1700051A21 gene	NR_045922	73366	0	0	NA	NA	1	1	1	No change
ENSMUSG00000101912	1700052I22Rik	RIKEN cDNA 1700052I22 gene	NR_033786	67340	1.02245	-3.49119	3.25793	-1.0716	0.2839	1	-11.2449	No change
ENSMUSG00000099988	1700054A03Rik	RIKEN cDNA 1700054A03 gene	NR_045320	78457	20.5615	0.193046	0.566069	0.341028	0.733082	1	1.14317	No change
ENSMUSG00000100219	1700054K19Rik	RIKEN cDNA 1700054K19 gene	NR_027865	67336	0.336706	-1.88985	4.03756	-0.468068	0.639736	1	-3.70597	No change
ENSMUSG00000085889	1700054M17Rik	RIKEN cDNA 1700054M17 gene	NR_045919	73358	0	0	NA	NA	1	1	1	No change
ENSMUSG00000093616	1700055C04Rik	RIKEN cDNA 1700055C04 gene	NR_040726	73397	0	0	NA	NA	1	1	1	No change
ENSMUSG00000070997	1700055D18Rik	RIKEN cDNA 1700055D18 gene	NM_175197	73405	20.648	-0.181176	0.62892	-0.288074	0.77329	1	-1.13381	No change
ENSMUSG00000044854	1700056E22Rik	RIKEN cDNA 1700056E22 gene	NM_028516	73363	215.148	-0.430698	0.192548	-2.23684	0.0252971	0.190124	-1.34789	No change
ENSMUSG00000074139	1700057G04Rik	RIKEN cDNA 1700057G04 gene	NM_001033184	78459	0.999497	0.0107511	2.77671	0.0038719	0.996911	1	1.00748	No change
ENSMUSG00000086007	1700057H21Rik	RIKEN cDNA 1700057H21 gene	NR_130155	73375	0	0	NA	NA	1	1	1	No change
ENSMUSG00000086887	1700060C16Rik	RIKEN cDNA 1700060C16 gene	NR_045732	73425	0	0	NA	NA	1	1	1	No change
ENSMUSG00000078957	1700060C20Rik	RIKEN cDNA 1700060C20 gene	NR_036606	73399	0.67682	2.86453	3.8149	0.75088	0.452725	1	7.283	No change
ENSMUSG00000085580	1700061F12Rik	RIKEN cDNA 1700061F12 gene	NR_038180	73438	0	0	NA	NA	1	1	1	No change
ENSMUSG00000028009	1700061I17Rik	RIKEN cDNA 1700061I17 gene	NR_038029	433646	14.2654	-0.0480919	0.795829	-0.06043	0.951813	1	-1.0339	No change
ENSMUSG00000086366	1700061J23Rik	RIKEN cDNA 1700061J23 gene	NR_131065	76993	0	0	NA	NA	1	1	1	No change
ENSMUSG00000110464	1700061N14Rik	RIKEN cDNA 1700061N14 gene	NR_151456	105243184	0	0	NA	NA	1	1	1	No change
ENSMUSG00000100062	1700063A18Rik	RIKEN cDNA 1700063A18 gene	NR_040467	73454	0	0	NA	NA	1	1	1	No change
ENSMUSG00000100837	1700063D05Rik	RIKEN cDNA 1700063D05 gene	NR_040392	78500	0	0	NA	NA	1	1	1	No change
ENSMUSG00000040657	1700063H04Rik	RIKEN cDNA 1700063H04 gene	NR_152109	74269	0	0	NA	NA	1	1	1	No change
ENSMUSG00000101978	1700063O14Rik	RIKEN cDNA 1700063O14 gene	NR_045383	73452	0	0	NA	NA	1	1	1	No change
ENSMUSG00000100681	1700064J06Rik	RIKEN cDNA 1700064J06 gene	NR_045348	73400	0	0	NA	NA	1	1	1	No change
ENSMUSG00000100211	1700064M15Rik	RIKEN cDNA 1700064M15 gene	NR_045288	73457	0	0	NA	NA	1	1	1	No change
ENSMUSG00000096655	1700065D16Rik	RIKEN cDNA 1700065D16 gene	NM_001271569	73410	2.83269	2.19389	1.80519	1.21532	0.224244	1	4.57537	No change
ENSMUSG00000099435	1700065I16Rik	gasdermin pseudogene	NR_040315	78462	0	0	NA	NA	1	1	1	No change
ENSMUSG00000107341	1700065J11Rik	RIKEN cDNA 1700065J11 gene	NR_040526	73409	2.17131	-2.46882	2.11875	-1.16522	0.243928	1	-5.53593	No change
ENSMUSG00000107408	1700065L07Rik	RIKEN cDNA 1700065L07 gene	NR_108032	73408	0	0	NA	NA	1	1	1	No change
ENSMUSG00000100134	1700065O20Rik	RIKEN cDNA 1700065O20 gene	NR_045386	76609	0.333939	1.8457	4.0362	0.457286	0.647466	1	3.59426	No change
ENSMUSG00000101634	1700066B17Rik	RIKEN cDNA 1700066B17 gene	NR_040465	73426	0	0	NA	NA	1	1	1	No change
ENSMUSG00000073598	1700066B19Rik	RIKEN cDNA 1700066B19 gene	NM_001033168	73449	263.18	0.158317	0.172212	0.919314	0.357931	0.720717	1.11598	No change
ENSMUSG00000101810	1700066C05Rik	RIKEN cDNA 1700066C05 gene	NR_169071	78654	0	0	NA	NA	1	1	1	No change
ENSMUSG00000097717	1700066J03Rik	RIKEN cDNA 1700066J03 gene	NR_126543	67339	0.330902	-1.86805	4.03952	-0.462445	0.643762	1	-3.6504	No change
ENSMUSG00000038323	1700066M21Rik	RIKEN cDNA 1700066M21 gene	NM_028546	73467	2003.01	-0.203628	0.0765352	-2.66058	0.00780064	0.0885075	-1.15159	No change
ENSMUSG00000099605	1700066N21Rik	RIKEN cDNA 1700066N21 gene	NR_045924	73471	0	0	NA	NA	1	1	1	No change
ENSMUSG00000085800	1700066O22Rik	RIKEN cDNA 1700066O22 gene	NR_015541	74916	0	0	NA	NA	1	1	1	No change
ENSMUSG00000099378	1700067G17Rik	RIKEN cDNA 1700067G17 gene	NR_040471	73475	0.677524	-2.89788	3.44919	-0.840163	0.400817	1	-7.45332	No change
ENSMUSG00000046408	1700067K01Rik	RIKEN cDNA 1700067K01 gene	NM_183097	73453	78.1549	0.265447	0.311573	0.851959	0.394237	1	1.20201	No change
ENSMUSG00000042184	1700069L16Rik	RIKEN cDNA 1700069L16 gene	NR_033216	381707	0	0	NA	NA	1	1	1	No change
ENSMUSG00000107637	1700069P05Rik	RIKEN cDNA 1700069P05 gene	NR_040527	73531	0	0	NA	NA	1	1	1	No change
ENSMUSG00000086376	1700071G01Rik	RIKEN cDNA 1700071G01 gene	XR_377011	73485	0	0	NA	NA	1	1	1	No change
ENSMUSG00000080980	1700071K01Rik	RIKEN cDNA 1700071K01 gene	NM_001033765	237880	0	0	NA	NA	1	1	1	No change
ENSMUSG00000090307	1700071M16Rik	RIKEN cDNA 1700071M16 gene	NR_045444	73504	47.2769	-0.0501908	0.395765	-0.12682	0.899083	1	-1.0354	No change
ENSMUSG00000100487	1700072B07Rik	RIKEN cDNA 1700072B07 gene	NR_040727	73529	0	0	NA	NA	1	1	1	No change
ENSMUSG00000099872	1700074H08Rik	RIKEN cDNA 1700074H08 gene	NR_138420	73480	0.157868	0.93182	4.08047	0.228361	0.819366	1	1.90768	No change
ENSMUSG00000084859	1700080N15Rik	RIKEN cDNA 1700080N15 gene	NR_040500	73489	0	0	NA	NA	1	1	1	No change
ENSMUSG00000100573	1700081H04Rik	RIKEN cDNA 1700081H04 gene	NR_040693	73477	0	0	NA	NA	1	1	1	No change
ENSMUSG00000100668	1700083H02Rik	RIKEN cDNA 1700083H02 gene	NR_136902	67348	0	0	NA	NA	1	1	1	No change
ENSMUSG00000114333	1700084D21Rik	RIKEN cDNA 1700084D21 gene	NR_131045	76720	0	0	NA	NA	1	1	1	No change
ENSMUSG00000099639	1700084F23Rik	RIKEN cDNA 1700084F23 gene	NR_045965	74280	0	0	NA	NA	1	1	1	No change
ENSMUSG00000058101	1700084J12Rik	ribosomal protein L7-like 1 pseudogene	NM_028551	73486	8.96379	0.283408	0.896339	0.316184	0.751863	1	1.21707	No change
ENSMUSG00000057805	1700084M14Rik	Gm5941 pseudogene	NR_126536	73487	0	0	NA	NA	1	1	1	No change
ENSMUSG00000100890	1700085C21Rik	RIKEN cDNA 1700085C21 gene	NR_046045	74283	0	0	NA	NA	1	1	1	No change
ENSMUSG00000071265	1700086L19Rik	RIKEN cDNA 1700086L19 gene	NR_030733	74284	0	0	NA	NA	1	1	1	No change
ENSMUSG00000097080	1700086O06Rik	RIKEN cDNA 1700086O06 gene	NR_015475	73516	301.703	0.000713947	0.169779	0.00420515	0.996645	0.998638	1.00049	No change
ENSMUSG00000085085	1700086P04Rik	RIKEN cDNA 1700086P04 gene	XR_003955282	67349	21.8943	0.583063	0.568135	1.02628	0.304762	1	1.49803	No change
ENSMUSG00000115723	1700087M22Rik	RIKEN cDNA 1700087M22 gene	XR_874489	78467	0	0	NA	NA	1	1	1	No change
ENSMUSG00000033029	1700088E04Rik	RIKEN cDNA 1700088E04 gene	NM_001310576	27660	199.989	0.146854	0.221937	0.66169	0.50817	1	1.10715	No change
ENSMUSG00000090462	1700091H14Rik	RIKEN cDNA 1700091H14 gene	NM_028570	73553	0	0	NA	NA	1	1	1	No change
ENSMUSG00000086781	1700092C02Rik	RIKEN cDNA 1700092C02 gene	NR_045467	67357	0	0	NA	NA	1	1	1	No change
ENSMUSG00000092499	1700092C10Rik	RIKEN cDNA 1700092C10 gene	NR_045931	73554	0.157868	0.93182	4.08047	0.228361	0.819366	1	1.90768	No change
ENSMUSG00000084811	1700092E19Rik	RIKEN cDNA 1700092E19 gene	NR_045933	73576	0	0	NA	NA	1	1	1	No change
ENSMUSG00000078600	1700092K14Rik	RIKEN cDNA 1700092K14 gene	NR_045930	73536	0	0	NA	NA	1	1	1	No change
ENSMUSG00000090840	1700092M07Rik	RIKEN cDNA 1700092M07 gene	NM_001177347	74307	20.3159	-0.0236503	0.657313	-0.0359804	0.971298	1	-1.01653	No change
ENSMUSG00000020286	1700093K21Rik	RIKEN cDNA 1700093K21 gene	NM_001110133	67358	0.63147	2.77187	3.91819	0.707438	0.479295	1	6.82994	No change
ENSMUSG00000118506	1700094D03Rik	RIKEN cDNA 1700094D03 gene	NM_028567	73545	54.2468	-0.18726	0.359079	-0.5215	0.602018	1	-1.1386	No change
ENSMUSG00000101695	1700094J05Rik	RIKEN cDNA 1700094J05 gene	NR_040580	67523	0.157868	0.93182	4.08047	0.228361	0.819366	1	1.90768	No change
ENSMUSG00000107895	1700094M24Rik	RIKEN cDNA 1700094M24 gene	NR_046049	74304	0	0	NA	NA	1	1	1	No change
ENSMUSG00000086046	1700095A21Rik	RIKEN cDNA 1700095A21 gene	NR_045468	67524	0	0	NA	NA	1	1	1	No change
ENSMUSG00000098230	1700095B10Rik	RIKEN cDNA 1700095B10 gene	NR_040675	67360	0	0	NA	NA	1	1	1	No change
ENSMUSG00000085407	1700095J03Rik	RIKEN cDNA 1700095J03 gene	NR_152110	74293	0	0	NA	NA	1	1	1	No change
ENSMUSG00000084861	1700095J07Rik	RIKEN cDNA 1700095J07 gene	NR_166056	115490402	0	0	NA	NA	1	1	1	No change
ENSMUSG00000084804	1700095J12Rik	RIKEN cDNA 1700095J12 gene	NR_126429	73563	0	0	NA	NA	1	1	1	No change
ENSMUSG00000108505	1700095K22Rik	RIKEN cDNA 1700095K22 gene	NR_165473	115486499	0	0	NA	NA	1	1	1	No change
ENSMUSG00000099630	1700096J18Rik	RIKEN cDNA 1700096J18 gene	NR_027883	67927	0	0	NA	NA	1	1	1	No change
ENSMUSG00000101856	1700096K18Rik	RIKEN cDNA 1700096K18 gene	NR_027388	73571	144.393	-0.229607	0.231678	-0.991063	0.321655	1	-1.17252	No change
ENSMUSG00000099474	1700097N02Rik	RIKEN cDNA 1700097N02 gene	NR_045287	67522	0	0	NA	NA	1	1	1	No change
ENSMUSG00000091906	1700099I09Rik	RIKEN cDNA 1700099I09 gene	NR_130171	76624	3.40563	0.608226	1.83091	0.332198	0.73974	1	1.52438	No change
ENSMUSG00000115372	1700100I10Rik	RIKEN cDNA 1700100I10 gene	NR_126548	74982	0	0	NA	NA	1	1	1	No change
ENSMUSG00000101051	1700100L14Rik	RIKEN cDNA 1700100L14 gene	NR_045934	73584	0	0	NA	NA	1	1	1	No change
ENSMUSG00000097675	1700101I11Rik	RIKEN cDNA 1700101I11 gene	NR_045270	100504641	7.29653	1.55858	0.944794	1.64965	0.0990136	1	2.94565	No change
ENSMUSG00000102096	1700101O22Rik	RIKEN cDNA 1700101O22 gene	NR_045045	73575	0	0	NA	NA	1	1	1	No change
ENSMUSG00000116852	1700102H20Rik	RIKEN cDNA 1700102H20 gene	NR_045302	68230	6.51238	0.502328	1.07203	0.468575	0.639373	1	1.4165	No change
ENSMUSG00000032611	1700102P08Rik	RIKEN cDNA 1700102P08 gene	NM_053216	112418	13.7116	0.563321	0.703873	0.800317	0.423527	1	1.47767	No change
ENSMUSG00000112821	1700104L18Rik	RIKEN cDNA 1700104L18 gene	NR_108033	73592	0.315735	1.77547	4.04254	0.439196	0.660519	1	3.4235	No change
ENSMUSG00000101009	1700108F19Rik	RIKEN cDNA 1700108F19 gene	NR_015485	73272	6.62599	0.255634	0.956921	0.267143	0.789359	1	1.19386	No change
ENSMUSG00000100585	1700108J01Rik	RIKEN cDNA 1700108J01 gene	NR_015532	68245	0	0	NA	NA	1	1	1	No change
ENSMUSG00000101505	1700109G14Rik	RIKEN cDNA 1700109G14 gene	NR_033788	67355	0	0	NA	NA	1	1	1	No change
ENSMUSG00000085044	1700109G15Rik	RIKEN cDNA 1700109G15 gene	NR_046197	78471	0	0	NA	NA	1	1	1	No change
ENSMUSG00000008307	1700109H08Rik	RIKEN cDNA 1700109H08 gene	NM_029843	77036	121.642	0.100967	0.257752	0.391723	0.695263	1	1.07249	No change
ENSMUSG00000101261	1700109I08Rik	RIKEN cDNA 1700109I08 gene	NR_045936	73591	0	0	NA	NA	1	1	1	No change
ENSMUSG00000097267	1700109K24Rik	RIKEN cDNA 1700109K24 gene	NR_108037	74303	76.5449	-0.461437	0.339956	-1.35734	0.174673	1	-1.37691	No change
ENSMUSG00000099384	1700110C19Rik	RIKEN cDNA 1700110C19 gene	NR_045461	76634	4.87882	-0.933231	1.49435	-0.624508	0.532294	1	-1.90955	No change
ENSMUSG00000079407	1700110I01Rik	RIKEN cDNA 1700110I01 gene	NR_038059	73549	0.165451	-0.991733	4.08047	-0.243044	0.807972	1	-1.98857	No change
ENSMUSG00000108490	1700110I07Rik	RIKEN cDNA 1700110I07 gene	NR_131068	77001	0	0	NA	NA	1	1	1	No change
ENSMUSG00000100511	1700111N16Rik	RIKEN cDNA 1700111N16 gene	NR_033213	74305	0.661804	-2.86677	3.84676	-0.745242	0.456125	1	-7.29431	No change
ENSMUSG00000101574	1700112H15Rik	RIKEN cDNA 1700112H15 gene	NR_040472	73590	0	0	NA	NA	1	1	1	No change
ENSMUSG00000086632	1700112J05Rik	RIKEN cDNA 1700112J05 gene	NR_077218	68246	3.0216	1.01677	1.75475	0.57944	0.562293	1	2.02339	No change
ENSMUSG00000097527	1700112J16Rik	RIKEN cDNA 1700112J16 gene	NR_131043	76628	25.5543	0.856044	0.552592	1.54914	0.121347	1	1.81007	No change
ENSMUSG00000096935	1700113A16Rik	RIKEN cDNA 1700113A16 gene	NR_045997	76642	68.6799	-0.291935	0.302909	-0.963772	0.33516	1	-1.22428	No change
ENSMUSG00000112028	1700113B09Rik	RIKEN cDNA 1700113B09 gene	NR_131003	78638	0	0	NA	NA	1	1	1	No change
ENSMUSG00000047129	1700113H08Rik	RIKEN cDNA 1700113H08 gene	NM_029685	76640	0	0	NA	NA	1	1	1	No change
ENSMUSG00000092276	1700116B05Rik	RIKEN cDNA 1700116B05 gene	NR_131005	78639	0	0	NA	NA	1	1	1	No change
ENSMUSG00000100593	1700119H24Rik	RIKEN cDNA 1700119H24 gene	NR_040536	76649	0	0	NA	NA	1	1	1	No change
ENSMUSG00000100599	1700120C14Rik	RIKEN cDNA 1700120C14 gene	NR_045627	73600	120.799	0.00875058	0.254906	0.0343286	0.972615	1	1.00608	No change
ENSMUSG00000100717	1700120G07Rik	RIKEN cDNA 1700120G07 gene	NR_046050	74314	0.681636	-2.90615	3.80328	-0.764115	0.444799	1	-7.49614	No change
ENSMUSG00000099579	1700120K04Rik	RIKEN cDNA 1700120K04 gene	NM_026628	68232	0	0	NA	NA	1	1	1	No change
ENSMUSG00000100364	1700121L16Rik	RIKEN cDNA 1700121L16 gene	NR_045453	76643	0	0	NA	NA	1	1	1	No change
ENSMUSG00000092066	1700121N20Rik	RIKEN cDNA 1700121N20 gene	NR_036593	76639	0	0	NA	NA	1	1	1	No change
ENSMUSG00000117800	1700122C19Rik	RIKEN cDNA 1700122C19 gene	NR_131008	78640	0	0	NA	NA	1	1	1	No change
ENSMUSG00000099735	1700122H20Rik	RIKEN cDNA 1700122H20 gene	NR_152131	73617	0.473603	2.35801	3.99795	0.589804	0.555322	1	5.12661	No change
ENSMUSG00000094928	1700122O11Rik	RIKEN cDNA 1700122O11 gene	NM_029689	76651	0	0	NA	NA	1	1	1	No change
ENSMUSG00000108676	1700123J17Rik	RIKEN cDNA 1700123J17 gene	NR_131046	76728	0	0	NA	NA	1	1	1	No change
ENSMUSG00000029526	1700123K08Rik	RIKEN cDNA 1700123K08 gene	NM_029693	76658	0.333939	1.8457	4.0362	0.457286	0.647466	1	3.59426	No change
ENSMUSG00000072878	1700123L14Rik	nucleoporin 50 pseudogene	NM_030107	78482	0	0	NA	NA	1	1	1	No change
ENSMUSG00000086080	1700123O12Rik	RIKEN cDNA 1700123O12 gene	NR_045185	73624	0	0	NA	NA	1	1	1	No change
ENSMUSG00000040822	1700123O20Rik	RIKEN cDNA 1700123O20 gene	NM_021437	58248	6145.74	0.0571963	0.0490149	1.16692	0.243243	0.616659	1.04044	No change
ENSMUSG00000101481	1700123O21Rik	RIKEN cDNA 1700123O21 gene	NR_045799	68238	0	0	NA	NA	1	1	1	No change
ENSMUSG00000099354	1700124L16Rik	RIKEN cDNA 1700124L16 gene	NR_105027	67934	8.20526	0.267819	0.937681	0.285618	0.775171	1	1.20399	No change
ENSMUSG00000085263	1700125G02Rik	RIKEN cDNA 1700125G02 gene	NR_040651	73628	0	0	NA	NA	1	1	1	No change
ENSMUSG00000097584	1700125G22Rik	RIKEN cDNA 1700125G22 gene	NR_040548	76657	1.64047	-1.28715	2.28312	-0.563768	0.572912	1	-2.44046	No change
ENSMUSG00000085197	1700125H03Rik	RIKEN cDNA 1700125H03 gene	NR_038181	73609	0	0	NA	NA	1	1	1	No change
ENSMUSG00000018479	1700125H20Rik	RIKEN cDNA 1700125H20 gene	NM_028589	73634	32.8689	0.171149	0.443776	0.385665	0.699745	1	1.12595	No change
ENSMUSG00000107014	1700126H18Rik	RIKEN cDNA 1700126H18 gene	NR_040695	73639	0.16697	0.93182	4.08047	0.228361	0.819366	1	1.90768	No change
ENSMUSG00000099794	1700128A07Rik	RIKEN cDNA 1700128A07 gene	NR_045938	73631	0	0	NA	NA	1	1	1	No change
ENSMUSG00000031998	1700128F08Rik	U1-snRNP binding protein homolog pseudogene	NM_029697	76669	3.73249	-0.279425	1.78935	-0.15616	0.875907	1	-1.21371	No change
ENSMUSG00000021977	1700129C05Rik	RIKEN cDNA 1700129C05 gene	NM_001374759	67932	0	0	NA	NA	1	1	1	No change
ENSMUSG00000100182	1810006J02Rik	RIKEN cDNA 1810006J02 gene	NR_040439	69030	0.67682	2.86453	3.8149	0.75088	0.452725	1	7.283	No change
ENSMUSG00000100844	1810007C17Rik	RIKEN cDNA 1810007C17 gene	NR_045472	69054	0	0	NA	NA	1	1	1	No change
ENSMUSG00000100001	1810007D17Rik	RIKEN cDNA 1810007D17 gene	NR_038136	69055	0	0	NA	NA	1	1	1	No change
ENSMUSG00000100094	1810008I18Rik	RIKEN cDNA 1810008I18 gene	NR_045301	100503969	13.3632	0.354096	0.748886	0.47283	0.636334	1	1.27818	No change
ENSMUSG00000071653	1810009A15Rik	RIKEN cDNA 1810009A15 gene	NM_025463	66276	47.0032	0.476142	0.467214	1.01911	0.308151	1	1.39102	No change
ENSMUSG00000094808	1810009J06Rik	RIKEN cDNA 1810009J06 gene	NM_023707	73626	0	0	NA	NA	1	1	1	No change
ENSMUSG00000078607	1810010H24Rik	RIKEN cDNA 1810010H24 gene	NM_001163473	69066	906.326	0.147654	0.0990006	1.49145	0.135845	0.479348	1.10777	No change
ENSMUSG00000099825	1810012K16Rik	RIKEN cDNA 1810012K16 gene	NR_045473	69108	18.7153	-0.0254384	0.638747	-0.0398256	0.968232	1	-1.01779	No change
ENSMUSG00000028177	1810013D15Rik	RIKEN cDNA 1810013D15 gene	XR_003954596	69042	3.36596	-0.613764	1.66439	-0.368763	0.712304	1	-1.53025	No change
ENSMUSG00000022507	1810013L24Rik	RIKEN cDNA 1810013L24 gene	NM_001081400	69053	12877.4	0.0407673	0.0434696	0.937834	0.34833	0.712722	1.02866	No change
ENSMUSG00000097412	1810014B01Rik	RIKEN cDNA 1810014B01 gene	NR_015572	66263	871.416	0.0326723	0.109774	0.297631	0.765985	0.927926	1.02291	No change
ENSMUSG00000101088	1810018F18Rik	RIKEN cDNA 1810018F18 gene	NM_028795	69166	0.315735	1.77547	4.04254	0.439196	0.660519	1	3.4235	No change
ENSMUSG00000097115	1810019N24Rik	RIKEN cDNA 1810019N24 gene	NR_166501	69086	6.98856	-1.01732	1.00543	-1.01183	0.31162	1	-2.02416	No change
ENSMUSG00000089997	1810020O05Rik	Riken cDNA 1810020O05 gene	NM_001384219	613264	4.27291	-0.511957	1.33711	-0.382884	0.701806	1	-1.42598	No change
ENSMUSG00000087331	1810021B22Rik	RIKEN cDNA 1810021B22 gene	NR_040417	69120	186.844	0.228746	0.215426	1.06183	0.288314	1	1.17182	No change
ENSMUSG00000044145	1810024B03Rik	RIKEN cDNA 1810024B03 gene	NM_198630	329509	107.067	0.16463	0.264071	0.62343	0.533002	1	1.12088	No change
ENSMUSG00000044148	1810030O07Rik	RIKEN cDNA 1810030O07 gene	NM_175141	69155	8595.17	-0.0043605	0.0495042	-0.0880834	0.92981	0.981648	-1.00303	No change
ENSMUSG00000097101	1810034E14Rik	RIKEN cDNA 1810034E14 gene	NR_045798	66503	139.962	0.287502	0.244292	1.17688	0.239244	1	1.22053	No change
ENSMUSG00000118223	1810035K13Rik	RIKEN cDNA 1810035K13 gene	XR_386843	78328	0	0	NA	NA	1	1	1	No change
ENSMUSG00000054091	1810037I17Rik	RIKEN cDNA 1810037I17 gene	NM_024461	67704	12357.6	0.114151	0.0423738	2.69391	0.00706183	0.0837285	1.08234	No change
ENSMUSG00000102112	1810041H14Rik	RIKEN cDNA 1810041H14 gene	NR_130999	78312	27.0222	-0.207926	0.485875	-0.427941	0.668694	1	-1.15503	No change
ENSMUSG00000100680	1810044D09Rik	RIKEN cDNA 1810044D09 gene	NR_038153	69798	62.7287	0.207402	0.345052	0.601074	0.547791	1	1.15461	No change
ENSMUSG00000036027	1810046K07Rik	RIKEN cDNA 1810046K07 gene	NM_001372554	69809	0	0	NA	NA	1	1	1	No change
ENSMUSG00000108587	1810049I09Rik	RIKEN cDNA 1810049I09 gene	NR_166507	75601	0	0	NA	NA	1	1	1	No change
ENSMUSG00000100277	1810053B23Rik	RIKEN cDNA 1810053B23 gene	NR_040486	69857	1.66202	-1.98081	2.5575	-0.77451	0.438629	1	-3.94715	No change
ENSMUSG00000035372	1810055G02Rik	RIKEN cDNA 1810055G02 gene	NM_001358256	72056	5194.4	0.063309	0.0494826	1.27942	0.200749	0.567069	1.04486	No change
ENSMUSG00000073155	1810058I24Rik	RIKEN cDNA 1810058I24 gene	NM_001384235	67705	5610.86	0.076553	0.0495289	1.54562	0.122196	0.454924	1.0545	No change
ENSMUSG00000027713	1810062G17Rik	RIKEN cDNA 1810062G17 gene	NM_028183	72282	77.4627	-0.109601	0.343713	-0.318873	0.749822	1	-1.07893	No change
ENSMUSG00000084925	1810062O18Rik	RIKEN cDNA 1810062O18 gene	NR_033571	75602	40.8683	-0.545509	0.430941	-1.26585	0.205565	1	-1.45954	No change
ENSMUSG00000085551	1810063I02Rik	RIKEN cDNA 1810063I02 gene	NR_130986	69854	0	0	NA	NA	1	1	1	No change
ENSMUSG00000090925	1810064F22Rik	RIKEN cDNA 1810064F22 gene	NM_001033151	69862	26.4105	-1.0875	0.525374	-2.06995	0.0384573	1	-2.12505	No change
ENSMUSG00000013653	1810065E05Rik	RIKEN cDNA 1810065E05 gene	NM_027239	69864	0.845166	-0.615516	3.22928	-0.190605	0.848835	1	-1.53211	No change
ENSMUSG00000117442	1810073O08Rik	RIKEN cDNA 1810073O08 gene	NR_166916	72285	0	0	NA	NA	1	1	1	No change
ENSMUSG00000087165	2010001A14Rik	RIKEN cDNA 2010001A14 gene	NR_131042	76516	408.864	-0.111885	0.135753	-0.824182	0.409836	0.758897	-1.08064	No change
ENSMUSG00000111296	2010001M07Rik	RIKEN cDNA 2010001M07 gene	XR_003948171	115487174	0	0	NA	NA	1	1	1	No change
ENSMUSG00000042041	2010003K11Rik	RIKEN cDNA 2010003K11 gene	NM_027237	69861	0	0	NA	NA	1	1	1	No change
ENSMUSG00000100860	2010009K17Rik	RIKEN cDNA 2010009K17 gene	NR_040609	72340	0.977816	-0.0777826	2.60979	-0.0298042	0.976223	1	-1.05539	No change
ENSMUSG00000102047	2010010A06Rik	RIKEN cDNA 2010010A06 gene	NR_045393	100503117	7.58951	0.875845	1.05095	0.833382	0.404629	1	1.83508	No change
ENSMUSG00000091575	2010016I18Rik	RIKEN cDNA 2010016I18 gene	NM_001033146	69206	240.319	-0.00215905	0.210078	-0.0102773	0.9918	0.997906	-1.0015	No change
ENSMUSG00000104368	2010103J01Rik	RIKEN cDNA 2010103J01 gene	XR_004935500	69889	1.65016	1.1859	1.86607	0.635505	0.525099	1	2.27505	No change
ENSMUSG00000100738	2010106C02Rik	RIKEN cDNA 2010106C02 gene	NR_045435	72104	0	0	NA	NA	1	1	1	No change
ENSMUSG00000025528	2010106E10Rik	RIKEN cDNA 2010106E10 gene	NM_001168590	67715	0	0	NA	NA	1	1	1	No change
ENSMUSG00000029384	2010109A12Rik	RIKEN cDNA 2010109A12 gene	NM_029363	75610	6.40728	3.08731	1.18954	2.59539	0.00944845	1	8.49908	No change
ENSMUSG00000100714	2010308F09Rik	RIKEN cDNA 2010308F09 gene	NR_045429	72122	0	0	NA	NA	1	1	1	No change
ENSMUSG00000101268	2010310C07Rik	RIKEN cDNA 2010310C07 gene	NR_045169	72131	10.5729	-0.0548515	0.867334	-0.0632415	0.949574	1	-1.03875	No change
ENSMUSG00000074829	2010315B03Rik	RIKEN cDNA 2010315B03 gene	NM_001243117	630836	948.667	0.125969	0.0990919	1.27123	0.203647	0.570764	1.09124	No change
ENSMUSG00000030587	2200002D01Rik	RIKEN cDNA 2200002D01 gene	NM_028179	72275	8931.58	0.0792105	0.0463385	1.70939	0.0873789	0.385024	1.05644	No change
ENSMUSG00000013083	2200002J24Rik	RIKEN cDNA 2200002J24 gene	NM_026961	69147	0	0	NA	NA	1	1	1	No change
ENSMUSG00000029882	2210010C04Rik	RIKEN cDNA 2210010C04 gene	NM_023333	67373	1.16176	3.64588	2.81624	1.29459	0.195461	1	12.5175	No change
ENSMUSG00000021550	2210016F16Rik	RIKEN cDNA 2210016F16 gene	NM_027335	70153	1486.9	-0.138066	0.0811881	-1.70057	0.089023	0.38954	-1.10043	No change
ENSMUSG00000029559	2210016L21Rik	RIKEN cDNA 2210016L21 gene	NM_028211	72357	7792.24	0.045256	0.0462839	0.977791	0.328178	0.694931	1.03187	No change
ENSMUSG00000113800	2210039B01Rik	RIKEN cDNA 2210039B01 gene	NR_044985	73644	8.54153	-2.23504	0.983095	-2.27347	0.0229977	1	-4.70776	No change
ENSMUSG00000114772	2210404E10Rik	RIKEN cDNA 2210404E10 gene	NR_131163	72305	1.01254	-3.47803	2.95665	-1.17634	0.239459	1	-11.1427	No change
ENSMUSG00000039563	2210406O10Rik	RIKEN cDNA 2210406O10 gene	NR_126488	76710	38.2901	-0.0835295	0.455259	-0.183477	0.854424	1	-1.05961	No change
ENSMUSG00000087380	2210408F21Rik	RIKEN cDNA 2210408F21 gene	NR_040257	73652	92.2646	0.282725	0.321595	0.879132	0.37933	1	1.21649	No change
ENSMUSG00000071252	2210408I21Rik	RIKEN cDNA 2210408I21 gene	NM_001081353	72371	562.884	-0.443817	0.117779	-3.7682	0.000164429	0.00499307	-1.3602	No change
ENSMUSG00000118322	2210409D07Rik	RIKEN cDNA 2210409D07 gene	NR_045360	70157	0	0	NA	NA	1	1	1	No change
ENSMUSG00000081766	2210409E12Rik	transcription elongation factor B (SIII), polypeptide 2 pseudogene	NR_003492	72381	0	0	NA	NA	1	1	1	No change
ENSMUSG00000085394	2210414B05Rik	RIKEN cDNA 2210414B05 gene	NR_040643	70143	0.157868	0.93182	4.08047	0.228361	0.819366	1	1.90768	No change
ENSMUSG00000018378	2210416O15Rik	RIKEN cDNA 2210416O15 gene	NR_045499	70393	6129.94	-0.0774644	0.0466435	-1.66078	0.0967584	0.404	-1.05516	No change
ENSMUSG00000086494	2210417A02Rik	RIKEN cDNA 2210417A02 gene	NR_028285	70138	0	0	NA	NA	1	1	1	No change
ENSMUSG00000078894	2210418O10Rik	RIKEN cDNA 2210418O10 gene	NM_001305136	100504263	18.3947	0.354813	0.641543	0.553062	0.580221	1	1.27882	No change
ENSMUSG00000101773	2210420H20Rik	RIKEN cDNA 2210420H20 gene	NR_045389	76961	0.336706	-1.88985	4.03756	-0.468068	0.639736	1	-3.70597	No change
ENSMUSG00000039269	2300002M23Rik	RIKEN cDNA 2300002M23 gene	NM_175148	69542	6.71382	-1.24638	1.00681	-1.23795	0.215734	1	-2.37246	No change
ENSMUSG00000078257	2300003K06Rik	RIKEN cDNA 2300003K06 gene	NM_001195383	100502865	0	0	NA	NA	1	1	1	No change
ENSMUSG00000032403	2300009A05Rik	RIKEN cDNA 2300009A05 gene	NM_027090	69478	216.898	0.176447	0.212223	0.831423	0.405735	0.755566	1.1301	No change
ENSMUSG00000097354	2310001H17Rik	RIKEN cDNA 2310001H17 gene	NR_040265	76432	278.181	-0.0268662	0.163622	-0.164197	0.869576	0.964725	-1.0188	No change
ENSMUSG00000053353	2310001K24Rik	RIKEN cDNA 2310001K24 gene	NR_028122	69517	9.08945	-0.31342	0.868383	-0.360924	0.718156	1	-1.24265	No change
ENSMUSG00000112701	2310002D06Rik	RIKEN cDNA 2310002D06 gene	NR_045490	69522	0	0	NA	NA	1	1	1	No change
ENSMUSG00000097178	2310002F09Rik	RIKEN cDNA 2310002F09 gene	NR_077063	100504720	141.582	0.0743587	0.22102	0.336435	0.736543	1	1.05289	No change
ENSMUSG00000028396	2310002L09Rik	RIKEN cDNA 2310002L09 gene	NM_027104	71886	0	0	NA	NA	1	1	1	No change
ENSMUSG00000110916	2310003N18Rik	RIKEN cDNA 2310003N18 gene	NR_131161	71873	1.01076	3.44316	2.96028	1.16312	0.24478	1	10.8767	No change
ENSMUSG00000087254	2310005A03Rik	RIKEN cDNA 2310005A03 gene	NR_040634	100504268	0	0	NA	NA	1	1	1	No change
ENSMUSG00000099446	2310005E17Rik	RIKEN cDNA 2310005E17 gene	NR_045498	70090	0	0	NA	NA	1	1	1	No change
ENSMUSG00000100335	2310008N11Rik	RIKEN cDNA 2310008N11 gene	NR_045904	72316	126.363	0.457197	0.236039	1.93696	0.0527505	1	1.37287	No change
ENSMUSG00000079283	2310009B15Rik	RIKEN cDNA 2310009B15 gene	NM_001081226	69549	791.202	0.207698	0.105927	1.96077	0.0499053	0.286586	1.15484	No change
ENSMUSG00000097162	2310010J17Rik	RIKEN cDNA 2310010J17 gene	NR_046006	78329	52.6116	-0.0247762	0.408031	-0.0607213	0.951581	1	-1.01732	No change
ENSMUSG00000020133	2310011J03Rik	RIKEN cDNA 2310011J03 gene	NM_025521	66374	15630.6	0.0662215	0.0446628	1.4827	0.138154	0.48392	1.04697	No change
ENSMUSG00000099411	2310015D24Rik	RIKEN cDNA 2310015D24 gene	NR_037997	70100	0	0	NA	NA	1	1	1	No change
ENSMUSG00000102098	2310016D03Rik	RIKEN cDNA 2310016D03 gene	NR_045491	69566	0	0	NA	NA	1	1	1	No change
ENSMUSG00000100410	2310020H05Rik	RIKEN cDNA 2310020H05 gene	NR_045495	69603	0	0	NA	NA	1	1	1	No change
ENSMUSG00000049643	2310022A10Rik	RIKEN cDNA 2310022A10 gene	NM_001122767	66367	4799.49	0.106175	0.0555819	1.91025	0.0561009	0.30533	1.07637	No change
ENSMUSG00000031983	2310022B05Rik	RIKEN cDNA 2310022B05 gene	NM_175149	69551	8500.82	-0.0910985	0.0547695	-1.66331	0.0962512	0.402884	-1.06518	No change
ENSMUSG00000099447	2310030A07Rik	RIKEN cDNA 2310030A07 gene	NR_040603	75584	0	0	NA	NA	1	1	1	No change
ENSMUSG00000032062	2310030G06Rik	RIKEN cDNA 2310030G06 gene	NM_025865	66952	2981.04	0.0211256	0.0707174	0.298732	0.765144	0.927506	1.01475	No change
ENSMUSG00000020441	2310033P09Rik	RIKEN cDNA 2310033P09 gene	NM_024210	67862	1240.74	0.150326	0.0910198	1.65157	0.0986221	0.407817	1.10982	No change
ENSMUSG00000068078	2310034C09Rik	RIKEN cDNA 2310034C09 gene	NM_054100	117172	0	0	NA	NA	1	1	1	No change
ENSMUSG00000100157	2310034O05Rik	RIKEN cDNA 2310034O05 gene	NR_040679	69571	1.4724	0.260091	2.2053	0.117939	0.906116	1	1.19755	No change
ENSMUSG00000062619	2310039H08Rik	RIKEN cDNA 2310039H08 gene	NM_025966	67101	1240.31	0.0335166	0.0913682	0.36683	0.713745	0.908809	1.0235	No change
ENSMUSG00000100550	2310039L15Rik	RIKEN cDNA 2310039L15 gene	NR_045337	69629	4.85826	0.276359	1.32583	0.208443	0.834883	1	1.21113	No change
ENSMUSG00000101655	2310040G24Rik	RIKEN cDNA 2310040G24 gene	NR_040292	381792	8.31275	-0.38855	0.868433	-0.447415	0.654575	1	-1.30908	No change
ENSMUSG00000101746	2310043L19Rik	RIKEN cDNA 2310043L19 gene	NR_037994	75589	0.315735	1.77547	4.04254	0.439196	0.660519	1	3.4235	No change
ENSMUSG00000097768	2310043M15Rik	RIKEN cDNA 2310043M15 gene	NR_151466	102633000	29.6413	-0.116035	0.483161	-0.240159	0.810207	1	-1.08375	No change
ENSMUSG00000102106	2310043O21Rik	RIKEN cDNA 2310043O21 gene	NR_045757	69679	0	0	NA	NA	1	1	1	No change
ENSMUSG00000090314	2310050C09Rik	RIKEN cDNA 2310050C09 gene	NM_025621	66533	0.63147	2.77187	3.91819	0.707438	0.479295	1	6.82994	No change
ENSMUSG00000015519	2310057J18Rik	RIKEN cDNA 2310057J18 gene	NM_026336	67719	0	0	NA	NA	1	1	1	No change
ENSMUSG00000040177	2310057M21Rik	RIKEN cDNA 2310057M21 gene	NM_026655	68277	4365.42	0.0903504	0.0494911	1.82559	0.0679122	0.337735	1.06463	No change
ENSMUSG00000048830	2310057N15Rik	RIKEN cDNA 2310057N15 gene	NM_027170	69696	0	0	NA	NA	1	1	1	No change
ENSMUSG00000050705	2310061I04Rik	RIKEN cDNA 2310061I04 gene	NM_001033630	69662	5584.54	-0.0464511	0.0613352	-0.757332	0.448851	0.781104	-1.03272	No change
ENSMUSG00000050704	2310061N02Rik	RIKEN cDNA 2310061N02 gene	NM_027155	69661	0	0	NA	NA	1	1	1	No change
ENSMUSG00000087410	2310065F04Rik	RIKEN cDNA 2310065F04 gene	NR_038055	74184	0	0	NA	NA	1	1	1	No change
ENSMUSG00000100084	2310068J16Rik	RIKEN cDNA 2310068J16 gene	NR_028124	70281	11.856	0.773978	0.810818	0.954564	0.339798	1	1.70998	No change
ENSMUSG00000100291	2310069B03Rik	RIKEN cDNA 2310069B03 gene	NR_040520	69652	307.936	-0.0199751	0.160222	-0.124671	0.900784	0.972486	-1.01394	No change
ENSMUSG00000060530	2310069G16Rik	RIKEN cDNA 2310069G16 gene	NR_040309	69659	2.82636	1.67988	1.66733	1.00753	0.313679	1	3.20402	No change
ENSMUSG00000045331	2310079G19Rik	RIKEN cDNA 2310079G19 gene	NM_027173	69699	0	0	NA	NA	1	1	1	No change
ENSMUSG00000045411	2410002F23Rik	RIKEN cDNA 2410002F23 gene	NM_025880	668661	10333.9	0.109159	0.0662961	1.64653	0.0996543	0.41011	1.0786	No change
ENSMUSG00000085860	2410003L11Rik	RIKEN cDNA 2410003L11 gene	NR_045496	69729	0.328277	-0.0299525	4.08047	-0.00734045	0.994143	1	-1.02098	No change
ENSMUSG00000036873	2410004B18Rik	RIKEN cDNA 2410004B18 gene	NM_001356284	66421	3487.56	-0.0901628	0.0760009	-1.18634	0.235488	0.608193	-1.06449	No change
ENSMUSG00000085338	2410004I01Rik	RIKEN cDNA 2410004I01 gene	NR_037963	69739	15.9864	-0.591584	0.67937	-0.870783	0.383872	1	-1.5069	No change
ENSMUSG00000071398	2410004P03Rik	RIKEN cDNA 2410004P03 gene	NM_001201332	73667	4.86561	-1.16051	1.23914	-0.936544	0.348993	1	-2.23537	No change
ENSMUSG00000086841	2410006H16Rik	RIKEN cDNA 2410006H16 gene	NR_030738	69221	5611.37	0.0485719	0.053911	0.900965	0.367607	0.728249	1.03424	No change
ENSMUSG00000099528	2410012E07Rik	RIKEN cDNA 2410012E07 gene	NR_045939	73648	0	0	NA	NA	1	1	1	No change
ENSMUSG00000038311	2410017I17Rik	RIKEN cDNA 2410017I17 gene	NR_033517	675325	1.00262	-3.4651	2.96655	-1.16806	0.242784	1	-11.0433	No change
ENSMUSG00000073164	2410018L13Rik	RIKEN cDNA 2410018L13 gene	NM_028362	69732	7.5034	-1.48187	0.964834	-1.53589	0.124566	1	-2.79311	No change
ENSMUSG00000100572	2410021H03Rik	RIKEN cDNA 2410021H03 gene	NR_045428	69750	10.1873	0.025281	0.923515	0.0273748	0.978161	1	1.01768	No change
ENSMUSG00000100017	2410022M11Rik	RIKEN cDNA 2410022M11 gene	NR_152252	100503842	128.78	-0.139008	0.239544	-0.580304	0.56171	1	-1.10115	No change
ENSMUSG00000051297	2410124H12Rik	RIKEN cDNA 2410124H12 gene	NM_029740	76785	0.340818	-1.90509	4.03621	-0.472001	0.636926	1	-3.74533	No change
ENSMUSG00000064308	2410137M14Rik	RIKEN cDNA 2410137M14 gene	NM_029747	76797	0	0	NA	NA	1	1	1	No change
ENSMUSG00000096917	2500002B13Rik	RIKEN cDNA 2500002B13 gene	NR_126553	78353	373.946	0.247608	0.163431	1.51506	0.129757	0.467317	1.18724	No change
ENSMUSG00000073236	2500004C02Rik	RIKEN cDNA 2500004C02 gene	NR_040318	72326	177.119	-0.00676533	0.211269	-0.0320223	0.974454	1	-1.0047	No change
ENSMUSG00000071632	2510002D24Rik	RIKEN cDNA 2510002D24 gene	NM_001033164	72307	1056.85	0.0527547	0.0865983	0.609189	0.542399	0.836101	1.03724	No change
ENSMUSG00000043391	2510009E07Rik	RIKEN cDNA 2510009E07 gene	NM_001001881	72190	28.8641	-0.303725	0.523238	-0.580471	0.561597	1	-1.23433	No change
ENSMUSG00000044496	2510039O18Rik	RIKEN cDNA 2510039O18 gene	NM_029841	77034	8919.92	-0.0829101	0.0600182	-1.38142	0.167151	0.528547	-1.05915	No change
ENSMUSG00000031242	2610002M06Rik	RIKEN cDNA 2610002M06 gene	NM_025921	67028	6826.12	-0.0464073	0.0604101	-0.768205	0.442365	0.77781	-1.03269	No change
ENSMUSG00000071793	2610005L07Rik	cadherin 11 pseudogene	NM_001024708	381598	4072.26	0.0731475	0.0578304	1.26486	0.20592	0.573724	1.05201	No change
ENSMUSG00000060301	2610008E11Rik	RIKEN cDNA 2610008E11 gene	NM_001004362	72128	3673.58	0.0601035	0.0558183	1.07677	0.281583	0.656882	1.04254	No change
ENSMUSG00000101089	2610016A17Rik	RIKEN cDNA 2610016A17 gene	NR_045347	100503074	0	0	NA	NA	1	1	1	No change
ENSMUSG00000087013	2610027K06Rik	RIKEN cDNA 2610027K06 gene	NR_077059	69909	1.94716	2.26268	2.0674	1.09446	0.273753	1	4.79883	No change
ENSMUSG00000085562	2610028E06Rik	RIKEN cDNA 2610028E06 gene	NR_015560	72395	0.157868	0.93182	4.08047	0.228361	0.819366	1	1.90768	No change
ENSMUSG00000009114	2610028H24Rik	RIKEN cDNA 2610028H24 gene	NM_029816	76964	1.82756	4.29957	2.47185	1.73942	0.0819617	1	19.6924	No change
ENSMUSG00000087259	2610035D17Rik	RIKEN cDNA 2610035D17 gene	NR_015556	72386	1426.86	-0.176407	0.0746776	-2.36225	0.0181643	0.155352	-1.13007	No change
ENSMUSG00000085555	2610035F20Rik	RIKEN cDNA 2610035F20 gene	NR_045046	69248	0	0	NA	NA	1	1	1	No change
ENSMUSG00000079388	2610042L04Rik	RIKEN cDNA 2610042L04 gene	NM_001309398	554327	12.0637	-0.763481	0.756268	-1.00954	0.312717	1	-1.69758	No change
ENSMUSG00000071302	2610044O15Rik8	RIKEN cDNA 2610044O15 gene	NM_153780	72139	1376.87	-0.0669584	0.0801651	-0.835256	0.403573	0.75475	-1.04751	No change
ENSMUSG00000079671	2610203C22Rik	RIKEN cDNA 2610203C22 gene	NR_015470	72481	15.5594	0.98868	0.641414	1.54141	0.123218	1	1.98437	No change
ENSMUSG00000085236	2610206C17Rik	RIKEN cDNA 2610206C17 gene	NR_038175	72495	21.1348	-0.159102	0.628463	-0.25316	0.800145	1	-1.11659	No change
ENSMUSG00000107479	2610300M13Rik	RIKEN cDNA 2610300M13 gene	XR_377738	72484	0	0	NA	NA	1	1	1	No change
ENSMUSG00000100164	2610306M01Rik	RIKEN cDNA 2610306M01 gene	NR_028298	67170	323.724	0.118997	0.171222	0.694983	0.487066	0.805968	1.08598	No change
ENSMUSG00000097040	2610316D01Rik	RIKEN cDNA 2610316D01 gene	NR_045172	72511	0.165451	-0.991733	4.08047	-0.243044	0.807972	1	-1.98857	No change
ENSMUSG00000049916	2610318N02Rik	RIKEN cDNA 2610318N02 gene	NM_001358255	70458	35.4855	0.089312	0.581809	0.153508	0.877998	1	1.06386	No change
ENSMUSG00000010277	2610507B11Rik	RIKEN cDNA 2610507B11 gene	NM_001002004	72503	51063.4	-0.0345967	0.0467726	-0.73968	0.459494	0.788936	-1.02427	No change
ENSMUSG00000096001	2610528A11Rik	RIKEN cDNA 2610528A11 gene	NM_001206684	70045	8.4849	0.988469	1.10418	0.89521	0.370675	1	1.98408	No change
ENSMUSG00000028536	2610528J11Rik	RIKEN cDNA 2610528J11 gene	NM_025572	66451	756.554	0.124415	0.101505	1.2257	0.220313	0.59241	1.09007	No change
ENSMUSG00000097180	2700038G22Rik	RIKEN cDNA 2700038G22 gene	NR_045040	67194	592.159	0.0585116	0.137104	0.426767	0.669549	0.894143	1.04139	No change
ENSMUSG00000041789	2700046A07Rik	RIKEN cDNA 2700046A07 gene	NR_037693	78449	0	0	NA	NA	1	1	1	No change
ENSMUSG00000097787	2700046G09Rik	RIKEN cDNA 2700046G09 gene	NR_033198	67188	79.3475	0.0567283	0.320203	0.177163	0.85938	1	1.0401	No change
ENSMUSG00000034601	2700049A03Rik	RIKEN cDNA 2700049A03 gene	NM_001163378	76967	2940.01	-0.15272	0.0649374	-2.3518	0.0186828	0.157743	-1.11166	No change
ENSMUSG00000117042	2700054A10Rik	RIKEN cDNA 2700054A10 gene	NR_045436	72578	137.705	0.0177882	0.232824	0.0764021	0.939099	1	1.01241	No change
ENSMUSG00000024273	2700062C07Rik	RIKEN cDNA 2700062C07 gene	NM_026529	68046	2953.85	0.0402113	0.0583652	0.688961	0.490848	0.808112	1.02826	No change
ENSMUSG00000100119	2700089I24Rik	RIKEN cDNA 2700089I24 gene	NR_045308	72647	0	0	NA	NA	1	1	1	No change
ENSMUSG00000062198	2700097O09Rik	RIKEN cDNA 2700097O09 gene	NM_028314	72658	1289.59	0.0626123	0.094721	0.661019	0.5086	0.818426	1.04436	No change
ENSMUSG00000098090	2700099C18Rik	NDC80 homolog, kinetochore complex component pseudogene	NR_024720	77022	993.569	0.0222554	0.118967	0.187071	0.851605	0.957174	1.01555	No change
ENSMUSG00000087497	2810001G20Rik	RIKEN cDNA 2810001G20 gene	NR_033780	66456	150.499	0.168189	0.207951	0.808791	0.418635	1	1.12365	No change
ENSMUSG00000031984	2810004N23Rik	RIKEN cDNA 2810004N23 gene	NM_025615	66523	11487.1	-0.0315785	0.0412493	-0.765552	0.443943	0.778721	-1.02213	No change
ENSMUSG00000099881	2810013P06Rik	RIKEN cDNA 2810013P06 gene	NR_045268	100503178	980.565	-0.0514302	0.104309	-0.493057	0.621972	0.874967	-1.03629	No change
ENSMUSG00000020491	2810021J22Rik	RIKEN cDNA 2810021J22 gene	NM_172403	69944	2617.25	0.100351	0.0613927	1.63458	0.102137	0.414791	1.07203	No change
ENSMUSG00000049881	2810025M15Rik	RIKEN cDNA 2810025M15 gene	NM_027274	69953	4485.17	0.125464	0.0513154	2.44496	0.0144867	0.133303	1.09086	No change
ENSMUSG00000096995	2810029C07Rik	RIKEN cDNA 2810029C07 gene	NR_045295	100504687	268.522	0.147606	0.185365	0.7963	0.425857	0.76914	1.10773	No change
ENSMUSG00000037735	2810032G03Rik	RIKEN cDNA 2810032G03 gene	NM_028318	72669	0	0	NA	NA	1	1	1	No change
ENSMUSG00000092574	2810047C21Rik1	RIKEN cDNA 2810047C21 gene 1	XR_003946719	105242405	5.60551	-0.38756	1.19001	-0.325678	0.744668	1	-1.30818	No change
ENSMUSG00000100891	2810049E08Rik	RIKEN cDNA 2810049E08 gene	NR_036594	72677	1.33576	3.84696	2.96487	1.29751	0.194455	1	14.3896	No change
ENSMUSG00000086629	2810403D21Rik	RIKEN cDNA 2810403D21 gene	NR_015493	69964	201.115	-0.0958469	0.210453	-0.455431	0.648799	1	-1.06869	No change
ENSMUSG00000102046	2810404M03Rik	RIKEN cDNA 2810404M03 gene	NR_045497	69966	0	0	NA	NA	1	1	1	No change
ENSMUSG00000018570	2810408A11Rik	RIKEN cDNA 2810408A11 gene	NM_001316696	70419	1339.85	0.0592363	0.0881803	0.671763	0.501734	0.815649	1.04191	No change
ENSMUSG00000087213	2810408I11Rik	RIKEN cDNA 2810408I11 gene	NR_038009	69941	300.302	0.0452237	0.191534	0.236114	0.813345	0.944214	1.03184	No change
ENSMUSG00000100594	2810414N06Rik	RIKEN cDNA 2810414N06 gene	NR_151473	102640772	87.9729	0.418592	0.267266	1.5662	0.117303	1	1.33662	No change
ENSMUSG00000090260	2810442N19Rik	RIKEN cDNA 2810442N19 gene	NR_040562	72753	0.500909	2.43144	3.99347	0.608855	0.542621	1	5.39433	No change
ENSMUSG00000100876	2810454H06Rik	RIKEN cDNA 2810454H06 gene	NR_029441	72813	38.2476	-0.277445	0.420299	-0.660114	0.509181	1	-1.21205	No change
ENSMUSG00000026227	2810459M11Rik	RIKEN cDNA 2810459M11 gene	NM_001144992	72792	25.9241	0.194686	0.538348	0.361637	0.717623	1	1.14448	No change
ENSMUSG00000084966	2810471M01Rik	RIKEN cDNA 2810471M01 gene	NR_045906	72818	0.510023	-0.943184	3.9414	-0.239302	0.810872	1	-1.92277	No change
ENSMUSG00000043833	2900005J15Rik	RIKEN cDNA 2900005J15 gene	NM_026059	67261	5.29362	0.330184	1.23275	0.267843	0.78882	1	1.25717	No change
ENSMUSG00000102014	2900009J06Rik	RIKEN cDNA 2900009J06 gene	NR_045298	100502745	4.96008	0.363495	1.19061	0.305301	0.760137	1	1.28654	No change
ENSMUSG00000051339	2900026A02Rik	RIKEN cDNA 2900026A02 gene	NM_001347397	243219	20172.1	-0.0795053	0.0626511	-1.26902	0.204435	0.571837	-1.05666	No change
ENSMUSG00000115625	2900040C04Rik	RIKEN cDNA 2900040C04 gene	NR_152108	72893	0	0	NA	NA	1	1	1	No change
ENSMUSG00000099696	2900052N01Rik	RIKEN cDNA 2900052N01 gene	NM_175192	73040	0	0	NA	NA	1	1	1	No change
ENSMUSG00000117797	2900057B20Rik	RIKEN cDNA 2900057B20 gene	NR_045365	73009	0	0	NA	NA	1	1	1	No change
ENSMUSG00000107722	2900060B14Rik	RIKEN cDNA 2900060B14 gene	NR_027901	68204	3.68423	0.777402	1.45325	0.53494	0.592692	1	1.71404	No change
ENSMUSG00000097277	2900076A07Rik	RIKEN cDNA 2900076A07 gene	NR_045299	100504421	229.5	-0.0184341	0.179985	-0.10242	0.918423	0.977954	-1.01286	No change
ENSMUSG00000087038	2900079G21Rik	RIKEN cDNA 2900079G21 gene	NR_015468	620760	0	0	NA	NA	1	1	1	No change
ENSMUSG00000030385	2900092C05Rik	RIKEN cDNA 2900092C05 gene	NM_028434	73090	1.34143	2.6942	2.56963	1.04848	0.294419	1	6.47193	No change
ENSMUSG00000099632	2900093K20Rik	RIKEN cDNA 2900093K20 gene	NR_151490	108168734	70.0514	0.141703	0.312028	0.454136	0.649731	1	1.10321	No change
ENSMUSG00000084885	3010001F23Rik	RIKEN cDNA 3010001F23 gene	NR_045451	75693	11.3237	-0.298971	0.785882	-0.380428	0.703628	1	-1.23027	No change
ENSMUSG00000085355	3010003L21Rik	RIKEN cDNA 3010003L21 gene	NM_175404	109163	82.8165	0.0437387	0.309354	0.141387	0.887564	1	1.03078	No change
ENSMUSG00000086254	3100003L05Rik	RIKEN cDNA 3100003L05 gene	NR_045907	73076	0	0	NA	NA	1	1	1	No change
ENSMUSG00000085588	3110004A20Rik	RIKEN cDNA 3110004A20 gene	XR_001780126	78343	0	0	NA	NA	1	1	1	No change
ENSMUSG00000114649	3110006O06Rik	RIKEN cDNA 3110006O06 gene	XR_003950646	73093	3.02909	-1.41571	1.63891	-0.863811	0.387692	1	-2.66791	No change
ENSMUSG00000026388	3110009E18Rik	RIKEN cDNA 3110009E18 gene	NM_001172074	73103	313.576	0.012836	0.156742	0.0818926	0.934732	0.983649	1.00894	No change
ENSMUSG00000113331	3110009F21Rik	RIKEN cDNA 3110009F21 gene	NR_045466	67280	0.16697	0.93182	4.08047	0.228361	0.819366	1	1.90768	No change
ENSMUSG00000114824	3110015C05Rik	RIKEN cDNA 3110015C05 gene	NR_045908	73129	0	0	NA	NA	1	1	1	No change
ENSMUSG00000104861	3110039M20Rik	RIKEN cDNA 3110039M20 gene	NR_026733	67293	3.18257	-1.13308	1.39521	-0.812125	0.41672	1	-2.19327	No change
ENSMUSG00000114582	3110040M04Rik	RIKEN cDNA 3110040M04 gene	NM_001372355	73176	0	0	NA	NA	1	1	1	No change
ENSMUSG00000025102	3110040N11Rik	RIKEN cDNA 3110040N11 gene	NM_001370770	67290	3444.76	0.0355281	0.06257	0.567813	0.570162	0.850008	1.02493	No change
ENSMUSG00000097503	3110045C21Rik	RIKEN cDNA 3110045C21 gene	NR_040438	67303	61.7118	-0.345425	0.447332	-0.772189	0.440002	1	-1.27053	No change
ENSMUSG00000069755	3110053B16Rik	RIKEN cDNA 3110053B16 gene	NM_001018110	382686	43.1114	-0.0578216	0.391694	-0.147619	0.882643	1	-1.04089	No change
ENSMUSG00000085622	3110056K07Rik	RIKEN cDNA 3110056K07 gene	NR_045055	73204	265.637	0.344081	0.189984	1.81111	0.0701239	0.34432	1.26934	No change
ENSMUSG00000074635	3110070M22Rik	RIKEN cDNA 3110070M22 gene	NM_026084	67304	50.5956	0.290659	0.386155	0.7527	0.45163	1	1.2232	No change
ENSMUSG00000053553	3110082I17Rik	RIKEN cDNA 3110082I17 gene	NM_028469	73212	7498.63	-0.112426	0.0443133	-2.53707	0.0111784	0.112769	-1.08104	No change
ENSMUSG00000086815	3110082J24Rik	RIKEN cDNA 3110082J24 gene	NM_001256263	433868	0	0	NA	NA	1	1	1	No change
ENSMUSG00000097303	3110083C13Rik	RIKEN cDNA 3110083C13 gene	NR_166770	73208	21.6943	-0.572434	0.588663	-0.972432	0.330836	1	-1.48703	No change
ENSMUSG00000085582	3110099E03Rik	RIKEN cDNA 3110099E03 gene	NR_030712	100043232	4.04168	1.57062	1.53713	1.02179	0.306881	1	2.97033	No change
ENSMUSG00000113434	3200001D21Rik	RIKEN cDNA 3200001D21 gene	NR_045888	71818	1.99588	-2.3856	1.99867	-1.19359	0.232637	1	-5.22562	No change
ENSMUSG00000063364	3300002I08Rik	RIKEN cDNA 3300002I08 gene	NM_027017	69277	197.375	0.0706988	0.215751	0.327688	0.743148	1	1.05023	No change
ENSMUSG00000107585	3300002P13Rik	RIKEN cDNA 3300002P13 gene	NR_126426	70230	0	0	NA	NA	1	1	1	No change
ENSMUSG00000096965	3300005D01Rik	RIKEN cDNA 3300005D01 gene	NR_045079	78512	16.383	0.0474981	0.710304	0.0668701	0.946685	1	1.03347	No change
ENSMUSG00000071540	3425401B19Rik	RIKEN cDNA 3425401B19 gene	NM_001195097	100504518	0	0	NA	NA	1	1	1	No change
ENSMUSG00000089759	3632454L22Rik	RIKEN cDNA 3632454L22 gene	NR_040281	320606	4.5078	0.287723	1.22941	0.234033	0.814959	1	1.22071	No change
ENSMUSG00000031125	3830403N18Rik	RIKEN cDNA 3830403N18 gene	NM_027510	70691	1.33576	3.84696	2.96487	1.29751	0.194455	1	14.3896	No change
ENSMUSG00000033111	3830406C13Rik	RIKEN cDNA 3830406C13 gene	NM_001284383	218734	2583.72	0.0662839	0.0668468	0.99158	0.321402	0.691142	1.04702	No change
ENSMUSG00000071181	3830408C21Rik	RIKEN cDNA 3830408C21 gene	NR_015471	100040322	295.43	-0.131001	0.182056	-0.719563	0.471794	0.797521	-1.09505	No change
ENSMUSG00000101731	3830432H09Rik	RIKEN cDNA 3830432H09 gene	NR_126486	320069	27.4195	0.518583	0.565596	0.916878	0.359207	1	1.43255	No change
ENSMUSG00000038917	3930402G23Rik	RIKEN cDNA 3930402G23 gene	NR_030715	665306	2.92352	0.958892	1.8666	0.513712	0.607453	1	1.94382	No change
ENSMUSG00000075027	4631405J19Rik	RIKEN cDNA 4631405J19 gene	NM_001002794	433456	2.65655	-1.6649	1.93167	-0.861897	0.388744	1	-3.17092	No change
ENSMUSG00000042579	4632404H12Rik	RIKEN cDNA 4632404H12 gene	NR_130957	74034	815.718	0.0423232	0.110967	0.381404	0.702903	0.907097	1.02977	No change
ENSMUSG00000074024	4632427E13Rik	RIKEN cDNA 4632427E13 gene	NR_015510	666737	268.758	0.144353	0.209668	0.688484	0.491148	0.808495	1.10524	No change
ENSMUSG00000097184	4632428C04Rik	RIKEN cDNA 4632428C04 gene	NR_033631	100043102	42.7268	-0.045591	0.385771	-0.118181	0.905924	1	-1.03211	No change
ENSMUSG00000086943	4732414G09Rik	RIKEN cDNA 4732414G09 gene	NR_152202	100043309	8.90088	0.262526	0.955736	0.274685	0.783559	1	1.19958	No change
ENSMUSG00000097203	4732419C18Rik	RIKEN cDNA 4732419C18 gene	NR_166622	100042484	6.83853	-0.829103	0.945122	-0.877244	0.380354	1	-1.77658	No change
ENSMUSG00000053714	4732471J01Rik	RIKEN cDNA 4732471J01 gene	NM_001039540	654804	57.5661	-0.0123216	0.349231	-0.0352821	0.971855	1	-1.00858	No change
ENSMUSG00000085421	4732490B19Rik	RIKEN cDNA 4732490B19 gene	NR_040276	319871	372.633	0.141522	0.185163	0.76431	0.444683	0.779061	1.10307	No change
ENSMUSG00000097350	4732491K20Rik	RIKEN cDNA 4732491K20 gene	NR_045290	224523	79.8983	0.0486746	0.342557	0.142092	0.887007	1	1.03431	No change
ENSMUSG00000097779	4833407H14Rik	RIKEN cDNA 4833407H14 gene	NR_167900	73899	28.2881	-0.134347	0.529258	-0.25384	0.79962	1	-1.0976	No change
ENSMUSG00000109089	4833411C07Rik	RIKEN cDNA 4833411C07 gene	NR_102285	71624	0	0	NA	NA	1	1	1	No change
ENSMUSG00000097697	4833412C05Rik	RIKEN cDNA 4833412C05 gene	NR_045954	73904	0.333939	1.8457	4.0362	0.457286	0.647466	1	3.59426	No change
ENSMUSG00000086015	4833417C18Rik	RIKEN cDNA 4833417C18 gene	NR_045187	73906	41.4124	0.240647	0.411615	0.584641	0.558789	1	1.18152	No change
ENSMUSG00000085287	4833418N02Rik	RIKEN cDNA 4833418N02 gene	NR_015506	74597	209.344	0.262853	0.179764	1.46221	0.143684	1	1.19985	No change
ENSMUSG00000117401	4833419F23Rik	RIKEN cDNA 4833419F23 gene	NR_040328	73915	1.51426	-1.0521	2.4081	-0.4369	0.662184	1	-2.07354	No change
ENSMUSG00000062822	4833420G17Rik	RIKEN cDNA 4833420G17 gene	NM_001113550	67392	2157.94	0.0544129	0.0739895	0.735414	0.462087	0.791083	1.03844	No change
ENSMUSG00000074782	4833422C13Rik	RIKEN cDNA 4833422C13 gene	NR_015501	373852	18.1983	0.0153996	0.612558	0.0251398	0.979943	1	1.01073	No change
ENSMUSG00000097619	4833422M21Rik	RIKEN cDNA 4833422M21 gene	NR_130160	75768	0.983613	3.4073	2.9878	1.14041	0.254117	1	10.6096	No change
ENSMUSG00000092171	4833427F10Rik	RIKEN cDNA 4833427F10 gene	NR_045459	74601	3.15727	0.432382	1.48955	0.290278	0.771604	1	1.34946	No change
ENSMUSG00000097074	4833428L15Rik	RIKEN cDNA 4833428L15 gene	NR_040732	74602	2.67912	1.5726	1.78236	0.882314	0.377607	1	2.97441	No change
ENSMUSG00000118087	4833438C02Rik	RIKEN cDNA 4833438C02 gene	NR_152247	100503392	680.526	-0.0128218	0.100468	-0.127621	0.898449	0.972438	-1.00893	No change
ENSMUSG00000025871	4833439L19Rik	RIKEN cDNA 4833439L19 gene	NM_001252645	97820	22055.8	0.015714	0.0355398	0.442151	0.65838	0.88911	1.01095	No change
ENSMUSG00000097626	4921504A21Rik	RIKEN cDNA 4921504A21 gene	NR_102341	70832	2.14801	1.71298	1.94777	0.879457	0.379153	1	3.27838	No change
ENSMUSG00000026734	4921504E06Rik	RIKEN cDNA 4921504E06 gene	NM_027600	70909	0.315735	1.77547	4.04254	0.439196	0.660519	1	3.4235	No change
ENSMUSG00000097650	4921507G05Rik	RIKEN cDNA 4921507G05 gene	NR_152102	66709	33.7833	0.489622	0.491343	0.996499	0.319008	1	1.40408	No change
ENSMUSG00000029828	4921507P07Rik	RIKEN cDNA 4921507P07 gene	NM_027564	70821	300.38	-0.0310523	0.158632	-0.195751	0.844805	0.955145	-1.02176	No change
ENSMUSG00000027345	4921508D12Rik	RIKEN cDNA 4921508D12 gene	NR_045802	70845	0	0	NA	NA	1	1	1	No change
ENSMUSG00000061525	4921509C19Rik	RIKEN cDNA 4921509C19 gene	NM_198655	381393	0	0	NA	NA	1	1	1	No change
ENSMUSG00000114790	4921509O07Rik	RIKEN cDNA 4921509O07 gene	NR_045501	70917	0.330902	-1.86805	4.03952	-0.462445	0.643762	1	-3.6504	No change
ENSMUSG00000104585	4921511C10Rik	RIKEN cDNA 4921511C10 gene	NR_045502	70924	0.169205	0.93182	4.08047	0.228361	0.819366	1	1.90768	No change
ENSMUSG00000049815	4921511C20Rik	high density lipoprotein (HDL) binding protein pseudogene	NM_207250	245598	0	0	NA	NA	1	1	1	No change
ENSMUSG00000114136	4921511I17Rik	RIKEN cDNA 4921511I17 gene	NR_045829	70858	0	0	NA	NA	1	1	1	No change
ENSMUSG00000044544	4921513I03Rik	RIKEN cDNA 4921513I03 gene	NR_038000	70874	2.35007	-1.32761	1.87771	-0.707036	0.479544	1	-2.50986	No change
ENSMUSG00000098150	4921515E04Rik	RIKEN cDNA 4921515E04 gene	NR_045711	70886	0	0	NA	NA	1	1	1	No change
ENSMUSG00000049902	4921517D22Rik	RIKEN cDNA 4921517D22 gene	NM_183290	70900	0	0	NA	NA	1	1	1	No change
ENSMUSG00000085851	4921518K17Rik	RIKEN cDNA 4921518K17 gene	NR_131110	78758	1.80457	4.28263	2.40458	1.78103	0.0749072	1	19.4626	No change
ENSMUSG00000036934	4921524J17Rik	RIKEN cDNA 4921524J17 gene	NM_025722	66714	3826.16	-0.0162203	0.0549174	-0.295359	0.76772	0.928012	-1.01131	No change
ENSMUSG00000039540	4921524L21Rik	RIKEN cDNA 4921524L21 gene	NM_001362874	70901	0.315735	1.77547	4.04254	0.439196	0.660519	1	3.4235	No change
ENSMUSG00000113211	4921525O09Rik	RIKEN cDNA 4921525O09 gene	NR_045061	74050	0.63147	2.77187	3.91819	0.707438	0.479295	1	6.82994	No change
ENSMUSG00000064299	4921528I07Rik	RIKEN cDNA 4921528I07 gene	NM_001384245	77049	0	0	NA	NA	1	1	1	No change
ENSMUSG00000085704	4921531C22Rik	RIKEN cDNA 4921531C22 gene	NR_033782	66730	257.963	-0.20267	0.17905	-1.13192	0.257669	0.633321	-1.15083	No change
ENSMUSG00000118333	4921531P14Rik	RIKEN cDNA 4921531P14 gene	NR_045361	70960	0	0	NA	NA	1	1	1	No change
ENSMUSG00000117460	4921533I20Rik	PRP18 pre-mRNA processing factor 18 homolog pseudogene	NR_033607	664619	0	0	NA	NA	1	1	1	No change
ENSMUSG00000090255	4921534H16Rik	RIKEN cDNA 4921534H16 gene	NR_110443	66737	0	0	NA	NA	1	1	1	No change
ENSMUSG00000020434	4921536K21Rik	RIKEN cDNA 4921536K21 gene	NM_026150	67430	1083.81	0.283664	0.0833009	3.40529	0.000660933	0.0149675	1.21728	No change
ENSMUSG00000028520	4921539E11Rik	RIKEN cDNA 4921539E11 gene	NM_001163494	70941	0	0	NA	NA	1	1	1	No change
ENSMUSG00000108128	4922502N22Rik	RIKEN cDNA 4922502N22 gene	NR_045149	70962	0	0	NA	NA	1	1	1	No change
ENSMUSG00000112444	4930401C15Rik	RIKEN cDNA 4930401C15 gene	NR_045349	73803	0.505379	2.44296	3.89721	0.626847	0.530759	1	5.43755	No change
ENSMUSG00000086352	4930401G09Rik	RIKEN cDNA 4930401G09 gene	NR_163911	73792	0	0	NA	NA	1	1	1	No change
ENSMUSG00000085528	4930401O10Rik	RIKEN cDNA 4930401O10 gene	NR_045942	73816	0	0	NA	NA	1	1	1	No change
ENSMUSG00000087460	4930401O12Rik	RIKEN cDNA 4930401O12 gene	NR_045957	73924	0	0	NA	NA	1	1	1	No change
ENSMUSG00000079421	4930402F06Rik	RIKEN cDNA 4930402F06 gene	NM_001080709	74854	0.812088	-0.644131	3.27743	-0.196535	0.844191	1	-1.5628	No change
ENSMUSG00000108885	4930402F11Rik	RIKEN cDNA 4930402F11 gene	NR_045940	73796	0	0	NA	NA	1	1	1	No change
ENSMUSG00000045797	4930402K13Rik	RIKEN cDNA 4930402K13 gene	NM_001270700	75775	0	0	NA	NA	1	1	1	No change
ENSMUSG00000116611	4930404A05Rik	RIKEN cDNA 4930404A05 gene	NR_040495	73820	0	0	NA	NA	1	1	1	No change
ENSMUSG00000113630	4930404H11Rik	RIKEN cDNA 4930404H11 gene	NR_045941	73815	0	0	NA	NA	1	1	1	No change
ENSMUSG00000087354	4930404I05Rik	RIKEN cDNA 4930404I05 gene	NR_028368	67394	54.7448	-0.011175	0.388595	-0.0287575	0.977058	1	-1.00778	No change
ENSMUSG00000020234	4930404N11Rik	RIKEN cDNA 4930404N11 gene	NM_001014836	432479	78.3655	0.0404749	0.380802	0.106289	0.915353	1	1.02845	No change
ENSMUSG00000114412	4930405A10Rik	RIKEN cDNA 4930405A10 gene	NR_046307	74896	0	0	NA	NA	1	1	1	No change
ENSMUSG00000086638	4930405A21Rik	RIKEN cDNA 4930405A21 gene	NR_040505	74846	45.7295	-0.0223583	0.379111	-0.0589757	0.952971	1	-1.01562	No change
ENSMUSG00000085940	4930405D11Rik	RIKEN cDNA 4930405D11 gene	NR_045956	73922	0	0	NA	NA	1	1	1	No change
ENSMUSG00000110754	4930405J17Rik	RIKEN cDNA 4930405J17 gene	NR_045350	73811	2.6926	-2.84892	1.75489	-1.62342	0.104501	1	-7.2046	No change
ENSMUSG00000106602	4930405L22Rik	RIKEN cDNA 4930405L22 gene	NR_110478	78106	0	0	NA	NA	1	1	1	No change
ENSMUSG00000090565	4930405O22Rik	RIKEN cDNA 4930405O22 gene	NR_130176	414079	5.37274	1.58111	1.29931	1.21688	0.223648	1	2.992	No change
ENSMUSG00000086923	4930406D18Rik	RIKEN cDNA 4930406D18 gene	NR_040543	73806	0	0	NA	NA	1	1	1	No change
ENSMUSG00000086713	4930407G08Rik	RIKEN cDNA 4930407G08 gene	NR_131071	77223	0	0	NA	NA	1	1	1	No change
ENSMUSG00000075524	4930407I10Rik	RIKEN cDNA 4930407I10 gene	NM_001166475	328573	0.315735	1.77547	4.04254	0.439196	0.660519	1	3.4235	No change
ENSMUSG00000112210	4930407I19Rik	RIKEN cDNA 4930407I19 gene	NR_131070	77198	0	0	NA	NA	1	1	1	No change
ENSMUSG00000086221	4930412B13Rik	RIKEN cDNA 4930412B13 gene	NR_040631	73938	0.99878	1.00592	3.03626	0.331303	0.740415	1	2.00823	No change
ENSMUSG00000102203	4930412E21Rik	RIKEN cDNA 4930412E21 gene	XR_389622	100039548	0	0	NA	NA	1	1	1	No change
ENSMUSG00000051008	4930412M03Rik	RIKEN cDNA 4930412M03 gene	NM_177098	100504140	13.657	0.77398	0.728525	1.06239	0.288057	1	1.70998	No change
ENSMUSG00000107144	4930413E15Rik	RIKEN cDNA 4930413E15 gene	NR_040694	74627	0	0	NA	NA	1	1	1	No change
ENSMUSG00000115526	4930413F20Rik	RIKEN cDNA 4930413F20 gene	NR_045883	71637	1.3484	-3.89147	2.66027	-1.46281	0.14352	1	-14.8405	No change
ENSMUSG00000118204	4930414N06Rik	RIKEN cDNA 4930414N06 gene	NR_040294	73894	4.34619	0.205954	1.2208	0.168703	0.86603	1	1.15345	No change
ENSMUSG00000035387	4930415L06Rik	RIKEN cDNA 4930415L06 gene	NM_001033880	245511	0.333939	1.8457	4.0362	0.457286	0.647466	1	3.59426	No change
ENSMUSG00000108129	4930417O13Rik	RIKEN cDNA 4930417O13 gene	NR_015527	73870	0	0	NA	NA	1	1	1	No change
ENSMUSG00000071818	4930417O22Rik	RIKEN cDNA 4930417O22 gene	NR_045806	73887	0	0	NA	NA	1	1	1	No change
ENSMUSG00000087625	4930419G24Rik	RIKEN cDNA 4930419G24 gene	NR_040595	73874	0	0	NA	NA	1	1	1	No change
ENSMUSG00000100281	4930422M22Rik	RIKEN cDNA 4930422M22 gene	NR_151500	73774	15.8512	0.622418	0.780218	0.797749	0.425016	1	1.53945	No change
ENSMUSG00000112753	4930423D24Rik	RIKEN cDNA 4930423D24 gene	XR_380819	73892	0	0	NA	NA	1	1	1	No change
ENSMUSG00000086066	4930423M02Rik	RIKEN cDNA 4930423M02 gene	NR_038183	73872	0	0	NA	NA	1	1	1	No change
ENSMUSG00000106880	4930425K10Rik	RIKEN cDNA 4930425K10 gene	NR_038182	73865	0	0	NA	NA	1	1	1	No change
ENSMUSG00000107396	4930425L21Rik	RIKEN cDNA 4930425L21 gene	NR_126088	75024	0	0	NA	NA	1	1	1	No change
ENSMUSG00000105838	4930425O10Rik	RIKEN cDNA 4930425O10 gene	NR_040545	74635	0	0	NA	NA	1	1	1	No change
ENSMUSG00000043168	4930426D05Rik	RIKEN cDNA 4930426D05 gene	NM_001271580	74644	8.45782	1.38249	0.997138	1.38646	0.165607	1	2.60718	No change
ENSMUSG00000026736	4930426L09Rik	RIKEN cDNA 4930426L09 gene	NR_024323	74629	13.0724	-1.02477	0.714899	-1.43344	0.151731	1	-2.03463	No change
ENSMUSG00000107073	4930428D20Rik	RIKEN cDNA 4930428D20 gene	NR_130991	78110	0	0	NA	NA	1	1	1	No change
ENSMUSG00000112967	4930428E07Rik	RIKEN cDNA 4930428E07 gene	NR_045943	73867	0	0	NA	NA	1	1	1	No change
ENSMUSG00000106333	4930428O21Rik	RIKEN cDNA 4930428O21 gene	NR_045871	654809	0	0	NA	NA	1	1	1	No change
ENSMUSG00000115286	4930429C20Rik	RIKEN cDNA 4930429C20 gene	NR_166771	73857	0	0	NA	NA	1	1	1	No change
ENSMUSG00000104956	4930429D17Rik	RIKEN cDNA 4930429D17 gene	NR_040699	74624	1.8536	-0.25895	2.18475	-0.118526	0.905651	1	-1.19661	No change
ENSMUSG00000086918	4930429F24Rik	RIKEN cDNA 4930429F24 gene	NR_040734	74633	1.68878	3.0678	2.36867	1.29516	0.195265	1	8.38495	No change
ENSMUSG00000108530	4930429H19Rik	RIKEN cDNA 4930429H19 gene	NR_105062	100505025	0	0	NA	NA	1	1	1	No change
ENSMUSG00000046567	4930430F08Rik	RIKEN cDNA 4930430F08 gene	NM_175128	68281	2163.98	0.00245623	0.0633726	0.0387585	0.969083	0.992608	1.0017	No change
ENSMUSG00000115474	4930430F21Rik	RIKEN cDNA 4930430F21 gene	NR_045186	73784	0	0	NA	NA	1	1	1	No change
ENSMUSG00000111494	4930431F10Rik	RIKEN cDNA 4930431F10 gene	NR_166081	71638	0	0	NA	NA	1	1	1	No change
ENSMUSG00000062496	4930431F12Rik	RIKEN cDNA 4930431F12 gene	NR_073013	75783	0	0	NA	NA	1	1	1	No change
ENSMUSG00000075042	4930431P03Rik	RIKEN cDNA 4930431P03 gene	NR_045059	73895	0	0	NA	NA	1	1	1	No change
ENSMUSG00000115709	4930431P22Rik	RIKEN cDNA 4930431P22 gene	NR_153763	73883	40.2042	-0.180995	0.43371	-0.417319	0.676445	1	-1.13367	No change
ENSMUSG00000115727	4930432J09Rik	RIKEN cDNA 4930432J09 gene	NR_045953	73877	0	0	NA	NA	1	1	1	No change
ENSMUSG00000087037	4930432L08Rik	RIKEN cDNA 4930432L08 gene	NR_152115	74621	0	0	NA	NA	1	1	1	No change
ENSMUSG00000074248	4930432M17Rik	RIKEN cDNA 4930432M17 gene	NM_001033814	619318	0.315735	1.77547	4.04254	0.439196	0.660519	1	3.4235	No change
ENSMUSG00000112846	4930432O09Rik	RIKEN cDNA 4930432O09 gene	NR_152796	74647	0	0	NA	NA	1	1	1	No change
ENSMUSG00000102699	4930433B08Rik	RIKEN cDNA 4930433B08 gene	NR_040544	73959	0	0	NA	NA	1	1	1	No change
ENSMUSG00000091692	4930433I11Rik	RIKEN cDNA 4930433I11 gene	NM_207248	243944	0	0	NA	NA	1	1	1	No change
ENSMUSG00000042360	4930433N12Rik	RIKEN cDNA 4930433N12 gene	NM_053265	114673	0.677524	-2.89788	3.44919	-0.840163	0.400817	1	-7.45332	No change
ENSMUSG00000115304	4930434J06Rik	RIKEN cDNA 4930434J06 gene	NR_046274	74667	0	0	NA	NA	1	1	1	No change
ENSMUSG00000114290	4930435F18Rik	RIKEN cDNA 4930435F18 gene	NR_153406	74680	0	0	NA	NA	1	1	1	No change
ENSMUSG00000105688	4930437M23Rik	RIKEN cDNA 4930437M23 gene	XR_001784788	73976	0	0	NA	NA	1	1	1	No change
ENSMUSG00000069873	4930438A08Rik	RIKEN cDNA 4930438A08 gene	NM_001374705	73988	2.32847	-2.64467	1.90759	-1.38639	0.165626	1	-6.25351	No change
ENSMUSG00000093472	4930438E09Rik	RIKEN cDNA 4930438E09 gene	NR_045961	73977	0	0	NA	NA	1	1	1	No change
ENSMUSG00000100518	4930440C22Rik	RIKEN cDNA 4930440C22 gene	NR_040473	74689	0	0	NA	NA	1	1	1	No change
ENSMUSG00000085431	4930440I19Rik	RIKEN cDNA 4930440I19 gene	NR_108098	78158	0.511227	-2.49083	3.99348	-0.623724	0.532809	1	-5.62101	No change
ENSMUSG00000108669	4930441H08Rik	RIKEN cDNA 4930441H08 gene	NR_130995	78156	0	0	NA	NA	1	1	1	No change
ENSMUSG00000085405	4930441J16Rik	RIKEN cDNA 4930441J16 gene	NR_040501	73962	0	0	NA	NA	1	1	1	No change
ENSMUSG00000087609	4930442J19Rik	RIKEN cDNA 4930442J19 gene	NR_040747	74660	0	0	NA	NA	1	1	1	No change
ENSMUSG00000087223	4930442L01Rik	RIKEN cDNA 4930442L01 gene	NR_015596	67583	0	0	NA	NA	1	1	1	No change
ENSMUSG00000086969	4930443O20Rik	RIKEN cDNA 4930443O20 gene	NR_040504	74687	7.85186	-0.971075	0.967144	-1.00406	0.315348	1	-1.9603	No change
ENSMUSG00000067795	4930444P10Rik	RIKEN cDNA 4930444P10 gene	NM_001243238	75799	10.4076	0.661629	0.941825	0.702497	0.482369	1	1.58187	No change
ENSMUSG00000097738	4930445N18Rik	RIKEN cDNA 4930445N18 gene	NR_125720	73985	15.9444	-0.519715	0.701838	-0.740505	0.458993	1	-1.43367	No change
ENSMUSG00000022288	4930447A16Rik	RIKEN cDNA 4930447A16 gene	NM_029113	74892	0	0	NA	NA	1	1	1	No change
ENSMUSG00000021098	4930447C04Rik	RIKEN cDNA 4930447C04 gene	NM_029444	75801	0	0	NA	NA	1	1	1	No change
ENSMUSG00000102224	4930447F24Rik	RIKEN cDNA 4930447F24 gene	NR_126077	76873	0	0	NA	NA	1	1	1	No change
ENSMUSG00000115609	4930447J18Rik	RIKEN cDNA 4930447J18 gene	NR_045959	73961	0.168353	-0.991733	4.08047	-0.243044	0.807972	1	-1.98857	No change
ENSMUSG00000113591	4930447K03Rik	RIKEN cDNA 4930447K03 gene	NR_046184	432745	18.3162	-0.568713	0.628985	-0.904177	0.365902	1	-1.4832	No change
ENSMUSG00000106583	4930447N08Rik	RIKEN cDNA 4930447N08 gene	NR_045168	71647	0.673411	-2.88997	3.82107	-0.756325	0.449455	1	-7.41254	No change
ENSMUSG00000113644	4930448C13Rik	RIKEN cDNA 4930448C13 gene	NR_045960	73972	0	0	NA	NA	1	1	1	No change
ENSMUSG00000097463	4930448E22Rik	RIKEN cDNA 4930448E22 gene	XR_001779156	102633321	0.330902	-1.86805	4.03952	-0.462445	0.643762	1	-3.6504	No change
ENSMUSG00000113470	4930448F12Rik	RIKEN cDNA 4930448F12 gene	NR_046032	73992	0	0	NA	NA	1	1	1	No change
ENSMUSG00000089879	4930448H16Rik	RIKEN cDNA 4930448H16 gene	NR_040700	74872	1.01249	-0.0101196	2.56125	-0.00395104	0.996848	1	-1.00704	No change
ENSMUSG00000104072	4930448I06Rik	RIKEN cDNA 4930448I06 gene	NR_040475	74897	0	0	NA	NA	1	1	1	No change
ENSMUSG00000104870	4930448I18Rik	RIKEN cDNA 4930448I18 gene	NR_040696	73965	0	0	NA	NA	1	1	1	No change
ENSMUSG00000082843	4930448K20Rik	glyceraldehyde-3-phosphate dehydrogenase pseudogene	NR_004448	74662	0	0	NA	NA	1	1	1	No change
ENSMUSG00000022116	4930449E01Rik	RIKEN cDNA 4930449E01 gene	NR_045921	74864	0	0	NA	NA	1	1	1	No change
ENSMUSG00000117684	4930449E18Rik	RIKEN cDNA 4930449E18 gene	NR_045319	78120	0.48494	2.38888	3.96046	0.603182	0.546388	1	5.23749	No change
ENSMUSG00000079093	4930449I24Rik	RIKEN cDNA 4930449I24 gene	NM_026136	67410	0	0	NA	NA	1	1	1	No change
ENSMUSG00000069223	4930451E10Rik	RIKEN cDNA 4930451E10 gene	NM_183130	78111	16.1057	0.539865	0.622946	0.866632	0.386144	1	1.45384	No change
ENSMUSG00000045989	4930451I11Rik	RIKEN cDNA 4930451I11 gene	NM_183131	78118	0	0	NA	NA	1	1	1	No change
ENSMUSG00000117264	4930452A19Rik	RIKEN cDNA 4930452A19 gene	NR_045433	71092	0	0	NA	NA	1	1	1	No change
ENSMUSG00000115422	4930452G13Rik	RIKEN cDNA 4930452G13 gene	NR_045060	73989	0.947206	3.35662	3.34943	1.00215	0.316273	1	10.2434	No change
ENSMUSG00000099933	4930452N14Rik	RIKEN cDNA 4930452N14 gene	NR_040629	78112	0	0	NA	NA	1	1	1	No change
ENSMUSG00000087358	4930453H23Rik	RIKEN cDNA 4930453H23 gene	NM_001252013	100503481	0	0	NA	NA	1	1	1	No change
ENSMUSG00000109215	4930453L07Rik	RIKEN cDNA 4930453L07 gene	NR_073360	74688	0.16697	0.93182	4.08047	0.228361	0.819366	1	1.90768	No change
ENSMUSG00000059920	4930453N24Rik	RIKEN cDNA 4930453N24 gene	NM_026273	67609	6015.32	0.0457391	0.0603907	0.757386	0.448819	0.781104	1.03221	No change
ENSMUSG00000097898	4930455B14Rik	RIKEN cDNA 4930455B14 gene	NR_045968	74859	0	0	NA	NA	1	1	1	No change
ENSMUSG00000112654	4930455C13Rik	RIKEN cDNA 4930455C13 gene	NR_045352	73990	62.0594	-0.0851117	0.328498	-0.259093	0.795563	1	-1.06077	No change
ENSMUSG00000085761	4930455G09Rik	RIKEN cDNA 4930455G09 gene	NR_131014	78917	13.3154	-0.937119	0.720057	-1.30145	0.193104	1	-1.9147	No change
ENSMUSG00000080907	4930455H04Rik	RIKEN cDNA 4930455H04 gene	NR_040596	74654	0	0	NA	NA	1	1	1	No change
ENSMUSG00000114384	4930455J16Rik	RIKEN cDNA 4930455J16 gene	NR_045469	67585	0	0	NA	NA	1	1	1	No change
ENSMUSG00000078618	4930456L15Rik	RIKEN cDNA 4930456L15 gene	NR_045887	71650	0	0	NA	NA	1	1	1	No change
ENSMUSG00000112762	4930459C07Rik	RIKEN cDNA 4930459C07 gene	NR_110448	74881	0	0	NA	NA	1	1	1	No change
ENSMUSG00000105234	4930459L07Rik	RIKEN cDNA 4930459L07 gene	NR_046190	78163	0	0	NA	NA	1	1	1	No change
ENSMUSG00000097651	4930461G14Rik	RIKEN cDNA 4930461G14 gene	NR_040736	74879	102.679	-0.0222111	0.274896	-0.0807981	0.935603	1	-1.01551	No change
ENSMUSG00000020033	4930463O16Rik	RIKEN cDNA 4930463O16 gene	NR_108059	75804	0	0	NA	NA	1	1	1	No change
ENSMUSG00000056682	4930465K10Rik	RIKEN cDNA 4930465K10 gene	NM_026289	67640	3.18476	-0.805314	1.69154	-0.476083	0.634015	1	-1.74753	No change
ENSMUSG00000085641	4930465M20Rik	RIKEN cDNA 4930465M20 gene	NR_045973	74968	0	0	NA	NA	1	1	1	No change
ENSMUSG00000096265	4930467E23Rik	RIKEN cDNA 4930467E23 gene	NM_001039553	626415	0	0	NA	NA	1	1	1	No change
ENSMUSG00000114879	4930467J12Rik	RIKEN cDNA 4930467J12 gene	NR_152116	74909	0	0	NA	NA	1	1	1	No change
ENSMUSG00000097370	4930467K11Rik	RIKEN cDNA 4930467K11 gene	NR_045353	74928	0.336706	-1.88985	4.03756	-0.468068	0.639736	1	-3.70597	No change
ENSMUSG00000085684	4930469K13Rik	RIKEN cDNA 4930469K13 gene	NR_155520	76874	0	0	NA	NA	1	1	1	No change
ENSMUSG00000116975	4930470H14Rik	RIKEN cDNA 4930470H14 gene	NR_045764	75815	0	0	NA	NA	1	1	1	No change
ENSMUSG00000110406	4930470O06Rik	RIKEN cDNA 4930470O06 gene	NR_126087	75017	0	0	NA	NA	1	1	1	No change
ENSMUSG00000043583	4930470P17Rik	RIKEN cDNA 4930470P17 gene	NM_026287	67637	0	0	NA	NA	1	1	1	No change
ENSMUSG00000091686	4930471C04Rik	RIKEN cDNA 4930471C04 gene	NR_046192	78176	0	0	NA	NA	1	1	1	No change
ENSMUSG00000112716	4930471E19Rik	RIKEN cDNA 4930471E19 gene	XR_003948971	74912	759.68	-0.0923533	0.107573	-0.858518	0.390606	0.745444	-1.06611	No change
ENSMUSG00000117852	4930471G03Rik	RIKEN cDNA 4930471G03 gene	NM_030089	74966	0	0	NA	NA	1	1	1	No change
ENSMUSG00000114509	4930471G24Rik	RIKEN cDNA 4930471G24 gene	NR_153835	74939	0	0	NA	NA	1	1	1	No change
ENSMUSG00000117137	4930471L23Rik	RIKEN cDNA 4930471L23 gene	NR_045460	75022	0	0	NA	NA	1	1	1	No change
ENSMUSG00000097693	4930471M09Rik	RIKEN cDNA 4930471M09 gene	NR_045980	75787	6.62511	0.24978	0.962219	0.259587	0.795182	1	1.18903	No change
ENSMUSG00000060029	4930473A02Rik	RIKEN cDNA 4930473A02 gene	NR_040348	321014	14.9357	-0.554049	0.723479	-0.765812	0.443788	1	-1.4682	No change
ENSMUSG00000113087	4930473H19Rik	RIKEN cDNA 4930473H19 gene	NR_166711	74926	0.829364	1.87071	2.78551	0.671587	0.501847	1	3.65713	No change
ENSMUSG00000112484	4930473O22Rik	RIKEN cDNA 4930473O22 gene	NR_045356	75025	0	0	NA	NA	1	1	1	No change
ENSMUSG00000117473	4930474G06Rik	RIKEN cDNA 4930474G06 gene	NR_045398	320624	0	0	NA	NA	1	1	1	No change
ENSMUSG00000115001	4930474H20Rik	RIKEN cDNA 4930474H20 gene	NR_045712	74967	0	0	NA	NA	1	1	1	No change
ENSMUSG00000117328	4930474M22Rik	RIKEN cDNA 4930474M22 gene	NM_183107	74917	0	0	NA	NA	1	1	1	No change
ENSMUSG00000096405	4930474N05Rik	RIKEN cDNA 4930474N05 gene	NM_175008	218921	0	0	NA	NA	1	1	1	No change
ENSMUSG00000113210	4930474N09Rik	RIKEN cDNA 4930474N09 gene	NR_038130	67639	0	0	NA	NA	1	1	1	No change
ENSMUSG00000112155	4930477N07Rik	RIKEN cDNA 4930477N07 gene	NR_126085	74905	0	0	NA	NA	1	1	1	No change
ENSMUSG00000116628	4930478L05Rik	RIKEN cDNA 4930478L05 gene	NR_040569	75818	0.977539	-1.05741	3.05904	-0.345666	0.729594	1	-2.08119	No change
ENSMUSG00000106762	4930478P22Rik	RIKEN cDNA 4930478P22 gene	NR_046060	74429	0	0	NA	NA	1	1	1	No change
ENSMUSG00000085238	4930479D17Rik	RIKEN cDNA 4930479D17 gene	NR_046277	74925	6.78323	1.24133	1.05554	1.17601	0.23959	1	2.36416	No change
ENSMUSG00000035651	4930480E11Rik	RIKEN cDNA 4930480E11 gene	NM_001177966	74910	0	0	NA	NA	1	1	1	No change
ENSMUSG00000090160	4930480K15Rik	RIKEN cDNA 4930480K15 gene	NR_045463	78800	0	0	NA	NA	1	1	1	No change
ENSMUSG00000113115	4930480M12Rik	RIKEN cDNA 4930480M12 gene	NR_046278	74930	0	0	NA	NA	1	1	1	No change
ENSMUSG00000086938	4930481A15Rik	RIKEN cDNA 4930481A15 gene	NR_015545	74931	8.19757	0.642129	0.951346	0.674969	0.499696	1	1.56063	No change
ENSMUSG00000047938	4930483J18Rik	RIKEN cDNA 4930483J18 gene	NM_026288	67638	12.5228	-0.372431	0.705824	-0.527654	0.597739	1	-1.29453	No change
ENSMUSG00000086241	4930483K19Rik	RIKEN cDNA 4930483K19 gene	NR_045354	74953	35.0212	-0.134548	0.444299	-0.302831	0.762019	1	-1.09775	No change
ENSMUSG00000109816	4930483O08Rik	RIKEN cDNA 4930483O08 gene	NR_046279	74970	0.656553	-0.0969565	3.56715	-0.0271804	0.978316	1	-1.06951	No change
ENSMUSG00000112832	4930484H19Rik	RIKEN cDNA 4930484H19 gene	NR_131015	75813	0	0	NA	NA	1	1	1	No change
ENSMUSG00000112493	4930486F22Rik	RIKEN cDNA 4930486F22 gene	NR_038024	78170	0.330902	-1.86805	4.03952	-0.462445	0.643762	1	-3.6504	No change
ENSMUSG00000089914	4930486I03Rik	RIKEN cDNA 4930486I03 gene	NR_045734	75028	0.835961	-3.20279	3.1756	-1.00856	0.313185	1	-9.20737	No change
ENSMUSG00000050345	4930486L24Rik	RIKEN cDNA 4930486L24 gene	NM_178098	214639	0	0	NA	NA	1	1	1	No change
ENSMUSG00000106932	4930487D11Rik	RIKEN cDNA 4930487D11 gene	NR_046191	78172	0	0	NA	NA	1	1	1	No change
ENSMUSG00000092578	4930488B22Rik	RIKEN cDNA 4930488B22 gene	NR_040627	74971	0	0	NA	NA	1	1	1	No change
ENSMUSG00000117391	4930500A05Rik	RIKEN cDNA 4930500A05 gene	XR_003952328	74972	0	0	NA	NA	1	1	1	No change
ENSMUSG00000107214	4930500F04Rik	RIKEN cDNA 4930500F04 gene	NR_045758	70969	0.834848	3.16877	3.5144	0.901653	0.367241	1	8.9928	No change
ENSMUSG00000116976	4930500H12Rik	RIKEN cDNA 4930500H12 gene	XR_876151	74991	0	0	NA	NA	1	1	1	No change
ENSMUSG00000106056	4930500L23Rik	RIKEN cDNA 4930500L23 gene	NR_040701	74973	0	0	NA	NA	1	1	1	No change
ENSMUSG00000111303	4930502A04Rik	RIKEN cDNA 4930502A04 gene	NR_040737	74951	0	0	NA	NA	1	1	1	No change
ENSMUSG00000086799	4930502E09Rik	RIKEN cDNA 4930502E09 gene	NR_046281	74995	13.0022	0.578286	0.878485	0.658276	0.510361	1	1.49307	No change
ENSMUSG00000072595	4930503E14Rik	RIKEN cDNA 4930503E14 gene	NM_029131	74954	2.17826	-2.53333	2.01171	-1.25929	0.207925	1	-5.78907	No change
ENSMUSG00000112364	4930503E24Rik	eukaryotic translation initiation factor 3, subunit I pseudogene	NR_028310	75030	0	0	NA	NA	1	1	1	No change
ENSMUSG00000115751	4930503F20Rik	RIKEN cDNA 4930503F20 gene	NR_131113	218902	1.02245	-3.49119	3.25793	-1.0716	0.2839	1	-11.2449	No change
ENSMUSG00000044906	4930503L19Rik	RIKEN cDNA 4930503L19 gene	NM_001379430	269033	3319.77	0.0402706	0.0650364	0.619201	0.535784	0.833141	1.02831	No change
ENSMUSG00000103692	4930503O07Rik	RIKEN cDNA 4930503O07 gene	NR_040477	74942	0.336706	-1.88985	4.03756	-0.468068	0.639736	1	-3.70597	No change
ENSMUSG00000116167	4930504C09Rik	RIKEN cDNA 4930504C09 gene	NR_130983	75076	0	0	NA	NA	1	1	1	No change
ENSMUSG00000040919	4930505A04Rik	RIKEN cDNA 4930505A04 gene	NM_001100394	75087	2.47707	0.575168	1.79742	0.319997	0.748971	1	1.48985	No change
ENSMUSG00000093551	4930505G20Rik	RIKEN cDNA 4930505G20 gene	NR_045761	75088	0	0	NA	NA	1	1	1	No change
ENSMUSG00000109414	4930505K13Rik	RIKEN cDNA 4930505K13 gene	NR_130979	75073	0.330902	-1.86805	4.03952	-0.462445	0.643762	1	-3.6504	No change
ENSMUSG00000085740	4930505K14Rik	RIKEN cDNA 4930505K14 gene	NR_131106	78015	0	0	NA	NA	1	1	1	No change
ENSMUSG00000093540	4930505M18Rik	RIKEN cDNA 4930505M18 gene	NR_166497	67641	0	0	NA	NA	1	1	1	No change
ENSMUSG00000097690	4930505N22Rik	RIKEN cDNA 4930505N22 gene	NR_152221	100174921	4.78565	-0.750045	1.30796	-0.573446	0.566343	1	-1.68184	No change
ENSMUSG00000087478	4930506C21Rik	RIKEN cDNA 4930506C21 gene	NR_073374	75060	23.3358	0.560467	0.53572	1.04619	0.295472	1	1.47475	No change
ENSMUSG00000097129	4930507D05Rik	RIKEN cDNA 4930507D05 gene	NR_027926	74706	29.5078	0.831824	0.507782	1.63815	0.10139	1	1.77993	No change
ENSMUSG00000086703	4930507D10Rik	RIKEN cDNA 4930507D10 gene	NR_110449	75043	0	0	NA	NA	1	1	1	No change
ENSMUSG00000096986	4930509E16Rik	RIKEN cDNA 4930509E16 gene	NR_045735	75115	9.54957	2.21993	0.980825	2.26333	0.0236153	1	4.65872	No change
ENSMUSG00000096959	4930509G22Rik	RIKEN cDNA 4930509G22 gene	NR_151506	105246071	9.63466	-0.427448	0.811836	-0.52652	0.598527	1	-1.34485	No change
ENSMUSG00000102362	4930509J09Rik	RIKEN cDNA 4930509J09 gene	NR_040547	74693	0	0	NA	NA	1	1	1	No change
ENSMUSG00000087137	4930509K18Rik	RIKEN cDNA 4930509K18 gene	NR_040663	75819	0	0	NA	NA	1	1	1	No change
ENSMUSG00000097841	4930511A02Rik	RIKEN cDNA 4930511A02 gene	NR_045966	74712	1.01523	3.44966	3.26788	1.05563	0.291138	1	10.9258	No change
ENSMUSG00000108187	4930511E03Rik	RIKEN cDNA 4930511E03 gene	NR_040761	78773	0	0	NA	NA	1	1	1	No change
ENSMUSG00000086607	4930511M06Rik	RIKEN cDNA 4930511M06 gene	NR_015494	75084	4.5033	0.28799	1.30652	0.220426	0.82554	1	1.22094	No change
ENSMUSG00000107622	4930512J16Rik	RIKEN cDNA 4930512J16 gene	NR_131021	75131	0	0	NA	NA	1	1	1	No change
ENSMUSG00000062511	4930512M02Rik	RIKEN cDNA 4930512M02 gene	NM_001305143	102631730	0	0	NA	NA	1	1	1	No change
ENSMUSG00000106741	4930513D17Rik	RIKEN cDNA 4930513D17 gene	NR_045416	75095	2.35946	-0.871773	1.87786	-0.464238	0.642477	1	-1.82991	No change
ENSMUSG00000116491	4930513L16Rik	RIKEN cDNA 4930513L16 gene	NR_166787	78021	0	0	NA	NA	1	1	1	No change
ENSMUSG00000074136	4930513N10Rik	RIKEN cDNA 4930513N10 gene	NR_015574	319960	172.06	-0.114826	0.226695	-0.506523	0.61249	1	-1.08284	No change
ENSMUSG00000031270	4930513O06Rik	RIKEN cDNA 4930513O06 gene	NM_029174	75125	0.330902	-1.86805	4.03952	-0.462445	0.643762	1	-3.6504	No change
ENSMUSG00000087045	4930515B02Rik	RIKEN cDNA 4930515B02 gene	NR_040654	75128	1.02245	-3.49119	3.25793	-1.0716	0.2839	1	-11.2449	No change
ENSMUSG00000092183	4930515G01Rik	RIKEN cDNA 4930515G01 gene	NM_175120	67642	69.6637	0.197466	0.336312	0.587153	0.557101	1	1.14668	No change
ENSMUSG00000085157	4930515L19Rik	RIKEN cDNA 4930515L19 gene	NR_045440	75133	0	0	NA	NA	1	1	1	No change
ENSMUSG00000085496	4930517E11Rik	RIKEN cDNA 4930517E11 gene	NR_040611	74702	0	0	NA	NA	1	1	1	No change
ENSMUSG00000116767	4930517M08Rik	RIKEN cDNA 4930517M08 gene	NR_130984	75117	0	0	NA	NA	1	1	1	No change
ENSMUSG00000110310	4930518J21Rik	RIKEN cDNA 4930518J21 gene	NR_131020	75123	0	0	NA	NA	1	1	1	No change
ENSMUSG00000113652	4930518P08Rik	RIKEN cDNA 4930518P08 gene	NR_045364	71654	0	0	NA	NA	1	1	1	No change
ENSMUSG00000086263	4930519D14Rik	RIKEN cDNA 4930519D14 gene	NR_045975	75090	0	0	NA	NA	1	1	1	No change
ENSMUSG00000031325	4930519F16Rik	RIKEN cDNA 4930519F16 gene	NM_001358270	75106	0	0	NA	NA	1	1	1	No change
ENSMUSG00000101584	4930519F24Rik	RIKEN cDNA 4930519F24 gene	NR_040763	108970	0	0	NA	NA	1	1	1	No change
ENSMUSG00000029564	4930519G04Rik	RIKEN cDNA 4930519G04 gene	NM_026263	67593	2.47188	-0.636043	1.79735	-0.353879	0.72343	1	-1.55406	No change
ENSMUSG00000105185	4930519H02Rik	RIKEN cDNA 4930519H02 gene	NR_045974	75058	0.333939	1.8457	4.0362	0.457286	0.647466	1	3.59426	No change
ENSMUSG00000114953	4930519K11Rik	RIKEN cDNA 4930519K11 gene	NR_131107	78019	0	0	NA	NA	1	1	1	No change
ENSMUSG00000105652	4930519L02Rik	RIKEN cDNA 4930519L02 gene	NM_029164	102636203	0.330902	-1.86805	4.03952	-0.462445	0.643762	1	-3.6504	No change
ENSMUSG00000074039	4930520O04Rik	RIKEN cDNA 4930520O04 gene	NR_040383	75116	50.616	-0.182817	0.409034	-0.446948	0.654912	1	-1.1351	No change
ENSMUSG00000113463	4930520P13Rik	RIKEN cDNA 4930520P13 gene	NR_036596	75086	0	0	NA	NA	1	1	1	No change
ENSMUSG00000101701	4930521E06Rik	RIKEN cDNA 4930521E06 gene	NR_040602	75066	0	0	NA	NA	1	1	1	No change
ENSMUSG00000071591	4930521O11Rik	RIKEN cDNA 4930521O11 gene	NR_152169	74715	0	0	NA	NA	1	1	1	No change
ENSMUSG00000112899	4930521O17Rik	RIKEN cDNA 4930521O17 gene	NR_152797	75067	0	0	NA	NA	1	1	1	No change
ENSMUSG00000060491	4930522H14Rik	RIKEN cDNA 4930522H14 gene	NM_001199090	67646	0.315735	1.77547	4.04254	0.439196	0.660519	1	3.4235	No change
ENSMUSG00000072762	4930522L14Rik	RIKEN cDNA 4930522L14 gene	XM_011249622	100041734	745.869	0.185296	0.10204	1.81591	0.0693841	0.342084	1.13705	No change
ENSMUSG00000086947	4930522O17Rik	RIKEN cDNA 4930522O17 gene	NR_040665	78180	0	0	NA	NA	1	1	1	No change
ENSMUSG00000090394	4930523C07Rik	RIKEN cDNA 4930523C07 gene	NM_001024470	67647	7985.69	0.0216867	0.0470576	0.460854	0.644903	0.884013	1.01515	No change
ENSMUSG00000115177	4930523O13Rik	RIKEN cDNA 4930523O13 gene	NR_040451	74726	0	0	NA	NA	1	1	1	No change
ENSMUSG00000020299	4930524B15Rik	RIKEN cDNA 4930524B15 gene	NM_026262	67592	0	0	NA	NA	1	1	1	No change
ENSMUSG00000107217	4930524B17Rik	RIKEN cDNA 4930524B17 gene	NR_126084	74725	0	0	NA	NA	1	1	1	No change
ENSMUSG00000115320	4930524C18Rik	RIKEN cDNA 4930524C18 gene	NR_045661	75822	0	0	NA	NA	1	1	1	No change
ENSMUSG00000118392	4930524O05Rik	RIKEN cDNA 4930524O05 gene	NR_045316	75096	0	0	NA	NA	1	1	1	No change
ENSMUSG00000098627	4930524O08Rik	RIKEN cDNA 4930524O08 gene	NR_040735	74700	0.332421	-0.0299525	4.08047	-0.00734045	0.994143	1	-1.02098	No change
ENSMUSG00000112497	4930525C09Rik	RIKEN cDNA 4930525C09 gene	NR_130992	78127	0	0	NA	NA	1	1	1	No change
ENSMUSG00000097276	4930525G20Rik	RIKEN cDNA 4930525G20 gene	NR_045194	320163	22.4402	0.408664	0.715262	0.571349	0.567763	1	1.32746	No change
ENSMUSG00000087335	4930526F13Rik	RIKEN cDNA 4930526F13 gene	NR_167669	75193	0	0	NA	NA	1	1	1	No change
ENSMUSG00000097091	4930526L06Rik	RIKEN cDNA 4930526L06 gene	NR_045317	75138	0	0	NA	NA	1	1	1	No change
ENSMUSG00000115324	4930527F14Rik	RIKEN cDNA 4930527F14 gene	NR_045809	67651	2.86655	-0.194103	1.65592	-0.117218	0.906687	1	-1.14401	No change
ENSMUSG00000117554	4930527G23Rik	RIKEN cDNA 4930527G23 gene	NR_045395	78199	0	0	NA	NA	1	1	1	No change
ENSMUSG00000097502	4930528D03Rik	RIKEN cDNA 4930528D03 gene	NR_045977	75223	0.67682	2.86453	3.8149	0.75088	0.452725	1	7.283	No change
ENSMUSG00000084909	4930528G23Rik	RIKEN cDNA 4930528G23 gene	NR_131024	75831	0	0	NA	NA	1	1	1	No change
ENSMUSG00000107681	4930528H21Rik	RIKEN cDNA 4930528H21 gene	NR_131108	78034	0.336706	-1.88985	4.03756	-0.468068	0.639736	1	-3.70597	No change
ENSMUSG00000087309	4930528P14Rik	RIKEN cDNA 4930528P14 gene	NR_040516	78193	0	0	NA	NA	1	1	1	No change
ENSMUSG00000086377	4930529C04Rik	zinc finger, BED domain containing 4 pseudogene	NR_033593	619677	13.883	-0.032643	0.75434	-0.0432735	0.965484	1	-1.02288	No change
ENSMUSG00000115271	4930529K09Rik	RIKEN cDNA 4930529K09 gene	NR_040457	75155	0	0	NA	NA	1	1	1	No change
ENSMUSG00000113906	4930529N20Rik	RIKEN cDNA 4930529N20 gene	NR_153831	75197	0	0	NA	NA	1	1	1	No change
ENSMUSG00000112201	4930532I03Rik	RIKEN cDNA 4930532I03 gene	NR_131026	75833	0	0	NA	NA	1	1	1	No change
ENSMUSG00000100221	4930532M18Rik	RIKEN cDNA 4930532M18 gene	NR_108050	75233	0	0	NA	NA	1	1	1	No change
ENSMUSG00000084798	4930533B01Rik	RIKEN cDNA 4930533B01 gene	NR_040614	75166	3.00944	-0.65857	1.46927	-0.448229	0.653988	1	-1.57852	No change
ENSMUSG00000047692	4930533K18Rik	RIKEN cDNA 4930533K18 gene	NR_166096	75189	22.1229	-0.31808	0.54921	-0.579158	0.562483	1	-1.24667	No change
ENSMUSG00000108803	4930533N22Rik	RIKEN cDNA 4930533N22 gene	NR_131122	75205	0	0	NA	NA	1	1	1	No change
ENSMUSG00000100589	4930533P14Rik	RIKEN cDNA 4930533P14 gene	NR_040478	75159	0	0	NA	NA	1	1	1	No change
ENSMUSG00000111544	4930534H03Rik	RIKEN cDNA 4930534H03 gene	NR_151510	102633753	0	0	NA	NA	1	1	1	No change
ENSMUSG00000093619	4930535L15Rik	RIKEN cDNA 4930535L15 gene	NR_166685	78027	0	0	NA	NA	1	1	1	No change
ENSMUSG00000085516	4930538E20Rik	RIKEN cDNA 4930538E20 gene	NR_167718	78200	0	0	NA	NA	1	1	1	No change
ENSMUSG00000115719	4930538L07Rik	RIKEN cDNA 4930538L07 gene	NR_166788	78029	0	0	NA	NA	1	1	1	No change
ENSMUSG00000105765	4930539C22Rik	RIKEN cDNA 4930539C22 gene	NR_040600	75208	0	0	NA	NA	1	1	1	No change
ENSMUSG00000097032	4930539J05Rik	RIKEN cDNA 4930539J05 gene	NM_176955	319587	18.453	-0.111961	0.592817	-0.188862	0.850201	1	-1.0807	No change
ENSMUSG00000103116	4930539M17Rik	RIKEN cDNA 4930539M17 gene	NR_040597	75149	2.63343	0.672289	1.75375	0.383343	0.701465	1	1.5936	No change
ENSMUSG00000111299	4930540M03Rik	RIKEN cDNA 4930540M03 gene	NR_040746	78025	0	0	NA	NA	1	1	1	No change
ENSMUSG00000117791	4930541O19Rik	RIKEN cDNA 4930541O19 gene	XR_004939691	381144	0	0	NA	NA	1	1	1	No change
ENSMUSG00000116848	4930542D17Rik	RIKEN cDNA 4930542D17 gene	NR_040566	75211	0.168353	-0.991733	4.08047	-0.243044	0.807972	1	-1.98857	No change
ENSMUSG00000117085	4930542M03Rik	RIKEN cDNA 4930542M03 gene	NR_152136	75154	0	0	NA	NA	1	1	1	No change
ENSMUSG00000110009	4930543E12Rik	RIKEN cDNA 4930543E12 gene	NR_045978	75239	1.17847	-3.69734	3.09511	-1.19457	0.232253	1	-12.9721	No change
ENSMUSG00000110037	4930543N07Rik	RIKEN cDNA 4930543N07 gene	NR_131022	75187	0	0	NA	NA	1	1	1	No change
ENSMUSG00000087279	4930544D05Rik	RIKEN cDNA 4930544D05 gene	NM_001145537	668433	1.33862	0.0235857	2.70263	0.00872692	0.993037	1	1.01648	No change
ENSMUSG00000036463	4930544G11Rik	RIKEN cDNA 4930544G11 gene	NM_001161773	67653	0	0	NA	NA	1	1	1	No change
ENSMUSG00000051758	4930544M13Rik	RIKEN cDNA 4930544M13 gene	NM_175218	75161	4.46711	1.49272	1.21438	1.2292	0.218996	1	2.81419	No change
ENSMUSG00000117615	4930545E07Rik	RIKEN cDNA 4930545E07 gene	NR_045374	75162	0	0	NA	NA	1	1	1	No change
ENSMUSG00000112157	4930545H06Rik	RIKEN cDNA 4930545H06 gene	NR_045357	75148	0	0	NA	NA	1	1	1	No change
ENSMUSG00000111054	4930545L08Rik	RIKEN cDNA 4930545L08 gene	NR_166641	78028	0	0	NA	NA	1	1	1	No change
ENSMUSG00000085247	4930545L23Rik	RIKEN cDNA 4930545L23 gene	NR_040517	78805	0.330902	-1.86805	4.03952	-0.462445	0.643762	1	-3.6504	No change
ENSMUSG00000024546	4930546C10Rik	RIKEN cDNA 4930546C10 gene	NR_038051	78931	0	0	NA	NA	1	1	1	No change
ENSMUSG00000111767	4930546K05Rik	RIKEN cDNA 4930546K05 gene	NR_040754	78194	0.826962	-0.680857	3.25632	-0.209088	0.83438	1	-1.60309	No change
ENSMUSG00000086687	4930547E08Rik	RIKEN cDNA 4930547E08 gene	NR_040514	78031	2.50455	-0.193229	1.84326	-0.10483	0.91651	1	-1.14332	No change
ENSMUSG00000116894	4930547E14Rik	RIKEN cDNA 4930547E14 gene	NR_040564	75145	0	0	NA	NA	1	1	1	No change
ENSMUSG00000112957	4930547H16Rik	RIKEN cDNA 4930547H16 gene	NR_167672	75278	0	0	NA	NA	1	1	1	No change
ENSMUSG00000051198	4930548G14Rik	RIKEN cDNA 4930548G14 gene	NR_045811	75281	0	0	NA	NA	1	1	1	No change
ENSMUSG00000029138	4930548H24Rik	RIKEN cDNA 4930548H24 gene	NM_026296	67656	1.33907	-1.63506	2.34705	-0.696647	0.486024	1	-3.10601	No change
ENSMUSG00000116615	4930548J01Rik	RIKEN cDNA 4930548J01 gene	NR_045462	78043	0	0	NA	NA	1	1	1	No change
ENSMUSG00000086257	4930548K13Rik	RIKEN cDNA 4930548K13 gene	NR_040656	75360	0	0	NA	NA	1	1	1	No change
ENSMUSG00000114048	4930549C15Rik	RIKEN cDNA 4930549C15 gene	NR_130981	75243	0	0	NA	NA	1	1	1	No change
ENSMUSG00000118134	4930549G23Rik	RIKEN cDNA 4930549G23 gene	NR_045376	75286	44.9562	0.453005	0.412164	1.09909	0.271729	1	1.36889	No change
ENSMUSG00000005131	4930550C14Rik	RIKEN cDNA 4930550C14 gene	NM_001376943	75311	333.992	0.0481557	0.141238	0.340953	0.733139	0.915396	1.03394	No change
ENSMUSG00000097361	4930550C17Rik	RIKEN cDNA 4930550C17 gene	NR_131023	75245	0	0	NA	NA	1	1	1	No change
ENSMUSG00000089717	4930552N02Rik	RIKEN cDNA 4930552N02 gene	NR_040661	75367	0	0	NA	NA	1	1	1	No change
ENSMUSG00000116907	4930553E22Rik	RIKEN cDNA 4930553E22 gene	NR_040567	75247	0	0	NA	NA	1	1	1	No change
ENSMUSG00000116983	4930553J12Rik	RIKEN cDNA 4930553J12 gene	NR_138570	75351	0	0	NA	NA	1	1	1	No change
ENSMUSG00000106791	4930553P18Rik	RIKEN cDNA 4930553P18 gene	NR_155305	75355	0.165451	-0.991733	4.08047	-0.243044	0.807972	1	-1.98857	No change
ENSMUSG00000099724	4930554C24Rik	RIKEN cDNA 4930554C24 gene	NR_040739	75253	0	0	NA	NA	1	1	1	No change
ENSMUSG00000085452	4930554G24Rik	RIKEN cDNA 4930554G24 gene	NR_131011	75280	0	0	NA	NA	1	1	1	No change
ENSMUSG00000097682	4930554H23Rik	RIKEN cDNA 4930554H23 gene	NR_131089	77631	0	0	NA	NA	1	1	1	No change
ENSMUSG00000118047	4930554I06Rik	RIKEN cDNA 4930554I06 gene	NR_126458	75354	1.6399	-0.661276	2.09555	-0.315562	0.752335	1	-1.58148	No change
ENSMUSG00000086396	4930555B11Rik	RIKEN cDNA 4930555B11 gene	NR_040633	75279	0	0	NA	NA	1	1	1	No change
ENSMUSG00000085619	4930555B12Rik	RIKEN cDNA 4930555B12 gene	NR_130989	78086	0	0	NA	NA	1	1	1	No change
ENSMUSG00000031559	4930555F03Rik	RIKEN cDNA 4930555F03 gene	XR_001778771	75359	0	0	NA	NA	1	1	1	No change
ENSMUSG00000095686	4930555G01Rik	RIKEN cDNA 4930555G01 gene	NM_175393	108978	0.170409	-0.991733	4.08047	-0.243044	0.807972	1	-1.98857	No change
ENSMUSG00000113329	4930555G21Rik	RIKEN cDNA 4930555G21 gene	NR_131010	75252	0	0	NA	NA	1	1	1	No change
ENSMUSG00000093557	4930555M17Rik	RIKEN cDNA 4930555M17 gene	NR_166469	78039	0	0	NA	NA	1	1	1	No change
ENSMUSG00000116586	4930556C24Rik	RIKEN cDNA 4930556C24 gene	NR_040506	75310	0	0	NA	NA	1	1	1	No change
ENSMUSG00000115656	4930556J02Rik	RIKEN cDNA 4930556J02 gene	NR_045714	75349	9.32463	-1.62562	0.907692	-1.79094	0.0733028	1	-3.08575	No change
ENSMUSG00000086800	4930556L07Rik	RIKEN cDNA 4930556L07 gene	NM_029235	75283	0	0	NA	NA	1	1	1	No change
ENSMUSG00000096971	4930556M19Rik	RIKEN cDNA 4930556M19 gene	NR_045063	75259	405.797	-0.308638	0.132655	-2.32662	0.0199857	0.163935	-1.23854	No change
ENSMUSG00000111924	4930556N09Rik	RIKEN cDNA 4930556N09 gene	NR_045358	75301	0	0	NA	NA	1	1	1	No change
ENSMUSG00000092399	4930556N13Rik	RIKEN cDNA 4930556N13 gene	NR_126433	75285	3.59035	0.753409	1.35592	0.555642	0.578455	1	1.68577	No change
ENSMUSG00000085488	4930557F10Rik	RIKEN cDNA 4930557F10 gene	NR_126443	75322	0.667878	2.8468	3.83445	0.742426	0.45783	1	7.19401	No change
ENSMUSG00000106902	4930557J02Rik	RIKEN cDNA 4930557J02 gene	NR_040703	75357	0	0	NA	NA	1	1	1	No change
ENSMUSG00000108034	4930557K07Rik	RIKEN cDNA 4930557K07 gene	NR_130997	78202	57.7903	0.372928	0.353045	1.05632	0.290822	1	1.29498	No change
ENSMUSG00000105734	4930558C23Rik	RIKEN cDNA 4930558C23 gene	NM_001384190	67654	0	0	NA	NA	1	1	1	No change
ENSMUSG00000106506	4930558F17Rik	RIKEN cDNA 4930558F17 gene	NR_126451	75330	0	0	NA	NA	1	1	1	No change
ENSMUSG00000086244	4930558G05Rik	RIKEN cDNA 4930558G05 gene	NR_045441	75274	0	0	NA	NA	1	1	1	No change
ENSMUSG00000097519	4930558J18Rik	RIKEN cDNA 4930558J18 gene	NR_037999	75323	387.087	-0.0825381	0.137227	-0.60147	0.547527	0.837915	-1.05888	No change
ENSMUSG00000086277	4930558K02Rik	RIKEN cDNA 4930558K02 gene	NM_001204904	75368	0.496353	-2.45211	3.99581	-0.613669	0.539434	1	-5.47215	No change
ENSMUSG00000113164	4930559C10Rik	RIKEN cDNA 4930559C10 gene	NR_126436	75295	0	0	NA	NA	1	1	1	No change
ENSMUSG00000022518	4930562C15Rik	RIKEN cDNA 4930562C15 gene	NM_001252142	78809	12.6926	0.128566	0.733299	0.175326	0.860823	1	1.09321	No change
ENSMUSG00000026729	4930562F07Rik	RIKEN cDNA 4930562F07 gene	NR_038030	75255	47.2548	0.0882045	0.413427	0.21335	0.831054	1	1.06305	No change
ENSMUSG00000104014	4930562F17Rik	RIKEN cDNA 4930562F17 gene	XR_373637	75256	0	0	NA	NA	1	1	1	No change
ENSMUSG00000097387	4930563E18Rik	RIKEN cDNA 4930563E18 gene	NR_045379	75370	4.49586	-2.16204	1.42152	-1.52094	0.128275	1	-4.47547	No change
ENSMUSG00000053574	4930563E22Rik	RIKEN cDNA 4930563E22 gene	NM_001163728	75304	52.8974	0.0416568	0.344435	0.120942	0.903737	1	1.0293	No change
ENSMUSG00000105773	4930563F08Rik	RIKEN cDNA 4930563F08 gene	NR_040704	75369	0	0	NA	NA	1	1	1	No change
ENSMUSG00000107656	4930563H07Rik	RIKEN cDNA 4930563H07 gene	NR_126454	75347	0	0	NA	NA	1	1	1	No change
ENSMUSG00000050702	4930563M21Rik	RIKEN cDNA 4930563M21 gene	NM_183111	75258	0.324837	1.8109	4.0393	0.44832	0.653923	1	3.50861	No change
ENSMUSG00000051788	4930564D02Rik	RIKEN cDNA 4930564D02 gene	NM_029228	75269	4.50743	-0.982438	1.56553	-0.627543	0.530303	1	-1.9758	No change
ENSMUSG00000104004	4930565D16Rik	RIKEN cDNA 4930565D16 gene	NR_040752	75309	0	0	NA	NA	1	1	1	No change
ENSMUSG00000084834	4930565N06Rik	RIKEN cDNA 4930565N06 gene	NR_040476	68306	70.4876	-0.240584	0.341953	-0.703558	0.481708	1	-1.18147	No change
ENSMUSG00000110629	4930567H12Rik	RIKEN cDNA 4930567H12 gene	NR_015535	75930	0.505911	-0.928057	3.95377	-0.234727	0.814421	1	-1.90271	No change
ENSMUSG00000073141	4930567H17Rik	RIKEN cDNA 4930567H17 gene	NR_157388	619303	0	0	NA	NA	1	1	1	No change
ENSMUSG00000116982	4930567J20Rik	RIKEN cDNA 4930567J20 gene	NR_040576	78221	0	0	NA	NA	1	1	1	No change
ENSMUSG00000109382	4930567K12Rik	RIKEN cDNA 4930567K12 gene	NR_131016	75845	0	0	NA	NA	1	1	1	No change
ENSMUSG00000112730	4930567K20Rik	RIKEN cDNA 4930567K20 gene	NR_046010	78056	0	0	NA	NA	1	1	1	No change
ENSMUSG00000026882	4930568D16Rik	RIKEN cDNA 4930568D16 gene	NM_029463	75859	0.507615	2.44891	3.99244	0.613388	0.53962	1	5.46005	No change
ENSMUSG00000111830	4930568E12Rik	RIKEN cDNA 4930568E12 gene	NR_040755	78219	0	0	NA	NA	1	1	1	No change
ENSMUSG00000102408	4930568G15Rik	RIKEN cDNA 4930568G15 gene	NR_040480	75857	0	0	NA	NA	1	1	1	No change
ENSMUSG00000116786	4930570E03Rik	RIKEN cDNA 4930570E03 gene	NR_036597	78812	0.165451	-0.991733	4.08047	-0.243044	0.807972	1	-1.98857	No change
ENSMUSG00000085084	4930570G19Rik	RIKEN cDNA 4930570G19 gene	NR_040398	329782	0	0	NA	NA	1	1	1	No change
ENSMUSG00000090457	4930571K23Rik	RIKEN cDNA 4930571K23 gene	NM_001145759	75861	0	0	NA	NA	1	1	1	No change
ENSMUSG00000105308	4930572K03Rik	RIKEN cDNA 4930572K03 gene	NR_045371	75916	0	0	NA	NA	1	1	1	No change
ENSMUSG00000069720	4930572O03Rik	spermatogenesis associated glutamate (E)-rich protein pseudogene	NR_073011	381715	0.169205	0.93182	4.08047	0.228361	0.819366	1	1.90768	No change
ENSMUSG00000114916	4930572O13Rik	RIKEN cDNA 4930572O13 gene	NR_045718	75862	0	0	NA	NA	1	1	1	No change
ENSMUSG00000115935	4930573C08Rik	RIKEN cDNA 4930573C08 gene	XR_003951582	100504454	0	0	NA	NA	1	1	1	No change
ENSMUSG00000104766	4930573H18Rik	RIKEN cDNA 4930573H18 gene	NR_152120	75888	0	0	NA	NA	1	1	1	No change
ENSMUSG00000087440	4930577N17Rik	RIKEN cDNA 4930577N17 gene	NR_073429	67746	56.0803	-0.311664	0.336018	-0.92752	0.353656	1	-1.24114	No change
ENSMUSG00000117618	4930578E11Rik	RIKEN cDNA 4930578E11 gene	NR_045391	78058	0	0	NA	NA	1	1	1	No change
ENSMUSG00000021961	4930578I06Rik	RIKEN cDNA 4930578I06 gene	NM_026359	67750	0.667038	-1.52306	3.25468	-0.467961	0.639812	1	-2.87401	No change
ENSMUSG00000097587	4930578M01Rik	RIKEN cDNA 4930578M01 gene	NR_045991	75951	19.3913	0.145031	0.614111	0.236164	0.813306	1	1.10575	No change
ENSMUSG00000116695	4930578N18Rik	RIKEN cDNA 4930578N18 gene	NR_040575	78215	0	0	NA	NA	1	1	1	No change
ENSMUSG00000074146	4930579C12Rik	RIKEN cDNA 4930579C12 gene	NM_175672	319213	2.67897	0.724022	1.85903	0.389463	0.696934	1	1.65178	No change
ENSMUSG00000084971	4930579D09Rik	RIKEN cDNA 4930579D09 gene	NR_155418	75904	0	0	NA	NA	1	1	1	No change
ENSMUSG00000012042	4930579F01Rik	RIKEN cDNA 4930579F01 gene	NM_001163385	67741	1.50863	1.82052	2.3913	0.761312	0.44647	1	3.53209	No change
ENSMUSG00000027811	4930579G24Rik	RIKEN cDNA 4930579G24 gene	NM_029482	75939	1363.44	0.159183	0.078151	2.03687	0.0416633	0.257518	1.11665	No change
ENSMUSG00000101636	4930579H20Rik	RIKEN cDNA 4930579H20 gene	NR_131034	75855	0.165451	-0.991733	4.08047	-0.243044	0.807972	1	-1.98857	No change
ENSMUSG00000114895	4930579J19Rik	RIKEN cDNA 4930579J19 gene	NR_131033	75854	0.815125	1.84908	3.00311	0.615721	0.538079	1	3.6027	No change
ENSMUSG00000051074	4930579K19Rik	RIKEN cDNA 4930579K19 gene	NM_175227	75881	29.1818	0.219992	0.496675	0.442929	0.657817	1	1.16473	No change
ENSMUSG00000112924	4930579P08Rik	RIKEN cDNA 4930579P08 gene	NR_131036	75878	0	0	NA	NA	1	1	1	No change
ENSMUSG00000070315	4930581F22Rik	RIKEN cDNA 4930581F22 gene	NR_029475	78934	433.654	0.226718	0.163492	1.38672	0.165526	0.526297	1.17017	No change
ENSMUSG00000024088	4930583I09Rik	RIKEN cDNA 4930583I09 gene	NM_030031	78057	0	0	NA	NA	1	1	1	No change
ENSMUSG00000055159	4930583K01Rik	RIKEN cDNA 4930583K01 gene	NM_183267	67745	0.340818	-1.90509	4.03621	-0.472001	0.636926	1	-3.74533	No change
ENSMUSG00000086954	4930583P06Rik	RIKEN cDNA 4930583P06 gene	NR_040612	75946	0	0	NA	NA	1	1	1	No change
ENSMUSG00000029044	4930584F24Rik	RIKEN cDNA 4930584F24 gene	NR_029445	75942	0	0	NA	NA	1	1	1	No change
ENSMUSG00000087097	4930586N03Rik	RIKEN cDNA 4930586N03 gene	NR_131052	75887	1.01523	3.44966	3.26788	1.05563	0.291138	1	10.9258	No change
ENSMUSG00000107563	4930587E11Rik	RIKEN cDNA 4930587E11 gene	NR_131017	75893	0	0	NA	NA	1	1	1	No change
ENSMUSG00000115858	4930588J15Rik	RIKEN cDNA 4930588J15 gene	NR_166719	67740	0	0	NA	NA	1	1	1	No change
ENSMUSG00000075335	4930588K23Rik	RIKEN cDNA 4930588K23 gene	NM_001033809	619305	0	0	NA	NA	1	1	1	No change
ENSMUSG00000068957	4930589L23Rik	RIKEN cDNA 4930589L23 gene	NR_152118	75879	0.677524	-2.89788	3.44919	-0.840163	0.400817	1	-7.45332	No change
ENSMUSG00000034063	4930590J08Rik	RIKEN cDNA 4930590J08 gene	NM_198668	381798	35.4324	0.257928	0.484764	0.532069	0.594678	1	1.19576	No change
ENSMUSG00000102368	4930590L20Rik	RIKEN cDNA 4930590L20 gene	NR_040604	75910	0	0	NA	NA	1	1	1	No change
ENSMUSG00000039138	4930591A17Rik	RIKEN cDNA 4930591A17 gene	NM_026596	68175	0.484088	0.813777	4.02282	0.20229	0.83969	1	1.75781	No change
ENSMUSG00000111234	4930591E09Rik	RIKEN cDNA 4930591E09 gene	NR_131035	75877	0	0	NA	NA	1	1	1	No change
ENSMUSG00000115779	4930592A05Rik	RIKEN cDNA 4930592A05 gene	NR_045070	75880	0	0	NA	NA	1	1	1	No change
ENSMUSG00000105834	4930592C13Rik	RIKEN cDNA 4930592C13 gene	NR_152231	381498	7.08853	-0.567923	1.14577	-0.49567	0.620128	1	-1.48239	No change
ENSMUSG00000118339	4930592I03Rik	RIKEN cDNA 4930592I03 gene	NR_033307	75853	1.52596	-1.01173	2.35469	-0.429665	0.667439	1	-2.01632	No change
ENSMUSG00000097725	4930593A02Rik	RIKEN cDNA 4930593A02 gene	NR_045167	71301	8.40935	0.144561	0.98788	0.146334	0.883658	1	1.10539	No change
ENSMUSG00000086365	4930593C16Rik	RIKEN cDNA 4930593C16 gene	NR_040753	78060	0	0	NA	NA	1	1	1	No change
[truncated: 54,400 more rows]

## Sheet: hTERT_24_hr
ENSEMBL	SYMBOL	GENENAME	REFSEQ	ENTREZID	baseMean	log2FoldChange	lfcSE	stat	pvalue	padj	Fold_Change	Call
[truncated: 55,401 more rows]

## Sheet: TERT_48_hr
ENSEMBL	SYMBOL	GENENAME	REFSEQ	ENTREZID	baseMean	log2FoldChange	lfcSE	stat	pvalue	padj	Fold_Change	Call
[truncated: 55,401 more rows]

[truncated: 8 more sheets: hTERT_72_hr, hTERT_96_hr, LgT_3_hr, LgT_6_hr, LgT_24_hr, LgT_48_hr, LgT_72_hr, LgT_96_hr]
