# Supplementary material for: Insights into Repeated Renal Injury Using RNA-Seq with Two New RPTEC Cell Lines
Source: Int J Mol Sci. 2023 Sep 18;24(18):14228. doi: 10.3390/ijms241814228 (PMC10531624; doi:10.3390/ijms241814228)
Supplement: Supplementary file 1 [file ijms-24-14228-s001.zip › Table S4 Revised.xlsx]

## Sheet: Canonical Pathways to CisPt
	hTERT
Time	3hr	6hr	24hr Canonical Pathways	24hr p-Value	48hr Canonical Pathways	48hr p-Value	72hr Canonical Pathways	72hr p-Value	96hr Canonical Pathways	96hr p-Value
	NS	NS	Protein kinase A signaling	6.55e-05	S100 family signaling pathway	7.66e-11	Cellular effects of sidenafil (Viagra)	4.46e-11	CREB Signaling in neurons	1.19e-23
	NS	NS	GPCR-mediated integration of enteroendocrine signaling	0.000193	Eicosanoid signaling	6.5e-07	CREB signaling in neurons	3.08e-10	G-Protein coupled receptor signaling	1.23e-22
	NS	NS	Axonal Guidance signaling	0.000216	cAMP-mediated signaling	2.26e-06	G-Protein coupled receptor signaling	4.75e-10	S100 family signaling pathway	1.82e-22
	NS	NS	Dopamine-DARPP32 Feedback in cAMP signaling	0.000255	G-Protein coupled receptor signaling	2.44e-06	Hepatic fibrosis/hepatic stellate cell activation	5.4e-10	Neurovascular coupling signaling pathway	8.44e-16
	NS	NS	D-myo-inositol-5-phosphate metabolism	0.000374	Axonal guidance signaling	3.04e-06	Serotonin receptor signaling	1.54e-09	Axonal guidance signaling	2.92e-15
	LgT
Time	3hr	6hr	24hr Canonical Pathways	24hr p-Value	48hr Canonical Pathways	48hr p-Value	72hr Canonical Pathways	72hr p-Value	96hr Canonical Pathways	96hr p-Value
	NS	NS	S100 family signaling pathway	4.74e-08	S100 family signaling pathway	4.32e-13	Cardiac hypertrophy signaling (Enhanced)	9.59e-17	Wound healing signaling pathway	2.15e-16
	NS	NS	CREB Signaling in neurons	2.33e-07	Axonal Guidance signaling	9.92e-11	Osteoarthritis pathway	4.73e-13	Cardiac hypertrophy signaling (Enhanced)	3.12e-15
	NS	NS	Role of Osteoblasts in rhematoid arthritis signaling pathway	4.02e-07	Cardiac hypertrophy signaling (Enhanced)	1.74e-09	S100 family signaling pathway	6.53e-13	S100 family signaling pathway	1.96e-14
	NS	NS	Role of Osteoblasts, osteoclasts and chondrocytes in rhematoid arthritis	7.97e-07	CREB Signaling in neurons	2.56e-09	Role of Osteoblasts in rhematoid arthritis signaling pathway	6.71e-13	CREB Signaling in neurons	4.32e-13
	NS	NS	G-Protein coupled receptor signaling	9.54e-07	Serotonin receptor signaling	2.83e-09	Axonal guidance signaling	7.42e-13	Axonal guidance signaling	4.26e-12
	NS - indicates not signficant due to insufficient differentially expressed genes to conduct pathway analysis at the 3hr and 6hr time points
	P-values represent enrichment significance for the most highly expressed transcripts. P-values are corrected for multiple testing by the Benjamini-Hochberg false positive discovery rate.
