# Supplementary material for: Insights into Repeated Renal Injury Using RNA-Seq with Two New RPTEC Cell Lines
Source: Int J Mol Sci. 2023 Sep 18;24(18):14228. doi: 10.3390/ijms241814228 (PMC10531624; doi:10.3390/ijms241814228)
Supplement: Supplementary file 1 [file ijms-24-14228-s001.zip › Table S5.xlsx]

## Sheet: hTERT or LgT Venn Fig7C
hTERT 48,72,96hr; 602 DEGs Common	hTERT 48,72hr; 84 DEGs Common	hTERT 48,96hr; 112 DEGs Common	hTERT 72,96hr; 963 DEGs Common	hTERT 48hr 162 DEGs Unique	hTERT 72hr 435 DEGs Unique	hTERT 96hr 1685 DEGs Unique	LgT 48,72,96hr; 1118 DEGs Common	LgT 48, 72hr; 172 DEGs Common	LgT 48,96hr; 187 DEGs Common	LgT 72,96hr; 1001 DEGs Common	LgT 48hr; 551 DEGs Unique	LgT 72hr; 452 DEGs Unique	LgT 96hr; 1102 DEGs Unique
0610031O16Rik	Acacb	1700007K13Rik	1500009L16Rik	1700020L24Rik	1700001F09Rik	0610005C13Rik	1190028D05Rik	1700016K19Rik	0610031O16Rik	1110002E22Rik	1700001F09Rik	1700012B09Rik	1600010M07Rik
1520401A03Rik	Actg2	4833428L15Rik	1700003E16Rik	4732414G09Rik	1700101I11Rik	1110051M20Rik	1500009L16Rik	1700028I16Rik	2210406O10Rik	1110051M20Rik	1700009N14Rik	1700092M07Rik	1600023N17Rik
1700013F07Rik	Adam22	9430018G01Rik	1700009N14Rik	4833417C18Rik	1810020O05Rik	1700025M24Rik	1520401A03Rik	4930422M22Rik	2900005J15Rik	1300017J02Rik	1700013F07Rik	1700110C19Rik	1700008O03Rik
1700016G22Rik	Adgrl3	Ablim2	1700016K19Rik	4930422M22Rik	1810064F22Rik	1700028E10Rik	1700007K13Rik	4930578M01Rik	A930001C03Rik	1500015L24Rik	1700101I11Rik	1700124L16Rik	1700017M07Rik
1700019D03Rik	Akr1c19	Adcyap1r1	1700030N03Rik	4933402D24Rik	2010310C07Rik	1700028I16Rik	1700016G22Rik	4933428G20Rik	Abcg3	1700001P01Rik	1700102H20Rik	1700125G22Rik	1700020L24Rik
1810010H24Rik	Alpl	Aldh1a1	1700120C14Rik	Acod1	4833422M21Rik	1700039E22Rik	1700016H13Rik	9030624G23Rik	Acot11	1700014D04Rik	2310008N11Rik	1700125H20Rik	1700028B04Rik
2210408I21Rik	Angptl2	Arhgap30	2310043M15Rik	Acot12	4930447C04Rik	1700066B19Rik	1700028E10Rik	9530082P21Rik	Acox2	1700020L13Rik	2310039L15Rik	2310069G16Rik	1700031A10Rik
4933427D14Rik	Arhgef39	Astl	2410004P03Rik	Adamts17	4930479D17Rik	1700125H20Rik	1700047G03Rik	Abca4	Acss1	1700021F02Rik	2610028E06Rik	3110009E18Rik	1700057G04Rik
5430403N17Rik	Arl9	Astn1	3300005D01Rik	Albfm1	4930505A04Rik	2200002D01Rik	1700066B19Rik	Acod1	Acy3	1700022I11Rik	4833427F10Rik	4930500L23Rik	1700086O06Rik
5830418P13Rik	Bhlha9	Baiap3	4833407H14Rik	Amigo2	4930506C21Rik	2210406O10Rik	1700120C14Rik	Adcy2	Adrb3	1700048O20Rik	4930471E19Rik	4930505A04Rik	1700102P08Rik
A830018L16Rik	Bpifc	Cacna1d	4930426D05Rik	Ank2	4930594C11Rik	2300002M23Rik	2210408I21Rik	Adgrf5	Agt	1700056E22Rik	4930554I06Rik	4930562C15Rik	1700104L18Rik
A830036E02Rik	C1rb	Cbln2	4930471E19Rik	Aoc3	4930599N23Rik	2310002F09Rik	2410004P03Rik	Agbl2	Alox12b	1700094D03Rik	4930583K01Rik	4933422A05Rik	1810010H24Rik
Aadat	Casq1	Ccno	4932431P20Rik	As3mt	4933405D12Rik	2310050C09Rik	3300005D01Rik	Aldh1l1	Alpk2	1700109H08Rik	5430421F17Rik	4933427D14Rik	2310043M15Rik
Abcb1b	Cep128	Ccr7	5830432E09Rik	Aspa	6430573P05Rik	2610035D17Rik	4833407H14Rik	Anxa8	Alpl	1810008I18Rik	5430437J10Rik	4933433H22Rik	2810403D21Rik
Abcc8	Cfap299	Cd55b	6530402F18Rik	Atf3	9230105E05Rik	2610203C22Rik	4833428L15Rik	Apba2	Aox4	1810020O05Rik	5430440P10Rik	6330415G19Rik	3110082I17Rik
Abcc9	Chrna2	Cdhr1	9530077C05Rik	Atp8b3	A430088P11Rik	2700099C18Rik	4930412M03Rik	Aqp3	Apold1	1810055G02Rik	5730420D15Rik	6530402F18Rik	3830432H09Rik
Abo	Col9a2	Cemip	A230057D06Rik	BC106175	Abca17	2810408I11Rik	4930426D05Rik	Arl4d	Arhgef15	2310001H17Rik	9130213A22Rik	9230112D13Rik	4732490B19Rik
Acan	Cux2	Chrm3	A330040F15Rik	Bhmt	Abca4	3110045C21Rik	4930509G22Rik	Aspg	Armc12	2410004I01Rik	9530062K07Rik	9430060I03Rik	4833418N02Rik
Ackr3	Cyp24a1	Chst3	A930011G23Rik	Btla	Abcg1	3425401B19Rik	4930533K18Rik	Atp2b2	Armc3	2610206C17Rik	A330015K06Rik	A730036I17Rik	4833422C13Rik
Acox2	Dcc	Cma1	AA467197	Calcr	Abtb2	3930402G23Rik	4930544M13Rik	Atp8b4	Asgr2	2610528A11Rik	A530040E14Rik	Aass	4833422M21Rik
Acsbg1	Dlg2	Col5a2	Abca1	Camk1g	Acer1	4732419C18Rik	4930579C12Rik	AU015836	Asic4	2700054A10Rik	A930007A09Rik	Abcb4	4930407I10Rik
Acss1	Egr3	Colec10	Abca12	Catip	Acnat1	4732490B19Rik	4932441J04Rik	AU021092	Bach2os	3930402G23Rik	A930018P22Rik	Abhd12b	4930447C04Rik
Acss2	Elapor1	Cplx2	Abca13	Cbs	Acot4	4930407I10Rik	4933405L10Rik	B230206L02Rik	Bmp7	4732419C18Rik	Aadacl2fm1	Acsm2	4930461G14Rik
Acss3	Elovl6	Crct1	Abca16	Ccdc153	Actc1	4930431F12Rik	5033406O09Rik	Bambi	Bscl2	4930448E22Rik	Aard	Actl6b	4930507D05Rik
Acta1	Erich3	Creb3l3	Abcb1a	Ccdc7b	Adamts13	4930459C07Rik	5830418P13Rik	Barx1	Btg2	4930479D17Rik	Abcb9	Adgre1	4930519G04Rik
Acvrl1	Esr1	Cyp27a1	Abcb4	Cd300e	Adamtsl1	4930483J18Rik	9230114K14Rik	Bcar3	Casq2	4930548H24Rik	Abcc6	Adgrg3	4930579F01Rik
Adam19	Ftcd	D830039M14Rik	Abcb5	Cd53	Adora2a	4930511E03Rik	9530034E10Rik	Bcl11a	Catsper4	4933425B07Rik	Abcc9	Adprhl1	4930594M22Rik
Adam8	Fut2	Dio2	Abcc2	Chrm1	Adra2c	4930519G04Rik	9530053A07Rik	C1rb	Ccdc88b	4933431E20Rik	Abcg2	Afap1	4931415C17Rik
Adamts4	Gbp3	Diras2	Abhd18	Chst5	Agbl4	4930526F13Rik	A330015K06Rik	C1s1	Ccin	4933432I09Rik	Abhd11os	Aire	4931429L15Rik
Adamtsl4	Gem	Dnase1l3	Ablim3	Cited1	Akr1c21	4930533K18Rik	A630072M18Rik	C1s2	Cd6	5930430L01Rik	Ace2	Ano7	4932431P20Rik
Adgrb1	Gm11714	Dscam	Ache	Clca3b	Aldoc	4930543E12Rik	A830018L16Rik	Cacna1e	Cd79b	6330409D20Rik	Ackr4	Aox3	5430403N17Rik
Adh7	Gm2420	Eef1a2	Acp7	Csdc2	Alpi	4930546K05Rik	A830036E02Rik	Calhm4	Cecr2	6720468P15Rik	Acot5	Apcdd1	8030442B05Rik
Adora1	Gm9772	Fabp4	Acsl1	Ctsf	Angpt2	4930554I06Rik	A930016O22Rik	Car6	Cfap157	9930104L06Rik	Acpp	Arhgdib	8430426J06Rik
Adrb2	Golt1a	Fam180a	Acsl6	Ctss	Apol9a	4930558J18Rik	AAdacl4fm3	Cbs	Cfb	A330074K22Rik	Adamts12	Armh1	9030625G05Rik
Adrb3	Gpr17	Gal	Actl10	Cuzd1	Apol9b	4930562F07Rik	Aadacl4fm5	Ccl20	Chchd10	A3galt2	Adamts15	Art2b	9330111N05Rik
Ak1	Gprin3	Gata4	Ada	Cxcl11	Aqp8	4930565N06Rik	Aadat	Ccn3	Ckap2	A730020M07Rik	Adamts17	Asb17os	9330159M07Rik
Ak5	H2-T-ps	Gck	Adamts1	Dach1	Aqp9	4930579F01Rik	Abcb1a	Cd83	Clca2	A830082K12Rik	Adamts7	Ascl5	9530026P05Rik
Ak8	Hp	Ggt7	Adamts12	Dcaf8l	Arhgdib	4930594M22Rik	Abcb1b	Chrm3	Cngb1	A930038B10Rik	Adamtsl4	Asmt	A330040F15Rik
Ak9	Hydin	Glyat	Adamts16	Dcdc2b	Arid5a	4932412D23Rik	Abcc2	Ckmt1	Col23a1	Aatk	Adamtsl5	Atp13a4	A430088P11Rik
Akap4	Ifit1	Gm1070	Adamts2	Ddn	Armc3	4933411E08Rik	Abcc8	Crhr2	Cst6	Abcg4	Add2	B130024G19Rik	A4galt
Aknad1	Il11	Gm19589	Adamtsl2	Defb3	Art5	4933431G14Rik	Abo	Ctsf	Cyp7b1	Ablim2	Adgrg2	Bc1	A730013G03Rik
Aldh1a3	Inpp4b	Gm2788	Adamtsl3	Dnm3	Aspg	4933433H22Rik	Acan	Cyp2c65	Cys1	Ablim3	Adgrl4	Bche	Abca16
Aldh1l1	Irf7	Gm47403	Adarb1	Drp2	Atp8a2	4933440J02Rik	Acap1	Cysrt1	D830039M14Rik	Acad10	Adprh	Bglap3	Abcb11
Alox12	Kcnt2	Gm6593	Adarb2	Dusp1	AU022754	4933440M02Rik	Acbd7	Depdc7	Def6	Acot4	AF067061	Bhlhe41	Acacb
Alox5	Krt25	Gm8883	Adcy1	Egfl6	B3gnt2	5033406O09Rik	Acer2	Dppa2	Dglucy	Acrv1	AI197445	Bmp4	Acmsd
Alox5ap	Lims2	Gp1ba	Adcy8	Egr2	Batf3	5330413P13Rik	Ache	Dsc3	Dleu7	Actl7a	AI987944	Bpifb4	Acot1
Aloxe3	Malrd1	Grik4	Add2	Elavl4	BC035044	5930438M14Rik	Acot2	Duox1	Dmrtb1	Acvr1c	Aif1	C030013C21Rik	Acp4
Amer2	Mertk	Il12b	Adgrg1	Esx1	Bcl2l14	6430548M08Rik	Acsbg1	Ehd3	Dnah8	Acyp2	Ak7	C130050O18Rik	Acss3
Angpt1	Mmrn2	Il9r	Adgrg3	Fam209	Begain	6720468P15Rik	Acvrl1	Elavl3	Dnajc22	Ada	Akain1	C330022C24Rik	Actbl2
Ankk1	Mx2	Iqca1l	Adgrl4	Fbxw10	Bend6	9030612E09Rik	Adam19	Enthd1	Dtna	Adck1	Akp3	Camp	Actg2
Ankrd65	Myh3	Jaml	Adh1	Foxl1	Best2	9130409I23Rik	Adam8	Ephx1	Dusp15	Adcy8	Akr1b10	Car15	Actn3
Ano7	Nrip3	Kirrel2	Adhfe1	Fscn3	Bfsp2	9230019H11Rik	Adamts3	Ermap	Eddm3b	Adcy9	Akr1b7	Card9	Actr3b
Anpep	Nyx	Krt15	Adipoq	Gbp6	Bpifb5	9230114K14Rik	Adamts4	Esr2	Elovl2	Adgra1	Aldh1a1	Casp1	Adamts2
Aox4	Oas3	Krt17	Adra2a	Ggt6	Bpifb6	9230116L04Rik	Adamts6	Eva1c	Enpep	Adgrg6	Aldh3b1	Casr	Adamts8
Apobec1	Oasl2	Lect2	Adra2b	Gipc3	Btg4	9330117O12Rik	Adcy1	Fam169b	Enpp1	Agap1	Aldh3b2	Cblif	Adarb1
Apol8	Odaph	Lipm	Aff3	Glrb	Btnl1	9330159F19Rik	Adcy4	Fam184b	Epm2a	Agbl4	Aldh4a1	Ccdc30	Adcy5
Arhgap24	Olfr1388	Lrrn2	Afm	Glyctk	C230024C17Rik	9430078K24Rik	Adcy7	Fam209	Fam189a1	Agmo	Angptl2	Ccdc63	Adgre4
Arhgap33	Osbp2	Lst1	Agxt2	Gm10259	Cabp1	9630013K17Rik	Adcyap1	Fer1l4	Fcrl1	Ajm1	Ankrd22	Ccl7	Adgrf1
Arhgef38	Pcsk1n	Ltbp4	Ak7	Gm10644	Calml4	9630028H03Rik	Adgrb1	Fut2	Fcrlb	Akap7	Ano2	Ccm2l	Adig
Arl5c	Piwil2	Mc5r	Akr1c14	Gm15223	Calr4	9630028I04Rik	Adgrf3	Gcnt3	Foxd1	Aknad1	Ano5	Cd274	Adk
Armcx2	Pla2g2f	Mesp2	Alcam	Gm21038	Cap2	A2m	Adgrg1	Ggn	Frem1	Akr1c19	Aox2	Cd46	Adora2b
Asb5	Ppp1r14a	Mmp12	Aldh1a7	Gm22935	Cass4	A2ml1	Adgrl3	Gldc	Ftcd	Aldh8a1	Ap3b2	Cd52	Aen
Ascl2	Prss56	Mmp28	Aldh1l2	Gm2367	Ccdc116	A330076H08Rik	Adgrv1	Gm10825	Gbgt1	Aldoc	Apc2	Cd70	Afp
Atg10	Qrich2	Myh13	Aldh3b1	Gm32676	Ccdc13	A530046M15Rik	Adh7	Gm14140	Gfi1	Alox15	Arhgap20	Cdc20b	Agl
Atp10b	Rad51b	Myh4	Amhr2	Gm39079	Ccdc152	A630001G21Rik	Adhfe1	Gm2788	Glipr1	Alox8	Arhgap40	Ceacam1	Agmat
Atp1a3	Ryr2	Nckap5	Ampd1	Gm5847	Ccdc171	A830005F24Rik	Adm	Gm4952	Glrb	Amh	Arl14epl	Ceacam19	Aicda
Atp8a1	Scn8a	Nlrp3	Ank	Gm7492	Ccdc177	A930003O13Rik	Adra2a	Gm53174	Gm11634	Amz1	Arpp21	Cebpd	Airn
Atp8b4	Serpinf1	Nmnat2	Ankfn1	Gm8096	Ccl7	A930017K11Rik	Adra2b	Gm807	Gm16551	Ank3	Asap3	Cfap299	Ak5
Atrnl1	Serpinf2	Npy1r	Ankrd22	Gm8229	Ccr9	AA413626	Adrb2	Gng4	Gm24867	Ankef1	Asb2	Ch25h	Akr1c18
AU018091	Sgca	Nudt11	Ankrd29	Gng4	Cd300lg	AAdacl4fm3	Aff2	Gpc3	Gm2762	Ankrd44	Aspa	Chp2	Alb
Avpr1b	Sidt1	Nxnl2	Ankrd37	Gpr155	Cd55os	Aatk	Aff3	Gpsm3	Gm28893	Ankrd55	Atp12a	Chrm1	Alcam
AW112010	Slc16a10	Nxph1	Ankrd45	H2ac11	Cd79a	Abat	Afm	Hapln3	Gm31814	Ankrd7	Atp1b2	Chst2	Aldh1a2
Awat2	Slc23a3	Oas1d	Ankrd55	H2ac24	Cd96	Abca5	Ahi1	Hba-a1	Gm32540	Anks6	AU019990	Chst5	Aldh5a1
Bbs9	Smoc1	Onecut1	Ankrd9	Hcls1	Cdk3	Abca8a	Aim2	Hdc	Gm34574	Anxa10	Avil	Clca4b	Aldh6a1
Bcas3	Sorcs1	Otogl	Anks1b	Hcn1	Cdo1	Abca9	Ak1	Hepacam	Gm38416	Aoc3	Avpr1b	Cldn20	Alkal2
Bcat1	Spib	Otop1	Ano1	Hes2	Ceacam15	Abcb11	Akap4	Hsd17b14	Gm41609	Apoe	Axin2	Cldn34c1	Alx4
Bckdhb	Sprr1b	Padi6	Antxr1	Hsd11b1	Ceacam-ps1	Abcc12	Akap6	Htr5b	Gm8773	Apom	AY512931	Cmah	Amdhd1
Bcl2l15	Ssc5d	Pglyrp2	Aoc1	Hsd17b6	Celf6	Abcc6	Akna	Ifi205	Gnao1	Aqp7	B3galt9	Cmklr1	Amer1
Bglap3	Tenm4	Pkd1l2	Aox2	Ica1l	Cenpp	Abcd2	Aldh1l2	Ifi207	Golt1a	Aqp8	B3gnt8	Col6a6	Amn
Bmp8a	Traf1	Pou4f3	Ap3b2	Il31ra	Ces1g	Abcg2	Alox12	Ifitm3	Gpr158	Arap3	Bace2	Cplx2	Ampd3
Bnc1	Trim10	Ppp1r14c	Apba2	Iqgap2	Ces1h	Abhd11os	Alox5	Igdcc4	Gpr75	Arhgap24	Baiap2l2	Crmp1	Angpt2
Btn1a1	Trpv1	Prkce	Apcdd1	Jph2	Ces4a	Acad10	Aloxe3	Insrr	Gsdmd	Arhgap26	Bank1	Crocc	Ankrd53
Btnl9	Trpv3	Prr16	Aph1c	Kalrn	Cfap58	Accsl	Amhr2	Irag1	Gstm6	Arhgef38	Batf2	Cryba1	Ankrd6
Cables1	Unc80	Pthlh	Arap3	Kcnc3	Cfap99	Acer2	Amigo2	Itgax	Gsx1	Arhgef9	BC024139	Ctcfl	Anpep
Cacna1b		Ptpn5	Arg2	Kif28	Cftr	Acot1	Ampd1	Kcnh3	Gtse1	Arid1b	Bend6	Ctnna3	Aoc2
Cacna1h		Rasgef1c	Arhgap20	Lhx3	Clec2e	Acot6	Amph	Kcnip3	H2-Eb1	Arid5a	Bicdl2	Cxcl12	Apba1
Cadm2		Rflna	Arhgap25	Lingo2	Cnpy1	Acp5	Amy1	Kcnk13	Hcar2	Arl15	Btla	Cyp21a2-ps	Apbb3
Calcb		Rgs5	Arhgap9	Lrp3	Cntf	Actn2	Ang	Kcnn4	Hhipl1	Arl5c	Btn1a1	Cyp2ab1	Apof
Camk1d		Rnf165	Arhgef37	Lypd5	Col26a1	Acvr2a	Angpt1	Klra1	Hmx2	Arl9	C230014O12Rik	Cyp2b19	Apool
Camk2b		Rundc3b	Arhgef6	Map1a	Col5a1	Adam23	Angptl6	Klra4	Hsh2d	Armcx2	Cacna1i	Cyp2r1	App
Camkmt		Scg2	Arl11	Mc1r	Col9a3	Adam7	Ank1	Krt86	Htra1	Armcx6	Cacng5	D430041D05Rik	Areg
Card14		Sele	Armc2	Meltf	Cpn2	Adamts10	Ank2	Lama2	Kcnh8	Armh3	Cadps	Dbh	Arf2
Carmil3		Slc13a4	Arrb1	Muc3	Cpne4	Adamts14	Ankk1	Lor	Kctd15	Arr3	Calhm2	Dbx1	Arfgef3
Casq2		Slco2b1	Arrdc4	Mx1	Cracr2a	Adamts15	Ankrd34a	Ltf	Kdm4d	Arrb1	Caln1	Ddit4	Arg2
Cbr2		Slitrk5	Arsg	Mxd3	Crisp1	Adamts20	Ankrd35	Mall	Kif18b	Arrdc4	Capn12	Defb26	Arhgap18
Ccdc3		Slitrk6	Asap3	Myb	Crybb1	Adamts6	Ankrd65	Map3k19	Krt90	Arsb	Capn9	Dgkg	Arhgap20os
Ccdc88b		Snx31	Atp12a	Myoz2	Cryl1	Adcy4	Anks1b	Miox	Lbx1	Arsg	Car11	Dhrs13os	Arhgap42
Cd200		Spire1	Atp1b1	Nebl	Ctla2a	Adcy9	Ano3	Mir100hg	Lif	Arx	Catsperg2	Diras1	Arhgef10
Cdc42bpg		Tbx20	Atp2a3	Nectin4	Ctsm	Add3	Antxr1	Myh4	Lmod1	Asphd2	Ccdc17	Dll1	Arhgef10l
Cdcp3		Tdrd5	Atp2b2	Nobox	Cwh43	Adgrb3	Aoc1	Myh6	Ly6g6g	Atf3	Ccdc178	Dlx4os	Arhgef26
Cdh13		Thegl	Atp6v0d2	Nr1h5	Cxcl10	Adgrf1	Apol7a	Myot	Lypd3	Atp10b	Ccdc187	Dmp1	Arhgef3
Cdh4		Thrb	Axdnd1	Olfr1317	Cxcl12	Adgrf5	Apol8	Nalcn	Marchf4	Atp1a3	Ccr10	Dnaaf1	Arhgef6
Cdk14		Tmem236	Axl	Olfr1410	Cyp2d9	Adgrg4	Apol9a	Nlrc5	Matn1	Atp8b3	Cd101	Dnaaf8	Arntl
Cdkl1		Tmprss13	Azin2	Pcdh18	Cyp4f18	Adgrg6	Apol9b	Nos1	Meg3	Atp9a	Cd164l2	Dnah9	Asb16
Celf5		Ttc29	B3galt1	Pcdhb11	Cyp4f37	Adgrv1	Aqp5	Nts	Mgam	Atxn1	Cd38	Dnaja4	Asb4
Cercam		Ttc41	B3galt5	Pcdhb15	Cyp4f40	Adm	Arg1	Nxpe5	Mir155hg	AW554918	Cda	Dntt	Ascc1
Cers4		Ush1c	B4galnt3	Pde10a	D630003M21Rik	Adprhl1	Arhgap30	Nyap2	Mir708	B3galt5	Cdsn	Dsg4	Ascl1
Ces2b		Vwa5b2	Baiap2l2	Pif1	D630023F18Rik	Adra1a	Arhgap6	Oas1d	Ms4a10	B3glct	Cenpt	Dtx1	Asph
Ces2e		Vwc2l	Bambi	Pipox	Dclk1	Adssl1	Arhgap9	Oas2	Msx1	B3gnt5	Cerkl	Egr4	Atf5
Ces2f		Wnt11	BB557941	Platr7	Defb42	Aebp1	Arid3c	Optc	Mx1	B4galnt2	Cfap100	Ehhadh	Atg4c
Ces2g		Wscd2	Bbof1	Pltp	Disp2	Afap1	Arnt2	Padi3	Mybpc1	Baat	Cfh	Eif1ad2	Atg7
Cfap20dc		Zscan10	Bbs1	Pms1	Dmrtb1	Aff2	Art5	Pcdh17	Nacad	Bbx	Cfi	Eif1ad4	Atp11c
Cfap61			BC107364	Ppp2r2cos	Dnai3	Agbl2	Artn	Pdzd3	Nags	BC051019	Chrd	Elf5	Atp1b1
Cfap77			Bicc1	Prdm1	Dok6	Agtr1a	Ascl2	Pid1	Nmu	Bcl2	Chrna5	Emid1	Atp2a1
Cgref1			Bmerb1	Prl3d2	Dpysl2	Agtr2	Astl	Pik3r5	Npffr1	Bnip3	Cibar2	Ephb1	Atp2a3
Chst13			Bmp10	Prss2	Duoxa1	AI197445	Atf7ip2	Pkd1l2	Nrn1	Brd8dc	Cited4	Erg	Aurka
Chst9			Bmp3	Prss42	Dusp5	AI463229	Atg10	Plac8	Nwd2	Btbd18	Clca1	Fam107a	Avp
Clca2			Bnip3	Ptgds	Dusp7	Aire	Atg9b	Plb1	Olfr543	Btg3	Clic3	Fam177a2	Avpr1a
Cldn2			Bnip5	Pyroxd2	Dynap	Akap13	Atp2b4	Plekho1	P3h2	Btnl10	Clic6	Fam241b	Axdnd1
Cldn8			Bok	Rab27a	E130102H24Rik	Akna	Atp6v1c2	Plekhs1	Pate2	Btnl9	Clstn3	Fam43b	Barhl2
Clstn2			Btn2a2	Rab44	E230016K23Rik	Akr1b8	Atp8a1	Plk5	Pax7	Cabp1	Cmpk2	Fam47e	BB014433
Clybl			C130073F10Rik	Rbm44	Ednrb	Akr1c13	Atrnl1	Plxdc2	Pcdhb19	Cabyr	Cnga1	Fcrl5	BC024386
Cmah			C1s2	Rpl15-ps5	Efcab8	Akr1d1	AU018091	Pmp22	Pdxk-ps	Cacna1g	Cnga4	Fgf17	BC049762
Cmss1			C2cd4a	Rps6ka6	Efcc1	Alb	Awat2	Ppp1r16b	Pla2g4f	Cadm1	Col22a1	Fgfr3	BC106175
Cnga3			C2cd6	Saa4	Efs	Aldh1b1	Axl	Prdm1	Plin1	Calca	Col6a1	Fgl2	Bcas1
Col17a1			Cacna1c	Sapcd1	Egflam	Aldh6a1	Azin2	Prdm16	Plxna4	Calcb	Col7a1	Flg	Bcl6b
Col2a1			Cacna1e	Sapcd2	Elavl3	Alox12b	B230216N24Rik	Prox1	Pm20d2	Calml4	Col9a2	Fmod	Bend7
Col5a3			Cacna1i	Scd1	Elovl3	Alox15	B3galt1	Psca	Pmm1	Camk2n1	Cped1	Fndc3c1	Best4-ps
Cox6b2			Cacna1s	Scg3	Endou	Alox8	Babam2	Ptprn	Pparg	Car14	Cpne7	Fpr1	Bhlha9
Cpeb3			Cacna2d2	Slc10a2	Entpd5	Alpk2	Bach2	Rai2	Ppp1r14a	Car2	Crb2	Fscn2	Birc5
Cpt1c			Cacng4	Slc16a8	Eomes	Alppl2	Baiap3	Rarres1	Prkg1	Card11	Creb3l1	Fyb2	Bmp3
Cpz			Calhm5	Slc22a13b	F12	Alx4	BB557941	Rasa4	Prkn	Card14	Crlf1	Fzd2	Bmper
Crhr2			Calm4	Slc38a3	F730043M19Rik	Ambn	Bbs9	Rbm42	Prrg4	Carmil1	Crybb1	Fzd9	Brinp3
Csf2			Capn11	Slc38a8	Fam89a	Ambp	BC034090	Rgs5	Prxl2c	Cblb	Csdc2	Gabbr2	Brsk1
Csn3			Caps2	Slc9a3	Fcer2a	Amot	Bcas3	Rims4	Pstpip1	Cbln1	Ctag2l1	Gabrd	Btbd17
Ctse			Car12	Smtnl1	Fcrlb	Amph	Bckdhb	Rxfp1	Qpct	Cc2d2a	Cthrc1	Galnt9	Btrc
Ctsq			Carhsp1	Sntb1	Fgr	Ang4	Bcl2l15	Saa4	Rasa3	Ccdc106	Ctnnd2	Gas1	C1qtnf1
Cxcl2			Catsperg1	Spaar	Filip1	Angptl6	Becn2	Scn3a	Rcan2	Ccdc116	Cxxc4	Gata6	C2cd4a
Cyp26a1			Catsperg2	Spata22	Flnc	Ankar	Bend5	Scn4a	Ren1	Ccdc146	Cyfip2	Gcnt1	C2cd5
Cyp39a1			Ccdc138	Stk32c	Fnd3c2	Ankle1	Best2	Scn9a	Rnf112	Ccdc150	Cygb	Gdap1	C3
Cyp3a13			Ccdc146	Tbx2	Fndc1	Ankrd31	Bfsp2	Scnn1b	Ror1	Ccdc169	Cyp24a1	Gdnf	C4bp
Cyp46a1			Ccdc148	Tekt4	Foxc2	Ankrd35	Bhlha15	Serpinb9b	Rps6ka6	Ccdc171	Cyp26c1	Gfpt2	Cacna1h
Cyp4b1			Ccdc160	Tenm1	Foxf2	Ankrd36	Bicc1	Sfrp1	Rspo2	Ccdc180	Cyp2s1	Gjb6	Cacnb2
Cysrt1			Ccdc187	Tex45	Foxp2	Ankrd61	Bmf	Siglec1	Rtn1	Ccdc184	Cyp4a12b	Gldn	Calcrl
Cyth4			Ccdc30	Tm4sf19	Fzd9	Ankrd66	Bmp6	Slc22a14	S100a14	ccdc198	Cyp4f18	Glt6d1	Camk2d
D7Ertd443e			Ccdc39	Tmem238l	G730013B05Rik	Anks1	Bmp8a	Slc22a18	Sapcd1	Ccdc8	D030047H15Rik	Glyatl3	Capn11
Dab1			Ccdc63	Tmprss9	Gabrq	Ano4	Bmpr1b	Slc2a6	Sdk2	Ccdc80	D630023F18Rik	Gm10163	Capns2
Ddit4l			Ccdc8	Trim17	Galntl6	Ano5	Bnc1	Slc5a1	Sfrp2	Ccer2	Dach2	Gm10259	Casp12
Dennd1a			Ccl28	Trim29	Garnl3	Anxa8	Bnc2	Slc5a4a	Slc10a2	Ccn1	Dcaf4	Gm10384	Casp16
Des			Ccl5	Trim30b	Gas1	Aoc1l2	Bnip5	Slc6a21	Slc17a9	Ccnb1ip1	Dcst1	Gm10505	Casq1
Dhx58			Ccser1	Trim63	Gbx2	Aox1	Bnipl	Slco2b1	Slc22a3	Ccnd2	Ddc	Gm11449	Catip
Dio3os			Cd19	Trim66	Gch1	Aox3	Bsn	Slpi	Slc23a1	Ccnjl	Ddi1	Gm11532	Ccdc138
Dlgap1			Cd22	Trim71	Gckr	Apba1	Btbd11	Sox17	Slc45a1	Ccr7	Dhx58	Gm11563	Ccdc188
Dmkn			Cd300lb	Troap	Gdf10	Apbb1	Btbd19	Spib	Slc46a3	Cd1d1	Disc1	Gm11762	Ccdc190
Dnaaf1			Cd300lf	Txndc2	Ggt5	Apbb1ip	Btbd9	Stmn2	Slc6a11	Cd248	Dkk3	Gm136	Ccdc27
Dnah11			Cd4	Ugt2b34	Gje1	Apob	Btn2a2	Susd2	Slc7a3	Cd4	Dlg2	Gm15603	Ccdc81
Dnah12			Cd44	Ust	Gm11449	Apod	C130083M11Rik	Syna	Sox15	Cdc14a	Dnaaf3	Gm16325	Ccdc91
Dnah5			Cd80	Wnt3	Gm12579	Apol11b	C1ql4	Synpo2	Sp4	Cdc42ep3	Dnah1	Gm18561	Ccn5
Dnah7b			Cda	Wnt8a	Gm12833	Apol7b	C1qtnf6	Tbc1d8	Spata20	Cdh17	Dnajb3	Gm18760	Ccrl2
Dntt			Cdh15	Xylb	Gm14207	App	Cables1	Tbx1	Sptbn4	Cdh23	Dnajb7	Gm19026	Cct6b
Dpep1			Cdh16	Zfp521	Gm15286	Appl2	Cachd1	Tfr2	Srrm3	Cdh5	Dnase2b	Gm19554	Cd22
Dsc1			Cdh23	Zfp804b	Gm15408	Aqp1	Cacna1c	Tmem121b	Sv2c	Cdh6	Dsg1a	Gm20052	Cd36
Dtd1			Cdh5		Gm15638	Ar	Cacna2d1	Tnip3	Tef	Cdhr1	Dsg1b	Gm21123	Cd47
Dusp13			Cdhr2		Gm16294	Arhgap15	Cacna2d2	Trf	Tekt2	Cdo1	Dthd1	Gm22573	Cd72
Dzip1			Cdkal1		Gm17767	Arhgap26	Cadps2	Tyrp1	Tenm3	Cdx2	Dynlt4	Gm24339	Cd82
E330013P04Rik			Cdkn1c		Gm18733	Arhgap28	Camk1d	Unc79	Tgfb1i1	Ceacam16	E230025N22Rik	Gm24613	Cdkn1a
Ecm1			Ceacam1		Gm19324	Arhgap36	Camkmt	Usp17lc	Them5	Cel	Edaradd	Gm2541	Cebpb
Eda			Cenpt		Gm2011	Arhgap40	Camkv	Vcan	Tmc2	Celsr1	Emilin2	Gm26049	Celf2
Efhd1			Cep112		Gm22009	Arhgdig	Car8	Vwf	Tmem117	Celsr2	Emilin3	Gm26644	Cep112it
Efr3b			Cep250		Gm22767	Arhgef26	Cask	Wnt8b	Tmem59l	Celsr3	Epas1	Gm26788	Cerox1
Emb			Ces1e		Gm22826	Arhgef3	Castor1	Zcchc24	Tmtc1	Cep128	Eps8l1	Gm27343	Cers6
Eml6			Cfap126		Gm2574	Arl15	Cav1	Zfp366	Tnfaip8l1	Cep131	Erc2	Gm29036	Cfap46
Eno4			Cfap206		Gm27219	Arsj	Cbln2		Tnxb	Cep295nl	Ercc5	Gm31135	Cflar
Enpep			Cfap44		Gm29536	Asb10	Cbr2		Tpbgl	Cfap54	Espn	Gm35279	Chac1
Epas1			Cfap46		Gm30302	Asb18	Ccdc13		Tril	Cfap73	Etv1	Gm36627	Chchd3
Epha7			Cfap52		Gm30708	Ascl1	Ccdc153		Trim66	Cfap74	Fam135b	Gm3678	Chil4
Espn			Cfap54		Gm31235	Asgr2	Ccdc154		Trpm2	Cfd	Fam161a	Gm4013	Chn1
Esrrg			Cfap70		Gm33104	Asmt	Ccdc194		Tssk4	Chdh	Fam3d	Gm4131	Chpt1
Etnk2			Cfh		Gm3327	Astn2	Ccdc3		Umod	Chrna4	Fam81a	Gm41506	Chrna2
Exoc3l2			Chchd6		Gm4240	Asxl3	Ccdc92b		Unc5b	Chst11	Fancd2os	Gm4675	Chrna9
Fam3d			Chdh		Gm4425	Atcay	Cckar		Ung	Chst8	Fbln1	Gm4798	Ckm
Fam71f1			Chil1		Gm45618	Atf5	Ccl2		Vil1	Cidea	Fbln7	Gm4982	Clec12a
Fam71f2			Chpt1		Gm4840	Atp13a4	Ccl28		Vmn1r43	Cideb	Fbxo16	Gm5200	Clec16a
Fam83e			Chrm2		Gm4949	Atp1b4	Ccn4		Vmn2r1	Cldn15	Fbxo39	Gm5478	Clic5
Fank1			Chrna4		Gm5301	Atp2b4	Ccna1		Zfp977	Cldn18	Fbxw9	Gm5809	Clip4
Fas			Chst1		Gm5541	Atp4a	Ccng1		Zmat3	Cndp1	Fcgbp	Gm5941	Cntn1
Fat2			Chst4		Gm6032	Atp4b	Ccno		Zpld2	Cnga3	Fcgrt	Gm6593	Col12a1
Fcamr			Cilp2		Gm6705	Atxn1	Ccser1			Cnnm2	Fgd2	Gm6653	Col26a1
Fez1			Cldn10		Gm6811	Aunip	Cd109			Cnr1	Fgd5	Gm6667	Col4a2
Fgfbp3			Cldn18		Gm7896	Azgp1	Cd55			Cog5	Fibcd1	Gm7241	Col5a1
Fgfr3			Cldn23		Gm9067	B020031M17Rik	Cd55os			Col16a1	Fkbp1b	Gm7336	Col6a5
Fhit			Cldn9		Gnas	B230216N24Rik	Cd68			Col27a1	Flt3l	Gm7467	Commd10
Fhod3			Clec2d		Gng11	B230323A14Rik	Cd79a			Col28a1	Flvcr2	Gm8184	Cpeb3
Fibcd1			Clgn		Gpr27	B3gnt3	Cd80			Col4a5	Fndc10	Gm8401	Cpn1
Folr1			Clic5		Gpr3	B3gnt5	Cdc42bpg			Col6a3	Fndc5	Gm8439	Cpq
Fosb			Clmn		Gpr84	Bach2	Cdh10			Col9a3	Folr1	Gm8624	Cpt1b
Fosl1			Cmtm3		Gpr85	Bank1	Cdh13			Colec11	Fos	Gm8804	Cpxm1
Fsip1			CN725425		Gprin1	BC029722	Cdh22			Copg2	G6pc2	Gm9042	Cradd
Fut9			Cndp1		Grb14	BC046251	Cdhr5			Cp	Gabra4	Gm9926	Creb3l2
Fxyd3			Cngb1		Grin2b	BC049762	Cdk14			Cpeb2	Gabre	Gml	Crebrf
Fxyd5			Cnnm1		Grip2	BC051142	Cdkal1			Cplx1	Gabrq	Gml2	Cryaa
Garem2			Cntn1		Gsdma3	BC053393	Cdkl1			Cpne5	Gad1	Gnb3	Csf2rb
Gata2			Cntn4		Gsta2	BC061237	Celf4			Cpt1a	Gadd45a	Gng8	Csf2rb2
Gc			Cntnap2		Gstk1	Bc1	Celf5			Crct1	Garnl3	Gpr15	Csf3r
Gcm1			Cntnap3		Gstt1	Bcan	Cercam			Crnde	Gata5	Gpr150	Csrnp2
Gcnt4			Coch		Gzmd	Bco1	Cers4			Cryl1	Gbp4	Gpr20	Csrp3
Gdap1l1			Col22a1		H1f6	Bdkrb2	Ces2b			Ctif	Gck	Gpr88	Cstl1
Gfpt2			Col24a1		H2ac6	Bend5	Ces2e			Ctrb1	Ggt6	Grin2c	Ctdspl
Ggt1			Col25a1		H2bc12	Bhlhe23	Ces2f			Ctrl	Ggt7	Grip2	Ctps2
Gjb2			Col4a4		H2-Bl	Bhmt2	Ces2g			Ctsk	Ggta1	Gvin1	Cx3cr1
Gjb5			Col6a3		H2-Q1	Birc5	Cfap20dc			Cttnbp2	Gjb1	H2ac10	Cxcl11
Glp1r			Col6a4		H2-Q7	Blk	Cfap43			Cux1	Glp2r	H2-Q5	Cyb5d1
Glp2r			Col7a1		H3c11	Bmp2	Cfap61			Cuzd1	Gm1043	H3c11	Cybb
Gm12248			Colq		H3c6	Bmp4	Cgref1			Cxcr5	Gm10644	H4c18	Cyp17a1
Gm13056			Copz2		H4c4	Bmpr1b	Chchd6			Cyp27b1	Gm11190	H4c6	Cyp1a1
Gm16325			Coq8a		Hacd4	Bmx	Chn2			Cyp2c23	Gm11541	Hal	Cyp2c55
Gm18942			Corin		Helz2	Bnc2	Chrdl1			Cyp39a1	Gm12097	Hdnr	Cyp2d26
Gm19510			Coro2b		Hfe	Boc	Chrm4			Cyp3a16	Gm12522	Hgf	Cyp46a1
Gm19801			Cpne6		Hmga1b	Bpifb1	Chst1			Cyp4f39	Gm13387	Hkdc1	Cyp4b1
Gm20744			Cpvl		Hmgcs1	Brca1	Chst9			Cyth4	Gm13648	Hnf1a	D330046F09Rik
Gm26788			Crb2		Hormad1	Bscl2	Cilp2			D3Ertd751e	Gm14207	Hotair	Dao
Gm30794			Creb3l2		Hormad2	Bst2	Ckb			Dapk2	Gm14231	Hoxd1	Dap
Gm31166			Crhr1		Hoxc12	Btbd17	Cldn1			Dcaf12l1	Gm15204	Hp	Dclk2
Gm32200			Crmp1		Hsd17b14	Btbd9	Cldn2			Dclk3	Gm1604a	Hs3st6	Dgkb
Gm32282			Crppa		Hspb1	Btnl2	Cldn8			Dgat2l6	Gm16174	Hspd1-ps5	Disp2
Gm5106			Cryz		Iffo1	C130083M11Rik	Clec2d			Diaph2	Gm16184	Htr6	Dlgap3
Gm5737			Csf1r		Ifi27l2b	C1ql4	Clip3			Dio3os	Gm16215	Ibsp	Dmc1
Gm5989			Csf3		Igsf23	C230014O12Rik	Clmn			Dlgap1	Gm17396	Ifi202b	Dmd
Gm7607			Csmd2		Il15ra	C3	Clrn3			Dll3	Gm18609	Ifi203	Dnai2
Gm7694			Cst6		Il18rap	C4bp	Clstn2			Dlx1	Gm19705	Ifi211	Dnajb14
Gm7932			Cttnbp2		Il1rl1	C9	Clybl			Dlx2	Gm21761	Ifit1bl2	Dnajc6
Gm8773			Cxcl5		Il23a	Cabcoco1	Cmss1			Dmbx1	Gm22748	Ifitm1	Dnali1
Gmds			Cxcl9		Il2ra	Cacna1g	Cnfn			Dmrt2	Gm22806	Ihh	Dock2
Gna15			Cxcr2		Il6	Cacna2d1	Cnn1			Dnah6	Gm23483	Il15ra	Dock4
Got1l1			Cxcr4		Itgax	Cacna2d3	Cnpy1			Dnajb13	Gm23722	Il17b	Dock8
Gpc3			Cxxc4		Jag2	Cacng2	Cntln			Dnd1	Gm24878	Il1a	Dok2
Gpc6			Cyp2s1		Jakmip3	Cacng5	Cntnap5a			Dnm3	Gm26685	Il20ra	Dpyd
Gphn			Cys1		Jmjd7	Cadm3	Coch			Dock1	Gm26797	Il25	Dpysl3
Gpnmb			Cytip		Kbtbd12	Cadps	Col11a1			Dock10	Gm31166	Il27ra	Drc1
Gpr132			Cyyr1		Kcna2	Calb2	Col14a1			Dok3	Gm32282	Il2ra	Dsg1c
Gpr50			D3Ertd751e		Kcnj14	Calhm4	Col15a1			Dpep1	Gm32591	Il9r	Dtnb
Gpr55			D430041D05Rik		Kcnk12	Caln1	Col17a1			Dpy19l3	Gm32742	Irag2	Dtx4
Grap2			D630024D03Rik		Kcnk16	Camk2d	Col25a1			Drd4	Gm32856	Irs2	Dzank1
Grk5			Dag1		Kcnu1	Camk4	Col2a1			Dsp	Gm3336	Irs3	E130307A14Rik
Gsdma			Daw1		Kdr	Capn6	Col4a3			Duoxa2	Gm34655	Islr2	Ect2l
Gtdc1			Dcdc2a		Klb	Capn9	Col4a4			Dusp8	Gm35019	Jph4	Edar
H2-Ab1			Dclk2		Klhdc9	Car10	Col4a6			Dym	Gm36607	Kcng1	Eefsec
H2-DMb2			Dclk3		Klhl1	Car3	Col6a4			Dynap	Gm3716	Kcnh1	Efhc1
H2-Eb1			Dcn		Klhl30	Car4	Colec12			Dyrk4	Gm38684	Kcnk4	Efna5
H2-Q5			Dcst1		Klk14	Card11	Commd1			Dysf	Gm46649	Kcnk7	Egf
Havcr1			Ddo		Klra6	Casc1	Corin			E230016K23Rik	Gm4950	Kcnq3	Eid3
Havcr2			Dennd2c		Klre1	Cask	Coro1a			E230016M11Rik	Gm4953	Kdm7a	Emp3
Hba-a1			Depp1		Krt12	Casr	Cox6a2			Ebf2	Gm5320	Kdr	Emx2os
Hc			Deptor		Krt36	Castor1	Cox6b2			Ebf4	Gm6559	Klhdc7b	Enam
Hdac9			Dgka		Krt39	Casz1	Cpt1c			Eef1a2	Gm7614	Klk14	Enox2
Hephl1			Dgkk		Krt87	Catspere1	Cpz			Eef2k	Gm7721	Klrg2	Enpp2
Hhat			Dhh		Lat2	Cbln3	Crabp1			Efcab11	Gm7769	Krt24	Enpp3
Hic1			Dio3		Lbx1	Cc2d2b	Crabp2			Efcab6	Gm7902	Krt27	Entpd5
Hilpda			Dis3l2		Lcat	Ccdc105	Cracd			Efhd1	Gm8388	Krt32	Epb41
Hnf4a			Dlgap2		Lce1f	Ccdc141	Cracdl			Efnb3	Gm8834	Krt4	Epb41l4b
Hoxc13			Dlx3		Lgi1	Ccdc169	Creb3l3			Elapor1	Gm9009	Krt85	Epb42
Hr			Dmbt1		Lingo3	Ccdc170	Crip3			Elovl3	Gm9242	Lbhd2	Epha7
Hsf2bp			Dmgdh		Lox	Ccdc173	Crppa			Elp4	Gng13	Lce1f	Eps8l3
Hspa12a			Dmp1		Lpar4	Ccdc180	Cryba4			En2	Golga7b	Lep	Epsti1
Hyal1			Dnaaf3		Lrmda	Ccdc184	Crybb3			Endou	Gpa33	Lgals12	Eqtn
Ifi202b			Dnah10		Lsamp	Ccdc190	Crybg2			Eno4	Gpr17	Lhfpl3	Eri3
Ifi203			Dnah14		Lsmem2	Ccdc57	Crym			Epha10	Gpr85	Lhx6	Ermp1
Ifi204			Dnah3		Mapkapk5	Ccdc60	Cryz			Epha2	Grid2ip	Lmx1a	Esd-ps
Ifi205			Dnah8		Marchf1	Ccdc73	Csf1r			Ephb2	Gucy2e	LOC108168684	Esm1
Ifi211			Dnah9		Marchf4	Ccdc74a	Csf2			Ephb6	H2ac15	Lox	Esrrb
Ifi27			Dnajb13		Med9os	Ccdc83	Csf3			Eppin	H2ac24	Lpl	Etv3l
Ifitm3			Dnajc5b		Megf10	Ccdc96	Csrnp1			Erap1	H2-DMb1	Lrp1b	Eva1b
Igdcc4			Dnali1		Mep1a	Cckar	Csta1			Esx1	H2-T10	Lrrn4	Eya1
Igfbp3			Dock2		Mfsd4b3-ps	Ccl20	Cth			Etaa1os	Hcn4	Ly6c2	F12
Ighe			Dock3		Mir6941	Ccl24	Ctsq			Etl4	Hcrtr1	Lyg2	F13b
Il17f			Dok2		Mirg	Ccl3	Ctxn2			Etv2	Hdx	Lyz2	F2
Il2rb			Dpp6		Mpp4	Ccm2l	Cux2			Etv6	Hemgn	Lyzl1	F830016B08Rik
Il5ra			Dpys		Mroh3	Ccnb3	Cwc27			Evc	Hes7	Mag	F830208F22Rik
Il7			Drc1		Ms4a4b	Ccne1	Cxcl1			Evx1	Hmcn2	Majin	Faap24
Immp2l			Drc3		Mtarc1	Ccne2	Cxcl2			Exoc6b	Hmgcll1	Marchf11	Fam120c
Inpp5d			Drd3		Muc16	Ccnf	Cxcl3			F2rl3	Hmx3	Meox2	Fam166a
Insyn2a			Dse		Mylk2	Ccnjl	Cxcr2			F3	Hoxd11	Mfap2	Fam181b
Iqsec3			Dsg1a		Myo1a	Ccr6	Cxcr4			F8	Hpgd	Mfrp	Fam20c
Irf5			Dsg1c		Myo7b	Cd109	Cyb5r2			Fads6	Hsbp1l1	Mir1898	Fam228b
Isg15			Dsg3		Myoc	Cd163	Cyp21a1			Fam13a	Hsf4	Mir3474	Fam50b
Itga7			Dsg4		Myot	Cd200r2	Cyp26b1			Fam167a	Icos	Mixl1	Fam89a
Itgb8			Duox2		Myoz3	Cd244a	Cyp2c52-ps			Fam171a1	Ifi27l2a	Mlc1	Fam90a1b
Itpr1			Dusp15		Ndst3	Cd38	Cyp3a13			Fam171a2	Igfbp5	Mmp12	Fat2
Kcnc2			Dusp9		Negr1	Cd55	Cytip			Fam184a	Iglon5	Mndal	Fcer1g
Kcnd3			Dzank1		Nes	Cd5l	Cyyr1			Fam229a	Il1rl2	Mos	Fcgr1
Kcnf1			Ebf2		Nfe2	Cd6	D5Ertd605e			Fam71e2	Il21	Mrc1	Fcgr3
Kcnj4			Efcab6		Nhlh1	Cd68	D630003M21Rik			Fam72a	Il36a	Mrgprh	Fendrr
Kcnk2			Efhb		Nipal1	Cd86	D6Ertd527e			Fars2	Il36rn	Mrpl23	Fgf16
Kcnq1			Efhc1		Nkd2	Cdc42ep2	Dab1			Fbn1	Il7	Ms4a4d	Fgf8
Kcp			Efnb3		Nkpd1	Cdc42ep3	Dach1			Fbxl17	Inf2	Mt2	Fgfr2
Kdelr3			Egfem1		Nlrp1a	Cdc42ep5	Dcdc2a			Fbxl22	Irf7	Mtarc1	Fkbp5
Kdm4d			Egln3		Nlrp6	Cdc6	Dcxr			Fbxo31	Irs4	Mybpc2	Flrt2
Keg1			Elfn2		Nostrin	Cdca5	Ddias			Fbxo41	Isg20	Myh2	Fmn2
Kif12			Eln		Nox1	Cdh10	Ddit4l			Fcer2a	Itgad	Myo15b	Fmnl2
Klf15			Endod1		Nppc	Cdh26	Ddn			Fer	Itgal	Naalad2	Fndc8
Klhl14			Enho		Nrsn2	Cdh6	Ddr2			Ffar4	Itgb3	Nalf2	Foxc1
Klhl32			Enpp1		Nt5dc2	Cdk1	Dennd1a			Fgf15	Itgb4	Nanog	Foxf1
Klk10			Enpp2		Ntng2	Cdk5r2	Dennd2c			Fgf3	Itih3	Nanos3	Foxh1
Klra17			Enthd1		Ntsr1	Cdkl3	Dennd4a			Fgf4	Itm2a	Nap1l2	Foxo6
Klra2			Entpd2		Nxpe5	Ceacam2	Deptor			Fgf9	Izumo4	Ncan	Fpr2
Klri1			Epb41l4b		Oas1b	Cebpb	Des			Fgfbp1	Kcna3	Necab2	Frat1
Krt16			Epha2		Oas1h	Cecr2	Dgka			Fhip1a	Kcnk9	Necab3	Frrs1l
Krt5			Epm2a		Oas2	Celsr1	Dhh			Fhl2	Kcnt1	Negr1	Fscn3
Krt6a			Ercc1		Obox6	Celsr2	Dhrs3			Flnc	Kcp	Nek5	Fsip2
Kyat3			Ereg		Olfr1383	Cenpe	Dip2c			Fmo1	Kif5a	Nkx2-3	Fstl1
Lama2			Erg		Olfr1393	Cenph	Dis3l2			Fmo2	Kiss1r	Nkx2-4	Fthl17e
Lancl3			Erich2		Olfr1417	Cenpk	Dkkl1			Folh1	Klhdc8b	Npas3	Fut8
Lce1g			Erv3		Olfr713	Cenpw	Dlk2			Foxc2	Klk9	Npl	Fut9
Lce1h			Esr2		Opalin	Cep131	Dll4			Foxd2	Klra17	Oas1e	Fxyd4
Ldb3			Esrrb		Papss2	Cep295nl	Dlx3			Foxd2os	Klra8	Ocm	Fyco1
Lilrb4a			Etv4		Parp14	Ces2c	Dmkn			Foxd4	Kpna7	Odad3	Gal3st3
Lilrb4b			F13a1		Pate2	Ces3b	Dmrt1			Foxe1	L3mbtl1	Olfm1	Galnt10
Limch1			F8		Pcdh1	Cfap300	Dmrta1			Foxi3	Lama3	Olfr281	Galnt14
Lingo1			Fads6		Pcdhb3	Cfap43	Dnah5			Foxn3	Layn	Olfr544	Galnt16
Lmod1			Faim2		Pde6g	Cfap53	Dnah7b			Foxn4	Lck	Olfr90	Galnt18
Lncpint			Fam151b		Pdgfrl	Cfap65	Dnajc5b			Foxq1	Lcn8	Oprk1	Galr1
Lrg1			Fam172a		Pglyrp1	Cfap69	Dnase1l3			Frmd4b	Lhfpl1	Osm	Galr3
Lrguk			Fam222a		Pglyrp3	Cfap74	Dpf1			Frmpd1	LOC666331	Pabpn1l	Gas7
Lrrc3			Fam78a		Pik3ap1	Cfd	Dph6			Fto	Lpar4	Pappa2	Gask1a
Lrrc6			Fam83c		Pir	Chil4	Dpp4			Fut1	Lpin1	Pax9	Gast
Lrrc75b			Fat3		Piwil4	Chit1	Draxin			Fut7	Lpo	Pcdh18	Gata6os
Lrrn4cl			Fat4		Pkp1	Chl1	Drc3			G0s2	Lrrc74b	Pcdhga4	Gatb
Ltb4r1			Fbln1		Plekhn1	Chodl	Drc7			G430095P16Rik	Lrtm2	Pcdhgb2	Gbe1
Ltb4r2			Fbln2		Plet1os	Chrm5	Drd3			Gab3	Ltb	Pde3a	Gbp10
Lypd10			Fbn1		Ppp1r14d	Chrna7	Drp2			Gabrb1	Ly6g2	Pdgfrl	Gbp2
Lypd6b			Fcgr4		Ppp1r18	Chrna9	Dscaml1			Gabrg3	Maf	Pdpn	Gbp2b
Macrod1			Fcmr		Ppp1r42	Chst10	Dsg3			Gabrp	Malrd1	Pdzk1	Gbp3
Maml3			Fgf1		Pramel51	Chst11	Dtd1			Gadd45b	Map3k6	Pglyrp3	Gbp5
Map2			Fgf15		Prkar2b	Chst15	Duox2			Galnt6	Map4k1	Phox2b	Gbp6
Map2k6			Fgfr2		Prox1	Chst8	Duoxa1			Gamt	Map7d3	Pkd1l1	Gbp7
Map3k8			Fhad1		Prtn3	Ciart	Dusp1			Ganc	Mapk15	Pkd2l1	Gda
Matn4			Fhl4		Psat1	Cidea	Dusp13			Gas2	Mcub	Pkib	Gdap1l1
Mcf2l			Fibin		Ptch2	Cidec	Dusp5			Gc	Mesp2	Pla2g4b	Ggh
Mdga1			Flacc1		Ptp4a1	Cilp	Dync2h1			Gcnt7	Mettl27	Pla2r1	Ghr
Me3			Flrt1		Ptprn	Ckap2	Dzip1			Gdf1	Mex3b	Plet1	Gimap4
Mei4			Flt3		Pygl	Ckb	Ecm1			Gdf10	Mir22hg	Pllp	Gipr
Mgll			Flt4		Rasa3	Ckmt1	Ecscr			Gdf9	Mir6960	Pms1	Gjb2
Mmel1			Flvcr2		Rasd1	Clec10a	Eda			Gfra4	Mmd2	Pom121l2	Gjc3
Mmp10			Fmo2		Rasgrp2	Clec12a	Eda2r			Gfy	Mmp15	Pou2af1	Gk
Mmp13			Fmo5		Rbbp9	Clec12b	Edil3			Ggt1	Mmp19	Pou3f1	Glb1
Mmp24			Fn3k		Rbfox1	Clec1a	Efcab2			Gja4	Mogat2	Pou4f2	Glis3
Mmp25			Focad		Rbm11	Clec2h	Efcab8			Gja6	Morrbid	Pou6f2	Gm10433
Mmp9			Foxc1		Rbm24	Clec4f	Efna3			Gjc2	Mpl	Pramel13	Gm10451
Mndal			Foxj1		Rftn2	Clic6	Efs			Gli1	Mpz	Prdm12	Gm10549
Mob3b			Foxl2		Rgs8	Clip3	Egflam			Gli2	Msln	Prl2c1	Gm10714
Morn5			Frem2		Rhoh	Clmp	Elapor2			Gli3	Mtnr1a	Prm1	Gm11557
Mpped1			Frmd3		Rnf223	Clnk	Elavl4			Glis1	Muc15	Prr29	Gm11627
Mrc1			Frmpd2		Ropn1	Clspn	Elfn1			Glt8d2	Muc2	Prss47	Gm11736
Mreg			Fsd1		Rsad2	Clvs2	Elfn2			Gm10175	Mx2	Ptgis	Gm11951
Ms4a10			Fsd2		Rsph1	Cmklr1	Elmo1			Gm10791	Mxd4	Ptp4a1	Gm12185
Msra			Fsip2		Rspo2	Cnnm2	Eln			Gm1123	Mxra8	Ptprr	Gm12361
Mst1			Fst		Scand1	Cnr1	Elovl6			Gm11520	Mycl	Rasal3	Gm128
Myl7			Fut1		Scimp	Cnr2	Eml1			Gm12216	Mycn	Rbp4	Gm13032
Mylk			Fxyd2		Scml2	Cntln	Eml6			Gm13169	Myh15	Rbp7	Gm13203
Myo16			Gabbr2		Scn5a	Cntnap4	Emp1			Gm13420	Mylk	Rgs2	Gm13288
Myo3b			Gabra3		Sctr	Cntnap5a	Enc1			Gm13869	Myo16	Rhbg	Gm13477
Myrf			Gabrg3		Sec14l2	Col10a1	Ephb3			Gm14412	Myo1f	Rpl15-ps3	Gm13481
Naaladl2			Gadl1		Sec16b	Col11a1	Ephx3			Gm15663	Myom1	Rpl7a-ps7	Gm13608
Naip6			Galnt18		Serpinb9d	Col13a1	Eras			Gm15889	Myom3	Rpl9-ps6	Gm13771
Nbl1			Galnt6		Sez6	Col14a1	Erbb4			Gm16062	Myt1	Rps15a-ps2	Gm14018
Nefh			Gap43		Sh2b2	Col16a1	Ercc1			Gm16793	Mzt2	Rps15-ps3	Gm14393
Nek10			Gbgt1		Sh2d2a	Col19a1	Ereg			Gm16796	Neat1	Rtp1	Gm14706
Nek11			Gbp4		Slc22a7	Col1a2	Erfe			Gm16853	Nhlh2	Runx3	Gm15462
Nfam1			Gdnf		Slc26a5	Col28a1	Esam			Gm17315	Nhs	Ryr1	Gm16128
Nfe2l3			Gfap		Slc35d3	Col3a1	Esrrg			Gm17771	Nid1	Sall4	Gm16519
Nkx2-9			Gimap4		Slc45a1	Col4a3	Etnk2			Gm18782	Nkx6-3	Sbspon	Gm16618
Nlrc5			Gja3		Slc6a7	Col6a1	Etv4			Gm18942	Nlrc3	Sct	Gm17827
Nos1			Gjb1		Snap25	Col6a2	Exoc3l2			Gm19324	Nmbr	Serpina7	Gm17891
Nos1ap			Gjc2		Sox17	Col6a5	Extl1			Gm19461	Nmnat2	Serpinb1b	Gm17954
Notch3			Gjc3		Sp7	Col6a6	Eya2			Gm19710	Nod2	Serpinb1c	Gm18042
Nova1			Gk		Sp9	Col8a1	Faim2			Gm23119	Notch4	Serpinb6b	Gm19345
Npffr1			Glipr1		Spa17	Col9a1	Fam124a			Gm2396	Nova2	Serpind1	Gm19589
Nptx1			Glis3		Spag17	Coro1a	Fam131b			Gm2420	Nrcam	Serpinf2	Gm19801
Nrxn2			Glod5		Spata16	Cox20	Fam172a			Gm25541	Nrp1	Sez6	Gm20517
Ntm			Glt8d2		Spata25	Cox6a2	Fam20a			Gm29776	Ntrk3	Sgo2b	Gm20553
Nxph3			Gm10451		Spef1	Cox7a1	Fam214b			Gm29797	Nxnl1	Shisa8	Gm2076
Nyap2			Gm11944		Spink5	Cp	Fam222a			Gm33023	Nxnl2	Shisa9	Gm2093
Oas1a			Gm11992		Srrm4	Cpa4	Fam71a			Gm36864	Oas1a	Slc16a11	Gm22516
Oas1f			Gm13481		St6galnac4	Cpa5	Fam71f1			Gm41611	Oas1b	Slc24a4	Gm23458
Oas1g			Gm13483		Stac2	Cpa6	Fam71f2			Gm4841	Oas1g	Slc26a3	Gm24920
Obscn			Gm15441		Stat4	Cped1	Fam83c			Gm48552	Oas1h	Slc26a7	Gm25788
Olfm1			Gm15462		Stk32b	Cplane1	Fam83e			Gm4951	Oas3	Slc27a5	Gm25815
Opcml			Gm15854		Syn1	Cplx4	Fank1			Gm5124	P2rx5	Slc38a4	Gm25970
Osmr			Gm19410		Tas1r3	Cpne7	Fas			Gm5176	P2ry6	Slitrk2	Gm26633
Oxct2a			Gm19557		Tbc1d9	Cps1	Fbln5			Gm5641	Pak3	Sox1	Gm26671
P2rx7			Gm20125		Tbx3	Cpxm1	Fbxl7			Gm5741	Paqr3	Spata18	Gm26705
P2ry12			Gm2115		Tcf24	Cr2	Fbxo2			Gm6185	Parp10	Sprr3	Gm28321
P3h2			Gm26226		Tex101	Crabp2	Fbxo43			Gm7008	Parp3	Spta1	Gm28729
Pacrg			Gm33035		Tex15	Cracdl	Fermt3			Gm7607	Pcdh12	St8sia4	Gm29536
Pak5			Gm46355		Tex21	Crb1	Fez1			Gm7932	Pcdhgb7	Stum	Gm29773
Pamr1			Gm5134		Tgfbi	Creb3l4	Fgf1			Gm7972	Pcdhgc4	Sult1e1	Gm2a
Pcca			Gm5532		Th	Crebrf	Fgf18			Gm8488	Pcdhgc5	Sult6b2	Gm32885
Pcdh9			Gm5860		Tlr1	Creg2	Fgf7			Gm8586	Pdlim2	Sv2b	Gm32926
Pclo			Gm6093		Tmeff2	Crip1	Fgfbp3			Gm867	Pdrg1	Syt5	Gm36199
Pde9a			Gm6545		Tmem158	Crispld1	Fggy			Gm8692	Pdyn	Tal1	Gm36210
Pecam1			Gm6729		Tmem240	Crtac1	Fhit			Gm8767	Pdzd7	Tamalin	Gm36582
Pemt			Gm807		Tmem255a	Crybg2	Fhod3			Gm9530	Perm1	Tbx3	Gm43868
Perm1			Gm8251		Tmem74b	Csgalnact1	Fibin			Gnaz	Phf14	Tcte2	Gm46575
Perp			Gm884		Tmem88b	Csmd1	Fign			Gng10	Pidd1	Tgm4	Gm4668
Phyhip			Gm8995		Tmigd1	Csmd3	Flacc1			Gng3	Pik3ip1	Tha1	Gm47290
Piezo2			Gm9899		Tmprss7	Csrnp3	Flrt1			Gnrhr	Pik3r3	Themis	Gm4829
Pifo			Gm9926		Tnfrsf22	Cst8	Fmn1			Gp5	Piwil4	Tincr	Gm48551
Pigr			Gml		Tnfsf4	Ctdspl	Fn3k			Gpat2	Pla1a	Tktl1	Gm4870
Pigz			Gnai1		Tnnt2	Cth	Fndc9			Gpld1	Pla2g12a	Tmem108	Gm5541
Pinlyp			Gnao1		Topaz1	Ctnna3	Focad			Gpr1	Pla2g2f	Tmem132b	Gm5860
Pla2g4c			Gnaz		Trh	Ctnnd2	Fosb			Gpr152	Pld5	Tmem145	Gm6145
Plat			Gnb4		Trim30a	Ctrb1	Fosl1			Gpr62	Plek	Tmem158	Gm648
Plb1			Gng7		Trim5	Cx3cl1	Foxa2			Gpr65	Plekha4	Tmem270	Gm6545
Plcb1			Gpr146		Tspyl3	Cxcl1	Foxj1			Grb14	Plekhb1	Tmem35a	Gm6583
Plcd4			Gpr158		Ttc39d	Cxcr1	Fras1			Grin1os	Plekhg6	Tmem37	Gm6982
Plce1			Gpr176		Ugt1a1	Cybrd1	Frem2			Grk5	Plin4	Tmem45a	Gm715
Plch2			Gpr45		Ugt1a6a	Cyp11a1	Frmd5			Gsdmc4	Plod2	Tmprss7	Gm7162
Plcxd2			Gpr87		Ush2a	Cyp1a1	Frmpd4			Gsg1	Pnpla1	Tnfaip6	Gm7168
Pld4			Gprc5b		Usp17lc	Cyp1b1	Fry			Gstm1	Pold4	Tnfsf11	Gm7177
Pm20d1			Gprin2		Vat1l	Cyp2b19	Fsd1			Gtf2i	Ppm1n	Tnn	Gm7527
Pmaip1			Gpsm3		Vgll1	Cyp2c23	Fsip1			Gucy1a2	Ppp1r13l	Tppp	Gm7850
Pmfbp1			Grik3		Vmn1r51	Cyp2c37	Fst			Gvin-ps2	Ppp2r2b	Trdv4	Gm7882
Pnliprp2			Grip1		Vmn1r-ps28	Cyp2c39	Fxyd3			Gvin-ps4	Pqlc3	Trp53tg5	Gm7985
Pnma8a			Grm1		Vsir	Cyp2e1	Fxyd5			Gxylt2	Pramel16	Trpc4	Gm8041
Podn			Grpr		Vwde	Cyp3a16	Fzd10			Gypc	Prdm14	Trpm8	Gm8317
Podnl1			Gstm1		Xlr3a	Cyp3a59	Gal			Gzmm	Prdm6	Ttc21a	Gm8416
Popdc3			Gstm2		Xpnpep2	Cyria	Gap43			H19	Prl2c2	Ttc30b	Gm8520
Ppargc1a			Guca1b		Zbp1	D030024E09Rik	Garem1			H1f0	Pros1	Ttll8	Gm8663
Ppargc1b			Gucy2f		Zfp354c	D030068K23Rik	Garem2			H1f10	Prss35	Tubb4b-ps2	Gm9403
Ppfia4			Gvin1		Zfp469	D430019H16Rik	Gata2			H2-Ab1	Prtn3	Ubxn10	Gm9434
Ppm1l			Gzme		Zfp663	D930020B18Rik	Gata3			H2bc4	Psd2	Ugt1a6a	Gm9658
Ppp1r1b			H19		Zfp92	Dbh	Gbx2			H2bc9	Ptchd4	Unc80	Gm9687
Ppp4r4			H1f5		Zmynd15	Dbp	Gcnt4			H3c4	Ptgr1	Ush2a	Gm9710
Prdm16			H3c2		Zpld1	Dbt	Gfap			H3c8	Ptpdc1	Usp17lb	Gm973
Prdm8			H4c1		Zscan4d	Dchs2	Gfra1			H4c14	Ptpn5	Usp17ld	Gnai1
Prkg1			Hecw1			Dcstamp	Gja3			Hacd4	Ptprt	Utf1	Gnasas1
Prkn			Hecw2			Dct	Gjb5			Has2	Rab3b	Vim	Golim4
Prl2c3			Hhex			Dcx	Glp1r			Hbegf	Rab42	Vmn1r32	Gpr146
Prlr			Hpse2			Dcxr	Glyat			Hcn1	Ramp3	Vmn1r42	Gpr83
Procr			Hrh1			Ddc	Gm10364			Herpud1	Rapgef3	Vxn	Gpt2
Prph			Hspa2			Ddias	Gm10634			Hey1	Rapgefl1	Wdfy4	Greb1l
Prrx2			Hspb8			Ddit3	Gm1070			Hhatl	Rasgrf1	Wif1	Grem1
Psd2			Htra1			Denn2b	Gm11100			Hhipl2	Rasl10b	Wnt1	Grik3
Psors1c2			Idh2			Dennd4a	Gm11733			Hif3a	Rdh12	Wt1	Grin1
Ptafr			Ifi207			Derl3	Gm12248			Hlcs	Rfx6	Xlr5b	Grk1
Ptger3			Ifit3			Dgkb	Gm13010			Hlf	Rhof	Zc3h12d	Grm2
Ptgfr			Ifit3b			Dgkg	Gm13056			Hoxb8	Rhov	Zdbf2	Gsta4
Ptp4a3			Igfn1			Dhrs2	Gm13415			Hoxd13	Rimbp3	Zfp593	Gstm2
Ptpn7			Igha			Dhrs3	Gm13652			Hsd11b1	Rnase4	Zfp804a	Gstm3
Ptprm			Ighg3			Diaph2	Gm14164			Hspa1l	Rnf144b	Zfp804b	Gstm7
Ptprv			Igkv12-89			Dip2c	Gm14963			Hydin	Rnf169	Zic2	Gstt1
Qpct			Iglon5			Dipk2a	Gm15850			Id4	Rpl18a-ps1	Zscan4-ps3	Gtf2f1
Rab37			Ikzf1			Disc1	Gm1600			Iffo1	Rpl31-ps15		Gtsf1l
Rab7b			Ikzf3			Dkk3	Gm16287			Ift122	Rsad2		Gys2
Rabgap1l			Il13ra1			Dlgap5	Gm17783			Igf2os	Rspo3		H1f2
Rai2			Il17rb			Dmtn	Gm19510			Igfbp7	Rtl9		H1f3
Ramp2			Il22ra2			Dmxl2	Gm20744			Igll1	S100a13		H2-Aa
Rapgef4			Ildr2			Dnaaf6b	Gm30794			Igsf11	S100a6		H2ac23
Rasgef1a			Inhba			Dnah1	Gm32200			Ikzf2	S100g		H2ac6
Rasl11a			Inka1			Dnah2	Gm40557			Ikzf3	Sat2		H2aw
Rassf9			Inmt			Dnah6	Gm4257			Il10ra	Satb2		H3c15
Rbpjl			Ipcef1			Dnai2	Gm4610			Il11	Sec14l3		H3c2
Rcan2			Iqcd			Dnajc6	Gm46355			Il17c	Sectm1a		H3f4
Ret			Iqcg			Dnajc9	Gm4813			Il17rb	Sema4a		H4c1
Rfx3			Irag1			Dner	Gm4961			Il18rap	Septin14		H4c12
Rgcc			Itga1			Dnm1	Gm5106			Il1r1	Sh3bp1		H4c17
Rgl1			Itgam			Dpf1	Gm5475			Il1rl1	Sh3d21		H4c8
Rgs14			Itm2a			Dpt	Gm550			Il23a	Slc10a4-ps		H4f16
Rgs16			Itpka			Dpy19l2	Gm5737			Il2rb	Slc13a3		H6pd
Rnd1			Izumo1			Dpy19l3	Gm6093			Il36g	Slc16a9		Hadh
Rnf180			Jakmip2			Drd1	Gm7525			Il5	Slc22a16		Hc
Rnf183			Jam2			Dsc3	Gm7634			Il5ra	Slc23a4		Hdac11
Rnf222			Jph3			Dtl	Gm7694			Inhba	Slc25a42		Hdac4
Robo3			Kansl1l			Duox1	Gm8251			Insm1	Slc26a10		Hdac8
Rom1			Kcnb2			Dusp2	Gm9732			Invs	Slc2a4		Heyl
Ros1			Kcng4			Dusp27	Gm9949			Irx3	Slc38a3		Hivep3
Rprm			Kcnh3			Duxf3	Gmds			Itga10	Slc43a2		Hnf4a
Rtp4			Kcnip3			Dydc2	Gna15			Itgb2l	Slc6a20a		Hottip
Ryr1			Kcnj10			Dync1i1	Gnat1			Itpr1	Slc7a10		Hoxd3
S100a7a			Kcnj12			Dync2h1	Gnrh1			Ivl	Slfn5		Hoxd4
S100a8			Kcnj6			Dyrk4	Gp1ba			Jun	Snap25		Hpd
S100a9			Kcnk13			Dysf	Gpc6			Kalrn	Snph		Hrh3
S1pr4			Kcnk5			E030013I19Rik	Gphn			Kansl1l	Snx31		Hs3st3a1
Sash3			Kcnk9			E130008D07Rik	Gpm6b			Kazn	Sp110		Hs6st2
Scara5			Kcnn3			E130215H24Rik	Gpr132			Kcnb1	Spaca9		Hsf2bp
Scel			Kcnn4			E2f7	Gpr3			Kcnd3	Spatc1		Htr3b
Scfd2			Kcnq2			E2f8	Gpr4			Kcne4	Sphkap		Htr5a
Scn1b			Kcnq3			Ebf4	Gpr50			Kcnh4	Spo11		Hunk
Scn3b			Kcnt1			Ednra	Gpr55			Kcnj14	Sprr1b		Hyal3
Scn4b			Kctd11			Eef2k	Gpr68			Kcnj16	Sprr2g		Iah1
Sdc3			Kctd12			Efcab2	Gpr84			Kcnk6	Sptbn5		Ica1
Sdcbp2			Kif26a			Efna3	Gpr87			Kcns1	Sspo		Idh2
Sdk2			Kif27			Egf	Gprin2			Kcnt2	Stac2		Idi2
Sec14l3			Kif9			Egr1	Gramd1b			Kctd12	Stat2		Ido2
Sec14l4			Kit			Ehbp1l1	Grap2			Kif16b	Sting1		Ier3
Sec14l5			Klhl29			Ehd1	Grhl3			Kif26a	Stmn3		Ifi208
Sema3a			Klk8			Ehd3	Gria3			Kif6	Stoml3		Ifi44
Sema5a			Klk9			Ehd4	Grin3a			Kif9	Svep1		Ifi47
Sema5b			Klra1			Elapor2	Grip1			Kifap3	Sybu		Ifit1bl1
Serpinb5			Klra4			Elf5	Grpr			Kifc3	Sync		Ifit2
Serpinb9b			Klra5			Elfn1	Gsdma			Kirrel3	Tac4		Ifit3
Serpind1			Klra7			Elmo1	Gsta3			Kiz	Tap1		Ifit3b
Serpine2			Krt33a			Elovl2	Gtdc1			Klb	Tcstv3		Ifitm5
Sh2d1b1			Krt71			Eme1	Guca1b			Klf12	Tgfbi		Ifna13
Shisa2			Krt80			Emilin2	H1f11-ps			Klhdc7a	Thsd1		Ifnab
Shisal2b			Krtap1-5			Eml1	H2bc22			Klhl1	Thsd7b		Ift140
Siglecg			Lair1			Emp1	H2-M2			Klhl35	Tmed6		Ift88
Slc12a8			Lax1			En2	H2-Q6			Klk1b8	Tmem106a		Iftap
Slc13a2			Layn			Enam	H2-Q7			Kmt2c	Tmem140		Igf1r
Slc13a3			Lbp			Enkur	Hapln4			Kng2	Tmem154		Igsf23
Slc17a1			Lefty2			Eno2	Havcr1			Kprp	Tmem202		Iigp1
Slc1a1			Lgals9			Eno3	Havcr2			Krt14	Tmem45b		Il12rb2
Slc22a18			Lgr4			Enpp6	Hck			Krt71	Tmem63c		Il13ra1
Slc26a1			Lgr6			Entpd1	Hdac9			Krt76	Tmprss4		Il19
Slc26a9			Lif			Entpd3	Heatr9			Krt79	Tnfrsf11b		Il1b
Slc2a4			Lmcd1			Epb41l3	Hecw1			Krt84	Tnfsf4		Il2
Slc30a3			Lmntd1			Epb42	Hephl1			Lag3	Tnfsf8		Il22
Slc37a2			Lpar5			Epha10	Hes2			Lama4	Tnni3		Il27
Slc46a3			Lpxn			Epha6	Hey2			Large1	Tnr		Il34
Slc5a9			Lratd2			Ephb1	Hhat			Lat2	Tprg		Il36b
Slc6a3			Lrrc15			Ephb2	Hic1			Lbp	Trafd1		Impg2
Slco1a5			Lrrc31			Ephb3	Hilpda			Lce1g	Trex2		Inpp5a
Slco1a6			Lrrc37a			Ephx2	Hoatz			Lce1h	Trim67		Insr
Slco4c1			Lrrc46			Epor	Hopx			Lcn2	Trim7		Ip6k3
Slit2			Lrrc56			Eppin	Hoxc12			Lct	Trpc6		Iqca
Smyd3			Lrriq1			Epx	Hoxc13			Ldlrad4	Trpv3		Iqcf1
Snai1			Lrrk2			Erbb4	Hpcal4			Lef1	Trpv5		Irak3
Sncg			Lrrn1			Erich6	Hrh1			Lgr4	Tspan15		Isl1
Snx20			Lrtm2			Erich6b	Hspb8			Lgr6	Ttll10		Islr
Snx29			Lsmem1			Eva1b	Hspb9			Lilrb4b	Ttll9		Itgam
Spef2			Ltbp1			Evc	Htr1b			Lingo4	Tuba8		Itgb2
Spon2			Luzp2			Exoc3l4	Hyal1			Lipg	Ucn2		Itih4
Sprr2d			Ly6c1			F830045P16Rik	Icam1			Lkaaear1	Ugt1a6b		Itih5
Sprr2e			Ly6g			F830208F22Rik	Icam5			Lman1l	Uncx		Itpk1
Sprr2h			Ly6h			Fa2h	Ier5			Lmf1	Uroc1		Jarid2
Sprr2i			Ly6i			Fads1	Ifitm10			Loxl4	Vamp5		Jazf1
St3gal5			Lyg2			Fam111a	Ift172			Lpp	Vdr		Kat6b
St8sia3			Lyz2			Fam124a	Igfbp3			Lratd1	Vgf		Katnip
St8sia6			M1ap			Fam126b	Ikbke			Lrba	Vwa1		Kbtbd13
Stab1			Mafa			Fam135b	Il17f			Lrrc4	Vwa3b		Kcna1
Sugct			Mak			Fam13a	Il18			Lrrc75a	Wasf3		Kcnab2
Sult1c2			Map3k6			Fam171a2	Il24			Lrriq1	Wdr95		Kcnj15
Sult1d1			Map7d2			Fam189a1	Il33			Lrrn2	Wnt10a		Kcnma1
Svop			Mapk8ip2			Fam241b	Il6			Ly6g5b	Wnt6		Kcnmb2
Sybu			Mapt			Fam43b	Immp2l			Lyl1	Wnt8a		Kcnq2
Syn3			Mark1			Fam50b	Inka1			Lypd10	Xaf1		Kcnrg
Synpo2			Masp1			Fam83f	Inka2			Lyplal1	Xlr4c		Kctd1
Syt17			Mccc2			Fbn2	Inpp4b			Lyst	Zfp273		Kctd11
Syt3			Mcpt8			Fbxl22	Inpp5d			Mad1l1	Zfp473		Kdm4b
Sytl1			Mctp1			Fbxo31	Insyn2a			Maff	Zfp853		Kdm4dl
Tbc1d30			Mdh1b			Fbxo41	Ipcef1			Maml2	Zfyve28		Khdc1a
Tenm3			Mdm2			Fbxo48	Iqca1l			Man2a1			Kif27
Tfap2c			Mecom			Fbxw13	Iqcn			Maob			Kitl
Tgm5			Mfsd4b1			Fcgr3	Iqgap2			Map2			Klf1
Thbd			Mgat5b			Fcrl5	Irf4			Map2k3os			Klf2
Thsd4			Mical2			Fcrls	Irf5			Map3k21			Klhl13
Thsd7b			Mindy4			Fdps	Isl2			Map3k4			Klhl24
Tln2			Mir100hg			Fen1	Itga1			Map3k5			Klhl3
Tmc7			Mlana			Fer1l4	Itga8			Mblac2			Klhl32
Tmem117			Mlc1			Fer1l6	Itgb7			Mc5r			Klri1
Tmem200a			Mlip			Fermt2	Itgb8			Mccc2			Kndc1
Tmem52b			Mme			Ffar1	Itpr2			Mcf2l			Krt1
Tmprss11b			Mmp17			Fgd4	Jaml			Mcpt8			Krt13
Tmprss11d			Mmp3			Fgd5	Jph2			Mcrip1			Krt222
Tmprss11e			Mmp7			Fgf10	Jph3			Mctp1			Krt26
Tmprss11f			Mmrn1			Fgf12	Jsrp1			Megf10			Krt77
Tnfaip3			Mogat2			Fgf9	Kash5			Mei1			Krtap3-2
Tnfrsf19			Mov10l1			Fgg	Kcnc3			Mettl15			Krtap5-1
Tnfrsf23			Mpped2			Fgl1	Kcnf1			Mfsd4b1			Krtdap
Tnfrsf26			Msi1			Fhdc1	Kcnj10			Mgll			L1cam
Tnni1			Muc1			Fhl1	Kcnk2			Mgst1			Lancl2
Tnr			Muc5b			Fmn2	Kcnq1			Mgst3			Laptm5
Trabd2b			Mybpc1			Fmo4	Kcnq5			Mipol1			Lbhd1
Trappc9			Myh2			Folh1	Kcns3			Mir10a			Lbx2
Triqk			Myh6			Foxa2	Kif12			Mir1945			Lce1c
Trpv6			Myh7			Foxd2	Kif21b			Mitf			Lctl
Tspan13			Myh7b			Foxd4	Kif26b			Mllt11			Ldb2
Tspan15			Myh8			Foxf1	Kit			Mllt3			Lefty1
Ttn			Mylk4			Foxn4	Kl			Mlph			Letm2
Tuba8			Myo15			Foxq1	Klf15			Mmp10			Lgals2
Twist2			Myo18b			Fras1	Klhl14			Mmp1b			Lgi1
Txndc16			Myo1f			Frat1	Klk10			Mmp20			Lgi3
Ube2cbp			Myo1g			Frat2	Klk6			Mmp24			Lhfpl2
Ulk4			Mypn			Frmd4b	Klra2			Mmp7			Lhfpl4
Umod			Myt1l			Frrs1l	Kremen2			Mmp9			Lhx3
Umodl1			Naip5			Fry	Krt12			Morn5			Lin28a
Unc79			Nanos1			Frzb	Krt15			Mov10l1			Lmbr1
Usp18			Nat8l			Fsip2l	Krt16			Mpo			Lmo2
Vegfc			Ncald			Fstl4	Krt5			Mrap2			Lmo4
Veph1			Ncoa7			Fstl5	Krt6a			Msh4			LOC118568148
Vsig10l			Ndrg1			Fto	Krt6b			Msi2			Loxl2
Vwa3b			Nectin1			Fyb	Krt75			Mtss1			Lpar1
Vwce			Nedd9			Fzd2	Krt80			Muc21			Lpar5
Wdpcp			Neurl1b			Gabbr1	Krt87			Muc5b			Lrcol1
Wfdc15b			Nfasc			Gabra2	Kyat3			Mucl3			Lrg1
Wnt9a			Nfkbid			Gabrb1	Lama1			Mvb12b			Lrit3
Wwox			Ngef			Gabrb2	Lamc3			Myh3			Lrp4
Xaf1			Ngfr			Gabrb3	Larp6			Myl7			Lrrc24
Zdbf2			Niban1			Gad1	Lax1			Myo5b			Lrrc36
Zfp365			Nid2			Galnt13	Lcat			Myocos			Lrrc56
Zfp385a			Ninj2			Galnt15	Ldb3			Myoz1			Lrrc61
Zfp750			Nipal4			Galnt16	Ldlrad3			Myrip			Lrrc66
			Nkx1-1			Galr1	Lgals7			Nabp1			Lrrc71
			Nkx3-1			Garem1	Lhx1			Narf			Lrrc73
			Nlgn1			Gas7	Lhx1os			Nbas			Lrriq3
			Nme5			Gcat	Lhx5			Nbea			Lrrk2
			Nmnat3			Gchfr	Lhx9			Ncald			Lta
			Notch4			Gcm2	Limch1			Nccrp1			Luzp2
			Npas2			Gcnt3	Lims2			Ncmap			Lvrn
			Nphs1			Gdpd3	Lingo1			Ncoa1			Ly6d
			Npl			Gfra4	Liph			Ncoa2			Ly6m
			Nppb			Gfy	Lmo7			Ndst3			Lypd6
			Npr3			Ggct	Lncpint			Nebl			Lypd6b
			Npy2r			Ghr	Lpar3			Nedd4l			Magee2
			Nr2e1			Gins2	Lrguk			Nefl			Mal2
			Nr4a1			Gja1	Lrmda			Neu2			Man1c1
			Nrarp			Gja5	Lrp2			Neurog2			Manba
			Nrbp2			Gja6	Lrrc10b			Nfatc4			Map2k5
			Nrcam			Gja8	Lrrc15			Nfia			Map3k8
			Nrep			Gjb4	Lrrc26			Nfib			Mapkap1
			Nrros			Gk5	Lrrc3			Nfix			Marchf1
			Nsg2			Glb1l2	Lrrc43			Nhej1			Mat1a
			Nupr1			Gldc	Lrrc6			Nhlh1			Mbd5
			Nwd1			Gli2	Lrrc75b			Nhsl2			Mboat2
			Nyap1			Gli3	Lrrn4cl			Niban1			Mboat4
			Odad3			Glipr2	Lsmem1			Nkx1-1			Mc1r
			Ogdhl			Glis1	Ltb4r1			Noct			Mdfic
			Ogfod3			Glra2	Ltb4r2			Nog			Mecom
			Oit3			Glra3	Ltbp1			Noxred1			Megf9
			Olfm4			Gm10313	Ly6a			Npc1l1			Meioc
			Olfml2b			Gm1043	Ly6c1			Nphp4			Meis1
			Olfr212			Gm10505	Ly6g			Npsr1			Mertk
			Omp			Gm10654	Ly6g6c			Nr1d1			Mettl8
			Oscar			Gm10791	Ly6h			Nr4a2			Mfap3l
			Osr2			Gm10825	Ly6i			Nrgn			Mgarp
			Otof			Gm11196	Lynx1			Nup62cl			Mgat5
			Otog			Gm1123	Lypd5			Nxph3			Mgst2
			Pacsin1			Gm11451	Lyrm4			Oaz3			Mia
			Padi1			Gm11476	Mab21l3			Ogfod3			Micu1
			Padi2			Gm11520	Macrod1			Olfml2b			Milr1
			Padi3			Gm11733	Mafb			Olfr112			Minar1
			Pak3			Gm11983	Mageb3			Olfr1392			Mindy4
			Pank1			Gm12866	Magi1			Olfr1393			Mir1946b
			Pard6g			Gm13181	Mamdc2			Olfr1417			Mir8102
			Parm1			Gm13477	Maml3			Olfr545			Mlxipl
			Pax5			Gm13710	Map2k6			Olig1			Mme
			Pax7			Gm14137	Map3k7cl			Oog1			Mmp16
			Pbx1			Gm14608	Mapk4			Orm1			Mnd1
			Pccb			Gm14760	Mapk8ip2			Orm2			Moxd1
			Pcp4l1			Gm14963	Mapkapk3			Osbp2			Mpeg1
			Pcsk1			Gm15264	Mapt			Otop1			Mpp7
			Pcsk2			Gm15703	Matn4			Otulinl			Mpped1
			Pde11a			Gm16062	Mcam			Otx1			Mroh5
			Pde4c			Gm16073	Mccc1			Ovgp1			Msrb3
			Pdgfra			Gm16287	Mdm2			Ovol3			Mst1r
			Pdgfrb			Gm16998	Me3			Oxct2b			Msx2
			Pdk1			Gm19056	Med12l			P2ry4			Mtfr2
			Pdk4			Gm19178	Megf6			Padi6			Mthfd1l
			Pdzk1ip1			Gm19434	Mei4			Pamr1			Mturn
			Per2			Gm19519	Meis2			Pank1			Muc1
			Pex5l			Gm20043	Mest			Papln			Muc13
			Pfkfb4			Gm20337	Mfng			Paqr5			Muc20
			Pgm5			Gm20597	Mgat5b			Pard3			Muc3
			Phlda2			Gm2076	Miat			Parm1			Muc3a
			Pidd1			Gm2093	Mmp13			Pax2			Musk
			Pih1d2			Gm21388	Mmp25			Pbp2			Mylk4
			Pik3r5			Gm21940	Mmrn2			Pbx1			Myo18a
			Pik3r6			Gm23458	Mob3b			Pccb			Myo1d
			Pilrb1			Gm24920	Mog			Pcdh7			Myo6
			Pilrb2			Gm2544	Mpig6b			Pcdh9			Myocd
			Pkd1l1			Gm2546	Mpp2			Pcdhb7			Naip5
			Pkd2l1			Gm25965	Mpp4			Pcdhb8			Naip6
			Pkhd1			Gm26397	Mpped2			Pcdhb9			Nav2
			Pklr			Gm26633	Mreg			Pcdhga12			Ncam2
			Pla2g15			Gm2762	Mroh6			Pcdhgb4			Ncf2
			Pla2g4d			Gm28710	Mslnl			Pck2			Ndnf
			Pla2r1			Gm29595	Msra			Pde5a			Nek1
			Plagl1			Gm31562	Mst1			Pde6b			Nepn
			Plcb4			Gm32090	Muc5ac			Pde7a			Nfe2
			Plek			Gm32926	Mybl1			Pde9a			Ngb
			Plekhg4			Gm33251	Mybpc3			Pdgfra			Ngef
			Plekhh2			Gm34240	Myh8			Pdk1			Ngp
			Plet1			Gm35206	Myo1a			Pdx1			Nipal3
			Plin4			Gm36582	Myo1g			Pdzrn3			Nkd1
			Plod2			Gm39822	Myo7a			Penk			Nkx2-1
			Plscr4			Gm40557	Myo9a			Per2			Nlrp12
			Plxna4			Gm4610	Myoc			Percc1			Nlrp3
			Plxnc1			Gm46575	Myrf			Pgam2			Nlrp6
			Pmp22			Gm4787	Naaladl2			Pglyrp1			Nmb
			Pnlip			Gm4813	Napsa			Pglyrp2			Nme2
			Pnma8b			Gm4961	Nav3			Phactr2			Nme5
			Pnpla1			Gm4971	Nbl1			Phkg1			Nod1
			Poteg			Gm50270	Ncam1			Phlda2			Npas4
			Ppfibp2			Gm5084	Nckap1l			Phlpp1			Npffr2
			Ppil6			Gm5117	Nefh			Phox2a			Nphs1
			Ppp2r2c			Gm5148	Nefm			Phyh			Nphs2
			Prickle1			Gm5321	Neurod1			Pik3ap1			Npw
			Prkcb			Gm5535	Nfam1			Pik3r1			Npy2r
			Prkcq			Gm5878	Ngfr			Pin1rt1			Nr2f6
			Prkg2			Gm5930	Nid2			Pir			n-R5s88
			Prl2a1			Gm6522	Ninj2			Pklr			Nrip2
			Prl2c2			Gm6576	Nipal1			Platr27			Nrk
			Prl7d1			Gm6734	Nipal4			Plau			Nrl
			Prokr2			Gm7213	Nkpd1			Plaur			Nsg1
			Prr7			Gm7432	Nkx2-9			Plch1			Nsl1
			Prrg3			Gm7525	Nkx3-1			Plcxd2			Nt5e
			Prss22			Gm7565	Nkx6-1			Pld4			Ntn1
			Prss27			Gm7592	Nmnat3			Plk2			Ntng1
			Psapl1			Gm8055	Nodal			Plk-ps1			Nup210
			Ptgs1			Gm8667	Nol4			Pmfbp1			Obox6
			Ptgs2			Gm8834	Nos1ap			Popdc2			Obox6-ps1
			Pth2r			Gm9430	Nostrin			Pou3f4			Odaph
			Ptpn22			Gm973	Notch3			Pou6f1			Odf3
			Ptpru			Gm9732	Nova1			Ppfibp2			Olfr1316
			Qrfprl			Gmnc	Nox4			Ppil6			Olfr1319-ps1
			R3hdml			Gnasas1	Nppb			Ppm1h			Olfr279
			Rab11fip4			Gnmt	Nppc			Ppp1r14c			Olfr31
			Rab3c			Gpld1	Nptx1			Ppp2r3a			Olfr456
			Rab3il1			Gpr137c	Nptx2			Ppp4r1l-ps			Olfr461
			Rasip1			Gpr156	Nr1h4			Pramel1			Olfr56
			Rasl11b			Gpr37l1	Nr3c2			Prdm11			Onecut1
			Rassf6			Gprc5a	Nr4a1			Prdx6b			Onecut2
			Rbm20			Gprc6a	Nr4a3			Prelid3a			Onecut3
			Rbmx			Gpx8	Nrep			Prex1			Opn1sw
			Reln			Greb1	Nrip3			Prkag3			Osbpl10
			Relt			Grem2	Nt5c1a			Prkar2b			Osbpl1a
			Rem2			Grhl3	Ntrk1			Prkcg			Osbpl6
			Rfx2			Gria1	Nubpl			Prl2a1			Oscar
			Rfx4			Gria2	Numbl			Prl2c3			Otud7a
			Rgs2			Gria4	Oas1f			Prlr			Oxct1
			Rgs22			Grid1	Obscn			Proca1			P2ry10b
			Rgs7bp			Grid2ip	Olfml3			Prr18			P3h3
			Rimbp2			Grik1	Olfr1314			Prss12			Pag1
			Rims4			Grin2a	Olfr1317			Prss27			Pah
			Rinl			Grin2c	Olfr1318			Prss41			Pak5
			Rnf112			Grk1	Ophn1			Psd			Papss1
			Rnf32			Grk3	Ostn			Psmb11			Pbld2
			Robo4			Grm4	Otof			Ptgdr2			Pcbp3
			Rorb			Grm5	Oxct2a			Ptgds			Pcdhb16
			Rp1l1			Gsdma2	P2rx2			Ptgs1			Pcdhb20
			Rpgr			Gsdmc3	P2rx3			Pthlh			Pcdhb22
			Rph3a			Gsdmc4	P2rx7			Ptk6			Pcdhga5
			Rps23rg1			Gstm3	Pacrg			Ptprz1			Pcdhga6
			Rsph4a			Gstm6	Pacsin1			Pwwp3b			Pced1b
			Rsph9			Gsto1	Palmd			Pycard			Pcmtd1
			Rtl1			Gtse1	Papolb			Pygm			Pcolce
			S100a2			Gucy1b2	Paqr6			Qrich2			Pcsk6
			S100a3			Gucy2c	Pard3b			Rab27b			Pdcd1
			Sacs			Gucy2e	Pcca			Rab30			Pde1b
			Sag			Gvin2	Pcdh10			Rab39			Pde4d
			Sardh			Gxylt2	Pcdh8			Rab3il1			Pdgfb
			Saxo2			Gys2	Pcdhb17			Rad51b			Pdgfd
			Scart2			Gzmc	Pcdhb5			Ralgps1			Pdk2
			Scd2			H1f1	Pclo			Rasgrp2			Pds5b
			Scn11a			H2ac4	Pcp2			Rassf1			Pecr
			Scn1a			H2bc11	Pcp4l1			Rassf10			Pepd
			Scn9a			H2bc22	Pcsk5			Rassf4			Pfkl
			Scube1			H2bc3	Pde1c			Rbm20			Pga5
			Scube3			H2bc7	Pde3b			Rec8			Pgbd5
			Sdk1			H2-D1	Pde4c			Relt			Phactr1
			Sdr9c7			H2-Ob	Pdgfc			Rem2			Phf11a
			Selenbp1			H4f16	Pdk4			Reps2			Phf21a
			Selenbp2			H60b	Pemt			Rfx2			Phka1
			Selenop			Hapln2	Perp			Rfx3			Phkb
			Sema4f			Hapln3	Pf4			Rgl3			Phlda1
			Sema6b			Hcn4	Pgf			Rgs4			Phyhip
			Septin4			Hcrt	Pgm5			Rin2			Pip4k2a
			Serp2			Hdac5	Phf24			Rnf151			Pitpnc1
			Serpinb2			Hebp2	Phlda3			Rnf152			Pitpnm3
			Serpinb9e			Heg1	Piezo2			Rnf207			Pitx3
			Serpinb9g			Hemgn	Pigz			Rnf222			Pkdrej
			Sez6l			Herpud1	Pinlyp			Rnf225			Pla2g2d
			Sftpd			Hif3a	Pip5kl1			Rnf32			Pla2g4d
			Sfxn4			Hip1	Pitx1			Robo1			Pla2g4e
			Sh3rf3			Hjv	Pkd1l3			Rorc			Platr8
			Sh3tc2			Hmcn1	Pkhd1			Rph3al			Plch2
			Shank2			Hmgn3	Pkp1			Rpl10-ps3			Plekha5
			Shc2			Hmox1	Plat			Rpl22l1			Plekhd1
			She			Hnf1a	Plcb1			Rsph6a			Plin2
			Siglecf			Homer2	Plcb4			Rsrc1			Plpp3
			Sla			Hopx	Plcd4			Rtkn2			Plvap
			Slc11a1			Hoxd3	Plce1			Rtn4rl2			Plxnc1
			Slc12a1			Hrob	Plcl1			S1pr4			Pnck
			Slc13a2os			Hs3st6	Plcl2			Samd5			Pnma8c
			Slc14a2			Hsd3b3	Plekhg1			Sardh			Podxl2
			Slc15a1			Hsf3	Plk3			Sarm1			Pola1
			Slc16a12			Hspd1-ps5	Plp1			Scaper			Poln
			Slc17a4			Htr1b	Plppr4			Scd2			Pomc
			Slc17a7			Htr1d	Pltp			Sclt1			Ppa2
			Slc17a9			Htr2a	Pm20d1			Scly			Ppif
			Slc1a2			Htr2c	Pmaip1			Scn2a			Ppp1r12b
			Slc22a16			Htr4	Pnliprp2			Scnn1a			Ppp1r15a
			Slc24a3			Htr5b	Pnma2			Scx			Ppp1r1b
			Slc28a3			Hunk	Pnpla3			Sdc3			Ppp1r27
			Slc29a4			I730030J21Rik	Podn			Sds			Ppp3ca
			Slc2a5			Ibsp	Polk			Selenbp1			Ppp3cc
			Slc34a2			Id3	Pou3f3			Selenbp2			Prkcq
			Slc34a3			Id4	Pou4f3			Sema7a			Prkcz
			Slc38a4			Ido2	Ppara			Septin4			Proc
			Slc39a8			Ier3	Ppargc1a			Serpini1			Prom1
			Slc41a2			Ifi209	Ppargc1b			Sertad1			Prr16
			Slc4a10			Ifit2	Ppbp			Sertad4			Prss2
			Slc4a5			Ift122	Ppfia4			Sez6l2			Prss53
			Slc5a2			Ift172	Ppm1e			Sftpd			Ptcra
			Slc5a4a			Ift57	Ppm1l			Sfxn4			Ptgs2os2
			Slc5a4b			Ift80	Ppp1r36			Sgk2			Ptn
			Slc5a8			Igf2os	Ppp1r3c			Sh2d4a			Ptprk
			Slc6a1			Ighm	Ppp2r2c			Sh3gl3			Pxdn
			Slc7a12			Ighv14-2	Ppp4r4			Shc2			Pygl
			Slc7a14			Igll1	Prex2			Shc3			Rab36
			Slfn3			Igsf10	Prickle2			Shd			Rab38
			Slfn4			Igsf21	Prkca			Shisal1			Rab9b
			Slfn5			Il10ra	Prkce			Sil1			Radx
			Slit1			Il1r1	Prkd1			Sim1			Rai1
			Smarca1			Il1r2	Prkdc			Six2			Ralgapa1
			Smc1b			Il20	Prl6a1			Skida1			Ranbp17
			Smim43			Il20ra	Procr			Slc10a1			Rasal2
			Smtnl2			Il22ra1	Prokr2			Slc10a7			Rasef
			Snx25			Il24	Prop1			Slc12a8			Rassf2
			Sobp			Il33	Prph			Slc13a1			Raver2
			Sostdc1			Il36rn	Prr36			Slc16a12			Rbbp8nl
			Sox1ot			Il6ra	Prrx2			Slc16a7			Rbfox3
			Sox5			Inhbb	Prss32			Slc16a8			Rbpms
			Sp100			Insc	Prss56			Slc17a4			Rdh16
			Spag4			Insrr	Prtg			Slc18a1			Reln
			Sparcl1			Insyn2b	Prune2			Slc1a2			Rerg
			Spata17			Intu	Psapl1			Slc22a13b			Retn
			Sphkap			Ip6k3	Psd3			Slc22a7			Rex2
			Spi1			Irs4	Psors1c2			Slc25a21			Rgs9bp
			Spn			Irx1	Psrc1			Slc25a25			Rhag
			Spo11			Itga8	Ptafr			Slc26a4			Rhd
			Spock1			Itga9	Ptch2			Slc2a13			Rhobtb1
			Spred3			Itgad	Ptges			Slc30a2			Rhoh
			Sprr1a			Itgal	Ptgs2			Slc34a2			Rhox12
			Sprr2j-ps			Itgb2	Ptgs2os			Slc34a3			Ric3
			Sprr2k			Itgb7	Ptp4a3			Slc35d3			Rimbp2
			Spta1			Itgbl1	Ptpn22			Slc35f1			Rnf13
			Srd5a2			Itih1	Ptpn7			Slc4a1			Rnf148
			Ssu2			Itih3	Ptprm			Slc4a4			Rora
			Stab2			Itih5	Ptprn2			Slc5a5			Rpl21-ps9
			Stom			Itln1	Ptprq			Slc5a9			Rpl3l
			Stra6l			Itpr2	Ptprv			Slc6a14			Rprml
			Sulf1			Ivl	Ptx3			Slc6a19			Rps6ka2
			Sult1a1			Iyd	Pvr			Slc7a4			Rptn
			Sult4a1			Jph1	Rab17			Slc7a8			Rptor
			Sult6b2			Kank1	Rab37			Slc9a2			Rrad
			Supt3			Kank4	Rabgap1l			Slc9a7			Rrh
			Sv2b			Katnal2	Rarb			Slitrk5			Rspo4
			Sv2c			Kcnab2	Rasd1			Smarca1			Rsu1
			Syn2			Kcnc1	Rasgef1a			Smg6			Rtbdn
			Syt6			Kcnc4	Rasgrp3			Smim1			Rtl5
			Syt9			Kcnd2	Rasl12			Smpdl3a			Rusf1
			Sytl2			Kcne1	Rbms3			Snai2			Saa3
			Tacr1			Kcne4	Rbpjl			Snd1			Samd12
			Tafa2			Kcnh1	Rcn3			Sntb1			Sash1
			Tbc1d32			Kcnh6	Reep2			Snx24			Scara5
			Tbc1d4			Kcnj5	Reep6			Socs3			Scarb2
			Tbx4			Kcnk10	Ret			Sorl1			Scel
			Tcam1			Kcnk3	Rflna			Sort1			Scg2
			Tdrd9			Kcns1	Rgcc			Sox7			Scgb2a2
			Tekt5			Kcns3	Rgl1			Sp6			Scgb3a1
			Tenm2			Kcnv2	Rgn			Sp7			Scin
			Tex14			Kctd17	Rgs14			Sp8			Scn5a
			Tex26			Kdm4b	Rgs16			Spaca4			Scrn1
			Tgfb1i1			Kdm7a	Rims2			Spata17			Scrt1
			Tgfbr3			Kif13b	Rinl			Spata25			Scrt2
			Thy1			Kif15	Ripk3			Spats2l			Sdc2
			Tiam1			Kif18b	Rln1			Spem1			Sec14l2
			Timp1			Kif1a	Rnd1			Spink2			Sec16b
			Tinag			Kif26b	Rnf144a			Spns2			Sel1l3
			Tlcd2			Kifc1	Rnf150			Spns3			Sele
			Tm4sf1			Kifc3	Rnf180			Spocd1			Senp7
			Tmem107			Kifc5b	Rnf223			Spp1			Septin3
			Tmem116			Kiz	Robo3			Sprr1a			Serpinb5
			Tmem154			Klf14	Robo4			Sprr2b			Serpinc1
			Tmem169			Klf8	Rpgr			Sprr2d			Sez6l
			Tmem178b			Klhl4	Rph3a			Sprr2e			Sgms1
			Tmem179			Klk7	Rprm			Sprr2j-ps			Sgpp2
			Tmem202			Klra3	S100a2			Sprr2k			Sh2d1b2
			Tmem26			Klrb1	S100a7a			Srd5a2			Sh3gl2
			Tmem63c			Klrb1c	S100a8			Srgap1			Sh3rf2
			Tmem95			Klrg1	S100a9			Ssbp3			Shoc1
			Tmprss6			Kmt2c	S1pr1			Sspn			Siae
			Tnfaip8l2			Kpna7	S1pr3			St3gal3			Sipa1l1
			Tnfrsf13b			Kprp	Sash3			St8sia2			Sirpa
			Tnfrsf9			Krt1	Sbf2			St8sia6			Six5
			Tnn			Krt2	Sbsn			Stag1			Slamf1
			Tnnc1			Krt20	Scarf1			Stard8			Slc10a5
			Tns1			Krt222	Scfd2			Stkld1			Slc11a1
			Tnxb			Krt24	Scn1b			Stmn4			Slc15a1
			Tox			Krt35	Scn3b			Stox2			Slc16a2
			Tox2			Krt73	Scn4b			Stpg3			Slc16a3
			Tpk1			Krt74	Scn7a			Stpg4			Slc17a8
			Tpm2			Krt76	Scnn1g			Stra6			Slc19a2
			Traf5			Krt77	Sdcbp2			Stra6l			Slc1a6
			Trdn			Krt84	Sec14l4			Stx11			Slc1a7
			Trdv4			Krt86	Sec14l5			Stx1b			Slc22a13
			Trim36			Krt90	Sema3a			Stxbp4			Slc22a23
			Trim9			Krtap3-2	Sema3d			Stxbp5l			Slc24a1
			Trp63			Krtap4-16	Sema3g			Syne2			Slc25a34
			Trpc4			Krtap5-4	Sema5a			Tagln3			Slc25a35
			Trpm1			L1cam	Sema6b			Tango6			Slc28a1
			Trpm8			Lamc2	Sema6d			Tbc1d16			Slc28a3
			Tsku			Laptm5	Sergef			Tbc1d22a			Slc2a2
			Tspan1			Lce1e	Serpinb2			Tbc1d4			Slc30a3
			Tspan12			Lce1m	Serpine2			Tbck			Slc38a5
			Tspan33			Lcn8	Sfxn5			Tbkbp1			Slc41a2
			Tspan5			Ldb2	Sgk1			Tbl1xr1			Slc45a3
			Tspyl4			Lef1	Sh2d1b1			Tbx21			Slc51b
			Ttbk1			Lep	Sh2d3c			Tcf15			Slc5a12
			Ttc21a			Lepr	Sh3kbp1			Tcf23			Slc5a2
			Ttc26			Lgals1	Sh3tc2			Tcf7l1			Slc5a4b
			Ttll6			Lgals12	Shank2			Tcf7l2			Slc6a2
			Ttyh1			Lgi3	Shank3			Tcfl5			Slc6a7
			Tubb3			Lgsn	Shisa2			Tdrd6			Slc6a9
			Tubb6			Lhcgr	Shisa3			Tex21			Slco1a5
			Txnip			Lhfpl3	Shisa7			Tex26			Slco4c1
			Txnrd3			Lhx2	Shisal2b			Tex52			Slfn14
			Ube2l6			Lhx5	Shld1			Tgfb2			Slfn8
			Uchl1			Lhx6	Siglecg			Tgfbr1			Slitrk1
			Ucn2			Lhx9	Skap1			Tgm6			Smad9
			Ugt8a			Lifr	Slc12a4			Themis3			Smim17
			Unc45b			Lipf	Slc13a5			Thy1			Smim41
			Unc5a			Lipk	Slc15a3			Timp1			Smoc1
			Unc5cl			Lix1	Slc16a14			Tlcd5			Smpd3
			Unc5d			Lman1l	Slc17a1			Tlr13			Smtnl2
			Uox			Lmo3	Slc1a1			Tm6sf2			Snap91
			Upk3b			Lmo4	Slc23a3			Tmem156			Snca
			Upp1			Lncbate10	Slc24a3			Tmem164			Sncb
			Usp17la			Lncenc1	Slc2a3			Tmem169			Snora17
			Usp2			LOC102635990	Slc2a9			Tmem176b			Snora30
			Vav3			Loxl2	Slc35f3			Tmem178			Snx8
			Vcan			Loxl3	Slc37a2			Tmem235			Sod3
			Vgll3			Lpar3	Slc39a11			Tmem236			Sorbs2
			Vipr2			Lpl	Slc39a4			Tmem241			Sorcs1
			Vmn1r32			Lrch2	Slc40a1			Tmem95			Sost
			Vmn1r43			Lrit1	Slc43a3			Tmprss11a			Sox10
			Vnn1			Lrit2	Slc4a9			Tmprss11b			Sox12
			Vnn3			Lrp1b	Slc52a3			Tmprss9			Spata21
			Vstm2a			Lrp4	Slc6a13			Tnfaip8l2			Spata31d1a
			Vsx2			Lrr1	Slc6a17			Tnfsf10			Spata31d1d
			Vwa5b1			Lrrc18	Slc7a11			Tnfsf13			Spata46
			Wdfy4			Lrrc2	Slc7a14			Tnfsf14			Spata6l
			Wfikkn2			Lrrc26	Slc9a9			Tnfsf9			Speer2
			Wif1			Lrrc49	Slco1a6			Tnni1			Speer4f1
			Wincr1			Lrrc4b	Slco5a1			Tns4			Spem2
			Wnk4			Lrrc66	Slit2			Tpk1			Spem3
			Wnt16			Lrrc7	Smad6			Traf5			Spidr
			Wnt3a			Lrrc8e	Smim43			Trav13-2			Sprr2f
			Wnt5b			Ly6a	Smyd3			Trgv1			Srgap3
			Wnt8b			Ly6c2	Snai1			Trim40			Srgn
			Xirp2			Ly6d	Snai3			Trim43a			Srpx
			Xkr7			Lypd11	Sncg			Tspan12			Ssbp2
			Zcwpw2			Lypd3	Snx20			Tspyl4			Sstr2
			Zdhhc14			Lypd8	Snx29			Tssk3			St6gal1
			Zfp296			Lyst	Soat2			Ttc22			St7
			Zfp366			Mab21l3	Sorcs2			Ttc39a			Stab2
			Zfp91			Mael	Sox21			Tubb3			Stag3
			Zhx3			Magi1	Sox5			Txnip			Stamos
			Zim1			Majin	Sox6			U90926			Stap1
			Zmat4			Mamdc4	Sp5			Ucma			Stau2
			Zmynd10			Maob	Sp9			Ucp1			Stbd1
			Zpbp			Map3k13	Sparcl1			Uggt2			Stk32b
						Mapk13	Spn			Ulk4			Stradb
						Marchf10	Spred3			Usp17la			Strit1
						Mboat2	Sprr2h			Vegfc			Stxbp6
						Mboat4	Spry4			Vegfd			Sugct
						Mcf2	Spsb4			Vldlr			Sult1a1
						Mcm10	Sptb			Vmn2r123			Syt13
						Mcm3	Spx			Vmn2r13			Syt2
						Mcm5	Srms			Vmn2r79			Tafa5
						Mcoln2	Srrm4			Vps13b			Tanc2
						Mcpt9	Ssc5d			Vps13c			Tbc1d30
						Mdfi	St3gal2			Vps8			Tbx4
						Mdfic	St6galnac3			Vwce			Tc2n
						Meg3	Stab1			Wdr7			Tcam1
						Megf6	Stac			Wfdc15b			Tcp11l2
						Mei1	Stc1			Wfdc6b			Tdrd9
						Meig1	Stc2			Wfdc8			Teddm1b
						Mepe	Stk32a			Wfikkn2			Tenm2
						Mfap3l	Stk39			Wnk2			Tepp
						Mfap4	Stom			Xdh			Tescl
						Mgat4e	Suclg2			Xirp2			Tet1
						Mgat4f	Sulf2			Zbtb12			Tet2
						Miat	Sult1c2			Zbtb16			Tex19.2
						Mipol1	Sult1d1			Zbtb7c			Tex33
						Mir155hg	Sult4a1			Zc3h12b			Tfap2e
						Mir452	Supt3			Zcwpw2			Tfdp2
						Mir5125	Susd1			Zdhhc14			Tgfbr3
						Mir6481	Svop			Zfand2a			Tgm2
						Mir7001	Syn3			Zfp36			Tgtp1
						Mir7028	Syndig1			Zfp382			Tgtp2
						Mis18a	Syngr3			Zfp618			Thada
						Mlkl	Synm			Zfp704			Thrsp
						Mllt3	Synpo2l			Zfp819			Tiam1
						Mlph	Syt1			Zfp827			Tie1
						Mmd	Sytl1			Zhx2			Tiparp
						Mmd2	Sytl2			Zic5			Tldc2
						Mmp1a	Tac1			Zmiz1			Tle2
						Mn1	Tas1r1			Zmynd15			Tlr2
						Mns1	Tbc1d32			Zranb3			Tm6sf1
						Mog	Tbc1d5						Tmcc2
						Mok	Tbx2						Tmco4
						Mpo	Tbxa2r						Tmem106b
						Mpp3	Tcap						Tmem131l
						Mpp7	Tcea3						Tmem135
						Mpst	Tcf4						Tmem176a
						Mroh7	Tcp11						Tmem179
						Mroh9	Tenm4						Tmem26
						Ms4a1	Tent5c						Tmem266
						Ms4a14	Tfap2c						Tmem74
						Ms4a15	Tg						Tmem8b
						Ms4a18	Tgm1						Tmprss11d
						Msln	Thbd						Tmprss12
						Mslnl	Themis2						Tmprss2
						Msr1	Thsd4						Tnfaip3
						Mtfr2	Thsd7a						Tnfrsf13b
						Mturn	Tigit						Tnfrsf25
						Muc20	Tinag						Tnnc1
						Muc3a	Tlcd2						Tnrc18
						Muc5ac	Tll1						Togaram2
						Mug-ps1	Tln2						Tpm2
						Mybl1	Tlx3						Trim17
						Mylip	Tm4sf1						Trim50
						Mylpf	Tmc7						Trim80
						Myo5b	Tmem119						Trim9
						Myo6	Tmem151a						Trpa1
						Myo7a	Tmem200a						Trpc5
						Myo9a	Tmem238l						Trpm6
						Myocd	Tmem82						Trps1
						Myom3	Tmprss11e						Trpv1
						Myt1	Tmprss13						Trpv4
						N4bp2l1	Tmtc2						Tsc22d3
						Nab2	Tnf						Tsga10ip
						Naga	Tnfrsf10b						Tsga8
						Nalcn	Tnfrsf13c						Tspan7
						Nalf1	Tnfrsf18						Tspan8
						Nans	Tnfrsf23						Tspan9
						Nav2	Tnfrsf26						Tssk5
						Nav3	Tnfrsf9						Ttc24
						Ncan	Tnfsf18						Ttc39b
						Nccrp1	Tnik						Ttc7
						Nckap1l	Tnnc2						Tubb2a
						Ncoa1	Tnnt1						Tubb6
						Ndc80	Tns1						Uba7
						Ndnf	Tob1						Ubash3b
						Ndst4	Tox						Ube2e2
						Neb	Trabd2b						Ube4bos3
						Necab2	Traf1						Ugt1a2
						Necab3	Trappc9						Ugt1a7c
						Nedd4l	Trgc4						Ugt8a
						Nefm	Trib3						Umad1
						Neil3	Trim10						Unc13b
						Nell2	Trim15						Upb1
						Neu2	Trim29						Upp1
						Neu3	Trim69						Utrn
						Neurl1a	Trim71						Uvrag
						Neurl3	Trim72						Vav1
						Neurod4	Triqk						Vav2
						Nfatc4	Tro						Vill
						Nkain2	Trp53inp1						Vmn2r3
						Nkain4	Trp73						Vmn2r63
						Nkd1	Trpm1						Vnn1
						Nkx1-2	Trpm5						Vnn3
						Nkx6-2	Trpv6						Vpreb3
						Nme4	Tshr						Vps13d
						Nmur1	Tshz2						Vtcn1
						Nmur2	Tslp						Vtn
						Noct	Tspan18						Wdfy2
						Noto	Tspear						Wdfy3
						Nphs2	Ttc6						Wdr86
						Npr1	Ttll11						Wdr88
						Npy4r	Tubb4a						Wdr93
						Nqo1	Txndc16						Wfikkn1
						Nr1i2	Ubap1l						Wls
						Nr3c2	Ube2cbp						Wscd1
						Nr5a1	Uchl1						Wwc1
						Nrip2	Upk1b						Xcr1
						Nrn1	Urah						Xrcc4
						Nrp1	Ush1g						Xxylt1
						Nrxn1	Ust						Yjefn3
						Nscme3l	Vav3						Ypel2
						Nsl1	Veph1						Zbtb18
						Ntn3	Vinac1						Zbtb46
						Ntn5	Vrtn						Zcwpw1
						Ntng1	Vsig10l						Zdhhc15
						Ntrk1	Vsir						Zeb2
						Ntrk3	Vsnl1						Zfp362
						Nuak2	Vstm5						Zfp52
						Nudt18	Vwa5b2						Zfp660
						Nup210l	Vwa7						Zfp712
						Nutm1	Vwa8						Zfp810
						Nynrin	Wdpcp						Zfp811
						Oas1e	Wdr17						Zfp941
						Odad4	Wdr25						Zfp981
						Olfr12	Wdr72						Zfpm2
						Olfr1309	Wincr1						Zfr2
						Olfr1330	Wnt10b						Zhx3
						Olfr1349	Wnt11						Zkscan16
						Olfr1381	Wnt16						Zkscan5
						Olfr237	Wnt3						Zp3
						Olfr281	Wnt5b						Zscan10
						Olfr30	Wnt9a
						Olfr393	Xirp1
						Olfr446	Xpnpep2
						Olfr469	Xylt1
						Olfr71	Zbtb20
						Olfr769	Zcchc12
						Olr1	Zfp296
						Onecut3	Zfp365
						Oprk1	Zfp385a
						Oprl1	Zfp385b
						Orc1	Zfp469
						Osbpl10	Zfp521
						Otop2	Zfp641
						P2ry14	Zfp750
						Pabpc1l	Zfp92
						Padi4	Zswim5
						Pag1
						Pah
						Papolb
						Paqr8
						Pax2
						Pax8
						Pcdh12
						Pcdh17
						Pcdhgc3
						Pcnx2
						Pcsk4
						Pcx
						Pde1b
						Pde3a
						Pde7a
						Pde7b
						Pdgfd
						Pdlim1
						Pdlim3
						Pdlim4
						Pdyn
						Pdzd2
						Pdzd7
						Pdzrn3
						Peg3
						Pfpl
						Pgam2
						Pgc
						Pgf
						Pgr
						Phactr1
						Phf24
						Pianp
						Pid1
						Pigf
						Pik3c2g
						Pik3cg
						Pitx1
						Pkhd1l1
						Pkib
						Pknox2
						Pla2g4e
						Pla2g4f
						Plag1
						Platr27
						Plcb2
						Plcl1
						Plek2
						Plekhb1
						Plin2
						Plk2
						Plpp1
						Plpp3
						Plppr3
						Plppr4
						Plxnb3
						Podxl2
						Pom121l2
						Pomc
						Pou1f1
						Pou2f2
						Pou4f1
						Pou6f1
						Pou6f2
						Ppef1
						Ppfia2
						Ppm1h
						Ppm1n
						Ppp2r3a
						Pqlc3
						Pramel13
						Pramel16
						Pramel24
						Prdm6
						Prex1
						Prex2
						Prf1
						Prickle2
						Prickle4
						Prkca
						Prl2c1
						Prl2c5
						Prl5a1
						Prl6a1
						Prl7a1
						Prl7b1
						Prl7c1
						Prodh
						Prokr1
						Pros1
						Prr13
						Prr33
						Prrg4
						Prrx1
						Prrxl1
						Prss12
						Prune2
						Psd3
						Psg29
						Pstpip1
						Ptchd1
						Ptchd3
						Pter
						Ptgdr2
						Ptges
						Ptgir
						Ptgis
						Ptgs2os
						Ptpn20
						Ptprc
						Ptprn2
						Ptpro
						Ptprr
						Ptprt
						Pttg1
						Qprt
						Qrfpr
						Rab20
						Rab36
						Rab39
						Rab39b
						Rac2
						Rad51
						Rad51ap1
						Rad54l
						Raet1e
						Rag1
						Rap2b
						Rapsn
						Rasal1
						Rasal3
						Rasd2
						Rasef
						Rasgrf2
						Rasgrp1
						Rassf10
						Rbp1
						Rbp3
						Rcn3
						Reep6
						Rgl3
						Rgs10
						Rgs12
						Rgs7
						Rhag
						Rhbdl2
						Rhcg
						Rhoj
						Rhox5
						Rilpl1
						Rimbp3
						Rit2
						Rlbp1
						Rln3
						Rnf208
						Rnf43
						Robo2
						Rora
						Rps12-ps24
						Rps6kl1
						Rptn
						Rrm2
						Rs1
						Rsph14
						Rspo3
						Rtbdn
						Rtn1
						Rtn4rl1
						Rtn4rl2
						Rtp2
						Runx3
						Rxfp1
						S100a10
						S100a11
						S100a13
						S100a14
						S100a6
						S1pr1
						Samd3
						Samd7
						Sass6
						Sbf2
						Scd4
						Scin
						Sclt1
						Scml4
						Scn10a
						Scn3a
						Scn4a
						Scn7a
						Scnn1a
						Scnn1b
						Scrn1
						Sct
						Scx
						Sec24d
						Sec31b
						Selenom
						Sell
						Selplg
						Sema3g
						Sema4b
						Sema6a
						Sema6c
						Serpina3k
						Serpina7
						Serpinb1a
						Serpinb1c
						Serpinb6b
						Serpinb6c
						Serpinb9
						Serpinb9f
						Serping1
						Sertm1
						Sfrp1
						Sfta3-ps
						Sh2d1b2
						Sh2d6
						Sh3bgrl2
						Sh3bgrl3
						Sh3rf1
						Shank3
						Shisa4
						Shisa6
						Shisa9
						Shisal1
						Shoc1
						Siah3
						Six5
						Ska3
						Skor2
						Slamf6
						Slamf8
						Slc10a6
						Slc13a5
						Slc14a1
						Slc16a5
						Slc16a9
						Slc17a6
						Slc1a3
						Slc1a7
						Slc22a26
						Slc22a3
						Slc22a4
						Slc24a1
						Slc24a2
						Slc24a4
						Slc25a35
						Slc25a43
						Slc26a3
						Slc26a4
						Slc28a1
						Slc28a2
						Slc2a10
						Slc2a13
						Slc2a6
						Slc2a9
						Slc32a1
						Slc34a1
						Slc35f1
						Slc35f3
						Slc35f4
						Slc35g1
						Slc36a3
						Slc39a12
						Slc39a4
						Slc43a1
						Slc43a3
						Slc44a5
						Slc4a1
						Slc51a
						Slc52a3
						Slc5a5
						Slc6a11
						Slc6a12
						Slc6a13
						Slc6a16
						Slc6a17
						Slc6a18
						Slc7a15
						Slc7a2
						Slc7a9
						Slc8a1
						Slc9b2
						Slco1b2
						Slco2a1
						Slfn1
						Slfn10-ps
						Slfn2
						Slfn9
						Smad6
						Smim3
						Smpd3
						Smpdl3b
						Smtn
						Snai3
						Sncaip
						Sned1
						Snhg11
						Snord32a
						Snta1
						Soat2
						Soga3
						Sorl1
						Sox10
						Sox21
						Sp4
						Sp5
						Spaca9
						Spag16
						Spag5
						Sparc
						Spata31d1a
						Spata46
						Spc25
						Spdef
						Speer2
						Speg
						Spink2
						Spns3
						Spock2
						Spock3
						Spopfm1
						Sprn
						Sprr3
						Sptbn4
						Sptlc3
						Srgn
						Srms
						Srrm3
						Sstr3
						St18
						St3gal4
						St6galnac3
						St8sia3os
						St8sia5
						Stard8
						Stc2
						Steap4
						Stil
						Stk31
						Stk40
						Stmn2
						Stpg1
						Strc
						Stum
						Stxbp4
						Stxbp5l
						Sulf2
						Sult1c1
						Sult6b1
						Sun3
						Susd1
						Susd5
						Svep1
						Sycp1
						Syde2
						Syngap1
						Synpr
						Syt1
						Syt5
						Syt7
						Taar4
						Tacc1
						Tacc3
						Tacr2
						Tacr3
						Tap1
						Tat
						Tbata
						Tbc1d5
						Tbx21
						Tbx5
						Tc2n
						Tcaf3
						Tcea3
						Tcf19
						Tcf4
						Tcf7l2
						Tcfl5
						Tcp11l2
						Tcstv1
						Tcstv3
						Tdpoz8
						Tdrd1
						Tekt2
						Tet1
						Tet2
						Tex11
						Tex13b
						Tfap2d
						Tfdp2
						Tfec
						Tfpi
						Tfr2
						Tgfb3
						Thbs2
						Thbs4
						Them7
						Themis
						Tie1
						Timd2
						Timp3
						Tiparp
						Tk1
						Tktl1
						Tle2
						Tlr13
						Tlr6
						Tm4sf5
						Tmc2
						Tmc5
						Tmco4
						Tmem108
						Tmem119
						Tmem132b
						Tmem132e
						Tmem14a
						Tmem156
						Tmem163
						Tmem178
						Tmem182
						Tmem204
						Tmem207
						Tmem215
						Tmem233
						Tmem247
						Tmem249
						Tmem38a
						Tmem40
						Tmem45a
						Tmem71
						Tmem72
						Tmprss11a
						Tmprss11c
						Tmtc1
						Tmtc2
						Tnfrsf10b
						Tnfrsf8
						Tnfsf10
						Tnfsf15
						Tnik
						Tnnt1
						Tnnt3
						Tns4
						Tpbgl
						Tpd52l1
						Tph1
						Tpo
						Tprg
						Trappc3l
						Trarg1
						Trav13-2
						Trav14n-2
						Trav7d-4
						Treh
						Trex2
						Trgc4
						Trgv1
						Trib3
						Trim47
						Trim50
						Trim6
						Trim60
						Trim65
						Trim67
						Trip13
						Trnp1
						Tro
						Trp73
						Trpc3
						Tsc22d3
						Tshb
						Tsnaxip1
						Tspear
						Tspoap1
						Ttc16
						Ttc24
						Ttc39a
						Ttll11
						Tub
						Tubb4a
						Tubb4b-ps1
						Tubb4b-ps2
						Tulp1
						Tulp2
						Txk
						Txlnb
						Tyr
						Tyw3
						U90926
						Ubash3a
						Ube2c
						Ube2t
						Ufl1
						Ugt1a6b
						Ugt2b1
						Ulbp1
						Upk1b
						Urah
						Ush1g
						Usp13
						Usp26
						Usp29
						Uts2r
						Uvrag
						Vax2os
						Vgll2
						Vil1
						Vim
						Vipr1
						Vit
						Vldlr
						Vmn1r1
						Vmn1r179
						Vmn2r14
						Vmn2r17
						Vmn2r79
						Vps13c
						Vstm4
						Vstm5
						Vtn
						Vwf
						Wars2
						Wdr17
						Wdr95
						Wfdc1
						Wfdc2
						Wfdc9
						Whrn
						Wnk3
						Wnt1
						Wnt6
						Wnt9b
						Wt1
						Wwc1
						Xdh
						Xirp1
						Xlr3c
						Ypel2
						Zbed5
						Zbtb16
						Zbtb20
						Zc3h12b
						Zc3h12d
						Zcchc24
						Zfp354b
						Zfp423
						Zfp454
						Zfp467
						Zfp536
						Zfp579
						Zfp641
						Zfp704
						Zfp773
						Zfp831
						Zfp941
						Zfp964
						Zfp967
						Zfp998
						Zfta
						Zgrf1
						Zmiz1
						Zscan4a
						Zscan4c
						Zswim2
						Zwilch

## Sheet: Fig 7C Pathways
hTERT 48,72,96hr; 602 DEGs Common	hTERT 48,72hr; 84 DEGs Common	hTERT 48,96hr; 112 DEGs Common	hTERT 72,96hr; 963 DEGs Common	hTERT 48hr; 162 DEGs Unique	hTERT 72hr 435 DEGs Unique	hTERT 96hr 1685 DEGs Unique	LgT 48,72,96hr; 1118 DEGs Common	LgT 48, 72hr; 172 DEGs Common	LgT 48,96hr; 187 DEGs Common	LgT 72,96hr; 1001 DEGs Common	LgT 48hr; 551 DEGs Unique	LgT 72hr; 452 DEGs Unique	LgT 96hr; 1102 DEGs Unique
S100 Family Signaling Pathway	Acute Phase Response Signaling	S100 Family Signaling Pathway	Cellular Effects of Sildenafil (Viagra)	Glycine Betaine Degradation	Pathogen Induced Cytokine Storm Signaling Pathway	CREB Signaling in Neurons	S100 Family Signaling Pathway	Gustation Pathway	White Adipose Tissue Browning Pathway	Wound Healing Signaling Pathway	Tryptophan Degradation X (Mammalian, via Tryptamine)	CDX Gastrointestinal Cancer Signaling Pathway	S100 Family Signaling Pathway
Eicosanoid Signaling	Calcium Signaling	Agranulocyte Adhesion and Diapedesis	GABA Receptor Signaling	cAMP-mediated signaling	TREM1 Signaling	G-Protein Coupled Receptor Signaling	Axonal Guidance Signaling	Complement System	Acyl-CoA Hydrolysis	Airway Pathology in Chronic Obstructive Pulmonary Disease	Role of Hypercytokinemia/hyperchemokinemia in the Pathogenesis of Influenza	Role of Osteoblasts in Rheumatoid Arthritis Signaling Pathway	Calcium Signaling
Phagosome Formation	Neuroprotective Role of THOP1 in Alzheimer's Disease	CREB Signaling in Neurons	Neurovascular Coupling Signaling Pathway	Cysteine Biosynthesis/Homocysteine Degradation	Xenobiotic Metabolism PXR Signaling Pathway	S100 Family Signaling Pathway	Cardiac Hypertrophy Signaling (Enhanced)	Cellular Effects of Sildenafil (Viagra)	Gs Signaling	Hepatic Cholestasis	Pathogen Induced Cytokine Storm Signaling Pathway	Airway Pathology in Chronic Obstructive Pulmonary Disease	Glutathione-mediated Detoxification
G-Protein Coupled Receptor Signaling	Biotin-carboxyl Carrier Protein Assembly	Xenobiotic Metabolism PXR Signaling Pathway	CREB Signaling in Neurons	Superpathway of Methionine Degradation	Protein Kinase A Signaling	Phagosome Formation	CREB Signaling in Neurons	Neurovascular Coupling Signaling Pathway	Synaptic Long Term Depression	Cardiac Hypertrophy Signaling (Enhanced)	S100 Family Signaling Pathway	Cardiac Hypertrophy Signaling (Enhanced)	CREB Signaling in Neurons
GPCR-Mediated Integration of Enteroendocrine Signaling Exemplified by an L cell	DHCR24 Signaling Pathway	White Adipose Tissue Browning Pathway	Glutaminergic Receptor Signaling Pathway (Enhanced)	Phenylethylamine Degradation I	Phagosome Formation	Breast Cancer Regulation by Stathmin1	GPCR-Mediated Integration of Enteroendocrine Signaling Exemplified by an L Cell	Glutaminergic Receptor Signaling Pathway (Enhanced)	Stearate Biosynthesis I	Hepatic Fibrosis / Hepatic Stellate Cell Activation		STAT3 Pathway	Xenobiotic Metabolism AHR Signaling Pathway

## Sheet: hTERT vs LgT Venn Fig7D
hTERT vs LgT 24hr; 172 DEGs Common	hTERT vs LgT 24hr; 125 DEGs Unique to hTERT	hTERT vs LgT 24hr; 1253 DEGs Unique to LgT	hTERT vs LgT 48hr; 486 DEGs Common	hTERT vs LgT 48hr; 474 DEGs Unique to hTERT	hTERT vs LgT 48hr; 1542 DEGs Unique to LgT	hTERT vs LgT 72hr; 931 DEGs Common	hTERT vs LgT 72hr; 1153 DEGs Unique to hTERT	hTERT vs LgT 72hr; 1812 DEGs Unique to LgT	hTERT vs LgT 96hr; 1425 DEGs Common	hTERT vs LgT 96hr; 1937 DEGs Unique to hTERT	hTERT vs LgT 96hr; 1983 DEGs Unique to LgT
Lingo1	Gphn	Itm2a	Wnt11	Nudt11	Itm2a	Lingo1	Tnfrsf13b	Cideb	Tnfrsf13b	Itm2a	Sergef
A830018L16Rik	Bcas3	Bhlha15	Lingo1	Nek11	Sergef	Gpr87	Itm2a	Wnt11	Wnt11	Slc22a26	Scn5a
Bbs9	Hspa12a	Cyp39a1	Gphn	Calcr	Bhlha15	Arrdc4	Cntnap3	Sergef	Arrdc4	Hebp2	Fam71e2
Ankk1	Myrfl	Anks4b	Bbs9	Astn1	Gpr87	Gphn	Nrarp	Bhlha15	Gstm2	H2bc3	Cachd1
Aadat	Twist2	Hecw1	Nova1	Dcc	Gm24878	Shc2	Scn5a	Fam71e2	Stxbp5l	Nudt11	Syt2
Cpz	Dcc	Gpr87	Ret	Thegl	Edaradd	Bbs9	Egfem1	Gm4131	Shc2	Tsnaxip1	Atp6v1c2
Irf5	Kcnmb4	Slc2a6	Ankk1	Plcxd2	Gldc	Nova1	Gstm2	Gm7972	Bbs9	Olfr393	Arid3c
Ppm1l	Slc47a1	Sec14l3	Lrrn4cl	H2-Q5	Ppm1e	Ret	Foxl2	Dyrk4	Itgb7	Ccdc173	Sarm1
Gm13481	Camk1d	Cmtm5	Cpz	Ramp2	Cachd1	Ankk1	Siglecf	Gldc	Bscl2	Spock2	Il22
Elapor1	Krt23	Gm16998	Irf5	1700019D03Rik	Papolb	Cabp1	Nek11	Ppm1e	Ankk1	Col10a1	Gm17954
Immp2l	Epha7	Edaradd	Triqk	Tm4sf19	Kcnq5	Scd2	Gm22767	Stxbp5l	Ttll11	Hmgn3	Ermp1
Ltb4r2	Itpr1	Btbd11	Cbr2	Grk5	Cldn1	Lrrn4cl	Pcdh1	Elf5	Smpd3	Dhrs2	Gm19324
Pltp	Ust	Nudt11	Gpr17	Nfe2l3	Ptgr1	Tmem158	Gm14207	Cachd1	Lrrn4cl	Wnk4	Gm36199
Slit2	Adamts17	Mcam	Ppm1l	Gm11714	AU015836	Cpz	Lpxn	Papolb	4930426D05Rik	B3gnt3	Gm11627
Scn4b	Cdh4	Cyp2j9	Immp2l	Colec10	Zfp853	Irf5	Adamtsl3	Kcnq5	Triqk	Atp13a4	Htr5a
Scn3b	Keg1	Dis3l2	Krt16	Armcx2	Gm14207	Gm19324	CN725425	Cldn1	Gm13481	Fcrls	Ggh
Celf5	Adgrf5	Stxbp5l	Camk1d	Ptger3	Atp6v1c2	Plcxd2	Wnk4	Fam177a2	Lgi3	4933440M02Rik	6330409D20Rik
Tenm4	Gm5434	Cyp7b1	Nos1	Lce1g	Nav3	H2-Q5	Gm6032	AU015836	Grk5	Acp7	Wfdc6b
Ctsf	Dnah11	Nsun7	Rab37	D7Ertd443e	Arid3c	4930426D05Rik	Nyap1	Vegfd	Axl	Mcm3	Gbp7
Cercam	Rgl1	Tbc1d24	2210408I21Rik	Asb5	Itgb7	Triqk	Myo7b	Atp6v1c2	Scn7a	Olfr1330	Sspn
Gcnt4	4833407H14Rik	Ptgr1	Glrb	Dsc1	Bscl2	Cbr2	Dcc	Nav3	Nrep	Grm4	Pitpnm3
Mesp2	Serpini1	Taf7l	Trpv6	Csn3	Ttll11	Ppm1l	Acp7	Dysf	Immp2l	H2-Q5	Inka2
Plcb1	Bmp2	Zfp853	Snx31	Ppp2r2cos	Kcns3	Grk5	Ramp2	Arid3c	Cd22	Gpr37l1	Pcdh8
Map3k8	Thsd7b	Calcr	Golt1a	Dnah11	Gm5320	S100a2	Gm5134	Gvin-ps2	Krt16	Rad54l	Snx24
Ces2g	0610040B10Rik	Atp6v1c2	Vwa3b	Cemip	4930426D05Rik	Axl	Tekt5	Sall4	Slc15a1	Gm5134	Alkal2
S100a7a	Tmem117	Lilrb4b	Ust	Map3k8	Ano2	Nrep	Gpr17	Itgb7	Coch	Kcnh1	Pmm1
Cxcl2	Slco1a6	Gm2396	Gp1ba	Myh3	Gpa33	Immp2l	Slc13a2os	Sarm1	Tcfl5	Fads1	Rab9b
Matn4	Sidt1	Prrx1	Cbln2	Acss2	Gm6559	Nkpd1	Gm13481	Ttll11	Dzank1	Tekt5	Bbx
Ascl2	Limch1	Itgb7	Adamts17	Cuzd1	Frem1	Krt16	1700019D03Rik	Atp13a4	H2bc22	Slc13a2os	Utrn
Sytl1	Lrrc75b	Ikbke	Scn4b	Naip6	Gad1	Coch	Rnf112	Kcns3	Ctdspl	Otop2	Ovgp1
Fas	Otulinl	Sarm1	Col9a2	Mpped1	Mycl	Trpm8	Pih1d2	Myrip	Zc3h12b	1700019D03Rik	Nkpd1
Angpt1	Nos1ap	Slc13a5	Ctsf	Sidt1	2310008N11Rik	Camk1d	Dcn	Gm7241	Pla2g4e	Usp2	Rbbp8nl
Cables1	Pcdh18	Plppr1	4833428L15Rik	Gm10259	Pdxk-ps	Nos1	Bmp3	Krt84	Sorl1	Clec2h	Nup210
Pm20d1	Raet1e	Bscl2	Acox2	Nxph3	Rnf112	Chdh	A930011G23Rik	AW554918	Zbtb16	2300002M23Rik	Ccdc106
Tox	Bcl11b	Ptgs2os	Tnfrsf26	Bcat1	Inka2	Rab37	Usp2	Lep	Armcx2	4930554I06Rik	Zpld2
Nxnl2	Zfp541	Ret	Plce1	Slc16a10	Dynlt4	H3c11	Nfe2l3	Cd274	Gm16287	Slc4a5	Napsa
P2rx7	Mertk	Kcns3	Gcnt4	Ggt1	Mex3b	2210408I21Rik	Slc4a5	Kcnh1	Kit	Irs4	Mad1l1
Dusp1	Gprin3	Acp7	Rgl1	St3gal5	Maf	Klb	Tmem88b	6330409D20Rik	Sult1a1	Mlip	Sgk1
Sorcs1	Nostrin	Lrrn4cl	Slc2a4	Crct1	Pcdh8	Chchd6	Mlip	Wfdc6b	Lce1g	Accsl	Klb
Dennd1a	Gm22079	Krt84	Ldb3	Hr	S100a2	Trpv6	Gm11714	Sspn	En2	Necab2	Meis1
Gpc6	Capn13	Epb42	Ascl2	5430403N17Rik	Pmm1	Ccl7	Slc39a8	Inka2	Nid2	Depp1	Gm19345
Ank2	Prkn	Arhgef15	Sytl1	Pcdh18	Plxdc2	Armcx2	Nrcam	Pcdh8	Crabp2	Mmrn1	Olfr279
Cyyr1	Atrnl1	Hcar2	Gpr50	Map2	4930554I06Rik	Kcnj14	Cd22	Camp	Gp1ba	Inhbb	Synpo2l
Elmo1	Smyd3	4930426D05Rik	Fas	Dcaf8l	Axl	Kit	Slc15a1	Etaa1os	Sox21	Nos1	Ptprk
Duox1	1700112J16Rik	P2rx3	Qpct	Arhgap24	Scn7a	Lce1g	Batf3	Snx24	Timp1	4930565N06Rik	F13b
Snx29	Btf3-ps18	Fbxo2	Gm32200	St8sia3	Nrep	Efcab8	Depp1	Olfr544	Magi1	Slc6a18	Mmp1b
Kcnj4	Gabrb3	Pttg1ip2	Slc13a3	Rfx3	Irs4	Flrt1	Pde6g	Plxdc2	4833428L15Rik	Colec10	Trps1
Bmp8a	Gm5741	2310008N11Rik	Pm20d1	Cacna1b	Nrp1	Vcan	Dzank1	Scn7a	Lyst	Sh3rf1	Gli1
Dab1	Spib	Cdkn1a	Cables1	Mertk	Nrcam	Nid2	Mmrn1	Bbx	Tmc2	Adam23	F2rl3
1700007K13Rik	NA	Pdxk-ps	Gm12248	Gcm1	Nkpd1	Olfml2b	Mfsd4b3-ps	Ovgp1	Acox2	Gm26226	Mst1r
Abo	Myo3b	Cfap43	Gck	Gprin3	Coch	Csf3	Tubb6	Necab2	Arap3	Camk4	Pfkl
Kcnq1	H4c11	Rnf112	Glp2r	As3mt	Zpld2	Elovl3	Gm26226	Serpinb1b	Tnfrsf26	Prl7d1	A930016O22Rik
Sprr2h	Acacb	Inka2	Thbd	Ctss	Napsa	Scn4b	Prl7d1	Invs	Rgl1	Drd1	Mpp2
Synpo2	Ablim2	Gpr142	Garem2	Bpifc	Sync	Timp1	G730013B05Rik	Tcfl5	Cpxm1	Ptger3	Plp1
Rbpjl	Igll1	Lrp2	Abcc9	Sorcs1	H2bc22	Lrmda	Ankrd9	Ccdc106	Ckb	Kcnc1	Hbegf
Inpp5d	Epm2a	Cend1	Fxyd3	Rnf222	Fam81a	Arap3	Ptger3	Napsa	Naip6	9230019H11Rik	Fam214b
Gm1600	Tssk4	Peli3	Clca2	Nrxn2	Sgk1	Rasgrp2	Golt1a	Mad1l1	Capn11	Grem2	A430088P11Rik
Trappc9	Dlg2	Pmm1	Zfp521	Chrna2	Fancd2os	Dnah9	Sult1a1	H2bc22	Ldb3	Asmt	Heatr9
Elavl4	AW112010	Plxdc2	Fam71f1	Bhlha9	B3galt9	Tnfrsf26	Akr1c14	Sgk1	Ascl2	Spaca9	Gm10175
Plcd4	Scfd2	Nrep	Prdm1	Il5ra	Lypd3	Plce1	Cd19	Cog5	Sytl1	Vwa3b	Xxylt1
Slc39a11	Slc25a21	Mamdc2	Tuba8	Lrrn2	Trpc6	Gcnt4	H2-Bl	Zc3h12b	Eva1b	Gm7565	Elovl3
Dzip1	Pamr1	Nrp1	Lmod1	Mmel1	Ltb	Rgl1	Vwa3b	Hdnr	Mybl1	Vcan	Wdr93
Aff2	Tmem179	Coro1a	Procr	Syt17	Chchd6	Cryl1	D7Ertd443e	Armh1	Fas	Gpr156	Gm8692
Sox5	Me3	Cma1	Gm30794	Nckap5	Hsf4	Aoc1	A430088P11Rik	Sorl1	Pm20d1	Asb5	Cx3cr1
Glyat	Gm15204	Calml3	Prph	Ppp1r14c	Rspo3	Sprr2k	Bpifb6	Zbtb16	Gm12248	Odad4	Gm9434
Sec14l5	Ankrd55	Nkpd1	Nxnl2	Ackr3	Fgd5	Myh3	Asb5	Synpo2l	Ppm1h	Csn3	Popdc2
Pinlyp	Gm6093	Afm	Atp8b4	Prlr	Synpo2l	Zcwpw2	Dsc1	Nptx2	Garem2	Ankrd37	Cfap73
Espn	Prkce	Smim24	Mob3b	Pifo	Nptx2	Cd4	Sv2c	Il1r1	Grik3	Dock3	Ntn1
Ppp1r14a	Ryr2	Krt16	Tmprss13	4732414G09Rik	Gm16287	Nipal1	Armc2	Gm16287	Clca2	Cacng4	Foxe1
Gm32282	Gm25259	Slc15a1	Mx2	Gm19801	Mzt2	Ldb3	Csn3	Mmp1b	Fam71f1	Sct	Kat6b
Ces2f	Fut9	Septin14	Dusp1	Opcml	Kit	Gbx2	Kcnu1	Gng10	Spink2	Dag1	Wls
Des	Angpt2	Coch	Gpc6	Ctse	Cnga4	Ascl2	Syn1	Ermap	5430403N17Rik	Hjv	Gbe1
5830418P13Rik	Cyp4b1	Fcgbp	Snx20	Cyth4	Ermap	Sytl1	Nlrp6	Zcchc24	Gtse1	Gm15441	Lrmda
Podn	Esr1	Nos1	Adamts4	Col5a3	1700102H20Rik	Gpr50	Ankrd37	Ganc	Kcne4	Gprc5b	Casp12
Sntb1	Foxh1	Sync	Bmp8a	Gjb2	Zcchc24	Kif26a	Dock3	Glt6d1	Rhag	Dnah11	Gm28729
Prkg1	Nek10	Rab37	Ptp4a3	Trim63	Efcab8	Fas	Drc1	Gli1	Efhc1	Dnah9	Gm550
Adrb2	Pgm5	Fam81a	Prkn	Lingo2	Gm16184	Gm32200	Cacng4	F2rl3	Mab21l3	Gm1043	Rasgrp2
Insyn2a	Dnah7b	Nmnat3	Acan	Tmem236	Gm9242	Pir	Col9a2	Asmt	Map2	Mir5125	Catsper4
Maml3	Adam22	Naip1	Rgs5	Lrg1	Spaca9	Pik3r5	Dmgdh	Gm18561	Rfx3	Lrrc46	Tmem106b
Cysrt1	0610005C13Rik	Gm19619	Atrnl1	Amer2	Flrt1	Nxph3	Tmigd1	C330022C24Rik	Luzp2	Lipk	Zfp362
Gjb5	Hydin	Rsph4a	Krt15	Apobec1	A930016O22Rik	Elavl3	Dpp6	En2	Fam222a	Slc2a4	Prr18
Gm11532	Acyp2	Lypd3	Ppargc1b	Kcnt2	Hepacam	Pm20d1	Dag1	A930016O22Rik	Prph	Syt9	Bcas1
Ces2b	Gm12331	H2ac23	Ddit4l	Fcamr	4930579C12Rik	Cables1	Plekhn1	Hepacam	Cfap46	Fgg	Bcl6b
Syn3	Cldn2	Armh1	Kcnq1	Platr7	Mpp2	Cytip	Gm15441	4930579C12Rik	Fam171a2	Ibsp	Cryl1
Plk5	Ube2cbp	Hsf4	Igfbp3	Gm47403	Plp1	Ggt1	Gprc5b	Mpp2	Gnasas1	Pfkfb4	Gm7168
Ltb4r1	Rbm42	Trpv6	Smyd3	Vwc2l	G6pc2	Gm12248	Gm15286	Ifitm1	Ccser1	Usp13	Prelid3a
Reep2	Calhm5	Tff2	4930422M22Rik	Vwce	Fam214b	Rasd1	Vgll1	Plp1	Tmprss13	Slc22a16	Map2k3os
Tmprss11b	Pemt	Slc1a1	Gpr132	Acacb	Heatr9	Sftpd	Acox2	Hbegf	Meg3	Lamc2	Hapln4
Nptx1	Papln	H2ac11	Btn1a1	Slc16a8	Vcan	Lyg2	Dnah11	Dll3	Noct	Ttll6	Myh3
Gna15	Hcn1	Synpo2l	Ccno	Mmp9	Nid2	Thbd	Gm17767	Fam214b	Gpr146	Tacc3	Gm41611
Pclo	Gm5820	Csta1	Plcd4	Slc12a8	Crabp2	Garem2	Lrrc46	Heatr9	Rnf222	Ccm2l	Gm13010
Drc7	Dio3	Snx31	Ggt7	Gipc3	Csf3	Fbn1	Hmgcs1	Ust	Reln	Ptpru	Hlcs
Prex2	Atp8a1	Golt1a	Dzip1	Rnf165	Sv2c	Hsd17b14	Opalin	Gm10175	Pag1	Trim67	Gm8041
Krt5	Ppp1r1b	Plod2	Xaf1	Foxl1	C1s1	Fxyd3	Rassf6	Crabp2	Ghr	Gm19557	Cuzd1
Hic1	Hapln3	Hyal1	Myrf	P2ry12	Fndc5	Vsir	Slc2a4	4930448E22Rik	Sox10	Nmur1	4930509G22Rik
Glp1r	Mcf2l	Ccdc13	Alpl	Cacna1h	Sox21	Fam71f1	Syt9	C1s1	Gpc6	Vipr1	Cyp21a1
Zfp750	Gda	Etnk2	Sec14l5	BC106175	Dach2	Sardh	Kcnk5	Gp1ba	Mipol1	Ces2c	Iqcn
Mst1	Dnm3	Zcchc24	Espn	Tmprss9	Cyp26c1	Efnb3	Cldn23	Cbln2	Slc24a3	Cyp2e1	Nipal1
Apol8	4931403E22Rik	Fndc10	Csdc2	AW112010	Gm53174	Col4a4	Muc16	Gm4951	Adamts4	Dchs2	Fam71a
Nebl	Rabgap1l	Hba-a1	Dlg2	Tbc1d30	Magi1	Map2	Pfkfb4	Sox21	H4c1	Bcat1	C1qtnf1
Gm7694	Pcdh19	Gli1	1700013F07Rik	S1pr4	Fer1l4	Pmp22	Map3k8	Gm8692	Elmo1	Tmem116	Tmem235
1700016G22Rik	Rcan2	Gm13572	Nlrc5	Myoz2	Mettl27	Arhgap24	Acss2	Gm53174	Xirp1	Grik1	Pf4
Spon2	Fbxo41	Flrt1	Dhx58	Ros1	Lrmda	Procr	Trim30a	Popdc2	Prokr2	Gck	Pir
Robo3	F5	Zfp456	Hes2	Nr1h5	Btg2	Gm30794	Crybb1	Oog1	Plppr4	Fcgr4	Arfgef3
Svop	Mnd1-ps	Mxd4	Des	Scg3	Dcaf4	Rfx3	Slc22a16	Cfap73	Ccdc190	Nup210l	Csf2rb
Ldlrad3	Cd53	4930579C12Rik	Dtd1	Cmah	Pou3f3	Fam222a	Naip6	Foxe1	Cep295nl	Lrrc18	Tshz2
Gm5737	Bmper	Slc23a3	Me3	Rtp4	Tmc2	Ccdc30	Ccdc138	Cd52	Bicc1	Lyg2	P2ry4
H2ac24	Prr16	Abcb9	Prkg1	Spef2	Gm550	Prph	Capn11	Rpl7a-ps7	Tbc1d4	Sdk1	Cadm1
Cox6b2	Gm31166	Mpp2	Pigz	Osmr	Gm1043	Adgrg3	Mpped1	Magi1	Prkn	Crtac1	Slc45a1
Lrrc3	Esx1	Dmrta1	P3h2	H2-T-ps	Neurod1	Gdnf	Ttll6	Fer1l4	Atrnl1	Abcc9	H3c4
Csf2	Mansc4	Plp1	Trabd2b	Ryr2	Catsper4	Ccser1	Ptpru	Sct	Cyp1a1	Hr	Ttc22
Ptprt	Txndc16	Fam214b	Rgs16	Popdc3	Gm32856	Atp8b4	Gm19557	Shisa8	Slc5a5	Pramel24	Khdc1a
Igfbp5	Scarf1	Vcan	Prdm16	Catip	Aif1	Mob3b	Sidt1	Ctsf	Krt15	Dpt	Zfp521
Clstn2	Gm7607	Slurp2	Gjb5	Sdc3	Adamts7	Efs	Qpct	Brd8dc	Ppargc1b	A2m	Vsir
Gm8773	Ptgfr	Nid2	Ifi205	Fut9	Tmtc2	Nppb	Fbln1	4833428L15Rik	Asgr2	Sfrp1	Prom1
Zfp804b	2010310C07Rik	Sh2d1b1	Gm5106	Tmprss11b	Abhd11os	Npl	Slc13a3	Lyst	Kcnq1	Tuba8	Ccdc188
Ptprv	L3mbtl4	Ecscr	1520401A03Rik	4833417C18Rik	Aoc1	Gpr3	Dsg1a	Pou3f3	Ddit4l	Capn9	Ptprz1
Ncam1	Cyp24a1	Crabp2	Kcnk2	H2-DMb2	Gm32540	Rnf222	Bcat1	Stpg4	Gm19801	Gm12866	Spocd1
Malrd1	Eml6	Trgv1	Rps6ka6	Cyp4b1	Hapln4	Ifi207	Tmem116	Fpr1	Creb3l2	Scn1a	Kctd15
Col2a1	Rad51b	Gm4961	Plat	Il11	Pkd1l3	Wfikkn2	Slc16a10	Gm550	Smyd3	4930546K05Rik	G430095P16Rik
Ptprm	Map2k6	Csf3	Fsip1	Acss3	Gm13010	Gpc6	Fcgr4	Neurod1	Sp4	Pmp22	Pnpla3
Pacrg	Sugct	C1s1	Fibcd1	Esr1	Crybb1	Slc24a3	Slc45a1	Prr18	Gjb2	Ccl3	Sil1
H2bc9	Crb2	Ndufa4l2	Trim29	Scd1	Sectm1a	Chrna4	Glp2r	Slc9a2	Itgb2	Fa2h	Mthfd1l
Fam83e	Kalrn	Cbln2	Il17f	Gm32676	Ckb	Snx20	Coro2b	Tmtc2	Ccno	Ccdc30	Lctl
Mgll	Gpc3	Slc16a12	Nptx1	Fat2	4930509G22Rik	Adamts4	Grik3	Lrba	Frat1	Cacna1b	2410004I01Rik
Card14		Sox21	Trim10	Egr3	Nts	Il5ra	Sdk1	Slc26a7	Tspan12	Adgrg3	Avpr1a
Cd80		Gm53174	Gna15	Adam22	Slc22a16	Il2ra	Sh2b2	Ibsp	Six5	Gm5148	Ucp1
Nkx2-9		Col9a2	Havcr2	Tekt4	Mageb3	Hacd4	Abca12	B130024G19Rik	Adcy4	She	Adgrf3
Akap6		Dmgdh	Astl	Chst3	Acot5	Bfsp2	Abcc9	Prelid3a	Tmem236	4930483J18Rik	Gm14018
Ankrd65		Smtnl1	Ptpn5	Vegfc	Cyp21a1	Prokr2	Ntsr1	Map2k3os	Pomc	Nab2	Efs
Cdk14		Tmigd1	Cyp3a13	Syt3	Plcl1	Bicc1	St3gal5	Hapln4	Arsg	Atp8b4	Akr1c18
Scn1b		Fer1l4	Nyap2	Gm5847	Iqcn	Dcdc2a	Hr	Gm41611	Pank1	Cd200r2	Sh2d4a
Rasl11a		Sct	Unc79	Glyctk	Dthd1	Bmp8a	Clca2	Rtn4rl2	Smarca1	Spag16	3830432H09Rik
Thsd4		Abcb11	Krt5	Chst13	Nipal1	Ptp4a3	5430403N17Rik	Pkd1l3	Krt1	Adgrl4	Gpr3
Sybu		Sash3	Mmp13	Nebl	Gbx2	Tbc1d4	Mep1a	Jph4	Jph3	Slc5a8	Cfap157
Cadm2		Mmp25	Fosl1	Spon2	5430440P10Rik	Acan	Tuba8	Tmem132b	Slc28a3	Npl	Asph
Gm19510		Lrmda	Grap2	Gem	Trim67	Lrrc15	Adamts16	Gm13010	Spata46	Gm35206	Gvin-ps4
Sema5a		Btg2	Olfr1317	Pcdh9	Pdlim2	Atrnl1	Begain	Hlcs	Neu2	Ptgir	Dok3
Ptpn7		Dcaf4	Glp1r	Rnf183	Fam71a	Crmp1	Gm31235	Ckb	Oscar	Fam241b	Pcdhb16
Fhit		Tnnt1	Sncg	Gbp6	Cpne7	Prlr	Gm6705	Serpini1	Aldh1l2	Olfr30	Lrriq3
Cmss1		Cxxc4	Cldn2	Slco1a5	Col6a1	Col9a3	Efhc1	Gpr20	Itga1	Selenop	Mir1945
Msra		4932441J04Rik	Zfp750	Gm2420	Mybl1	Vmn1r32	1810064F22Rik	Cuzd1	Shank2	Hrob	Osbpl1a
Veph1		Wincr1	Cfap20dc	Atp8b3	Pla2g12a	Mctp1	Atp1b1	4930509G22Rik	Rptn	Cacng2	Gm5541
Atg10		Gm1604a	Ube2cbp	Cplx2	Fbln1	Ppargc1b	Scn1a	Nts	Cdc42ep3	Calm4	Camk2n1
Ccdc88b		Neurod1	Jaml	Stk32c	Pf4	Kcnq1	Kcnk12	Mageb3	Epm2a	Akr1b8	Sort1
Acvrl1		Kcnc3	Adgrb1	Pms1	Angptl6	Ddit4l	Lmod1	Sp8	Smim43	Syt17	Kcnk6
Ceacam19		Bsn	Apol8	Slitrk6	Pik3r5	Igfbp3	St8sia3	Klf12	Vil1	Csrnp3	Enpp3
Casq2		Setbp1	Plb1	Serpind1	Elavl3	Smyd3	Actc1	Gja4	Naip5	Duox1	Chrna2
Tnfrsf18		Actl10	Pla2g2f	Cd55b	Dsg1a	Ninj2	Luzp2	Tal1	Cacna2d1	Gm10654	Bhlha9
Exoc3l2		Apc2	Itgb8	Ifi211	Cytip	Erg	Cacna1b	Cyp21a1	Gm16062	Klrb1c	Tanc2
Inpp4b		Cemip	Ak1	Morn5	Nox4	Mtarc1	Prss22	Plcl1	Cacna1h	Cdk1	Cers6
Piezo2		Fbp1	Nefh	Cyp46a1	Tshz2	Itgax	Idh2	Iqcn	Grpr	4933433H22Rik	Bnipl
Camkmt		Tnfrsf26	Robo3	Padi6	Rasd1	1700120C14Rik	Cfap46	Ccm2l	Tbc1d30	Pkhd1l1	Mmp16
Clybl		Ptk6	Svop	Tenm1	Slc45a1	Arhgap9	Gm12579	Platr27	S1pr4	Mcm10	Cstl1
Iqgap2		Bnc2	Enpep	Btnl9	Plekha4	Gpr132	Mertk	Tm6sf2	Acot1	Rtl1	Katnip
Slc37a2		Plce1	Aldh1a1	Ifit1	Msx1	Aldoc	She	Olfr1392	Chst8	Lncbate10	Cpt1a
Esrrg		Mcidas	Oxct2a	Gm15223	Hmx3	Cyth4	Gcm1	1700109H08Rik	Tubb3	Gm15854	BC051019
Fhod3		Gcgr	Pemt	Pnma8a	Fos	Hrh1	Zbp1	Fam71a	Dtd1	Lypd8	Stk32a
Notch3		Adamts7	Tnfrsf23	Trim17	Wasf3	Tpk1	Npr3	Mybl1	Tmem179	Tex13b	Dpyd
Rgcc		Tmtc2	Hhat	Dntt	Hsd17b14	Acot4	Grin2b	Lct	Trp73	Siah3	Gm47290
Naaladl2		Slc2a4	H2ac24	Kdelr3	Gm35019	1700016K19Rik	Serpinb9d	Tmem235	2210406O10Rik	Vmn1r32	Scgb3a1
Cdh13		Abhd11os	Zfp385a	Cdhr1	Vsir	Tspan12	Gprin3	Gata6	Me3	Trav7d-4	1700048O20Rik
Alox5		Aoc1	Gm1070	Pmfbp1	Gtse1	Fibin	Adgrl4	Pf4	Clec12a	1700125H20Rik	Col9a3
Ggt6		Sprr2k	Fam71f2	Mrc1	Arhgap40	Arsg	Slc5a8	Gm10259	Pigz	Tmem72	Oaz3
Adgrl3		Tnfrsf11b	Lrrc3	Mc5r	Zfp385b	Nxpe5	Rorb	Snai2	P3h2	Pifo	Dll4
Ncald		Dlk2	Csf2	Eef1a2	Sfrp1	Pank1	Mx2	Angptl6	Lsmem1	Qrfpr	Casp16
Zfp365		Gm13010	Amigo2	Odaph	Col4a4	Smarca1	Bpifc	Tns4	Adcy1	Cacna2d3	Trim72
Ntm		Ckb	Fez1	Spata22	1700028I16Rik	Kcnt2	Dusp7	Ehhadh	Trabd2b	Opcml	Nodal
Aldh1l1		Fam13c	Slc17a1	Trim30b	Tyrp1	Jph3	Gpr146	Nox4	B3galt1	Rnf43	Cux1
Atp10b		4930509G22Rik	Col17a1	Ttc29	Capn9	Plcd4	Sorcs1	Tshz2	Gm32926	H2-Ob	Musk
Tln2		Tmprss11a	Ifitm3	Pthlh	Prickle2	Wnt16	Abhd18	Ppm1h	Gm40557	Ugt2b1	Grin1
Ces2e		Anks1b	Ssc5d	Dnm3	Mab21l3	Dzip1	Foxf2	P2ry4	Rgs16	Erg	Rptor
		Mpped1	Bckdhb	Serpinf1	Kctd15	Mpped2	Glod5	Cadm1	Col28a1	Htr4	Phyh
		Gdf15	Myh4	Myh13	Adcy7	Myrf	Btg4	Mos	Tnfrsf10b	Uts2r	Extl1
		Dthd1	Tbx2	Dscam	Pmp22	Tmprss7	Piwil4	H3c4	4930533K18Rik	Pcsk4	Ccn5
		Ror1	Cdkl1	Egfl6	Pnpla3	Sema6b	Selenop	Il1a	Wwc1	St8sia3os	Gm32885
		Ldb3	Lrguk	Camk1g	Gm14963	Apcdd1	Reln	Ttc22	Fam50b	Boc	4930544M13Rik
		Pdlim2	Ptprv	Hsd11b1	Rab17	Vwce	Gm5541	Gm5809	Slc26a4	Btn1a1	A730013G03Rik
		Arrdc5	Cgref1	Sprr2i	Fam222a	Il23a	Calm4	Pax9	Dip2c	Dnah2	Tsga10ip
		Shisal2b	Malrd1	Anpep	Wdr17	Aldh1l2	Asap3	Cdh6	1520401A03Rik	Aox3	Gm2a
		Cpne7	Ptprm	Gata4	Parp3	Itga1	Tex14	Crct1	Grk1	Zfp467	Armc12
		Adgrf2	Fam83e	Rasl11a	Tg	Shank2	Sacs	Zfp521	Il17rb	Hhex	Gm20553
		Mybl1	Krt6a	Cdcp3	Il36a	Mmp9	Nrxn2	Tgm4	Col25a1	Dipk2a	Zfp819
		Vinac1	Umod	E330013P04Rik	Ccser1	Sec14l5	Atp8a2	Spink2	Lgr4	Itih3	Sim1
		Eogt	Ppfia4	Bhmt	Adgrf3	Kcnj10	Chrna2	1700012B09Rik	Sdc3	Pak3	Speer4f1
		Nme8	Sapcd1	Slc5a9	Rdh12	Slc12a8	Bhlha9	Kcne4	Plat	Vmn2r14	Pde4d
		Slc16a5	Dnah5	Sgca	Efs	Smim43	Papss2	Anks6	Dnajb13	Ggt7	Tbc1d22a
		Qpct	Wnt3	Albfm1	Fam184b	Nlrc5	St6galnac4	Zfp385b	Fsip1	Gm19434	Slc25a25
		Trp53inp1	Cdk14	Myl7	Cd38	Grpr	Filip1	Tamalin	Mapt	Xaf1	Emp3
		Tef	Ankrd65	Tmprss11f	Bank1	S1pr4	Kctd11	Sfrp1	Elovl2	Gm47403	Gm11736
		Gm32200	Oas1a	Mmp24	Ltf	Pccb	H4c1	Prdm1	Tcea3	Cfap300	Nr1d1
		Fbln1	Prss56	Dcdc2b	Nppb	Des	Gng11	1700028I16Rik	Cryz	Ly6c2	Copg2
		Tram1l1	Sybu	Ak5	Adgrl4	Tubb3	1700001F09Rik	Scx	Tubb4a	Vwc2l	Lrrc10b
		Tldc2	Shisa2	Prr16	Tll1	Dtd1	Mmel1	Ptprz1	Nccrp1	Rnf208	5930430L01Rik
		Pth1r	Gm2788	Pld4	Meg3	Kdr	Syt17	Spocd1	Cyp4b1	Shisa4	Adig
		Angptl6	Tmem238l	Olfr1388	Gpr3	Arhgdib	Tspyl3	Hey1	Gna15	Txlnb	Fbln5
		Aloxe3	Nrip3	Actg2	Cfap157	Wif1	Topaz1	Tyrp1	Krt71	Igkv12-89	Kcnt2
		Slc38a3	Fhit	Ifi202b	Sorcs2	Me3	Tox2	Prickle2	Astl	Vgll3	1700102P08Rik
		Zfp660	Arhgap30	Atp1a3	Rapgefl1	Pigz	Rtl1	Pcdh18	Cyp3a13	Glra2	Slitrk1
		Nxph3	Tenm3	Arhgap33	Piwil4	Lsmem1	Myo1f	Mab21l3	Pgm5	Fhad1	Lama1
		Deptor	Cmss1	Gm39079	Foxa2	Cmah	Ugt1a1	Adcy7	Gm973	Dnaaf3	Cd79b
		Pecr	Msra	Pyroxd2	Trafd1	Adcy1	Myt1l	Gm5176	Mmp13	Mepe	Gsdmd
		2810459M11Rik	Tnr	Gm7607	Ifi207	Trabd2b	Ikzf1	G430095P16Rik	B230216N24Rik	Sfta3-ps	Chrm4
		Ptgs2	Oas1f	Mmp12	Stmn3	Grb14	Gm15854	Erap1	Clmn	Robo2	Aurka
		Cytip	Atg10	Gm26788	Bach2os	B3galt1	Xlr3a	Pnpla3	Fosl1	Gm26397	Marchf4
		Aknad1	Sema3a	Cfap77	Asap3	Rgs16	Prkn	Gm14963	Crybg2	Sec31b	Mroh6
		Trex2	Acvrl1	Prss42	Tmem106a	Cnpy1	Lmntd1	Rab17	Chil4	Cldn10	Il23a
		1700013G24Rik	Nfam1	Gm19589	Map3k7cl	Kctd12	Ackr3	Sil1	Ereg	Sprr3	Gm14393
		Gm12248	Gm31166	Gm18942	Slc24a3	Prdm16	Cdkn1c	Zscan4-ps3	Sncg	P2ry12	Gm5475
		Tshz2	Klhl14	Ryr1	Bnipl	Ifi205	Zpbp	Wdr17	Pgf	9030612E09Rik	Hlf
		Dsc3	Cbs	Ifi204	Map3k19	Gjb5	Pifo	Cc2d2a	Myo7a	Tcf19	Dtx4
		Gck	Drp2	Gbp3	1700001F09Rik	Gm5106	Gucy2f	Rasal3	Lpar3	Samd3	Phkb
		Efr3b	Macrod1	Prdm8	Vdr	Adra2b	Nme5	Fgf9	Vegfc	Slc14a2	Acacb
		Fgf1	Fam209	Ak8	Elmo1	Ltbp1	Gm19801	Dlx2	Zfp750	Cfap53	Slc16a8
		Tnip3	Abcb1b	Krt25	Duox1	Cdh5	Creb3l2	Fam171a2	Cfap20dc	Msr1	Ube4bos3
		Plekha4	Piezo2	Ptgds	Bfsp2	Kcnk2	Opcml	2410004I01Rik	Kcnq2	Sult1c1	Olig1
		Fbxo16	Gpr55	Rapgef4	Xirp1	1520401A03Rik	Ctse	Vps13c	Tinag	Apbb1ip	Irak3
		H3c4	Camkmt	Rad51b	Prokr2	Il17rb	Zfp663	Gm13420	Cd109	Lrrc2	Gm6583
		Klhl26	Cyp24a1	Lancl3	Plppr4	Col25a1	Defb42	Sertad1	Jaml	Wif1	Meis2
		4632428C04Rik	Slc37a2	Zscan10	Stk32a	Lgr4	Gm6729	Tg	Sult4a1	Qprt	Slc9a7
		Tmem211	Klk10	Slc13a4	Myo1f	Duoxa1	Gabrq	Ucp1	Gas7	Crb1	Gm6145
		Hspb9	Cfap61	Pigr	Muc2	Glt8d2	Spata16	Ldlrad4	Itgb8	Rtp4	Dnajb14
		Pax9	Fhod3	Atp10b	Bicc1	Sdc3	Pygl	Adgrf3	Ak1	Ift80	Pard3b
		Garem2	Notch3	Carmil3	Dcdc2a	Plat	BC035044	Tmprss13	Cyp2c23	Ano1	Cyp27b1
		Gm9968	Rgcc	4933402D24Rik	Tmem119	Spta1	Col5a3	1110051M20Rik	Sclt1	Cda	Frmpd4
		Gfra1	Adrb3	Sugct	Lrrc15	Dnajb13	Gjb2	Atxn1	Pcdh9	Usp26	Slc6a2
		Klra2	Cux2	Fscn3	LOC666331	Fsip1	Btn1a1	Gm867	2410004P03Rik	Calhm4	BC106175
		Myom1	Sult1c2	Kalrn	Slc2a9	Mapt	Layn	9230112D13Rik	Robo3	Klf8	Tmprss9
		Aox4	Sdcbp2	Slco4c1	Spata20	Tmprss11b	Cpn2	Cd46	Slco1a5	Emilin2	Klhl24
		Gm19303	Traf1	Acta1	Dnajb7	Slc5a4a	Oas1b	Fam184b	Susd1	Slc35f4	Pik3r1
		Sfrp2	Alox5	Defb3	Stoml3	Cryz	Vwa5b1	Nfix	Enpep	Dcst1	Hes2
		Lef1	Pou4f3	Gm21038	Dll4	Il17f	Lrg1	Ltf	Garem1	Lix1	Mybpc3
		4933427D14Rik	Eml6	Cyp27a1	Cckar	Nptx1	Amer2	Tll1	Oxct2a	Prdm16	Gm6185
		Fxyd3	Dmkn	Il2rb	Asgr2	Trim10	Apobec1	Pou6f1	Hhat	Rfx4	Sox15
		Clca2	Dusp13	Il12b	Trim72	Sv2b	Coq8a	Sh2d4a	6720468P15Rik	Slfn2	A930001C03Rik
		Zfp521	Sec14l4	Cyp39a1	Nodal	Il11	Daw1	Necab3	Padi6	Sdr9c7	Gpat2
		Fam71f1	Jph2	Eno4	Krt75	Gna15	Hhex	Noct	Stra6l	Osmr	Gm13608
		Evpl	Mx1	Slc26a9	Edil3	Megf10	Pak3	Gas2	Btnl9	Appl2	Dock10
		Spink2	Elovl6	Kcnd3	Trim15	Padi3	Fcamr	Dusp1	Rimbp2	Pcnx2	Ect2l
		Hpcal4	Map2k6	Cep128	Nmbr	Havcr2	Slc28a3	Gm26644	Rfx2	Tyw3	Pds5b
		Gtse1	Adh7	Hspa12a	Ninj2	Tspyl4	Gm3327	Sorcs2	Fam71f2	Cxcl9	Fam229a
		Nrxn3	Zfp365	Gm16325	Sp4	Krt71	Tnfrsf22	Nanog	Pax2	Bst2	Rln1
		1500015L24Rik	Aldh1l1	Mmp28	Gabrq	Cyp3a13	Xaf1	Mgst3	Cacna1c	Svep1	Obox6
		Drd3	Akap4	Cd200	Hoxd11	Pgm5	Alpl	Fam241b	Stxbp4	Serpinb1a	Prkcz
		Zfp385b	Ces2e	Lilrb4b	Itgax	Cxcr4	Dgkk	Npsr1	Slc24a1	Arhgap28	Tbkbp1
		Acer2	Gpc3	Iqsec3	Sptbn4	Nyap2	Tenm2	Gm4675	Cracdl	Popdc3	Ppbp
		1700028I16Rik	A830018L16Rik	Twist2	1700120C14Rik	Unc79	Pilrb2	Gvin-ps4	Hspb8	Shisa6	Slc23a1
		Tuba8	Sec14l3	H2-Ab1	Krt86	Tnn	Ces1g	Tango6	Arrb1	Fibcd1	Nr4a2
		Slc30a3	Bcas3	Rab27a	Extl1	Krt5	Oscar	4930548H24Rik	Slc6a11	Dusp27	Gm23119
		Spocd1	Aadat	Pde10a	Arhgap9	Sytl2	Nr2e1	Dok3	Ppp2r2c	Tubb4b-ps2	Sstr2
		Begain	Hdac9	Camk2b	Mest	Mmp13	Xkr7	Foxa2	Col17a1	Fzd2	Matn1
		Tyrp1	Fut2	Gm7932	4930544M13Rik	Clmn	Marchf4	Mir1945	Esrrb	Slc5a4a	Ubap1l
		Mab21l3	Slc1a1	Tnni1	Avil	Fosl1	Sctr	Oas1e	Rtn1	Clec4f	Opn1sw
		Gas1	Ltb4r2	Hsf2bp	Hrh1	Grap2	Igkv12-89	Frmpd1	Cdhr1	Pramel16	Rdh16
		Sulf2	Hyal1	Elapor1	Armc12	Ereg	Acacb	Camk2n1	Ebf2	Gucy2c	Efna5
		Gm5724	Etnk2	Cma1	Layn	Glp1r	Cfap58	Gm24613	Tnfaip8l2	Samd7	Man1c1
		Ap4s1	Hba-a1	Ltbp4	Fcgrt	Sncg	Vgll3	Sort1	Gli2	5330413P13Rik	Iah1
		Kctd15	Slc23a3	Gm22935	Gm1600	Olfr1393	Fhad1	Map3k7cl	Cdkl1	Ankrd31	Snd1
		Adcy7	Sh2d1b1	Onecut1	1700016K19Rik	Vegfc	Erv3	Kcnk6	Mc5r	Gm15264	Klhl13
		Gne	Pltp	Epha7	Adcy4	Cldn2	Rgs22	Lcn2	Vtn	Arl11	Fmo1
		Arhgap24	Slit2	Ccr7	Oas1b	Foxc2	Ugt8a	Mipol1	Tmem178	S100a6	Rps6ka6
		Ecm1	Trim71	Gm7492	Zswim5	Zfp750	H2-Q1	Bnipl	Itgam	Skor2	Gng3
		Procr	Scn3b	H2ac11	Ehd3	Cfap20dc	Dnaaf3	Map3k19	C130083M11Rik	Mpp3	Catip
		Fa2h	Celf5	Podnl1	Lrrc10b	Klra4	Espn	Smpdl3a	Ptprv	Lrrc4b	Tigit
		Rab17	Tenm4	Itpr1	Fibin	Ube2cbp	Epm2a	Nfia	Slc34a3	Tph1	Cep112it
		Gm30794	Mmp25	Sprr2e	Ptchd4	Tinag	Gm15638	Lrrn2	Muc5b	Kcnh6	Nlrp12
		Fam222a	Sash3	Cacna1d	Akr1b10	Sp9	Neurl1b	Cpt1a	Ptprm	Epb41l3	Zbtb7c
		Cacna1b	0610031O16Rik	Kirrel2	Liph	Sult4a1	Syn2	Fcrl5	Dhrs3	Chst3	Sod3
		S1pr1	Tspan15	Ccdc7b	Nxpe5	Tex21	Dlg2	Elmo1	Ppp2r3a	Cybrd1	Ifi44
		Tmem14a	Cercam	Cdh4	Rapgef3	Adgrb1	1700013F07Rik	Duox1	Phlda2	Themis	Arhgap6
		Gm4610	Aspa	Keg1	Olfr1314	Apol8	Naip5	Xirp1	Tpm2	Ptgis	Dmrtb1
		Gm5148	Kcnc3	Smtnl1	Itih3	Plb1	Slc12a1	Ppp1r14c	Krt80	Sptlc3	Ppa2
		Lrrc32	Ptafr	Fgfr3	Fbln5	Itgb8	Hfe	4933433H22Rik	Dennd2c	Tmem207	Rgn
		Fank1	Mesp2	Ulk4	Pak3	Ak1	Kcnj6	Tmem270	Umod	5830432E09Rik	Pcsk5
		Duox2	Plcb1	Mndal	Jph3	Bambi	Glipr1	Plppr4	Ppfia4	Gm11944	Il11
		Avpr1a	Ccdc3	Cxcl11	Nacad	Apol9a	Cldn10	BC051019	Cd80	Syt3	Foxh1
		AU018091	Ces2g	Diras2	Pcdhb19	Nefh	P2ry12	Grin1os	Sp5	Klra4	Asic4
		Ankrd35	Thsd7b	Pla2g4c	Eml1	Pcdh9	Col24a1	Stk32a	Ift172	Chst13	Krt6b
		Fbxo40	Tmem117	Il9r	Dnase2b	Fcer2a	Dhx58	Chp2	Anpep	Plb1	Eri3
		Ccser1	S100a7a	Aknad1	Wnt16	2410004P03Rik	Cacna1h	Nap1l2	Kiz	Gm14137	Pbp2
		Ccng1	Cxcl2	Lce1h	Rpl31-ps15	Robo3	Adora2a	Casp1	Slc25a35	Whrn	Tslp
		Gm11100	Matn4	Rundc3b	Lama1	Svop	Slc14a2	Olfr281	Ephb2	Slc32a1	Ccdc92b
		Psors1c2	Slco1a6	Efr3b	Icam5	Ptgs1	Grm1	Cep295nl	Prex1	Neurl3	Zcchc12
		Atp8b4	Shisal2b	Nectin4	Mpped2	Gm2420	AW112010	Tmem119	Tgfb1i1	Tmem154	H6pd
		Mob3b	Limch1	Pglyrp2	Fndc9	Klk14	Tbc1d30	Rgs5	Zfp704	Spon2	Gm715
		Gm5424	Aloxe3	4933427D14Rik	Aff2	Etv4	Lrrc56	Hotair	Glis3	Pde7b	Slc25a34
		Tmprss13	Slc38a3	Atf3	Cd79b	Oxct2a	Zfp354c	Btbd18	Btn2a2	Aldh1b1	Lag3
		Ms4a10	Crhr2	Slc30a3	Barx1	Slc1a2	Unc5d	1700048O20Rik	Slc39a4	Olfr1349	Amdhd1
		Efs	Angpt1	Trpv1	Gsdmd	Clec2d	Tmem179	Rps15a-ps2	Efna3	Map3k13	Atf7ip2
		Serpina3n	A830036E02Rik	Gm6593	Chrm4	Tnfrsf23	Ros1	Slc5a5	Fbxo41	Rps6kl1	Spaca4
		Ascl4	Bcl2l15	Dio2	H2-DMb1	Pemt	Prkg1	Dsp	Per2	Cd300lb	Large1
		Eda	Klra2	Rab7b	Themis2	Hhat	Abca17	Slc2a9	Slc5a9	Grin2a	Gpr62
		Fam189a1	Aox4	Serpinf2	Cyp26b1	Spata25	P3h2	Krt15	Fhit	Trim36	Slc10a7
		Cd38	Lrrc75b	Otop1	Sema6b	Zfp385a	Rtp4	Card9	Srrm3	Ifi209	Myocos
		Ltf	Slco2b1	Cited1	Marchf4	Serpind1	Ano1	1700125H20Rik	Maob	Lrrc31	Nol4
		Nppb	S100a9	Ifi27	Gm21761	Pdk4	Cda	Oaz3	Adarb1	Cyp1b1	Gm17891
		Tll1	Nos1ap	Gpr155	Mroh6	Ifi211	Sostdc1	Col4a5	Reep6	Rtn4rl1	Gm36864
		Slc9a9	Ecm1	Ighe	Cdh10	Art5	Obox6	Dll4	Atg10	Pcdh17	Mir708
		Kcnf1	Havcr1	St8sia6	Aldh1l2	Morn5	Akr1c21	Cckar	Tmem95	Carhsp1	Olfr543
		Zp3r	Fank1	Cnga3	Gm5475	Stra6l	Aph1c	Trim72	Sema3a	Kcnj5	Cct6b
		Pcdhgc4	Wdpcp	Tdrd5	Arl14epl	D630003M21Rik	Gsdma3	Nodal	Prr16	Gm20043	Gm12361
		Gpr3	AU018091	Mxd3	Itga1	Trdv4	4833422M21Rik	Krt75	Acvrl1	Nkain4	Gpr65
		Gm6786	Psors1c2	Pak5	Rcn3	Btnl9	Cntn4	Cux1	Ivl	Gsdma2	Pgbd5
		Gm26644	Ms4a10	Kcnj4	Shank2	Atp2b2	Dcst1	A730036I17Rik	Spns3	Prickle4	Zp3
		Rps4l	Eda	Got1l1	Cyfip2	Rfx2	Crisp1	Foxq1	Klhl14	Tmem38a	Igsf11
		Fzd10	P2rx7	Tnfrsf19	Gm7614	Fam71f2	Rfx4	Edil3	Pld4	Ccdc60	Fcer2a
		Sorcs2	Kcnf1	Rasgef1c	Kcnj10	Kcnk13	Spef2	Trim15	Mdm2	Chrna7	Prkag3
		Slit3	Pmaip1	Erich3	Tnfsf8	Lox	Sdr9c7	4930422M22Rik	Acad10	Pkib	Gbp6
		Rapgefl1	Gm20744	Phyhip	Clic3	Cacna1c	Nlrp1a	Gpr152	Shisal1	Rap2b	Phlda3
		Hopx	Dennd1a	Lipm	Meis2	Rgs2	Ccr9	Phyh	Atp1a3	Dpys	Gm2420
		Gml	Tmprss11e	Ifi203	Tob1	Foxj1	AU022754	Krt86	Abca16	Plagl1	Vmn2r1
		Gm9673	Ank2	Aldh1a3	Gm2762	Lrrc3	Osmr	Extl1	Nipal4	Zscan4c	Atp8b3
		Wnt5b	Adam19	Txndc2	Dnaaf3	Hspb8	Gm7896	Mest	Pklr	Igha	Plekha5
		Npsr1	Rnf180	Fbxw10	Cnn1	Arrb1	H2-T-ps	Ctcfl	Nefm	Il36rn	Nt5e
		Gm4675	Serpinb9b	Klri1	Slc7a10	Csf2	Cxcl9	4930544M13Rik	Inhba	Ptprt	Tnfsf18
		Cilp2	Snx29	Meltf	Epm2a	Ppp2r2c	Ryr2	Ccno	Adra2a	Zswim2	Adgra1
		Reln	Igdcc4	Aoc3	Smim43	Fez1	Gm5860	Gm15603	Fsd1	E2f7	Tgfb2
		Pmaip1	Dab1	Fabp4	Ccin	Slc17a1	Popdc3	Zfp819	Pbx1	Pdyn	Nme2
		Rasgrp3	Gm10644	Myo3b	Alox12b	Col17a1	Fat3	Prr29	Gm23458	Afap1	Celsr3
		Pros1	1700007K13Rik	Plch2	Vil1	Sult6b2	Dlgap2	Sim1	Piezo2	Ankrd36	Gm10634
		Itgb4	Abo	Unc80	Gm22748	Ssc5d	Fibcd1	Aox3	Gpr55	Pcdh12	Jsrp1
		Parp10	Iqca1l	Olfm1	Fgd2	Ifitm3	2310043M15Rik	Gm1600	Camkmt	Rbp1	Lrrc75a
		Oas1e	Sprr2h	Mc1r	Cadps	Dntt	Rbm11	Tbc1d22a	Tmem169	Ifitm3	Tex33
		Gm128	Mylk	Ablim2	Cacna2d1	Bckdhb	Kcnk16	Slc25a25	Gm19589	Gjb4	Olfr1318
		Rhov	Synpo2	Osbp2	Pard3b	Ebf2	Fut9	Adcy4	Gm18942	Col9a1	Spata25
		Cybb	Btla	Casq1	Tmem121b	Pmfbp1	H2-DMb2	Tmem236	Slc35f3	Kdelr3	Eras
		Fcrl1	Hephl1	Tmem52b	Glipr1	Tnfaip8l2	Cpvl	Phkg1	Mfap3l	Stil	Tmem151a
		Wfikkn2	Rbpjl	Gpnmb	Frmpd4	BB557941	Dmrtb1	Nr1d1	Gap43	Rsph9	4930447C04Rik
		Rasa4	Acod1	Pde9a	Car8	Mrc1	Cyp4b1	Copg2	Cfap61	Dio3	Art5
		Asap3	Inpp5d	Umodl1	Prss32	Cdkl1	Dclk1	Zswim5	Fhod3	Nkx1-2	A830082K12Rik
		Map3k7cl	Oas3	Ttn	Pla1a	Lrguk	Acss3	Ehd3	Notch3	Ccne2	Slc19a2
		Tmprss11e	Ctsq	Egr2	Sprr2g	Ndst3	Arl11	Lrrc10b	Nr4a1	Cdh15	Ccl2
		Mipol1	Rasgef1a	Gfpt2	Cyp4a12b	Ptprv	Esr1	5930430L01Rik	Guca1b	Myh4	Fcgr1
		R3hdml	Trappc9	Gm8883	Tent5c	Slc34a3	Mroh3	Drd4	Col6a5	Mrc1	Pga5
		Slc24a3	Awat2	Pamr1	Gm13387	Cgref1	9230105E05Rik	Liph	Gm36582	Taar4	Ccdc91
		Bnipl	Spib	Tnfaip3	Mybpc3	Csf1r	Gm22826	Zbtb12	Alox5	Nr1i2	Rhox12
		H2ac6	Cldn8	Sntb1	Grpr	Muc5b	Fat2	Olfr1314	Pgam2	Serpinb9	Pola1
		Snx20	Elavl4	Serpinb5	Sox15	Ptprm	Egr3	Fbln5	Pou4f3	Spock1	Rsph6a
		Adamts4	Hoxc13	Arhgef38	A930001C03Rik	Phlda2	Adam22	Tcte2	Eml6	Lrrc7	Umad1
		Zmat3	Kif12	Myb	Gm32591	Zmynd15	Bpifb5	Fscn2	Srd5a2	Rp1l1	1810008I18Rik
		Adam19	Ccdc153	Cfap299	Tcp11	Txnip	B4galnt3	Amh	Zscan10	Nmur2	Pm20d2
		Fxyd6	Tmem200a	Fam180a	Trp73	Krt80	Adamtsl2	Eml1	Nphs1	Nupr1	Mfng
		5033406O09Rik	Hilpda	Hnf4a	Tgm1	E230016K23Rik	Klre1	Paqr5	Dmkn	Tat	Etv2
		Ugt1a6a	Cpt1c	Piwil2	2210406O10Rik	Fam83e	Catsperg1	Lama1	Dusp13	Ms4a1	Gm29536
		Tns1	Baiap3	Krt17	Elfn1	Dennd2c	Olfr713	Icam5	Gjc2	Gabra3	Gm4668
		Syna	Gm13056	Ugt2b34	Lsmem1	Pkd1l1	Gbgt1	Gm19710	Map2k6	Tmem40	Gypc
		Gm6329	Glyat	Lypd10	Adcy1	Krt12	5830432E09Rik	Fndc9	Galnt6	Kcne1	Ly6g6c
		Syt17	Perm1	Rbm44	Il24	Krt6a	Gm11944	Aff2	Azin2	Gabra2	Gstt1
		Enox1	Myo16	Alox5ap	Rhof	Ppfia4	Syt3	Barx1	Atp10b	Cxcr1	Lrrc73
		Csrnp3	Oas1d	Olfr1410	Plk3	Cd80	Gpr158	Chrm4	Sugct	Olfr237	Gm13169
		A930007A09Rik	Adamtsl4	Rom1	Cda	Abcb1a	Kcnq2	Themis2	Akap4	Oprk1	Foxo6
		Vrtn	C1rb	Tgm5	B3galt1	Spata17	Colq	Cyp26b1	Slco4c1	Plin4	Sp6
		Vdr	Oas1g	Tbx20	Rln1	Calml4	1700101I11Rik	Neu2	Trib3	Lratd2	Dap
		Enho	Pinlyp	Lect2	Gm15204	Elfn2	Nanos1	Ly6c2	Cacna2d2	Insyn2b	Ndst3
		Gm32688	Rprm	Il31ra	Ccdc178	Adgrg1	Chst13	Pou4f2	Ccl28	Prl2c5	Ift140
		Cnga3	Rgs14	Scn8a	Calhm4	Dnah5	Cntn1	Nedd4l	Il2rb	Cyp11a1	Lamc3
		Acad11	Cdc42bpg	Ak9	Col23a1	Cdk14	Pla2g2f	Dnah6	Selenbp1	Spi1	Sema3d
		Apaf1	Cers4	Slc22a13b	Tas1r1	Ankrd65	Nt5dc2	Mroh6	Cnnm2	Kcnv2	Tmem59l
		Bfsp2	Ppp1r14a	Sema5b	Tbx1	Scn9a	Mark1	Cdh10	Nkx1-1	Rimbp3	Mettl15
		Car6	Gm32282	Nek10	Emilin2	Prss56	Gprin1	Gm5475	Dis3l2	Mlana	Krt13
		Serpinb9b	Ces2f	Spaar	Gm40557	Btn2a2	Spag17	Hlf	Bcas3	Dscam	Xrcc4
		Xirp1	Scfd2	Nyx	Ppbp	Shisa2	Adamts13	Rcn3	Scin	Msln	Tmem74
		Rasl12	5830418P13Rik	Grik4	9530062K07Rik	Per2	Tmem154	Gm29776	Lilrb4b	Kdm7a	Tbc1d16
		Prokr2	Acsbg1	Slc13a2	Plekho1	Slc5a9	Spon2	Fhl2	Myo1g	Gucy1b2	Plvap
		Plppr4	Podn	Ica1l	Gm8834	Nrip3	S100a3	Slc16a8	Slc13a5	Prl5a1	Prkcg
		Capsl	Adrb2	Clca3b	Fbxo39	Fhit	Gem	Olig1	Ngef	Mmp1a	Dnm3
		Tdrd5	Insyn2a	Lilrb4a	Cnpy1	Mccc2	Scml2	Irag2	H2-Ab1	Tmem45a	Hck
		Stk32a	Pnliprp2	Dnah12	Slc23a1	Tex26	Rnf183	Gm36627	Alpk2	Tnfsf15	Lyplal1
		Ddr2	Maml3	Mmp10	Dcst1	Cmss1	Slco1a5	Cdc42ep3	Hdac9	Gm7213	Zmynd15
		Arhgef4	Gng4	Prl2c3	Slc43a3	Myl7	C230024C17Rik	Tnfsf14	Cntnap5a	Egr1	E230016K23Rik
		Trpm2	Slc10a2	Hydin	Upk1b	Msra	Enpep	Tmem145	Gm7932	Gata4	Gabrp
		H2bc8	Cysrt1	Dnaaf1	Ttc6	Negr1	Gzme	Meis2	Gm7525	Dnah3	Magee2
		Dcdc2a	Alox12	Gm8229	Tnfrsf10b	Mmp24	Cd300lb	Tob1	Tnni1	Klra7	Tepp
		Tnfrsf19	Psd2	Klhl32	Tnfrsf13c	Oas1f	Aldh1a7	Cnn1	Afm	Frzb	Tgm2
		Igdcc4	Prkce	Zdbf2	Matn1	Atg10	Trim36	Kirrel3	Vmn1r43	Fam43b	Krt12
		Tmem119	Ppp4r4	Gm8096	Ubap1l	Mlc1	Lrrc31	Slc9a7	Rab36	Oas1a	Ccn4
		Ms4a6d	Ces2b	Lst1	4930533K18Rik	Pcp4l1	Frmd3	Kcng1	Dnali1	Sybu	Hivep3
		Ptp4a3	Mei4	9430018G01Rik	Aadacl4fm5	Tmem95	Calhm5	Cacna2d1	Septin4	Thbs2	1110002E22Rik
		Lrrc15	Fosb	Slc6a3	Calhm2	Ccdc63	Nox1	Pard3b	Alb	Pou6f2	Apof
		Rnase4	Rai2	Lrp3	Adra2b	Sema3a	Carhsp1	Gm16062	Nmnat3	Itgal	Tex19.2
		Rgs5	Nmnat2	Lypd6b	9030624G23Rik	Acvrl1	Cass4	Tmem121b	Foxd2	Gjb1	Olfr1319-ps1
		Grid2ip	Syn3	Oasl2	Arg1	Nfam1	4930447C04Rik	Cyp27b1	Dclk2	Itga9	Slc7a11
		Col9a3	Ltb4r1	Gm9772	Svep1	Klhl14	Cyp46a1	Sprr3	Itpr1	Tmem249	Calml4
		Slc2a9	Ftcd	Mdga1	P2ry6	Pld4	Arg2	Frmpd4	Hyal1	Gm2788	Wdr88
		Krt15	Wnt8a	Bglap3	Dip2c	Mdm2	Msi1	Car8	Zbtb20	Gja8	Rspo4
		Mctp1	Kyat3	Gm2367	Ltbp1	Gpr84	Rimbp2	Prss32	Id4	Tsku	Pvr
		Tnf	Sdk2	Col5a2	Col25a1	Ifi202b	Tmem255a	Tmprss9	Adcy9	Slc28a2	Pdgfb
		Spata20	Pclo	Adcyap1r1	Med12l	Atp1a3	Ifit3b	Tent5c	Ntng1	Pigf	Pate2
		Dll4	Dnah7b	Sprr2d	Palmd	Dsg4	Tmem178b	Pik3r1	D3Ertd751e	Pik3cg	Kcnh8
		Galnt17	Siglecg	Sele	Duoxa1	Nipal4	Plek	Hes2	Slit2	Ufl1	Arntl
		Ptges	Wnt9a	Chst5	Clrn3	Usp17la	Rgs7bp	Mybpc3	Celf5	Gm11451	Wnt3
		Gm46355	Snai1	Slc9a3	Tap1	Gm7607	Upp1	Syt5	Lgr6	Timd2	Mlxipl
		Nodal	Stab1	Prl3d2	Vamp5	Pklr	Nedd9	Npas3	Mmp25	Soga3	Gm8767
		Krt75	Perp	Cd300e	Tigit	Slc22a7	Ifit1	Chst8	0610031O16Rik	Cfap52	Cbln1
		Ddit4l	Hic1	Hcn1	Cfb	Inhba	Dpys	Gm6185	Cercam	Itgbl1	Disp2
		Gm19801	Kdm4d	Isg15	Cth	Adra2a	Plagl1	Oxct2b	Ulk4	C130073F10Rik	Slc13a1
		Cacna2d3	Mst1	Sapcd2	Hmgcll1	Lcat	Flvcr2	Card11	Clip3	Tmprss11f	Shc3
		Igfbp3	Gm7694	Xylb	Mapt	Macrod1	H2bc12	Il17c	Gm8251	Col3a1	Prss56
		Phf11b	1700016G22Rik	Muc3	Elovl2	Fsd1	Pcdhb3	Usp17lb	Bnc2	Tnr	Mrap2
		Foxq1	Acss1	Map1a	Slc4a9	Kcnn4	Aldh3b1	Percc1	Ptafr	Snhg11	Mafb
		Alox8	Lims2	Gc	Acpp	Pbx1	Igha	Tcp11	Plin2	Pex5l	Slc10a1
		Edil3	Pcca	Slc26a1	Tcea3	Gm26788	Tacr1	Trp73	Gk	AA467197	Pcdhgb4
		A930012L18Rik	Dach1	Wscd2	Reep2	Plet1	Uox	Gpat2	Ccdc3	Adgrg4	Commd10
		Gpr75	Gm5737	Gdap1l1	Slc5a4a	Krt87	Hecw2	Tgm1	Ces2g	H60b	Ppp1r27
		Trim15	Dnase1l3	Dpep1	Arhgap6	Abcb1b	Pnma8a	Elfn1	Fbxl22	Mlc1	Zfp36
		Nmbr	Gtdc1	Zfp804b	Cryz	Piezo2	Esrrb	Dock10	Slc34a2	Itpka	Tmem238l
		Ninj2	Cox6b2	Pcdhb15	Psrc1	Gpr55	Gm29536	Arx	Anks1b	Tshb	Nhsl2
		Nr3c2	Prrx2	Ppp1r1b	Tbc1d8	Camkmt	Jakmip3	Ajm1	Fsip2	Klk9	Bmp6
		Cenpt	Trpv3	Kcnc2	Pramel16	Tmem169	Gnas	Slc2a13	Shisal2b	Myom3	Nrip3
		Sptbn4	S100a8	Pif1	a	Slc37a2	Armc3	Gcnt1	Limch1	Adssl1	Dusp8
		Fah	Gsdma	Lhx3	Gm12097	Gm18942	Kdelr3	Il24	Aloxe3	Stum	Mroh5
		Sox17	Adam8	Mcf2l	Rnf144b	Klk10	Tnnt2	Rab30	Deptor	Gm4971	Zranb3
		Krt86	Abcc8	Calcb	Dmrtb1	Pkd2l1	Rsph9	Wnk2	Ptgs2	Slc14a1	Igf1r
		Arhgap9	Bnc1	Chrm1	Tubb4a	Gap43	Dio3	Foxi3	B3gnt5	Zfp91	Bmper
		Phactr1	Clstn2	Qrich2	Rgn	Ryr1	Klhl30	Plk3	Aknad1	Pard6g	Ppif
		Hephl1	Angptl2	Kif28	Pcsk5	Cfap61	Gstt1	Fam229a	Lce1h	Grk3	Olfr31
		4933428G20Rik	Nbl1	Adora1	Ephx1	Myh8	Cdh15	Rln1	Prl6a1	Nrros	Gpr4
		Gpr132	Gm8773	Smoc1	Asic4	Fhod3	Dnai3	Calhm4	Fgf1	Npas2	Crip3
		Cyth4	Atp8a1	Mgll	S100a6	Notch3	Cep112	Tas1r1	Klra2	Dsg4	Colec11
		4930544M13Rik	Lncpint	Acot12	Padi3	Rgcc	Ntng2	Gm9042	Lrrc75b	Slc26a3	Stag1
		Rfx6	Col2a1	Card14	Slc5a1	Nr4a1	Helz2	Aqp7	Pglyrp2	Arhgap33	Adgre4
		Trim63	Pkd1l2	Cyp26a1	Lgals7	Guca1b	Spock1	Tbx1	S100a9	Tlr6	Polk
		AI197445	Trim66	Hcls1	Krt6b	Wdfy4	Rp1l1	Gamt	Mgat5b	Fen1	Mcrip1
		Ctsq	Pacrg	Ttc41	Fbln7	Oas2	Tgfbi	Gm40557	Drd3	Mmp12	Phf11a
		Mt2	Mreg	Usp18	Tslp	Cux2	Nupr1	Tbkbp1	Sulf2	Kcnn4	Chn2
		H19	Mmrn2	Rab44	Rab3b	Sult1c2	Itgam	Ppbp	Rab3il1	Neil3	Eid3
		S1pr5	Rabgap1l	Dlgap1	Ccdc92b	Dgka	Ildr2	Ncan	Pkhd1	Nme4	Il5
		Ccno	Nkx2-9	Emb	Zcchc12	Sdcbp2	Gabra3	Plekho1	Gm2093	Tmem204	Sgk2
		Mcub	Npffr1	Hc	Prkdc	Aff3	Lrrn1	Fyb2	Krt90	Fam151b	Ppara
		Fcgrt	Chst9	Nxph1	Scn4a	Traf1	Gm33104	Col28a1	Ampd1	Gsto1	Proc
		Zfp977	Scn1b	Arl5c	Pgm5	Alox5	Odaph	Nr4a2	Otop1	Cplx4	Zic5
		Wfdc8	Thsd4	Cadm2	Kcna3	D430041D05Rik	Malrd1	Slc43a3	Mir155hg	Myt1	Fthl17e
		Gpr35	Rcan2	Akr1c19	Rbms3	Eml6	Gm45618	Gabrb1	Tbc1d32	Pkd2l1	St3gal2
		Adcy4	Avpr1b	Nobox	Sh3bp1	Rad51b	Plin4	Rnf151	Slc22a3	Pou4f1	Rnf148
		Gm5103	H2-Eb1	Prss2	Trpv5	Srd5a2	Lratd2	Upk1b	U90926	Ryr1	S1pr3
		Rab26	Gmds	Slitrk5	Dmrt1	Dmkn	Klhdc9	Ttc6	Wdpcp	Slc16a9	Drp2
		Rasgef1a	Gm19510	Scara5	Cxcr4	Dusp13	Tpm2	Gm23119	Ankrd35	Slfn1	Pde5a
		Zswim5	Sema5a	Cd53	A930018P22Rik	Apol9b	Spi1	Tnfrsf10b	Psors1c2	Pax5	Ctps2
		Lrg1	Ptpn7	Npy1r	Cited4	Sec14l4	Serpinf1	Tnfrsf13c	Ms4a10	Nalcn	Odf3
		Amer2	Gal	Efhd1	Adamtsl5	Gjc2	4930594C11Rik	Rsrc1	P2rx7	Fsip2l	H4c17
		Apobec1	Creb3l3	Troap	Sytl2	Gdf10	Hspb1	Ubap1l	Kcnf1	Dse	Slc22a7
		Txndc2	Serpine2	Pipox	Paqr6	Nhlh1	Cfap206	Wdr7	Traf5	Prdm8	Ptgs2os2
		Ptchd4	Chrm3	Tspan13	Clmn	Map2k6	Slfn4	4930533K18Rik	Slc28a1	Ak8	Lcat
		Akr1b10	Epas1	Cpeb3	B230216N24Rik	Elovl6	Iglon5	Aadacl4fm5	Itih5	Vstm2a	Tlx3
		Awat2	Lrrc6	Otogl	Crybg2	Galnt6	Mlana	Dbx1	Cilp2	Slc6a1	Fign
		Liph	Tmc7	Hsd17b6	Atf7ip2	Cd79a	Umod	Slc26a4	Ache	Arhgef37	Cyp2d26
		Cldn8	Vsig10l	Hp	Akna	Adh7	Plekhg4	9030624G23Rik	Dennd1a	Arhgap20	Muc21
		Olfr1314	Veph1	Esx1	Ereg	Zfp365	E130102H24Rik	Arg1	Tmprss11e	Kcnt1	Cadps2
		Ada	Slc22a18	1700020L24Rik	Gbgt1	Lyz2	Sprr2i	Dip2c	Arhgef6	Lancl3	Il27
		Ppp1r13l	Ccdc88b	Rassf9	Pgf	Il15ra	Anpep	Snd1	Adam19	Itln1	Vtcn1
		Them5	Tfap2c	Dio3os	Myo7a	Aldh1l1	Galntl6	Med12l	Tnxb	E130008D07Rik	Syndig1
		Hoxc13	Klf15	Nlrp3	Nol4	Azin2	Tgfb1i1	Fmo1	St8sia6	Aire	H2-M2
		Pak3	D830039M14Rik	Rpl15-ps5	Lpar3	Atp10b	Pate2	Tgm6	Ptprn2	Pigr	Adcyap1
		Kif12	Casq2	1810010H24Rik	Tmtc1	Kif9	Gpr45	Palmd	Adamts6	Nudt18	Shisa3
		Nacad	Fxyd5	Ptgfr	Pld5	Akap4	Ccdc177	Gng3	Alcam	Col22a1	Ncoa2
		Il33	Txndc16	Pcdhb11	Klra4	Spn	Fcrlb	Maff	Chrna9	Tubb4b-ps1	Grem1
		Gm3327	Exoc3l2	Ush1c	Gpr158	Ces2e	Pilrb1	Clrn3	Rnf180	Lyz2	Has2
		Dnah7c	Gata2	Arhgef39	Cnfn	Zdhhc14	Gsta2	Tigit	Kif18b	Tmem215	Gm15850
		Wnt16	Inpp4b	Scg2	Gm13648	Ccl28	Dnah3	Cth	Cnga3	Myo18b	Mat1a
		Rpl31-ps15	Ppargc1a	Ano7	Tinag	Cacna2d2	Chil1	Col16a1	Muc3a	Lgals1	Cux2
		Dpf1	Ddn	Scel	Cd109	Il2rb	Klra7	Zbtb7c	Pak5	Carmil3	Ier5
		Ccdc153	Sult1d1	Itga7	1700101I11Rik	Gpc3	Glis3	Slc4a9	Galnt18	AI463229	Pcdhb7
		Depdc7	Irf7	Pecam1	Sp9	Selenbp1	Igsf23	Tubb4b-ps2	Dab1	Crb2	Ahi1
		Icam5	Lama2	Wwox	Sult4a1	Cyp39a1	Cnnm1	Fzd2	Gnaz	Chrm5	Rpl3l
		Hilpda	Rflna	Spire1	AY512931	Eno4	Rasl11a	Trim29	1700007K13Rik	Slc9b2	Lingo4
		Fndc9	Clybl	Wfdc15b	Slc52a3	Hecw1	Disp2	Tcea3	Ccdc146	Htr5b	Etv3l
		Cd79b	Iqgap2	Tmprss11d	Mir708	A830018L16Rik	Sphkap	Reep2	Gm46575	Slamf8	Dmbx1
		Gsdmd	Esrrg	Gm5989	Ercc5	Kcnd3	Oas1a	Marchf11	Mturn	H1f5	Capns2
		Cpt1c	Kcp	Thrb	Olfr543	Nkx1-1	D630023F18Rik	Arhgap6	Celsr2	Glra3	Traf1
		Fabp4	Il7	Ntm	Disc1	Dis3l2	Sybu	Psrc1	Gsdmc4	Cyp27a1	Mir10a
		H2-DMb1	Vwa5b2	Arl9	Bambi	Cep128	Syt6	Tbc1d8	Ptges	Cacna1i	Il12rb2
		Themis2	Fam3d	Tex45	Pcdhb17	Bcas3	Cdcp3	Stra6	Gm46355	Pde11a	Gipr
		Cyp26b1	Slc46a3	Slc38a8	Apol9a	Zfp469	Scart2	Tubb4a	Iqca1l	Il12b	Kdm4dl
		Sox6	Saa4	Pcsk1n	Tmem154	Gm16325	Gm30708	Nccrp1	Alox8	Gm25965	Rarb
		Neu2	Naaladl2		Slc25a42	Lilrb4b	Olfr212	Gm8401	Atp2b4	Tacc1	Rad51b
		Gm13056	Cdh13		Shank3	Myo1g	E330013P04Rik	Rgn	4732419C18Rik	Ms4a18	Slc16a14
		Robo4	Ggt6		Nxnl1	Aadat	Gjb1	Pcsk5	Sprr2h	Pth2r	Gsg1
		Plch2	Fgfbp3		Fam135b	H2-Ab1	Sgca	Cebpd	H3c2	Ccdc39	Kl
		Aim2	Adgrl3		2410004P03Rik	Prkar2b	Tenm3	Gm22573	Ctsq	Slc26a9	Adamts3
		Gm5778	Sprr1b		Myo9a	Cndp1	Tsku	Ephx1	H19	Sec14l3	B3glct
		Esam	Folr1		Susd1	Hdac9	Trim5	Slc5a1	Gfy	Gm6734	Tmem266
		Perm1	Klra17		Phlda3	Iffo1	Mypn	Lgals7	Rasgef1a	4930431F12Rik	Olfr56
		Dnah6	Tln2		Plekhb1	Gm7932	Nrsn2	Krt6b	C2cd4a	Serpinb9g	BC024386
		Unc45b	Lypd5		Vmn2r1	Tnni1	Cfap52	Rpl15-ps3	Trappc9	Gm16325	Il34
		Plaat3	Obscn		Tmprss4	Elapor1	Adarb1	Pbp2	Cldn8	Car3	A330074K22Rik
		Gm6184	Rnd1		Gm11634	Afm	Gm2115	Nek5	Itga8	Iqsec3	Ugt1a7c
		Cys1			Tnfsf18	Fut2	Plxnc1	Il36g	Hoxc13	Twist2	Jph2
		Ankrd34b			S100g	Septin4	C130073F10Rik	Gdf9	Il33	Cfap69	Mx1
		Shisa4			Garem1	Nmnat3	Tmprss11f	Tslp	Vstm5	Iqcd	Gdf10
		Map3k6			Etv4	Slc1a1	Tnr	Cyp2r1	Dpf1	Rab3c	Nhlh1
		Cdh10			Sema3g	Ltb4r2	Pex5l	Astl	Tmem200a	Pcdhgc3	Atg9b
		6430590A07Rik			Rbm42	Ptpn22	AA467197	Ccdc92b	Hilpda	Cyp2c37	St6gal1
		Atf5			Ldlrad3	Irag1	Cngb1	Zcchc12	Cpt1c	Ggct	Cd79a
		Dmpk			Skap1	Itpr1	Dock2	Zmiz1	Baiap3	Ndrg1	Rpl10-ps3
		Gpc4			Optc	Focad	Itpka	Prkdc	Kcnab2	Ift57	Car2
		Cyfip2			Lck	Hyal1	Klk9	Scn4a	Muc20	Kifc1	Mapkapk3
		Ccna1			Akr1b7	Ccdc13	Prrg3	4933422A05Rik	Glyat	Cmtm3	Btrc
		Kcnj10			Gm10634	Etnk2	Ak5	Rbms3	Dclk3	Krt33a	Tfap2e
		Jag2			Clec2d	Hba-a1	Sec16b	Ihh	Vnn3	Cdh16	Nrl
		Il6			Pcdh17	Sprr2e	Jakmip2	Cidea	Cys1	Camk2b	Gm34574
		C1rb			Jsrp1	D3Ertd751e	Muc1	Lag3	Mecom	C2cd6	Fscn3
		Cox6a2			Snai3	Slc23a3	Gm31166	Dmrt1	Ablim2	Tmem233	Dscaml1
		Zfp92			Olfr1318	Olfr1417	Adamtsl1	Bche	Pinlyp	9230116L04Rik	Neurog2
		Gm2762			Anxa8	Tbx3	Cyp2d9	Ephb6	Chpt1	Cfap126	Pcsk6
		Ei24			Rab42	Wnt8b	Kcnb2	Mucl3	Rprm	Bmerb1	Entpd5
		Robo2			Irf4	Sh2d1b1	Acnat1	Themis	Ogfod3	Dmbt1	9530034E10Rik
		Smim43			Mgam	Slit2	Olfr1388	Pcdh7	Mybpc1	A630001G21Rik	Scnn1g
		Kirrel3			Mxra8	Slc16a12	Zfp91	Ptgis	Pdgfd	Igsf10	Sprr2f
		Ckmt1			Eras	Scn3b	Scand1	Paqr6	Rasef	Tspan1	Dao
		Rprm			Tmem151a	Celf5	Gm12833	B230216N24Rik	Cers4	Zfp354b	4833418N02Rik
		Pard3b			Ppp1r36	Lgr6	Actg2	Gp5	Sfxn4	Kcnk10	Btbd11
		Gm10505			Pcp2	Tenm4	Stat4	Crybg2	Sez6l	S100a13	Fmn1
		Csrnp1			Cfi	Ly6c1	Pard6g	Hs3st6	Pamr1	Gm11983	Mcam
		Nlrc5			Pdk4	Mmp25	Nrros	Cblif	5830418P13Rik	Klrb1	Cep128
		Gas6			Art5	Sash3	Npas2	Atf7ip2	Scnn1a	Alppl2	Cyp7b1
		Glipr1			D630003M21Rik	Fgfr3	Egln3	Pabpn1l	F8	Lypd11	Gsta3
		Frmpd4			5730420D15Rik	Abcc2	Abca16	Olfr1317	Podn	Jam2	Zfp469
		Car8			Stac	Cercam	9530077C05Rik	Diras1	Mindy4	Sla	Micu1
		Prss32			Atp2b2	Wincr1	Arhgap33	Spaca4	Tnfaip3	Add3	Rassf2
		Adgrb3			Kcnk13	Ulk4	Gimap4	Akna	Serpinb5	Gm6522	Inpp5a
		Rgs14			Asb2	Gm8251	Catsperg2	Nbea	Efcab6	Irag1	Gm2396
		Cdc42bpg			Shisa7	Mndal	Lsmem2	Large1	Antxr1	Ccl5	Ikbke
		Cers4			Ccl2	Tlcd2	Tex15	Gpr62	Nsl1	Hba-a1	2700054A10Rik
		Tent5c			Plek	Ptafr	Kbtbd12	Slc10a7	Ptgdr2	Mroh9	Brinp3
		Hes2			Cacna1c	Plcb1	Cyp4f37	Pgf	Evc	Krt20	Rnf152
		Kcna6			Lhfpl1	Ccdc3	Cfap77	Myo7a	Axdnd1	Dtl	Gm26671
		Grpr			Col14a1	4833407H14Rik	Fam151b	Gm5478	Ankrd55	Cacna1d	Sh3kbp1
		S1pr4			Prdm14	Kcnq3	Cyp24a1	Rab27b	Lrriq1	Ankrd29	Prkar2b
		AAdacl4fm3			Mmp19	Ces2g	Acsl6	Myocos	Maml3	Serpinb9f	Hcar2
		Tnik			Cracdl	S100a7a	Cenpp	Nol4	Bnip5	Ssu2	Gadd45b
		Aox1			Flvcr2	Slc34a2	Il13ra1	Kcnb1	Slc5a2	Dnah10	Fbxo2
		Foxn1			Foxj1	Anks1b	Cd300lf	Lpar3	Cst6	Lrr1	Slc1a6
		Sox15			Hspb8	Cxcl2	Ifi204	Slc24a4	Hnf4a	Kirrel2	Cdc14a
		Ctag2l1			Aldh3b1	Matn4	Mylk2	Cldn15	Mfsd4b1	Wnt8b	Trpm6
		A930001C03Rik			Suclg2	Slco1a6	Pax5	Tlcd5	Cntln	Catspere1	Gucy1a2
		Il17c			Slc6a11	Shisal2b	Adrb3	Cnfn	F830208F22Rik	Thbs4	Ccdc154
		Epsti1			Ppp2r2c	Limch1	Gzmd	Ncmap	Ppp4r4	Ambp	Kif21b
		Gm32591			Pstpip1	Aloxe3	BC107364	2610528A11Rik	Psapl1	Slc7a2	Ssbp3
		Trp73			Il36rn	Angpt1	Gbp3	Cd109	Ces2b	Smtn	Ophn1
		Tgm1			Ptprt	Crhr2	Nat8l	Gm36864	Lypd10	Pdzk1ip1	Mamdc2
		2210406O10Rik			Pm20d2	Deptor	Dse	Jaml	Vnn1	Tspan5	Ifit1bl1
		Mmp15			Igfbp5	Ccdc171	Prdm8	Krt85	Ip6k3	Adgrf5	Gdf1
		Serpinb5			Nova2	Ptgs2	Ak8	Slc52a3	Gfra4	Gm8667	Grm2
		Corin			AU021092	Aknad1	Krt25	Tmem176b	Bend5	Fgfr3	Tcf23
		Spata18			Pdyn	Trpc4	Vstm2a	Cyp2c23	Eln	Ska3	Hspa1l
		Clec12a			Mfng	Lce1h	Slc6a1	Sclt1	Gnai1	Azgp1	Rtl5
		Ajm1			Pcdh12	Aspg	Arhgef37	Nebl	Fgf15	Krtap1-5	Hhipl2
		Dffb			1700047G03Rik	A830036E02Rik	Rapgef4	Clca4b	Fosb	Sertm1	Col4a2
		Trabd2b			Gata5	Fgf1	Arhgap20	Pcdhb17	Mei4	Actl10	Lhx1
		Il24			Sema6d	Bcl2l15	Cftr	Gpr65	Gm2076	Mndal	Vpreb3
		Bhlhe22			Rpl18a-ps1	Klra2	Kcnt1	Car15	Cask	Mesp2	Pde3b
		Lama3			Armc3	Lrrc75b	Lancl3	C130050O18Rik	Syn3	Gm5532	Jazf1
		Antxr1			Rtn1	S100a9	Nphs1	Shank3	Uvrag	BC053393	Aicda
		Rab30			Ly6g6c	Mgat5b	Padi2	Igsf11	1500009L16Rik	Usp29	Carmil1
		Artn			BB557941	4933427D14Rik	Psat1	H4c14	Pla2g4d	Thsd7b	Csta1
		B3galt1			Gm9732	Drd3	Pigr	Prkag3	Ltb4r1	Vim	Ccnd2
		Cda			Adprh	Nos1ap	Mdh1b	Myo9a	Mboat2	Pla2g4c	Asphd2
		Rln1			Dnajc22	Mpp4	Tcam1	Susd1	Col4a3	Col1a2	Vmn2r13
		Ccdc178			Tgfbi	Gas1	Col22a1	Phlda3	Otof	Ar	Ccdc13
		Ptk2b			Isg20	Tox	Jmjd7	Zic2	Slc11a1	Crhr2	LOC118568148
		Pnliprp2			Kash5	Rab3il1	Vmn1r51	Art2b	Mpo	Kcng4	Amn
		Ptprc			Lamc3	Enthd1	Myo18b	Atp8b3	Ccdc169	Il9r	Hoxb8
		Ccdc78			C130083M11Rik	Pkhd1	Clgn	Hkdc1	Smtnl2	Adamts12	Tcf7l1
		Cdh26			Sema3d	Ecm1	Scimp	Igf2os	Plcb4	Tgfb3	Airn
		Tas1r1			Tspear	Serpinf2	Carmil3	Zfand2a	Spred3	Fstl5	Vill
		Sspo			Tmem59l	Ampd1	Flt3	Tnfsf18	S100a14	Efr3b	Psd
		Emilin2			Clca1	Havcr1	Sugct	Adgra1	Trgc4	Dbp	H3c15
		Gm40557			Tmem82	Mir100hg	Crb2	Garem1	Stab2	Fam83f	Map3k5
		Tbkbp1			Csf1r	Sprr2j-ps	Copz2	Ucma	Siglecg	Iyd	Pltp
		D830026I12Rik			Hhipl1	Duox2	Slco4c1	Tgfb2	Selenbp2	Slco2b1	Atp9a
		Gm10532			Cnga1	Fank1	Acta1	Sema3g	Wnt9a	Timp3	Slc16a3
		Bnip5			Plin4	Tbc1d32	Zmynd10	Rbm42	Supt3	4930543E12Rik	Cwc27
		Tnfrsf9			Miat	Wdpcp	Entpd5	Cplx2	Perp	Fam126b	Gm25788
		Fyb2			Rnf169	AU018091	H1f5	Ldlrad3	Hic1	Wdr95	1700094D03Rik
		Dcst1			Hck	Psors1c2	Otog	Celsr3	Kdm4d	F13a1	Olfml3
		Vwf			Dhrs3	Eda	Ropn1	Orm2	Klhl32	Sh2d6	Tenm4
		Rab39			Acy3	P2rx7	Cacna1i	Skap1	Ppfibp2	Nrbp2	Prop1
		Slc43a3			Krt80	Nostrin	Pde11a	Optc	Epb41l4b	Lrit2	Fam171a1
		Prdm16			Kif26b	Kcnf1	Abcg1	Pms1	Dnah8	Erich6	Narf
		Upk1b			Ank1	Lax1	Pth2r	Lrp1b	Bach2	Dio2	Rrh
		Ttc6			Dsg1b	Traf5	Ccdc39	Gm10634	Tro	Tacr3	Kcnc3
		Ankrd22			Dkkl1	Gml	Sec14l3	Mag	Dhh	Slc10a6	Fgf16
		Cst6			Rimbp3	Thy1	Slc26a9	Socs3	Rph3a	Enthd1	Csrp3
		Sult1b1			Iglon5	Wnt5b	Cyp2s1	Pcdh17	Mst1	St8sia5	Ptk6
		Ecrg4			Ntrk3	Cilp2	Pramel51	Cabyr	Gja3	Tpo	Rhobtb1
		Matn1			Dennd2c	Ache	Hspa12a	Phox2b	Fmn2	Tmem14a	Gpr83
		Rfx4			Slc2a3	Pmaip1	Serpinb9g	Jsrp1	Ift122	Ankfn1	Cxcl11
		Ubap1l			Mpl	Gm20744	Cd200	Lrrc75a	Fn3k	Chst10	Srgap3
		Kbtbd11			Krt12	Arid5a	Trh	Snai3	Ncoa1	Bhlhe23	Zfp811
		Alox12			Ccn4	Dennd1a	Col26a1	Olfr1318	Rpgr	Mir100hg	Obox6-ps1
		Gm13580			Msln	Tmprss11e	Iqsec3	Anxa8	Ppil6	Ano4	Lgi1
		Psd2			Gnrh1	Adam19	Twist2	Irf4	Bnip3	Prkg2	Tril
		Fam107a			Cd80	Ly6g	Ngef	Eras	Pdk1	Ifi27	Calcrl
		Osmr			Amph	Amhr2	Pnma8b	Tmem151a	Krtap3-2	Aunip	Anxa10
		Acbd7			Abcb1a	St8sia6	Gm27219	Ppp1r36	Pcca	Gm7592	Snora17
		Fam180a			Gstm6	Ugt1a6a	Atp2a3	Loxl4	Cdh23	Chrm2	Ror1
		Pla2r1			Fgf18	Cyyr1	Iqcd	Pcp2	Ush1g	Hsd3b3	Stkld1
		Cdh18			Col4a6	Tns1	Rab3c	6720468P15Rik	Prkcq	Tmem202	Gm4870
		Slc38a4			Sp5	Rnf180	Scn11a	Papln	Hoxd3	Apol7b	Tmem135
		Gm5106			Slc7a11	Cnga3	Lefty2	Padi6	Gm5737	Ccdc187	Mvb12b
		Mfsd4b1			Cd55	Serpinb9b	Pdgfrb	Gm1070	Vav3	Cntnap2	Vinac1
		P2ry6			Ift172	Snx29	Ndrg1	Fgf3	Prune2	Entpd2	Plaur
		Acaa1b			Dennd4a	Gm11449	Cmtm3	Gm27343	Lif	Pros1	Pin1rt1
		Ltbp1			Elfn2	Prox1	Krt33a	Stac	Frem2	Tfap2d	Trp53inp1
		Kcnk2			Mpig6b	Gvin1	Cdh16	A830082K12Rik	Cp	Gm2546	Tef
		Psapl1			Adgrg1	Kansl1l	Gm6811	H4c6	Pacsin1	Adprhl1	Calca
		Popdc3			Pvr	Igdcc4	Camk2b	Shisa7	Inka1	9630028H03Rik	Zfp660
		Abat			Tgfb1i1	Dab1	C2cd6	Ccl2	Prl2a1	Upk3b	Ncf2
		Il17rb			Pate2	Mmp7	Gm4949	Pax2	Sele	Selplg	Ccdc171
		Col25a1			Kcnh8	Gnaz	Cfap126	Prss41	Egf	Lmcd1	Pecr
		Cd55os			Dkk3	Ccdc146	Bmerb1	Krt27	Cox6b2	Creb3l4	1300017J02Rik
		Fmo1			Agbl2	Gabbr2	Hsf2bp	Col14a1	Mcpt8	Il22ra1	Hoxd13
		Gm6452			Mpz	Gm46355	Dmbt1	Stxbp4	Plxna4	Adh1	Klf2
		Duoxa1			Fcrlb	Abo	Clic5	Pkib	S100a8	Poteg	Gask1a
		Gfra4			Ano5	Ercc1	Dsg1c	Cracdl	Fgfr2	Col19a1	Armh3
		Catip			Creb3l1	Gstm1	Tspan1	Dtx1	Vldlr	H2-D1	Agap1
		Plat			Slc6a17	Sprr2h	Zhx3	Suclg2	Arhgap26	Epx	Gm15889
		6530402F18Rik			Cibar2	Sox17	Slfn5	Rsph6a	Bnc1	Pdlim1	Man2a1
		Eln			Chrd	Synpo2	Dnali1	1810008I18Rik	Herpud1	Tdrd5	Tnfaip8l1
		Tap1			Scn9a	Hephl1	Vmn1r43	Amigo2	Clstn2	2310050C09Rik	Plau
		Slc35d1			Erbb4	Rbpjl	Spa17	Arl15	Chst11	Igdcc4	Vav2
		Olfm4			Sphkap	Inpp5d	Gje1	AU021092	Rbm20	Entpd1	Rps6ka2
		Fosb			D630023F18Rik	Ctsq	Jam2	Afap1	Cfap74	Zfp998	Gm16793
		Mei4			Mafb	H19	Sla	Mfng	Tekt2	Hip1	Nmu
		Vamp5			Btn2a2	Ifi203	Rftn2	Etv2	Crppa	Sh3bgrl3	Otulinl
		Olfr1410			Slc39a4	Apba2	Rsph4a	Naalad2	Gstm3	Grid2ip	Ccdc81
		Ptn			Efna3	Rasgef1a	Epha7	Vps8	Syt1	Efhb	Sfrp2
		Rom1			Itgal	Trappc9	Clec2e	Slc27a5	Gys2	Slc7a12	Snca
		Prr15l			Gjb1	Awat2	Ifi27l2b	Amz1	Ppp1r1b	Gabbr2	Mpp4
		Semp2l2b			Nubpl	Spib	Spef1	1700047G03Rik	Lncpint	Rasgef1c	Dleu7
		Pcx			Bmp6	Cldn8	Podnl1	Sema6d	Fads6	Aebp1	2900005J15Rik
		Rai2			Btbd9	Srrm4	Dclk2	Actl7a	Prrg4	Gm20597	Trpv1
		Rbm11			Psca	Ada	Ccl5	Gypc	Cttnbp2	Cenpt	Atf3
		Hmgcll1			Tmem140	Hoxc13	Ighg3	Cdhr1	Col2a1	Slamf6	Olfr1316
		Erdr1			Gm9949	Kif12	Plod2	Ly6g6c	Mcf2l	Kcnn3	Lyl1
		Mapt			Thsd7a	Il1rl1	Gm4840	Ccer2	Sprr1a	Ulbp1	Nog
		1500009L16Rik			Ripk3	Tmem200a	Gjc3	Pramel13	Ly6i	Clec1a	Slc22a23
		Slc4a9			Ctnnd2	Grip1	Tiam1	Gli2	Cxcr2	Syt7	Rnf144a
		Acpp			Srrm3	Hilpda	Ankrd29	Gxylt2	B3galt5	Gnb4	Ppp1r15a
		Tcea3			Sp110	Cpt1c	Gbp4	Gm13169	Gpld1	Plxnb3	Hdac11
		Slc34a1			Ppm1n	Sox5	Ssu2	Trp53tg5	Prkca	Ccl20	Themis3
		Ftcd			Klra8	Gm13056	Dnah10	Myh4	Mgll	Aldh1a3	Ifi208
		Col4a3			Cdh22	Robo4	Gm9067	Sp6	Slc35f1	Majin	Atp11c
		Arhgap6			Amy1	Dclk3	Prtn3	Fer	Rinl	Tafa2	Spx
		Psrc1			B230206L02Rik	Unc80	Vwde	Tbx2	Drc3	Tmem163	Gm11100
		Tbc1d8			Ddias	Olfm1	4932431P20Rik	Gm4841	Dlgap1	Wfdc9	Hmx2
		Stbd1			Gpr4	Il6	Gm16294	Dlx1	Cfap54	Greb1	Nostrin
		Igsf9b			Crip3	C1rb	Sox1ot	Mc5r	Tcf7l2	Cox20	Fgfbp1
		Slc11a1			Slc40a1	Zfp92	A330040F15Rik	Tmem178	Celsr1	Endod1	Fzd10
		Nectin1			Reep6	Pinlyp	Pdzk1ip1	Gm9732	Hc	Pdzd2	Akap7
		Rnf144b			Gm32742	Chst1	Cdh4	Eef1a2	Chst9	Prrxl1	Nrk
		C1s2			Cngb1	Rprm	Zim1	Frmd4b	Ly6h	Col6a6	Myo18a
		Dmrtb1			Pcp4l1	Ogfod3	Ces1e	Kash5	Arl5c	Trappc3l	Gm128
		Fhl4			Klk9	Osbp2	Keg1	Lamc3	Mtfr2	Fbn2	Cybb
		Tubb4a			Stmn2	Uchl1	Tspan5	Ctnna3	C1ql4	Abca1	Tbck
		Rgn			Myom3	Rgs14	Saxo2	C130083M11Rik	H2-Eb1	4930471E19Rik	Baat
		Pcsk5			Thsd1	Cdc42bpg	Aqp9	Stpg3	Gmds	Gja5	Zmat3
		Trim10			Polk	Cers4	Csmd2	Sema3d	Gm19510	Pla2g15	Ank2
		Acss3			Cd164l2	Sfxn4	Tmem240	Gm19461	Ier3	Ehd1	Ung
		Atp1b2			Chn2	Ces2f	0610031O16Rik	Tspear	Sema5a	Scn10a	Slc15a3
		Megf10			Cxcl3	Pde9a	Tspan15	Tmem82	Ttc39a	Ak7	Gm13771
		BC034090			Fam169b	Scfd2	Cxxc4	Mettl15	Ptpn7	Klk8	Samd5
		Arl11			Gm14231	Gfpt2	Kcna2	Krt32	Gal	Myo3b	Gm14706
		Ephx1			Satb2	5830418P13Rik	Rsph1	Pthlh	Zfp641	Mak	Vrtn
		Stac2			Pdzd3	Pamr1	Gm4425	Pou3f4	Creb3l3	Perm1	Fars2
		Fam78a			Mdm2	Rem2	Abcb5	Vmn1r42	Slitrk5	Trim6	Rasl12
		Ppp1r42			Gm7721	Egflam	Krtap1-5	Ifit1bl2	Scara5	Xlr3c	Sorbs2
		Padi3			Fras1	Acsbg1	Pax7	1700125G22Rik	Serpine2	Myo16	Phlda1
		Slc5a1			Lrrc43	F8	Actl10	Tbc1d16	Fry	Oas1d	Ddr2
		Slc6a13			Gpr84	Podn	Atp6v0d2	Oprk1	Tmc7	Map3k6	Mitf
		Sdk2			Ggta1	Corin	Lrtm2	Miat	Ido2	Caps2	Il2
		Rnasek			Ppara	Ikzf3	Tbx4	Prkcg	Ngfr	Adamtsl4	Cplx1
		Add2			Ly6a	Efcab6	Gm5532	Dnm3	Arhgef3	Cyp3a59	Slc2a2
		Fbln7			Aadacl2fm1	Arhgef38	Gk	Hck	Cpeb3	Nfasc	Spns2
		Gdf9			Il21	Antxr1	Lgi1	Dhrs3	Tfap2c	Cd163	Prdm11
		Gnal			Batf2	Adrb2	Kif27	Ppp2r3a	Gnao1	Cd244a	Stx1b
		Il36g			Cerkl	Insyn2a	Lingo3	Lyplal1	Klf15	Lair1	Ppp4r1l-ps
		Cyp2r1			Gm4953	Pnliprp2	Thsd7b	Prdx6b	D830039M14Rik	Sprn	Pcdhga5
		Zcchc12			Nkx6-1	Ankrd55	Tmem117	Kif26b	Fxyd5	Ckmt1	Tnf
		Dhdh			St3gal2	Cfap299	Gstk1	Slc4a1	Nlrp3	9630013K17Rik	St3gal3
		Plet1os			Isl2	Endou	Fsip2	Cyp2ab1	Tcp11l2	Adgrb3	Gm28893
		Arhgap23			Nipal4	Gm6093	Gm2574	Ank1	Ntrk1	Prr13	Fgf4
		Nyx			Ephb3	Lrriq1	Olfr1383	Dkkl1	Exoc3l2	Txnrd3	Gpr75
		Map4k1			S1pr3	Maml3	Tnfsf4	Gabrp	Ppargc1a	Gadl1	Slc6a14
		Dusp15			Tac1	Bnip5	Pla2g4c	Gm3678	Fut1	Aox1	Nipal3
		Fat2			9530053A07Rik	Tnfrsf9	Gm10451	Pwwp3b	1700066B19Rik	Gfpt2	Avp
		Rbms3			Gpm6b	Cysrt1	Rps23rg1	Slc2a3	Zfp941	Gm5321	Nefl
		Sh3bp1			Catsperg2	Alox12	Kcng4	Ccn4	Adgrg6	Hspd1-ps5	Grin3a
		Dlx3			Nefm	Fmo2	Adamts12	Kdm7a	Relt	Gm8883	Ankrd44
		Dmrt1			Lhx5	Gabrg3	Baiap2l2	Rpl9-ps6	Scg2	Rps12-ps24	Gm7634
		Celf4			Castor1	Pla2r1	Zscan4d	Prdm12	Rflna	Cpa5	Aqp5
		Izumo4			Adra2a	Slc38a4	Efr3b	Gnrh1	Lman1l	Mafa	Apbb3
		Cxcr4			Lcat	Best2	Slc5a4b	Gm16796	Scel	Dnajc9	Zfp977
		Fggy			Tlx3	Ttc21a	Cdk3	H3c8	Slc17a4	D030068K23Rik	Fam167a
		Siglecg			Fsd1	Mfsd4b1	Slc17a9	1110002E22Rik	Cecr2	Kcnk3	Vwa8
		H2bc6			Kcnn4	Ppp4r4	Fmo5	Amph	Gprin2	Pcsk2	Fam72a
		Lilrb4a			Fign	Psapl1	Aox4	Fgf18	Dnajc6	Rasl11b	H1f0
		Kcnip3			Krt87	Ces2b	Fat4	Cyp3a16	Htr1b	Pter	Gm5741
		Agbl4			Crlf1	Cd55os	Gch1	Col4a6	Slc46a3	Rgs7	Lrrc4
		Wnt9a			Soat2	Lypd10	F13a1	Sp5	Rnf32	Bc1	Srrm4
		Unc79			Pdgfc	Eln	Slc30a3	Tmem45a	Ipcef1	Slc22a4	Elavl4
		Mmp10			Cadps2	6530402F18Rik	Trpv1	Hsd11b1	Trav13-2	Wnt6	Olfr112
		Gjb6			Kif5a	Fgf15	Nrbp2	Slc7a11	Wfdc15b	Gm5117	Fpr2
		Supt3			Bace2	Fosb	Calr4	Cd55	Tmprss11d	Unc5cl	Them5
		Prl2c3			Vsnl1	Mei4	Rab7b	Ift172	Gja6	Orc1	Slc39a11
		Pcdh7			Cygb	Flnc	Gm13483	3110009E18Rik	Lrrc26	Ddo	Col5a1
		Retsat			Syndig1	Rai2	Cwh43	Kiz	Enpp2	Slc6a16	Hsh2d
		Paqr6			H2-M2	Syn3	Trdn	Dennd4a	Ncald	Tyr	Lrrc61
		Mmp13			Adcyap1	1500009L16Rik	Ankfn1	Mpig6b	Hunk	Pla2r1	Ccdc153
		Ostn			Slc35f3	Ush2a	Prkg2	Gm31135	Cfd	Slc38a4	Npffr2
		Stab1			Myt1	Ltb4r1	Smc1b	Lkaaear1	Fbxo31	Ttc21a	Prtg
		Fosl1			Gap43	Stom	Ifi27	Ephb2	Rnd1	Prl2c2	Pcolce
		Npr2			Shisa3	Otof	Ms4a10	Pvr	Gpr87	Ttc16	1700016H13Rik
		Hs3st6			Fam161a	Flacc1	Chrm2	Prex1	Lingo1	Fam111a	Saa3
		Perp			D5Ertd605e	Dnajc5b	Tmem202	Agbl2	Dyrk4	Sag	Sptb
		Muc15			Slc16a9	Cacna1e	Sema4f	Dym	Gphn	Nlgn1	Mc1r
		Eva1c			Myh8	C1s2	Ccdc187	Cep131	Tle2	Serpinb9e	Lhx1os
		Olfr1317			Slc6a20a	Kyat3	Tspan33	Chst2	Papolb	Alox5ap	Septin3
		Il18			Gm15850	Plcb4	Cntnap2	Wnt3	Nav3	Olfm4	Plcl2
		Spaca4			Nr4a1	Spred3	Dok2	Zfp704	Nova1	Bmp4	Fcer1g
		Mnx1			Guca1b	Dmp1	Gpr176	Gm10791	Dysf	Rom1	Otx1
		Ano3			Oas2	Pclo	Vat1l	Foxd4	Ret	Rai2	Ccna1
		C4b			Ier5	Adcy8	Fgr	Aass	Tmco4	Nmnat2	Il6
		Zdbf2			Dgka	Odad3	Entpd2	Gm8767	Scd2	Lect2	Acvr1c
		Sncg			Nalcn	Sparcl1	Ggt5	Slc6a17	Kcns3	Rhox5	Tssk4
		Pgf			Ttll9	Dlx3	Ifit3	Mir3474	Krt84	Klhl29	Arhgef10l
		Myo7a			Ahi1	Dnah7b	Upk3b	Rhbg	Cpz	Slc34a1	Osbp2
		Bach2			Itgb3	Prss27	Lmcd1	Cbln1	Irf5	Nuak2	Csf2rb2
		Slc27a3			Srms	Pik3ap1	R3hdml	Fam43b	Plcxd2	Rit2	Cd36
		Lpar3			Aff3	Siglecg	H2ac6	Erbb4	Cbr2	Myo15	Mir8102
		Pld5			Ddi1	Kcnip3	Arhgef6	Slc13a1	Ppm1l	Gm9899	Sgpp2
		C530005A16Rik			Arhgap20	Selenbp2	Tnxb	Shc3	Rnf112	Cacna1e	Amer1
		Cnfn			Rarb	Agbl4	Ighe	Mrap2	Bmp3	Fhl4	Spry4
		Gja3			Slc16a14	Wnt9a	Adh1	Mafb	S100a2	Pax8	Slc25a21
		Tinag			Kcnt1	Mmp10	Mical2	Slc39a4	Crebrf	Slc44a5	Fut8
		Cplx3			Kl	Supt3	Rsad2	Pom121l2	Camk1d	Galnt13	Rassf1
		Cd109			Adamts3	Prl2c3	Poteg	Lama4	Tubb6	Ubash3a	Ptprq
		Sp9			Apol9b	Snai1	Alcam	Efna3	Chdh	Prr7	Cryba4
		H3c3			Slc23a4	Hydin	Enho	Fbxo41	Rab37	Add2	Egflam
		Sult4a1			Ly6g6g	Dnaaf1	Htra1	Slc10a1	2210408I21Rik	Kcnc4	Wdfy3
		Zfp366			Col22a1	Stab1	Plscr4	Pcdhgb4	Lypd3	Gins2	Gm7008
		Myot			9230114K14Rik	Ccdc116	Sh2d2a	Vmn2r79	Chchd6	Treh	Epsti1
		Adgrb1			Atg9b	Perp	Kcnj12	Pou6f2	Trpv6	Dgkg	Sntb1
		Gadd45a			Cthrc1	Hic1	4930599N23Rik	Zfp36	Il1r1	Grik4	Mpeg1
		Plb1			Rims2	Ppfibp2	Cdhr2	Nubpl	Flrt1	Kctd17	Gab3
		Lst1			Cd79a	Zdbf2	H1f6	Crocc	Gm13477	Slc2a5	Tmem8b
		Pla2g2f			Mapkapk3	Xirp2	Pak5	Gm2788	Tet2	Dnm1	Gm8586
		Trf			A330015K06Rik	Dhh	Galnt18	Tmem238l	Olfml2b	Ptprr	Artn
		1810013D15Rik			Lyrm4	Rph3a	Kcnj4	Nhsl2	Csf3	Lilrb4a	Barhl2
		Il20ra			Fam124a	Myh2	Cd96	Ankef1	Sv2c	Zmat4	Crybb3
		Slc6a3			Azin2	Mst1	Got1l1	Bmp6	Cbln2	Dnah12	Platr8
		Cryzl2			Sfxn5	Gja3	Tnfrsf19	Fam184a	Scn4b	Mmp3	Pdx1
		Ercc5			Gm34574	Pdgfra	Scube3	Btbd9	Drc1	Cr2	Apoe
		Olfr543			Crb2	Zfp366	Cd300lg	Psca	C3	Zdbf2	Tmem241
		Ak1			Dscaml1	Myot	Rab11fip4	Dusp8	Krt222	Serpinb6c	Pcdhb8
		Gm10549			Col15a1	Fn3k	Efhb	Gm9949	Abcb11	Rasgrp1	Insm1
		Gpr162			Spn	4930479D17Rik	Eomes	Fam13a	4930594M22Rik	3110045C21Rik	Ccdc194
		6820408C15Rik			Trib3	Lbp	Slc7a12	Arhgap30	Gcnt4	Myh2	Zfp52
		Ldlrad2			Siglec1	Niban1	Cep250	Zranb3	Plce1	Tktl1	Fmnl2
		Pqlc3			Htr5b	Bnip3	Erich3	Gm10163	Tmtc2	Slc2a10	Arnt2
		Cnr2			Arpp21	Ppil6	Dnah14	Thsd7a	Aoc1	St18	Rrad
		Adamts13			Gm14140	Rpgr	Vsx2	Ripk3	Sprr2k	Zfp366	Ly6g5b
		Slc25a42			9530034E10Rik	Gm7694	Lpar5	Pla2g4b	Map3k8	Tmc5	Gtsf1l
		Shank3			Ccl28	Pdk1	Cenpt	Kifc3	Gm26633	9430018G01Rik	Acbd7
		Nxnl1			Cacna2d2	1700016G22Rik	Mylk	Maob	Rtn4rl2	Hpse2	Stap1
		Nefh			Cdhr5	Lims2	H3c2	Mixl1	Zcwpw2	Cdc42ep2	Rnf13
		Pcdh9			Cacna1i	Pcca	Tmem74b	Pllp	Ccdc138	Il20ra	Gata3
		Fbxl7			Scnn1g	Pglyrp1	Cap2	Cdh22	Cd4	Epha6	Xylt1
		Irx3			Tcap	Cdh23	Kcnn3	Amy1	Mpped1	Pdlim3	1700057G04Rik
		Scml2			Hecw1	Pglyrp3	Lsamp	B230206L02Rik	Plcl1	Cdkl3	Nrgn
		Rhbdl3			Slc2a6	Lce1f	Phyhip	Trim40	Platr27	Pqlc3	Cd55os
		Slco1a5			Btbd11	Gm5737	Oas3	Xdh	Gpr50	Chl1	1700001P01Rik
		Klk6			Fmn1	Vav3	Gnb4	Ddias	Kif26a	Sema6a	Zdhhc15
		Lrp3			Cyp2s1	Bglap3	Ednrb	St8sia2	Qpct	Fbxw13	Flnc
		Trpm5			Flt3l	Frem2	Enpp1	Gpr4	Gm32200	Slc17a7	Ptn
		Phlda3			Etv1	Pacsin1	Tas1r3	Crip3	Galr1	Adamts20	Etv6
		Plekhb1			Icos	Gtdc1	Aldh1a3	Colec11	Angptl6	Fstl4	Cyp17a1
		Urah			Mcam	Ptp4a1	Tafa2	Slc40a1	Nxph3	Slit1	Igfbp7
		Tet1			Dis3l2	Inka1	C2cd4a	Rnf225	Cables1	Serp2	Acp4
		Enpep			Cyp7b1	Sh3tc2	Endod1	Reep6	Tns4	Gm6576	Map3k4
		Ttc39d			Gsta3	Abca4	Notch4	Stag1	Cytip	Lhx2	Erfe
		Zfand2a			Zfp469	Slc35d3	Gng7	Orm1	Ggt1	Masp1	Gm25541
		Masp1			H1f11-ps	Prl2a1	Klri1	Stmn2	Sftpd	Ogdhl	Itga10
		Ush1g			Camkv	Sprr2d	Cfh	Msi2	Thbd	Hspa2	9330159M07Rik
		Susd2			Ikbke	Sez6	Abca1	Gm41506	Cdh6	Izumo1	Klf1
		Aldh1a1			Myo1g	Cdkal1	Tmem107	Flg	Fbn1	Gucy2e	Pcdh10
		Wnt10b			Slc13a5	Cox6b2	Col5a1	Polk	Crct1	A830005F24Rik	BC034090
		Dach1			Ptgs2os	Prrx2	4930471E19Rik	Mcrip1	Fxyd3	Bglap3	Foxn3
		AU019990			C230014O12Rik	Mcpt8	Hormad1	Stum	Sardh	Arhgap25	Gm17827
		H3c1			Slc22a14	Zfp296	Pla2g15	Ivl	Efnb3	Arhgap15	Reps2
		Sema3g			L3mbtl1	Pkp1	Myh7b	Chn2	Onecut3	Ccdc105	Rasal2
		Oxct2a			Stat2	S100a8	Map7d2	Gldn	Col4a4	Col5a2	Tspan7
		Igfn1			Sh3kbp1	Ceacam1	Mir6941	Fto	Scx	Cfap44	Shd
		Btbd19			4930578M01Rik	Gsdma	Ak7	Cxcl3	Prickle2	H2ac4	Pik3ap1
		Mdga1			Arhgef15	Adam8	Klk8	Fam169b	Atp1b1	Wnk3	Celf4
		Orm2			Hcar2	Abcc8	Adamts2	Il5	Arhgap24	Ucn2	Zfp712
		Msx3			Alpk2	Tm4sf1	Myo3b	Ms4a4d	Lmod1	Tacr2	Wdfy2
		Dnase1l3			Fbxo2	Bnc1	Rasip1	Spns3	Procr	Igsf21	Gm4257
		Ccdc65			P2rx3	Mapk8ip2	Fcmr	Sgk2	Gm14963	Gm13710	Tagln3
		Gucy2e			2310039L15Rik	Clstn2	Plch2	Pdzd3	Gm30794	Sulf1	Spsb4
		Slc12a4			Cntnap5a	Gc	Mak	Fras1	Idh2	Htr2c	1700021F02Rik
		Akr1b7			Gm3336	Nbl1	Zpld1	Lrrc43	Wdr17	Qrfprl	Ostn
		Gm10634			Gnat1	Rbm20	Perm1	Ocm	Fgf9	Car12	Togaram2
		Gng13			Ccdc154	Col6a4	Adarb2	Ppara	Vps13c	Krt73	Slc38a5
		Lif			Gm7525	Adhfe1	Tnnc1	Cbs	Mob3b	Padi1	Arhgef10
		Adam12			5430421F17Rik	Parm1	Unc45b	Acad10	1110051M20Rik	Gm20125	Ano3
		Cabyr			Dph6	Dpep1	Myo16	Ly6a	Atxn1	Clmp	Trim69
		Tnfrsf23			Cfap43	Crppa	Cys1	Car14	Nppb	Gm8995	Gm6982
		Pacsin1			Kif21b	Atp8a1	Vnn3	Zic5	Pou6f1	Isg15	4930507D05Rik
		Hhat			Lrp2	Kcnh3	Map3k6	Btnl10	Foxa2	Bcan	Hdac8
		Gtdc1			Tcf4	Abcb4	Mecom	Shisal1	Wfikkn2	Gm32090	Cblb
		Snai3			Cd6	Fam172a	Flt4	Mtss1	Chrna4	Rhcg	Cdh17
		Olfr1318			Cracd	Lncpint	Ccdc160	Slc26a3	Snx20	Olfr71	4930479D17Rik
		Anxa8			Ophn1	Fst	Caps2	Kng2	Il5ra	Mcpt9	Gm10549
		Rab42			Mamdc2	Fads6	Adamtsl4	Hif3a	Lrrn2	Prkcb	Itgb2l
		Irf4			Slfn5	Dusp5	Jag2	Plk2	Kctd11	Serpinb6b	Nfib
		Tmem151a			Coro1a	Mov10l1	Nfasc	Nkx6-1	Ppp1r14c	Slc26a1	Rtkn2
		Gm648			S100a13	Cttnbp2	Oas1g	St3gal2	Nav2	Slc4a10	Npas4
		Zfp385a			Afm	Sp7	D630024D03Rik	Isl2	Dcdc2a	Acsl1	Sec14l2
		Ppp1r36			Septin14	Myo1a	Chpt1	Il17b	Bmp8a	Npy4r	Irx3
		Inka1			Vmn1r43	Slc7a14	Lair1	Ephb3	Tmem119	Slc8a1	Fbxl7
		Pdk4			Fcgbp	Col2a1	Cfap99	S1pr3	Ptp4a3	Zfp967	Lims2
		Npy2r			Abcg2	Calcb	M1ap	Eef2k	Acan	Ankar	Rspo2
		Cd55b			Col11a1	Mcf2l	Fnd3c2	Drp2	Lrrc15	A930017K11Rik	Trpm5
		Art5			Chchd10	Sprr1a	Mybpc1	Pde5a	Lrp4	Cxcl5	Pglyrp1
		Slc43a2			Zfp273	Ablim3	Casq1	Fgl2	Prlr	Olr1	Arhgap42
		Padi6			Nmnat3	Ly6i	Slc41a2	Tac1	Slc2a9	Kcnc2	Ovol3
		Dnhd1			Lhx1	Cxcr2	Tmem52b	9530053A07Rik	Mctp1	Sobp	Ikzf2
		Prl2a1			Ace2	Qrich2	Gpr85	Gpm6b	Cckar	Prl7a1	Ccnb1ip1
		Eda2r			Pde3b	B3galt5	Ppp1r14a	Sult1e1	Nme5	Dydc2	Dach1
		Astn2			Gabre	Usp17lc	Gpnmb	Cacna1g	Igfbp3	Hapln3	Stmn4
		Sprr2d			Nid1	Pacrg	Gm32282	Nefm	Foxq1	Snx25	Scly
		Stac			Ptpn22	Fzd9	Txnrd3	Mmp12	Ninj2	Apbb1	Klhl3
		Slc19a2			Inf2	Mreg	Gadl1	Lhx5	Gm24920	Marchf10	Btbd19
		H2bc13			Irag1	Mgll	Sez6l	Krt4	1700120C14Rik	Pkd1l2	Sncb
		Prrx2			Plac8	Card14	Umodl1	Castor1	Sptbn4	Psg29	Vmn2r3
		Pml			Csta1	Mmrn2	Ttn	Utf1	Arhgap9	Serping1	Gm29773
		Ackr4			Gm23722	Rinl	Gpr27	Tlx3	Phactr1	Glipr2	Arhgap18
		Ccl2			Focad	Rabgap1l	Mafa	Fign	Cyth4	Dmxl2	Cd248
		Tmem255a			Plod2	Ccdc8	Mindy4	Soat2	Gpr132	Gm10825	Nod1
		Cacna1c			Ccdc13	Nkx2-9	Tnfaip3	Fam209	Hrh1	Crhr1	Gm648
		Lhfpl1			Zbtb20	Drc3	Pcsk2	Pdgfc	Dgkb	Sell	Gm17783
		Upp1			Fndc10	Dlgap1	Serpinb5	Gpr1	Tpk1	Ttbk1	Mal2
		Rarres1			Nr4a3	Cfap54	Gm30302	1700022I11Rik	Nkd1	Cpa4	Kcnh4
		Pkp1			Cyp2c65	Col6a3	Klra6	Muc21	Lrg1	Gsdmc3	Klhdc7a
		Col14a1			Arl4d	Lat2	Myoz3	Cadps2	Fibin	Abca13	Eda2r
		Frmd5			Ppp2r2b	Chst9	Gckr	Dnd1	H4f16	Tm4sf5	Zfp810
		C430002N11Rik			Adgrg2	Ly6h	Rasl11b	H2ac10	Krt77	Cyp26a1	Sgms1
		Ephx3			Mxd4	Arl5c	Axdnd1	Vsnl1	Plcd4	Rgs10	Larp6
		Krt36			Abcb9	Myh6	Cxcl10	Syndig1	Eml1	Cped1	Babam2
		Flvcr2			Dmrta1	Scn1b	Unc5cl	Mfrp	Wnt16	Ttc41	Hcn1
		Larp6			Mccc1	Thsd4	Ddo	H2-M2	Camk2d	Fhdc1	Ralgps1
		Hspb8			Gbp4	Gfap	Slc5a2	Adcyap1	Dzip1	Ncoa7	Lvrn
		Gsdma			Prtn3	Dynap	Ankrd22	Slc35f3	Aff2	Ugt1a6b	Lbx2
		Hey2			Car11	Ptprn	Cst6	Shisa3	Mpped2	Gabbr1	4930461G14Rik
		Adam8			Wnt8b	Epha2	Med9os	D5Ertd605e	Myrf	Unc5a	Muc3
		Ppp2r2c			Ecscr	Gmds	Psd2	Ncoa2	Tenm2	Kank1	Rec8
		1810008I18Rik			Gm4961	Akr1c19	Fxyd2	Gm5941	Nedd4l	Tnnt3	Pcmtd1
		Ass1			Cwc27	Gm19510	Abtb2	Kprp	Dnah6	Nxph1	Pde1c
		Pstpip1			Olfml3	Sema5a	Hnf4a	Has2	Sema6b	Ankrd45	Icam1
		Fez1			Adgrf5	Ptpn7	Piwil2	Gm15850	Cebpb	Rbmx	Plin1
		Ppp1r3b			Ly6c1	Rims4	Cyp4f40	Pycard	Cdh10	Hapln2	Olfr545
		Bnc1			Prop1	Serpine2	Krt39	Ier5	Vwce	Gm5878	Lpar1
		Mapk8ip2			Tnnt1	Efhd1	Cpne4	Nalcn	Rcn3	Olfr1381	Pcdhb5
		Slc17a1			5430437J10Rik	Cxcl12	Prl2c2	Gm8488	Atf5	Klhl4	Syngr3
		Col17a1			Abcc2	Lrrc6	Sag	Pcdhb7	Mmp9	Slfn3	Slc7a3
		Gc			Cxxc4	Trpm1	Nlgn1	Ahi1	Sec14l5	Ehd4	Slco5a1
		Angptl2			4932441J04Rik	Tmc7	Serpinb9e	Lingo4	Kcnj10	H1f1	Slc7a4
		Pde1c			9530082P21Rik	Vsig10l	Vnn1	Dmbx1	Slc12a8	Avpr1b	Aen
		H2bc4			Fgf7	Klra1	Alox5ap	Srms	Sh2d1b2	Mmd2	Slc4a4
		Icam1			Wincr1	Veph1	Gm22009	Acsm2	Gm2762	Mis18a	Mapk4
		Ssc5d			Hmcn2	Ngfr	Gnai1	Mir10a	Ugt8a	Abcc12	Crabp1
		Phf24			Pax7	Slc22a18	Vmn1r-ps28	Pgam2	Alox12b	Cyp2c39	Lrit3
		Ifitm3			Axin2	Tfap2c	Olfm4	Pou4f3	Glipr1	Mogat2	Prkd1
		Nbl1			Gm1604a	Klf15	Rom1	Lmx1a	Tfdp2	Sema4b	Nfe2
		Gm4668			Clip3	Hp	Tgm5	Ptgds	Pccb	Atp4b	Nbas
		Rtn1			Gm8251	Faim2	Marchf1	Rarb	Des	Ddc	Ncam1
		Aldh4a1			Bsn	Gm9926	Pla2g4d	Alox15	Lrrc56	Lpl	Sp7
		Fam131a			Apc2	Gpsm3	Klhl29	Slc16a14	Card11	Rims4	Lhx3
		Syngr3			Vgf	Dio3os	Scn8a	Gsg1	Srgn	Nrxn1	Evx1
		Gm11762			Lrtm2	Fxyd5	Ftcd	Mllt3	Prkg1	Npy1r	Myo1a
		Plcb2			Tlcd2	Esr2	Myo15	Kl	Elfn1	Chrm3	Trim66
		Ttll10			Bnc2	Txndc16	Pik3r6	Fam47e	Kdm4b	Scube1	Tafa5
		Tekt2			4930412M03Rik	1810020O05Rik	Angpt2	Adamts3	Slc2a13	Ntn5	Fam120c
		Crppa			Tnfrsf11b	Exoc3l2	Gm9899	Foxn4	Il24	Il6ra	Nabp1
		Tbx2			Dlk2	Gata2	Nectin1	B3glct	Ascl1	Entpd3	H2bc9
		Abcb4			4833407H14Rik	Inpp4b	Slc11a1	Aldh8a1	Kctd12	Brca1	Pced1b
		H1f2			Tril	4930505A04Rik	Fhl4	Plch1	Slc43a3	Oit3	Slfn8
		Aqp3			Rasl10b	Fut1	Tgfbr3	Aire	Gabrb1	Rac2	Kremen2
		Slco5a1			Smad6	Ppargc1a	Ak9	Zc3h12d	Upk1b	St3gal4	Iqcf1
		Mc5r			Anks1b	Cdo1	Gm2011	Sema7a	Ypel2	Pnlip	Smoc1
		Eef1a2			Ror1	Sult1d1	Smtnl2	A330074K22Rik	Gjb5	Gm15703	Gm31814
		Dnajc22			Tnfsf4	Il18rap	Fam78a	Stx11	Gm5106	Gm20337	Armcx6
		Fjx1			Vinac1	Aqp8	Stac2	Jph2	Adra2b	Gm2544	Rnf150
		Tgfbi			Trp53inp1	Relt	Ppp1r42	Prl2c1	Cdh5	Atcay	1700014D04Rik
		Rnf224			Tef	Lama2	Sema5b	9230114K14Rik	Ltbp1	Spc25	Lrcol1
		Fam172a			Deptor	Clybl	Tmem26	Atg9b	Gm5860	Cidec	Cyp4f39
		B430010I23Rik			Adamts12	Ano7	Nek10	Rims2	Kcnk2	Tfr2	Cyp2c52-ps
		Lncpint			Ptgs2	Myoc	Sdk2	Hoxd1	Glt8d2	Ighv14-2	Prxl2c
		Fst			Baiap2l2	Esrrg	Prr7	Rpl10-ps3	Cth	Apol11b	Akap6
		Pnpla1			Trex2	Nkx3-1	Rhoh	Car2	2310043M15Rik	Kif13b	Gm9687
		Prkd1			Prl6a1	Slc17a4	Add2	Mapkapk3	Col16a1	Tmem71	Lat2
		C130083M11Rik			Aspg	Gprin2	Plet1os	A330015K06Rik	Fut9	Fbln2	Ffar4
		Synm			Dsc3	Fam83c	Nyx	Zhx2	Tmprss11b	Spo11	Elp4
		Gm13652			Fgf1	Pde4c	Stab2	Lyrm4	Il17f	Tmprss6	Vwa7
		Sema3d			Tnip3	Pdgfrl	Dusp15	Pdzk1	Nptx1	Gm13181	Arr3
		Tspear			Tac4	Serpinb2	Tdrd9	Fam124a	4930579F01Rik	Krt2	Zcwpw1
		Slc34a3			Mapk15	Naaladl2	Celf6	Tnfsf10	Acss3	Gm9926	Ube2e2
		Cgref1			Acot11	Cdh13	Slc2a5	Sfxn5	Havcr2	E130215H24Rik	Tmem164
		Serpina7			Fbxo16	Xpnpep2	Slc13a2	Dscaml1	Tspyl4	A2ml1	Ncam2
		Prrg4			Tnfaip8l1	Ipcef1	Lilrb4a	Col15a1	Zmiz1	Rassf9	Eya2
		Krt13			Slc17a9	Rnf32	Wnt3a	Kalrn	Fat2	Kcnk9	Dynap
		Krt32			Hspb9	Nppc	Zmat4	Neurog2	Cidea	Scnn1b	Scgb2a2
		Pthlh			Gfra1	Klhl1	Dnah12	Xlr5b	Cxcr4	Omp	Dglucy
		Foxc1			Myom1	Fgfbp3	Mmp3	Gm29797	Krt5	I730030J21Rik	Akr1c19
		Sprr1a			Mgat5b	Gm807	Gm15462	Cldn20	Sytl2	Esr2	Aldh1a2
		Pkd1l2			Nmu	Adgrl3	Ttyh1	Trib3	Grap2	Cbln3	Acot2
		Plin4			Sfrp2	Grip2	Kdm4d	Siglec1	Akna	Nwd1	Lmf1
		Cxcr2			Sh3d21	Wfdc15b	Klhl32	Htr5b	Glp1r	Aox2	Gm13415
		Qrich2			Hpcal4	Hoxc12	Epb41l4b	Gm14140	Gbgt1	Ap3b2	Spata6l
		B3gnt8			Wdr95	Ncald	Dnah8	9530034E10Rik	Tmtc1	Col7a1	Chac1
		Rnf169			Drd3	3300005D01Rik	Ctla2a	Cdhr5	Cldn2	Krtap4-16	Sh2d3c
		Hck			Acer2	Arl9	6430573P05Rik	Scnn1g	Gpr158	Adipoq	Pnma8c
		Acy3			2900005J15Rik	Rnf223	Hpse2	Penk	Ube2cbp	Rasal1	Npc1l1
		Gm10825			Dleu7	Dsg3	Cpne6	Tcap	Lrrc66	Duxf3	H2-Aa
		Pnma2			Mpp4	Cldn18	Slc6a3	Pou3f1	Adgrb1	Klra5	Pkdrej
		Lynx1			Tox	Ptch2	Mapkapk5	Rbp4	Apol8	Abca9	Maml2
		Kif26b			Sulf2	Tln2	Ces4a	Cnnm2	Cntn1	Frat2	Gtf2f1
		Bmpr1b			Rnf144a	H2-Q7	Trp63	Slc2a6	Slc52a3	Cldn9	Vmn2r63
		Dkkl1			Pkhd1	Obscn	Myh7	Btbd11	Shank3	Sh3bgrl2	Ank3
		Rimbp3			Enthd1	Rnd1	Sec14l2	Fmn1	Nefh	E030013I19Rik	Slc6a7
		Iglon5			Paqr3		Acss1	Mcam	Myo9a	Wnt1	Enox2
		Btbd17			Krt90		Parp14	Nfatc4	Svop	Dusp9	Tdrd6
		Mreg			S1pr1		Gm19410	Gsta3	Ptgs1	Cd86	Chchd3
		Dennd2c			Ampd1		Rspo2	H1f11-ps	Igf2os	Dnah1	Sel1l3
		Il25			Pdzd7		Rbm24	Gm2396	Etv4	Olfr446	Pip5kl1
		Kremen2			Pparg		Ctsm	Ikbke	Sema3g	Shisa9	Megf9
		Slc2a3			Gm4610		Slc17a7	Camkv	Slc1a2	Itga7	Sertad4
		Nap1l5			Mir100hg		Lypd6b	Slc13a5	Clec2d	Pcsk1	Fut7
		Srsf12			Mir155hg		Ttc39d	Ptgs2os	Pemt	Olfr769	Sbsn
		Gm31814			Tbc1d32		Slit1	2700054A10Rik	Tnfrsf23	Pidd1	Proca1
		Gm336			Duox2		Masp1	Slc22a14	4930407I10Rik	Kcp	Tssk3
		Rnf150			Slc22a3		Serp2	Tha1	Snai3	LOC102635990	Gcnt7
		Krt6a			Aldh3b2		Ogdhl	Rnf152	Zfp385a	Il7	Rasa3
		Mmrn2			Ankrd35		Prkcq	Eif1ad4	Pdk4	Paqr8	Siae
		Ppfia4			Ccng1		Hspa2	Sh3kbp1	Morn5	Apod	1700020L13Rik
		Amph			Spx		Oasl2	4930578M01Rik	Cyp46a1	Ccdc141	1700020L24Rik
		Abcb1a			Gm11100		Gm9772	Rbp7	Arg2	Fam3d	Slc18a1
		Gstm6			Tbxa2r		Igfn1	Gadd45b	Gm1070	Pecam1	Fhip1a
		Fgf18			Spatc1		Izumo1	P2rx3	Tiparp	Wwox	Oxct1
		Rinl			Fam189a1		Mdga1	Fbxo2	Ifit3b	Pid1	Syne2
		Rgs10			Gm34655		Lif	Rtp1	Upp1	A530046M15Rik	Ccdc80
		Rgs20			Hmx2		Tlr1	Cdc14a	Col14a1	Katnal2	1810020O05Rik
		Col4a6			Nostrin		Arhgap25	Cntnap5a	Podxl2	Cacng5	Slc6a19
		Cyp3a16			Slc9a9		Bcl2l14	Krt79	Foxj1	Vstm4	Yjefn3
		Cyp4f39			Dync2h1		Hmga1b	Gnat1	Lrrc3	Ccdc170	Tspan18
		Cyp2c52-ps			Lax1		Lgals9	Gucy1a2	Csf2	Nfkbid	Ifitm10
		Gm3716			Tmem202		Mirg	Ccdc154	Myo6	Mok	F3
		Ccdc8			Pcdhgc4		Cfap44	Actl6b	Fez1	Folr1	Phactr2
		Hsd11b1			Commd1		Npy2r	Wt1	Pstpip1	Ank	Inpp4b
		Slc7a11			Fzd10		Acer1	Gm7525	Arl15	Mmp17	Stox2
		A730020M07Rik			Hopx		Ceacam-ps1	Zfp593	Slc17a1	Cdk5r2	Arsb
		Sprr2i			Ccdc187		Rbbp9	Lgals12	Bckdhb	Klra17	Gm24867
		Cd55			Wnt5b		Th	Dph6	Pmfbp1	Abca8a	Milr1
		Kcnip2			Mir6960		Ucn2	Cpeb2	Gxylt2	Thrb	Klhl35
		Rab44			Fam20a		Sulf1	Cfap43	BB557941	Bbs1	Ddn
		Abhd4			Cilp2		Adamts1	Islr2	Gm9732	Ntm	Hoatz
		Lrrc74b			Ache		Qrfprl	Kif21b	Lrguk	Acp5	Zfp827
		Col6a3			Rasgrp3		Plxna4	Ssbp3	Eef1a2	Cenpk	Il18rap
		Nr1h4			Pros1		Car12	Stard8	Frmd4b	Abcc6	Gm7527
		Ugt1a6b			Itgb4		Bbof1	Lrp2	Tspear	Il22ra2	Gm20517
		Npffr1			Parp10		Trpv3	Tcf4	Adgrf1	Pde3a	Aqp8
		Htr2a			Rhov		Cacna1s	Gm19554	Cgref1	Fdps	Cd1d1
		Vwa7			Akp3		Spink5	Cracd	Nphs2	Plppr3	Ngp
		Pate2			Fcrl1		Padi1	Ophn1	Pthlh	Tmem63c	Kcna1
		Dkk3			Rasa4		Fgfr2	Mamdc2	Apba1	Agxt2	Zfp618
		Kcnh8			Gm4950		Trim9	Galnt9	Csf1r	Slc29a4	Cpq
		Sbp			D6Ertd527e		Krt36	Coro1a	Miat	Mir6481	Kazn
		Asb16			Ang		Gm20125	Gdf1	Txnip	Cntnap3	Numbl
		Wnt3			Zmat3		Plekhh2	Tcf23	Kif26b	Nrarp	Nags
		Chst9			Tnxb		Ppp1r18	Hspa1l	Slc4a1	Clvs2	1190028D05Rik
		Pdrg1			Ly6g		Gm8995	Tbl1xr1	Fam83e	Egfem1	9930104L06Rik
		Nxph1			Amhr2		Isg15	G0s2	Btbd17	Gm16998	Apol7a
		Ppp1r16b			Ung		Prkcb	Col11a1	Krt6a	Gldc	Klhl1
		Creb3l1			Ptprn2		Angptl2	4930500L23Rik	Abcb1a	Foxl2	Cel
		Aass			Eddm3b		Slc26a1	Tlr13	Amph	Siglecf	Gm7177
		AW551984			Slc15a3		Slc4a10	Hhipl2	Gstm6	Ptchd1	Adgrl3
		Chil1			Rsad2		Acsl1	Gm5641	Cyp3a16	Elf5	Gm17771
		Arl5c			5033406O09Rik		Gdap1l1	Lhx1	Spata17	Nek11	Six2
		Gm16174			Adamts6		Ccdc148	C030013C21Rik	Foxf1	Slc35g1	Shld1
		Cibar2			Tns1		Gm8773	Ccr7	Cd55	Gm10313	Enc1
		Chrd			Syna		Cxcl5	Pde3b	Dennd4a	Lpxn	Hoxc12
		Frzb			Cyyr1		Nsg2	A3galt2	Elfn2	Astn1	H4c12
		Disp2			A930007A09Rik		Kcnc2	Carmil1	Adgrg1	Adamtsl3	Gm16128
		Fam43b			Vrtn		Ppp1r1b	Foxd2	Dnah5	Rhbdl2	Rnf223
		Erbb4			Fkbp1b		Sobp	Plac8	Cep131	CN725425	Draxin
		Wdr91			Kif18b		Pnpla1	Csta1	Foxd4	Adamts10	Upb1
		C1ql4			Htra1		Nfe2	Ccnd2	Gm10791	Nyap1	Strit1
		Eya2			Car6		Snx25	Asphd2	C4bp	Cenph	Crnde
		Shc3			Rasl12		Osr2	Vmn2r13	Cdk14	Tspoap1	Actr3b
		D630023F18Rik			Prox1		Foxc1	Gm19026	Ankrd65	Thegl	Agt
		Prss56			Ddr2		Cntf	Lpp	Slc6a17	Strc	Map3k21
		Ch25h			Hes7		Atp12a	Phox2a	Erbb4	Gprc6a	Syt13
		Slc39a4			A630072M18Rik		Hormad2	Zbtb20	Shisa2	Ramp2	Cideb
		Efna3			Trpm2		Crhr1	Nr4a3	Vmn2r79	Tmprss11c	Bhlha15
		Gm6386			Hsbp1l1		Cd44	Hoxb8	Enam	Lep	Radx
		Ckap2			Emp1		Adora1	Cyp2c65	Btbd9	Slc7a15	Gm7972
		H2-Eb1			AI987944		Ttbk1	Hal	Fam13a	Slc17a6	Ppm1e
		Shisa2			Ccn3		Btnl1	Arl4d	Arhgap30	Gad1	Islr
		Akr1c19			Rnase4		Smoc1	Id4	Mccc2	Snord32a	Kcnq5
		Dglucy			Grid2ip		Gm11992	Tcf7l1	Tenm3	Pih1d2	Cldn1
		Gmds			Zfyve28		Abca13	Adcy9	Tex26	Dcn	Snap91
		Thbs2			Tnf		Erich2	Nup62cl	Cmss1	A930011G23Rik	Vegfd
		Garnl3			Wdr72		Cyp26a1	Acrv1	Alx4	Zfp423	Gvin-ps2
		Mogat2			Ptges		Nkd2	Dmrta1	Kifc3	Nfe2l3	Cabp1
		Ttc28			Gm46355		Ncoa7	Mccc1	Myl7	Nrp1	Myrip
		Mslnl			Gm28893		Usp18	Lbhd2	Plxnc1	Gm7432	Nsg1
		Acot2			Gpr75		1700030N03Rik	Psd	Msra	Slc39a8	AW554918
		Gjb1			Ercc1		Emb	Gm8439	Ddias	Nrcam	Gm28321
		Ptpdc1			Atp2b4		Rgs8	Scaper	Xdh	Stk40	Frem1
		Tmem238l			Nr3c2		Npffr1	Map3k5	Mmp24	Olfr1309	Lin28a
		Slc5a9			Cenpt		F730043M19Rik	Pltp	Oas1f	Trpm8	Pdxk-ps
		Sgca			Sox17		Gm884	Ecscr	Dock2	Calb2	1600023N17Rik
		Ddc			4933428G20Rik		Unc5a	Trgv1	Cngb1	Gm33251	Etaa1os
		Kndc1			Grin3a		Hc	Gm4961	Pcp4l1	Tfec	Arf2
		Sh2d3c			Sbf2		Ankrd45	Atp9a	Shoc1	Rspo3	Ppp1r12b
		Nrip3			Aqp5		Bok	Tnfaip6	Ak5	Grid1	Gal3st3
		Gal			Gm7634		Adra2c	Cwc27	Muc1	Fgd5	Invs
		Psca			Rfx6		Rbmx	Gpr88	Nfam1	Gm29595	Mbd5
		Mt3			Mir22hg		Efcc1	Trim71	Fto	AA413626	Dlgap3
		Zfp641			AI197445		Bend6	Mfap2	Fras1	Ankrd9	9530026P05Rik
		Prss2			Xlr4c		Prickle1	1700094D03Rik	Ly6a	Neb	Tlr2
		Gm9949			Ccl20		Alpi	Olfml3	Tc2n	Snx31	Cog5
		Arhgap30			Enpp1		Slfn3	Adgrf5	Mpp7	Akr1c14	Glrb
		Itga2b			Apba2		Rcan2	Prop1	Hif3a	Cd19	Iftap
		Neu3			Mcub		Avpr1b	Tnnt1	Plk2	Zcchc24	Nptx2
		Glb1l2			Zfp977		Ube2l6	Fgf7	Ephb3	D7Ertd443e	Kcnj14
		Thsd7a			Pik3r3		Snap25	9530082P21Rik	Eef2k	Zfta	Golt1a
		Slitrk5			Vwa8		Cadm2	4932441J04Rik	Usp17la	Pabpc1l	Gng10
		Slc28a2			Unc5b		H2-Eb1	Ubxn10	Gm7607	Dsc1	Itpk1
		Scara5			Notch4		Garnl3	Cnr1	Gimap4	Armc2	Efcab8
		Ripk3			Srrm4		Mogat2	Tmem156	Tsc22d3	Zfp579	Ganc
		Serpine2			Itga8		Lrrc37a	Fam171a1	Cacna1g	Gm14760	4930579C12Rik
		Chrm3			Cfh		1700009N14Rik	Narf	Lhx5	Dmgdh	Ranbp17
		Pik3cg			Ppp1r13l		Gm18733	LOC108168684	Castor1	Fer1l4	Dll3
		Ctnnd2			Them5		Slc26a5	Gm4982	Macrod1	Dpp6	Pxdn
		Opn4			Slc39a11		Ceacam15	Sox1	Soat2	Fbxo48	Nmb
		Epas1			Il33		Inmt	Clip3	Abcb1b	Gm21388	Ust
		P2rx6			4930471E19Rik		Scara5	Kcnc3	Slc37a2	Neurod4	Clec16a
		Mn1			Hsh2d		Epas1	Bsn	Klk10	Klf14	4930448E22Rik
		Ddias			Vstm5		Fndc1	Ptk6	Il13ra1	Cemip	Gm4951
		Tmc7			Dpf1		Scube1	Bnc2	Myh8	Rassf6	Nlrp6
		Vav1			Depdc7		Mylk4	Pard3	Kprp	Abhd11os	Oog1
		Oas1f			Grip1		Oit3	Gm15663	Rgcc	N4bp2l1	Ankrd53
		Crip3			Ak7		A230057D06Rik	Bcl2	Adrb3	Kcnk5	Letm2
		Gm8864			Gm7769		Slc6a7	4930412M03Rik	Dgka	Cldn23	E130307A14Rik
		Zfp648			Sox5		Tex101	Dlk2	Sult1c2	Gm34240	Brd8dc
		Reep6			Colec12		Pnlip	Fbxl22	Sdcbp2	Acss2	Btg2
		Cngb1			Prtg		Tspan13	Smad6	Birc5	Tmem132b	H1f3
		Pcp4l1			Sox6		Cfap70	Anxa10	Srms	Slc25a43	9330111N05Rik
		Orm1			Robo4		Nes	Tmprss11a	Aff3	Gcat	Pou3f3
		Oit3			Pla2g4f		Cpeb3	Robo1	Alox15	Rgs12	Gm10714
		Ngfr			Aim2		Ccdc88b	Stkld1	Mllt3	Col6a1	Stpg4
		Adcy2			Esam		Gnao1	Gpr15	Foxn4	Cpne7	Neurod1
		Slc22a18			1700016H13Rik		Gm15408	Vim	Sec14l4	Slc16a5	Slc9a2
		Thsd1			Ppp1r3c		Stk32b	Mvb12b	9230114K14Rik	Fbln1	Ric3
		Gm5655			Sptb		Iqcg	Kif6	Tcam1	4930558J18Rik	Zeb2
		Capn12			Gm18609		Fbln2	Vinac1	Adh7	Slc13a3	Lrba
		Polk			Cys1		Spo11	Plaur	Zfp365	Pik3r5	Gm32540
		Sema3a			Map3k6		Rasa3	Dcaf12l1	Fam124a	Dsg1a	1700086O06Rik
		1700028E10Rik			Lhx1os		Tmprss6	Pin1rt1	Kif9	Ccnb3	Pkd1l3
		Cd164l2			Plcl2		Casq2	Gm7467	Tnfsf10	Gria1	Golim4
		Chn2			Tmed6		Spag4	Trp53inp1	Plpp3	Tfpi	Serpini1
		Ivl			Ccna1		Rbfox1	Lratd1	Spn	Glp2r	Mageb3
		Tfap2c			2610028E06Rik		Vipr2	Calca	Ces2e	Coro2b	Sp8
		Eid3			Il6		F12	Pck2	Zdhhc14	Abca12	Klf12
		Gm32312			Cav1		Rassf9	Il9r	Rora	Rad51	Gja4
		Pip5kl1			Cox6a2		H3c6	B3gnt5	BC049762	St3gal5	Lmo2
		Fbxw9			Zfp92		Kcnk9	9430060I03Rik	Cyp39a1	Cdc42ep5	Tm6sf2
		Klf15			Chst1		Lbx1	1300017J02Rik	Eno4	Fyb	1700031A10Rik
		Plac1			Hdc		Omp	Prl6a1	Hecw1	Arhgap40	Olfr1392
		Rap2a			Tssk4		Fsd2	Pde7a	A830018L16Rik	1700028I16Rik	Gbx2
		Klhl14			Gm26797		Nwd1	Gm8804	Kcnd3	Adamts16	1700109H08Rik
		H2bc7			Ckmt1		Aox2	Diaph2	Nfatc4	Stk31	Apool
		Sncaip			Gm41609		Sp100	Hoxd13	Ptgs2os	Raet1e	Lct
		Sbsn			Mybpc1		Fam89a	Dsc3	Aadat	Ankle1	Snai2
		Ccdc17			Uchl1		Mme	Tnip3	Epb42	Trav14n-2	Gm16519
		Pld4			Csrnp1		Ap3b2	Armh3	Atp2a3	Apob	Nox4
		Gypa			Gpr85		1810010H24Rik	Agap1	Ttc24	St8sia3	Rasd1
		Pdzd3			Golga7b		Col7a1	Gm15889	Cndp1	Prss22	Phka1
		Mdm2			Gm22806		Gm33035	Man2a1	Cfap43	Nalf1	Msx1
		Fras1			Tmem45b		Chst4	Bpifb4	Stard8	Dcx	Map2k5
		Bfsp1			AAdacl4fm3		Ptgfr	Hspb9	Hsf2bp	Rasal3	Glb1
		B4gat1			Spry4		Adipoq	Gfra1	Tcf4	Agtr2	Col12a1
		Rbfox1			Tnik		2010310C07Rik	Kcns1	Dsg1c	Nxnl2	Anks6
		Cbs			Ptprq		Klra5	Ctrl	Clic5	Gcm1	Zfp385b
		1700020L24Rik			Cryba4		Tbc1d9	Slco2b1	Cd6	Gdnf	Npw
		Dio3os			Ctag2l1		Dpysl2	Pglyrp2	Zhx3	Npr3	Hey1
		Pard6g			H2-Q6		Cldn9	Plau	Coro1a	Lepr	Adcy7
		Fxyd5			Egflam		Arhgef39	Gm16793	Col11a1	Dner	Nkx2-1
		Gsx1			Ifi27l2a		Sh3rf3	Otulinl	Onecut1	4933440J02Rik	Cd82
		H3c6			Cmpk2		Irf7	Gng8	Tlr13	Arhgdig	Gm5176
		Mug1			Acap1		Tmeff2	Kcnj16	Epha7	Bank1	Erap1
		Fmo3			Mmp15		Dusp9	Lef1	Pah	Cd38	Rab17
		St3gal2			Corin		1700003E16Rik	Hpcal4	Ccr7	Lgsn	St7
		Slc6a19			Hemgn		Cyp4f18	1500015L24Rik	Slc1a1	Gm9430	Cc2d2a
		Krt14			Lama3		Scel	Acer2	Ltb4r2	Necab3	Dlx2
		Nipal4			Ptx3		Itga7	Ankrd7	Ptpn22	Rorb	Mertk
		Gria3			Antxr1		Pcsk1	Atf3	Focad	Abhd18	Gm13420
		S1pr3			Artn		B3gnt2	Cldn34c1	Etnk2	Glod5	Sertad1
		Lcn8			Crybb3		Kcp	Gm6593	Sprr2e	Mylip	Tg
		Capn6			Ren1		Pidd1	Rgl3	Gjc3	Ehbp1l1	Gast
		Serpinc1			Klhdc8b		Ms4a4b	Lyl1	Tiam1	Oas1e	Ldlrad4
		Htra3			Wnt6		Il7	Sulf2	Sh2d1b1	Ifi207	Atp2a1
		Ifitm10			Gm6093		Cracr2a	Nog	4932431P20Rik	Lmo3	Gm867
		Gata2			Sspo		Fam3d	Gm16853	Gm4961	Asap3	Nfix
		9530053A07Rik			Bnip5		Pecam1	Smg6	Trgv1	Tex14	Pcdhb22
		Gpr68			Tnfrsf9		Wwox	Rnf144a	Slc16a12	Sacs	Tll1
		Akr1c20			Ccdc194		Frmpd2	Gm11563	A330040F15Rik	Nrxn2	Rpl21-ps9
		Gpm6b			Vwf		Slc46a3	Kcnk7	Scn3b	Il1r2	Dusp1
		Ppargc1a			Gm36607		Foxp2	Pappa2	Ly6c1	Cx3cl1	Gas2
		Ramp3			Gm11733		Gm5301	S1pr1	Sash3	Spopfm1	Sorcs1
		1700066B19Rik			Gm4813		Lrrk2	Kif16b	Tnnt1	Pou2f2	Sorcs2
		Slc18a3			Ankrd22		Sprr1b	Gm4610	Abcc2	Mmel1	Mgst3
		Lhx5			Cst6		Nfkbid	Themis3	Cnr1	Rlbp1	Npsr1
		Mmp12			Arnt2		Tmprss11d	Otop1	Tmem156	Fcrl5	Fxyd4
		Tex15			Acbd7		Folr1	Htr6	Wincr1	Hmcn1	Tango6
		Lcat			Gm8388		4930506C21Rik	Egr4	Pax7	Pianp	4930548H24Rik
		Tlx3			Best2		Ank	U90926	Pde1b	Nckap5	Gm13032
		Fsd1			Gata3		Enpp2	Olfr90	Tbx4	Chst15	Flrt2
		Macrod1			Il1rl2		Ttc26	1700056E22Rik	Tlcd2	Tox2	Frmpd1
		Hoatz			Gfi1		Mmp17	Ankrd35	Plcb1	Snta1	Bach2os
		Rilp			Tprg		H4c4	Ccng1	4833407H14Rik	Myo1f	Map3k7cl
		Sult1d1			Prl2c2		Ces1h	Spx	Kif27	Ikzf1	Sash1
		Soat2			Cntln		Klra17	Gm11100	Smad6	Myt1l	Lcn2
		Ly6d			Xylt1		Gm5989	Duoxa2	Tmem117	Acvr2a	Scarb2
		Nme4			Tcstv3		Dok6	Tbxa2r	S100a7a	Olfr281	Smpdl3a
		Abcb1b			Psapl1		Gm6545	Prss47	Tmprss11a	Rgs5	Nfia
		Clec2l			Prdm6		Bbs1	Slc9a9	Cxcl2	Crmp1	Hacd4
		Pdgfc			Rasgrf1		4933405D12Rik	Dync2h1	Matn4	Ackr3	Bfsp2
		Cadps2			Cd55os		Ntm	1700124L16Rik	Slco1a6	Lmntd1	Grin1os
		Gpr55			Foxd1		Tcf24	Commd1	Gm10451	Vmn1r179	Gm9658
		Prss42			Bend5		Lpar4	Fgfbp1	Trim50	Cdkn1c	Bend7
		Plekhg6			Eln		Il22ra2	Fzd10	Angpt1	Ptpro	Btbd18
		H2ac10			Sema4a		Tmem63c	Aatk	Pde7a	Zpbp	Dsp
		Vsnl1			Itgad		Ppp1r14d	Hopx	Diaph2	Gucy2f	Col4a5
		Cygb			Cask		Ccdc152	Ccdc150	A830036E02Rik	Fmo4	A4galt
		Rflna			Nhlh2		Oas1h	E230016M11Rik	Slc5a4b	Ctse	Spata20
		Frrs1l			Plk5		Gm4240	Akap7	Bcl2l15	Gm6729	Krt75
		Ano7			1500009L16Rik		Agxt2	Fam20a	Slc17a9	Pfpl	Sirpa
		Gm10432			Plekhs1		Bmp10	Nhej1	Kcns1	Cplane1	Hpd
		Lpin1			Abcg3		Slc29a4	Rasgrp3	Aox4	Krt86	Edil3
		Klk10			Gm46649		Pcsk1n	1700110C19Rik	Lef1	Mir452	Trim15
		H2-M2			Stom			Gml2	Nos1ap	Clnk	Kcnmb2
		Slc35f3			Fam131b			Adprhl1	Acer2	Cst8	F2
		Cyp4f17			Col4a3			Tbck	Slc30a3	Col5a3	Ppp3ca
		Gap43			Vwa1			Rasa4	Rgl3	Adra1a	Gpr152
		Slc17a4			Adamts15			Gli3	Tox	Prr33	Smad9
		Nkx3-1			4933405L10Rik			D6Ertd527e	Ecm1	Spock3	Mest
		D5Ertd605e			Otof			Dock1	S1pr1	Layn	Aldoc
		Fam161a			Flacc1			Klhdc7b	Havcr1	1700016K19Rik	Pygl
		Ryr1			Dnajc5b			Baat	Gm4610	Epor	Sh3rf2
		Pidd1			Erfe			Ang	Sprr2j-ps	Vwa5b1	Gstm7
		Gprin2			Lhx9			Ank2	Fank1	Wfdc1	Acot4
		Cd68			C1s2			Ptprn2	Duox2	Ehd3	Gm1600
		Grhl3			Cacna1e			Casr	AU018091	Amer2	Lce1c
		Pde4c			Mycn			Slc15a3	Eda	Rrm2	Phkg1
		Vwa5b2			Atp1b2			5033406O09Rik	Fam189a1	Apobec1	Zswim5
		Gm15850			Becn2			Samd5	Lax1	Coq8a	Raver2
		Nr4a1			Prss35			Adamts6	Dync2h1	Sult6b1	Pcdhga6
		Pycard			BC034090			Syna	Aatk	Krt35	Agl
		Adrb3			Pcdh10			Vrtn	Hopx	Vit	Gpt2
		Nags			Stac2			St8sia4	Thy1	Daw1	Olfr456
		Cux2			Slc6a13			H4c18	Wnt5b	Vmn1r1	Drd4
		Sult1c2			Plcb4			Fars2	Dok2	Dct	Liph
		Dcxr			Spred3			Gm12216	Pmaip1	Fcamr	Zbtb12
		Dgka			Add2			Car6	Gm20744	Tmem132e	Olfr1314
		Dppa2			S100a14			Rasl12	Ifit3	Dgkk	Gbp2
		Pid1			Bcar3			Cyp2b19	Osbpl10	9630028I04Rik	Nacad
		Col6a5			Kiss1r			Ddr2	Gli3	Pilrb2	Pcdhb19
		Sdcbp2			Cd83			Mitf	Ly6g	Nr2e1	Amh
		Saa4			Gm38684			A630072M18Rik	Amhr2	Xkr7	Paqr5
		Pcdhgc5			Trgc4			1810055G02Rik	5033406O09Rik	Apcdd1	Icam5
		Foxp2			Drc7			Emp1	Cyyr1	Prl7c1	Gm19710
		Itgb3			Map4k1			2610206C17Rik	Tns1	Kank4	Fndc9
		E230015B07Rik			Dusp15			Cplx1	Htra1	Erv3	Alpl
		Fabp3			Sparcl1			Gm11520	L1cam	Smim3	Themis2
		Aff3			Dlx3			Gm1123	Snx29	Spag5	Cyp26b1
		Ipcef1			Scn3a			Spns2	Laptm5	Rgs22	8030442B05Rik
		Ppp1r3d			Celf4			Ccn3	Kansl1l	Espn	Fhl2
		Olfm2			Izumo4			Spats2l	Emp1	Rnf165	Gm29776
		Nppc			Fggy			Prdm11	Gm11520	Neurl1b	Pdk2
		Pou4f3			Prex2			Dapk2	Gm1123	1700013F07Rik	Tnfsf14
		Trim7			Gm23483			Stx1b	Mmp7	Syn2	Tob1
		Klhl1			Kcnip3			Ppp4r1l-ps	App	Cadps	Cnn1
		Arhgap20			Gm4257			1700007K13Rik	3930402G23Rik	Slc12a1	Fam20c
		Slc16a14			Megf6			Usp17ld	Abo	Kcnj6	Kirrel3
		C1qtnf6			Supt3			3930402G23Rik	Mlph	Nlrc5	Iigp1
		Fgfbp3			Spsb4			Ctif	Ercc1	2610035D17Rik	Ccin
		Adamts3			Slpi			Celsr2	Nr3c2	Col24a1	H3f4
		Fam47e			Rxfp1			Gsdmc4	Lpar5	Dhx58	Il19
		Gm807			Ostn			Tnf	Gstm1	Ndc80	Car8
		Foxn4			Ctxn2			Sbspon	Ndnf	BC029722	Prss32
		Dmkn			Muc15			St3gal3	Hephl1	Grm1	Krtdap
		Dusp13			Eva1c			Wdr72	Rbpjl	AW112010	Tent5c
		Sprr1b			Pcdhgb7			Ptges	Sbf2	Mmd	Ugt1a2
		Wfdc15b			Ankrd34a			Ccn1	Phyhip	Syt5	Oxct2b
		Zc3h12d			Il18			Mlph	Inpp5d	Asb10	Lrrc36
		Def6			Ano3			Iqca1l	Enpp1	Ppfia2	Gm43868
		Jph2			Trim69			Fgf4	Aldh6a1	Unc5d	Il17c
		Lrrc26			Dnah8			Alox8	Pdzrn3	Galnt15	Cflar
		Ly6g6g			Bach2			Rpl22l1	Prss12	Slc6a12	Percc1
		Mall			Tro			Ttll8	Mei1	Ros1	Kcnma1
		Bgn			Dhh			Atp2b4	Awat2	Heg1	Tcp11
		Alox12e			Rph3a			Nr3c2	Klri1	Cmah	Tgm1
		9230114K14Rik			Cd101			Slc6a14	Ada	B020031M17Rik	Arx
		Hoxc12			Gm17396			4732419C18Rik	Rtbdn	Gm4787	Ajm1
		Atg9b			Gm9009			Gzmm	Kif12	9430078K24Rik	Ampd3
		H4c12			Gja3			Rph3al	Grip1	Sostdc1	Unc13b
		4931431C16Rik			Zfp366			Spp1	Adamts2	2310002F09Rik	Tgtp1
		Cdk5r2			Myot			4933428G20Rik	Sox5	Aph1c	Rbfox3
		Galnt6			Gadd45a			Nefl	Gm13056	Ncan	Actbl2
		Adh7			Fn3k			Grin3a	Pla2g4f	Gm8834	Rab30
		Dact3			Trf			Sbf2	Robo4	Cntn4	Grb14
		Mapkapk3			Rpgr			Grin2c	Plch2	6430548M08Rik	Wnk2
		Gm5989			Cyb5r2			Ankrd44	Tnnc1	F830045P16Rik	Foxi3
		Crocc2			Pqlc3			Gm7634	Igll1	Gzmc	Plk3
		Gm24837			Neat1			Aqp5	Cox6a2	Ambn	Col23a1
		Nod2			Fbxl7			Tgfbr1	Chst1	Ccdc96	Tas1r1
		Bicdl2			Rspo2			Acod1	Uchl1	Spef2	Rai1
		Fam124a			Elapor2			Mt2	Slc41a2	Ifi205	Aqp7
		St6galnac3			Pitx1			Gdap1	Rgs14	Amot	Areg
		Azin2			Klk6			Nkx2-3	Dpy19l3	Htr1d	Tmem131l
		Draxin			Trpm5			Ccl20	Cdc42bpg	Ankrd66	Gamt
		Nlrx1			Gcnt3			Pdzrn3	Speer2	Abat	Slc6a9
		Tox3			Gm38416			Majin	Ces2f	Fat3	4833422M21Rik
		Chrna5			Urah			Wfdc8	Pde9a	Dlgap2	Cnpy1
		Dscaml1			Dnajb3			Prss12	AAdacl4fm3	Arsj	Gm8663
		Semp2l2a			Ush1g			Pcdhga12	Scfd2	Fgd4	Rnf151
		Spn			Susd2			Gfy	Tnik	BC046251	Ttc6
		Obscn			Wnt10b			Fam167a	Rem2	Ffar1	Tnfrsf13c
		Zdhhc14			Cdsn			Apom	Acsbg1	Ptpn20	Rsrc1
		Cxcl1			AU019990			Vwa8	Ikzf3	Them7	Kbtbd13
		Trib3			Btbd19			Gm18760	Corin	Spta1	Wdr7
		Siglec1			Vav3			Fam72a	Arhgef38	Tk1	Aadacl4fm5
		Arpp21			Aard			H1f0	Adrb2	Tap1	4931429L15Rik
		Agt			Gucy2e			Mei1	Spata31d1a	Col8a1	Arg1
		Cyp27a1			Slc12a4			Gm5741	Insyn2a	4930459C07Rik	Cradd
		Otog			Prune2			Col6a6	Pnliprp2	Pcx	Med12l
		Cdhr5			Gng13			Lrrc4	Gm6093	9130409I23Rik	Ttc39b
		Scnn1g			Lif			Elavl4	Tnfrsf9	Hsf3	Tgm6
		Rnd1			Frem2			Olfr112	Rab39	H2-DMb2	Palmd
		Abcg1			Kpna7			Itga8	Gm11733	Cpvl	Duoxa1
					Pacsin1			Pcdhgb2	Gm4813	Tub	Maff
					Gm17783			Slc39a11	Kmt2c	Slc1a3	Clrn3
					Inka1			Il33	Fmo2	Sv2b	Cfb
					Sh3tc2			Dmrt2	Alox12	Denn2b	Tgtp2
					Abca4			Gm136	Gabrg3	Padi3	Chn1
					Mog			Arid1b	Prkce	Ptpn5	Sh3gl2
					Slc43a2			Cmklr1	Fcgr3	Scn4a	Mia
					A530040E14Rik			Vstm5	Tie1	0610005C13Rik	Slc4a9
					Dtna			Dpf1	Stom	B4galnt3	Trim29
					Ggn			Ccdc153	Flacc1	Nyap2	Reep2
					Eda2r			Depdc7	Lhx9	Adamtsl2	Idi2
					Ucn2			Cxcr5	Dnajc5b	Unc79	Slc10a5
					Cdkal1			Aoc3	Tgfbr3	Tnn	Psrc1
					Gm16215			Osm	Ccdc180	Slc36a3	Stbd1
					Ackr4			Etl4	Scrn1	Trim60	Stra6
					Myh15			Baiap3	Tmem26	Catsperg1	Trim10
					Stc2			Tnfsf11	Kyat3	Hs3st6	Megf10
					Zfp296			Gm20052	Slc6a13	Cyria	Papss1
					Bcl11a			Colec12	Sdk2	Slc39a12	Lgals7
					Nhs			Prtg	Pclo	Asxl3	Il36g
					Plxna4			Sox6	Adcy8	Slc24a4	Gdf9
					Rarres1			B4galnt2	Dusp15	Rln3	Prkdc
					Pkp1			Pdpn	Tdrd9	Colq	Gm9403
					Frmd5			Glyat	Sparcl1	Nanos1	Rbms3
					Ephx3			Aim2	Dlx3	Gm39822	Tmcc2
					Larp6			Sgo2b	Dnah7b	Disc1	Dmrt1
					Babam2			Esam	Epha10	Mamdc4	Ephb6
					Hey2			1700016H13Rik	Prss27	Bambi	Cyb5d1
					Hpgd			Irs2	Prex2	Mark1	Mucl3
					Tm4sf1			Pramel1	Mmp10	Cnr2	Zfpm2
					Mapk8ip2			Ppp1r3c	Megf6	2700099C18Rik	Pcdh7
					Nlrc3			Sptb	Gm15462	Col6a2	Paqr6
					Pde1c			Mrpl23	Prl2c3	Col13a1	Gp5
					Gm11190			Efcab11	Snai1	Fam135b	Olfr1317
					Icam1			Meox2	Ldb2	S100a3	Nbea
					Phf24			Oas1d	Stab1	Mcoln2	Rab27b
					Plin1			Lhx1os	Xirp2	Rnf183	Kcnb1
					Nwd2			Plcl2	Ctrb1	Plekhb1	Olfr1393
					Col6a4			Bhlhe41	Myo5b	Gzme	Foxc2
					Aldh4a1			Klrg2	Slc1a7	Noto	Mettl8
					Gm7902			Skida1	Pdgfra	Aldh1a1	Cldn15
					Uncx			Otx1	Ccnjl	Aldh1a7	Tlcd5
					Adhfe1			Ablim2	Lbp	Akr1c13	Cnfn
					Pcdhb5			Ccna1	Niban1	Gm8055	Ncmap
					Syngr3			Igll1	Gm7694	Cplx2	2610528A11Rik
					Slc7a3			Defb26	Ebf4	Frmd3	Zbtb46
					Gm26685			Cav1	1700016G22Rik	Calhm5	Sp9
					Ttll10			Cox6a2	Acss1	Lrp1b	Tex21
					Tekt2			Acvr1c	Elapor2	Slitrk6	Tmem176b
					Crppa			Hdc	Pitx1	Anxa8	Nebl
					E230025N22Rik			Kifap3	Tet1	Nell2	Pcdhb17
					P2rx2			Mir1898	Urah	Cfap65	Apol9a
					Zfp473			Ckmt1	Lypd6b	Serpind1	D330046F09Rik
					Fermt3			Gm9530	Tbx21	Cd55b	H4c14
					Kcnh3			Gm10505	Dnase1l3	Rhoj	Zfand2a
					Syt1			Csrnp1	Gtdc1	Ifi211	Spem2
					Gm4952			Dpy19l3	Npy2r	Slco2a1	Gm11634
					Aqp3			Exoc6b	Sh3tc2	Gm31562	Ucma
					Slco5a1			Lhx6	Mog	Msi1	Ldlrad3
					Lpo			AAdacl4fm3	Sprr2d	Trdv4	Orm2
					Slc6a21			Spry4	Cdkal1	Ccnf	Skap1
					Tbc1d5			Slc25a21	Prrx2	Atp2b2	Pitx3
					Fam172a			Tnik	Stc2	Kcnk13	Socs3
					Hapln3			Rassf1	Zfp296	Plek	Cabyr
					Mapk4			Ddit4	Trim9	Prl7b1	Irf4
					Wdr25			Hspd1-ps5	Gsdma	Tmem178b	P2ry10b
					Slc10a4-ps			Ptprq	Adam8	Rgs7bp	Mgam
					Fst			Ephb1	Abcc8	Nedd9	Ppp1r36
					Crabp1			Cryba4	Tm4sf1	Csmd1	Loxl4
					Pnpla1			Scnn1a	Nrip2	Flvcr2	Pcp2
					Prkd1			Phlpp1	Mapk8ip2	Rgs2	Vps13d
					Synm			H2-Q6	Gc	Aldh3b1	Fam228b
					Gm13652			Gm7008	Phf24	Tcstv1	Papln
					Dusp5			Acap1	Nbl1	Derl3	Fgf3
					Prrg4			Tppp	Gdap1l1	Tacr1	D630003M21Rik
					Ncam1			Sntb1	Rassf10	Slfn9	Stac
					Slc7a14			Spata18	Lmo4	Uox	Shisa7
					Myo1a			Ptx3	Col6a4	Hecw2	Fkbp5
					Apold1			Gab3	Gm8773	Pnma8a	Otud7a
					Atp12a			Ptgdr2	Adhfe1	Sult6b2	Prss41
					D030047H15Rik			Gm8586	Parm1	Dntt	Gsta4
					Ly6i			Artn	Dpep1	Gja1	Gm36210
					Cxcr2			Tincr	Atp8a1	Nkx6-2	1700104L18Rik
					Uroc1			Cdc20b	Tbc1d5	Pramel13	Tspan8
					B3gnt8			Evc	Fam172a	Prokr1	Hrh3
					Gm10825			Bc1	Fst	Plcb2	Zkscan16
					Tshr			Crybb3	Mov10l1	Tulp1	Suclg2
					Pnma2			Pdx1	Glis1	Eno3	Amigo2
					Akain1			6330415G19Rik	Foxc1	Cep112	Vps8
					Usp17lc			Gm26049	Slc7a14	Fermt2	Clip4
					Lynx1			Gpr150	Calcb	Gpx8	Amz1
					Muc5ac			Apoe	Ablim3	4930511E03Rik	1700047G03Rik
					Bmpr1b			ccdc198	Pacrg	Ang4	Trim17
					Kremen2			Tmem241	Muc5ac	Ildr2	Ssc5d
					Hdx			Pcdhb8	Loxl2	Klra3	Sema6d
					Miox			Insm1	Folh1	Zgrf1	Actl7a
					Prkca			Ccdc194	Bmpr1b	Ctnna3	Armc3
					Gm31814			Gng4	Mreg	Lrrn1	Spata31d1d
					Rnf150			Vwf	Card14	Gria2	3110082I17Rik
					Rinl			Rab39	Eppin	Pou1f1	Nek1
					Cped1			Gm11733	Rabgap1l	Olfr469	Ccer2
					Cyp2c52-ps			Gm4813	Dnai2	Ttc29	Fer
					Gm3716			Kmt2c	Ccdc8	Cpa6	Tbx2
					Drc3			Arnt2	Nkx2-9	Cfap206	Celf2
					Prxl2c			Fam107a	Col6a3	Slfn4	Gm4841
					Lrrc74b			Ly6g5b	Npffr1	Iglon5	Dlx1
					Akap6			Acbd7	4732490B19Rik	Ntrk3	Cd72
					Nr1h4			Lrrn4	Myocd	Kif15	Dnajc22
					Ugt1a6b			Nanos3	Efcab2	Rab39b	Kash5
					Sat2			Gata3	Scn1b	Pkd1l1	Lefty1
					Prr36			Cntln	Thsd4	Exoc3l4	Stpg3
					Pik3ip1			Xylt1	Rcan2	Kifc5b	Gm19461
					Vwa7			Gm8624	Gfap	Myh13	Odaph
					4833427F10Rik			4933432I09Rik	Epha2	Aoc1l2	Tmem82
					Hcn4			Prkce	Ckap2	Plekhg4	Pou3f4
					Pdrg1			Gm11532	Mslnl	Rapsn	Hhipl1
					Ppp1r16b			Nrgn	Arhgef26	Ighm	C2cd5
					Morrbid			1700001P01Rik	Galnt16	Sprr2i	Acy3
					Ly6h			Hnf1a	Efhd1	Clec10a	Prdx6b
					Gm16174			Mllt11	Lrrc6	Dkk3	Ank1
					Pold4			Gfra4	Ifit2	Agbl2	Dkkl1
					Bend6			Bend5	Trpm1	Gpr45	Pwwp3b
					Efcab2			Etv6	Mylk4	Mir7001	Slc2a3
					Myh6			Bmp4	Vsig10l	Ndst4	Gnrh1
					C1ql4			Myo15b	Veph1	Bpifb1	Gm16796
					Eya2			Cask	Adgrv1	Ano5	H3c8
					Gabra4			Plk5	Adm	Pilrb1	Fgf18
					Mmd2			Gabrd	Itpr2	Bhmt2	Gm7162
					Snap25			Plekhs1	1700028E10Rik	Chil1	Col4a6
					Gfap			Igfbp7	Ccdc88b	Cnnm1	Hsd11b1
					Ptprn			Il27ra	Faim2	Rasl11a	Sapcd1
					Ckap2			Rps15-ps3	Casq2	Scn9a	Mpig6b
					Dglucy			Abcg4	Dio3os	Sphkap	Lkaaear1
					Garnl3			Slc7a8	Txndc16	Pom121l2	Atg4c
					Mogat2			Fam131b	Mme	Syt6	Dym
					Insrr			Col4a3	Gata2	Cdcp3	Asb16
					1700009N14Rik			Slc16a7	1810010H24Rik	Scart2	Fcrlb
					Mtnr1a			Trim43a	Mdfic	Olfr212	Fndc8
					Acot2			Smim1	Nrn1	E330013P04Rik	Kitl
					Mslnl			Gm4013	Ly6d	Sstr3	Gm8416
					Rtl9			Map3k4	Sult1d1	Lifr	Igsf23
					Ptpdc1			Lyzl1	Frrs1l	Dusp2	Hottip
					Gm13415			4933405L10Rik	Clybl	Glb1l2	Jarid2
					Map7d3			Vmn2r123	4930519G04Rik	Ctnnd2	Gm9710
					Ddc			Lhx9	Esrrg	Car10	Lama4
					Sh2d3c			Erfe	Nkx3-1	Mypn	Aoc2
					Sting1			Mpo	Krt76	Lhcgr	Nubpl
					Lor			Gm25541	Grhl3	Gm14608	Zfr2
					Zfp641			Pde6b	Fam83c	Ppm1n	Ankef1
					Rims4			Itga10	Cd68	Gm2115	Eefsec
					Bmp7			Ccdc180	Pde4c	Rsph14	Fam184a
					Tnni3			Dhrs13os	Psd3	Tnfrsf8	Gm9949
					4930583K01Rik			Becn2	Vwa5b2	Rad51ap1	Thsd7a
					Trpm1			Ccdc169	Serpinb2	Mn1	Ripk3
					Fry			Nalf2	Dcxr	Hmox1	Cacnb2
					Tnnc2			Pcdh10	Il10ra	Ddit3	2810403D21Rik
					Gm19705			BC034090	Naaladl2	Abca5	Amy1
					Stk39			Gm2541	Cdh13	Fgf12	Cdh22
					Emilin3			Foxn3	Nckap1l	Prrg3	Trim40
					Klra1			Slc22a13b	Fgfbp3	Stmn2	Vav1
					Gramd1b			Msh4	Ccdc184	Mapk13	St8sia2
					Crym			Slc6a13	Tpbgl	Ccdc63	Acmsd
					Ngfr			Reps2	Lrrk2	Jakmip2	Slc40a1
					Adcy2			Krt24	3300005D01Rik	Gm31166	Rnf225
					Adgrv1			Bcar3	Gm6545	Zbed5	Orm1
					Gm14164			Cd83	St6galnac3	2810408I11Rik	Msi2
					Adm			Trgc4	Dsg3	H2bc7	Sec16b
					Capn12			Vps13b	Cldn18	Klrg1	Cxcl3
					Itpr2			Drc7	Tln2	BC061237	Ifi47
					1700028E10Rik			Gm17315	Obscn	Kcnb2	Ptcra
					Gnao1			Agmo	Cxcl1	Rilpl1	Gm16618
					Fbxw9			Shd	Mboat4	Ifi202b	Lrrc43
					Pip5kl1			Dgkg		Lrch2	Gpr84
					Tfr2			Scn3a		Egln3	Stamos
					Lmo7			Epha10		Ccdc74a	Gm7985
					Caln1			Celf4		9530077C05Rik	Actg2
					Nkx6-3			Fggy		Irx1	Car14
					Sbsn			Prex2		Catsperg2	Btnl10
					Ccdc17			Ptprr		Lrrc49	Mtss1
					Faim2			Prm1		4933411E08Rik	Kng2
					H2-T10			Ascl5		Gm26788	Spata21
					Spo11			Gm4257		Plet1	Nkx6-1
					Rasa3			Pou2af1		Smpdl3b	Gm13288
					9130213A22Rik			Megf6		Cfap77	Isl2
					Tnfrsf18			Gjb6		Sema6c	Cd47
					Gpsm3			Tagln3		Acsl6	Gm4829
					Clstn3			Spsb4		Selenom	Mgat5
					Wnt10a			1700021F02Rik		Mcm5	Tac1
					Gsx1			Slpi		Cd300lf	9530053A07Rik
					Kcnk9			Rxfp1		Ifi204	Gpm6b
					Scnn1b			Ostn		Gvin2	Galnt14
					Lbx1			Ctxn2		Wdfy4	Osbpl6
					Esr2			Tex52		Creg2	Epb41
					Gm16551			Nphp4		BC107364	Krt87
					Scarf1			Eva1c		Gk5	Pdgfc
					Gria3			Ankrd34a		Nat8l	Gpr1
					Lcn8			Acyp2		Zfp454	1700022I11Rik
					Ntrk1			Il18		D430041D05Rik	Dnd1
					Tspan18			Ano3		Rapgef4	Vsnl1
					Aox2			Trim69		Gm50270	Il1b
					Ifitm10			Slitrk2		Mgat4f	D5Ertd605e
					Ap3b2			Bach2		Pdlim4	F830016B08Rik
					Col7a1			Tro		Slc13a4	Gm10433
					Gpr68			Ctrb1		Zc3h12d	Slc16a2
					Clic6			Cryba1		Ntn3	8430426J06Rik
					Gm12522			Myo5b		Padi2	Pycard
					Gm24867			Adck1		Prl2c1	Ckm
					Ramp3			Dnaja4		Mdh1b	Gm8488
					1700066B19Rik			Zfp382		Ednra	Gbp3
					Nrn1			Dbh		Tbata	Muc13
					Hoatz			Tktl1		Clgn	Ptgds
					Erc2			Ccnjl		Aldh1l1	Adora2b
					Stc1			Ift122		Flt3	Aldh8a1
					Phf14			Rgs4		Mael	Plch1
					Sptbn5			Cblb		C9	Rbpms
					Plekhg6			Cdh17		Copz2	Hs3st3a1
					P2rx5			Trf		Acta1	Apol9b
					Cyp4f18			Il20ra		Zmynd10	Sema7a
					Dnah1			Ncoa1		Otog	Stx11
					Myoc			4933431E20Rik		Gpc3	Brsk1
					Lpin1			Cyb5r2		Mir7028	Ly6g6g
					Nkx3-1			Itgb2l		Slc2a6	Rims2
					Cecr2			Ebf4		Tulp2	Elovl6
					Cfap100			Nfib		Cyp2s1	A330015K06Rik
					Pidd1			Gm21123		Ankrd61	Zhx2
					Eps8l1			Rtkn2		Hspa12a	Lyrm4
					Gprin2			Tcf15		Dnaaf6b	Kcnj15
					Cd68			Glyatl3		Mmp28	1700028B04Rik
					Fam83c			Cd70		Cd200	Pitpnc1
					Grhl3			Irx3		Prrx1	Sfxn5
					Pde4c			Fbxl7		Wnt9b	Col15a1
					Psd3			Elapor2		Npr1	Kalrn
					Serpinb2			Pitx1		Pgc	Adk
					BC024139			Klk6		C230014O12Rik	Gm29797
					Gm11541			Trpm5		Mns1	Esm1
					Numbl			Gcnt3		Pnma8b	Mir1946b
					Nags			Urah		Scn11a	Cdhr5
					Dcxr			Dll1		Casz1	Penk
					Dppa2			Tbx21		Lefty2	Faap24
					Pid1			Ovol3		Pdgfrb	Aldh5a1
					Htr1b			Ush1g		Wt1	Tcap
					Ccr10			Susd2		Klk7	Rprml
					Pcdhgc5			Wnt10b		Lgals12	Cryaa
					1190028D05Rik			Ikzf2		Gnmt	H1f11-ps
					Xpnpep2			Ccnb1ip1		D930020B18Rik	Eps8l3
					Ipcef1			Mmp20		Gabrb2	Eya1
					Cacng5			Dach1		Slfn5	Camkv
					Nppc			Stmn4		Mfap4	Col26a1
					Fbxo43			Scly		4930526F13Rik	Gatb
					Trim7			Btbd19		Cma1	Lancl2
					Apol7a			Slc16a11		Ltbp4	Arhgef15
					Dpp4			Dnase1l3		Krtap5-4	Slc22a13
					Nckap1l			Slc12a4		Trip13	Uba7
					C1qtnf6			Prune2		Rtp2	Slc45a3
					Gm807			Slc30a2		Abcg2	P2rx3
					Tpbgl			Cp		Rsph4a	Iffo1
					Def6			Cd248		Podnl1	Krt79
					Plekhg1			Mrgprh		Cenpe	Gm48551
					AF067061			2310069G16Rik		Ighg3	Gnat1
					Shld1			Fmod		Plod2	Galr3
					Lrrc26			Gm5200		Anks1	Ifna13
					Chrdl1			Gm17783		Fhl1	Mgst2
					Mall			4933425B07Rik		Sec24d	Cdkn1a
					Enc1			Mog		Gbp4	Dph6
					Hoxc12			Kcnh4		5930438M14Rik	Cpeb2
					H2ac15			Ggn		Sox1ot	Poln
					Hcrtr1			Klhdc7a		Rab20	Lrp2
					3300005D01Rik			Eda2r		Lrit1	Cracd
					Bicdl2			Chst5		Ccl24	Elapor1
					Nod2			Stc2		Cdh4	Insr
					St6galnac3			Gtf2i		Rasgrf2	9030625G05Rik
					Lpar4			Bcl11a		Zim1	Hadh
					Rnf223			Ceacam16		Keg1	Stau2
					Draxin			Rarres1		Ces1e	Tbl1xr1
					Abcc6			Frmd5		Ceacam2	Pepd
					Dsg3			Gm6653		Intu	G0s2
					Ptch2			Ephx3		Saxo2	Lgals2
					Gm10364			Larp6		Nynrin	Chchd10
					Chrna5			Vldlr		Csmd2	Stradb
					Tmem63c			Babam2		Tspan15	Meioc
					H2-Q7			Hcn1		Cxxc4	Pdcd1
					Slc26a10			Ralgps1		Scd4	Gm5641
					Ly6g2			Arhgap26		Abcb5	H2ac23
					Oas1h			Col27a1		Il20	A3galt2
					Nt5c1a			Hey2		Actn2	Smim41
					Cxcl1			Lhfpl3		Lrtm2	Lpp
					Bmf			Herpud1		Atp6v0d2	Lrrc71
					Agt			Serpinb6b		Cdca5	Phox2a
					Snph			Rec8		Fer1l6	Nr4a3
								Pde1c		Neurl1a	Impg2
								Fgf17		Abcd2	Ssbp2
								Btg3		Kcnq3	Nup62cl
								H2bc4		BC051142	Slc23a3
								Icam1		Bmp2	Acrv1
								Gm24339		Diras2	Sipa1l1
								Phf24		Sycp1	Dmrta1
								Chst11		Prodh	Mccc1
								Cfap74		Rps23rg1	Olfr1417
								Olfr545		4932412D23Rik	Xcr1
								Rassf10		Baiap2l2	Zfp981
								Pcdhb5		Trpc4	Scaper
								Syngr3		Trex2	Ecscr
								Gm11762		Dsc3	Trim71
								P2rx2		Synpr	Kctd1
								Zfp804b		Rundc3b	Greb1l
								Fermt3		Pknox2	4932441J04Rik
								Syt1		Sned1	Fgf7
								Kcnk4		1700039E22Rik	Myo1d
								Gm4952		Fmo5	Bsn
								H1f10		Fat4	Tmem176a
								Aqp3		4933427D14Rik	Htr3b
								Slco5a1		Loxl3	Lhfpl2
								Slc7a4		Lipf	1600010M07Rik
								Slc6a21		Gchfr	Pard3
								Gm48552		Gm21940	Gm15663
								Tbc1d5		Cenpw	4930412M03Rik
								Slc4a4		Gm6593	Bcl2
								Mapk4		Rab7b	Dlk2
								Hapln3		Gm13483	Lrrc24
								Wdr25		Clspn	Gm8520
								Crabp1		Ephx2	Robo1
								Prkd1		Trdn	Csf3r
								Synm		D430019H16Rik	Kif6
								Gm13652		Pdzd7	Dcaf12l1
								Nbas		Mlkl	Lratd1
								Ttc30b		Pik3c2g	Tldc2
								Glis1		Speg	Prss53
								Serpina7		Cox7a1	Moxd1
								Ncam1		Smc1b	Pck2
								Dlx4os		Ptchd3	Acot11
								Tmem37		E2f8	Hspb9
								Evx1		Plag1	Dtnb
								Pkd1l2		Sass6	Gfra1
								Mblac2		Olfr12	Ctrl
								Chrm1		Sema4f	Kcnj16
								Hgf		Gml	Hpcal4
								Gm10825		Nqo1	1500015L24Rik
								Tshr		Tspan33	Spem3
								Pnma2		S100a10	Ankrd7
								Lynx1		Gpr176	Gm16853
								Sds		Ms4a14	Smg6
								Nabp1		Tpd52l1	Trpv4
								Muc5ac		Zscan4a	Kif16b
								Folh1		D030024E09Rik	Pparg
								Bmpr1b		Plek2	Ascc1
								H2bc9		R3hdml	1700056E22Rik
								Kremen2		Ighe	Ccng1
								Il25		Mical2	Duoxa2
								Gpld1		Casr	Tbxa2r
								Miox		Enho	Tspan9
								Prkca		Plscr4	Rsu1
								Hhatl		Serpinb9b	Slc9a9
								Armcx6		Kcnj12	Gm7882
								Rnf150		Cdhr2	Commd1
								Mybpc2		Zwilch	Zkscan5
								1700014D04Rik		Mpst	Ccdc150
								Noxred1		Gvin1	E230016M11Rik
								Eppin		Cyp2b19	Fam20a
								Slc35f1		P2ry14	Retn
								Cyp4f39		Rbp3	Trim80
								Cyp2c52-ps		Slfn10-ps	Nhej1
								Asb17os		Kcnj4	Rasgrp3
								Nkx2-4		Got1l1	Arid5a
								A730020M07Rik		Tnfrsf19	Fcrl1
								Akap6		Ccdc73	Krt26
								Nr1h4		Adamts14	Tmprss12
								Prr36		Cabcoco1	Senp7
								Ffar4		Scube3	D6Ertd527e
								Elp4		Rab11fip4	Dock1
								Vwa7		Cep250	Gm25970
								Tcf7l2		H2bc11	H2ac6
								Cyp21a2-ps		Dnah14	Ang
								Celsr1		Insc	Tsga8
								Gm29036		Vsx2	Eddm3b
								Arr3		Hdac5	Gata6os
								Gnb3		3425401B19Rik	Mgarp
								Ppp1r16b		Cps1	Gm12216
								Pcdhb9		Mylk	Cerox1
								Tmem108		Synpo2	Lmbr1
								Psmb11		Nkain2	A630072M18Rik
								Tmem164		Akap13	1810055G02Rik
								Gm18782		Grin2c	Trpm2
								Efcab2		Ccdc57	Scrt2
								C1ql4		Gpr137c	Ifitm5
								Eya2		Gm11196	2610206C17Rik
								Runx3		AI197445	Msx2
								1700092M07Rik		Slc43a1	Spats2l
								Ch25h		Btnl2	Dapk2
								Insrr		Lipm	Rex2
								Mslnl		Ifi203	Galnt10
								Ctsk		Apba2	Ctif
								Acot2		Syde2	Wdr72
								Lmf1		Adam7	Ccn1
								Ttc39a		Cadm3	Manba
								Gm13415		Notch4	Minar1
								Plk-ps1		Wars2	Dock8
								Abhd12b		Gabrb3	Gm18042
								Klk1b8		Gng7	Rpl22l1
								Sh3gl3		Cfh	Gzmm
								Sh2d3c		Bmx	Rph3al
								Gal		Tmem107	Isl1
								Scn2a		Mgat4e	Spp1
								Lpl		Nans	Spidr
								Lor		Cmklr1	Tgfbr1
								Zfp641		Myh7b	Wfdc8
								Dgat2l6		Map7d2	Pcdhga12
								Cpne5		Prf1	Apom
								Rorc		Fabp4	Unc5b
								Creb3l3		Rasip1	Rerg
								Slitrk5		Fcmr	Il1rl1
								Chrm3		Adarb2	Dmrt2
								Sprr2b		Unc45b	Arid1b
								Npc1l1		Olfm1	Trpa1
								Spem1		Slco1b2	Cxcr5
								Gm4798		Flt4	Aoc3
								Maml2		Ccdc160	Lypd6
								Fry		Oas1g	Etl4
								Tnnc2		D630024D03Rik	Colec12
								Stk39		M1ap	Sox6
								Ank3		Gm16073	Gbp10
								Gramd1b		Kif1a	B4galnt2
								Crym		Casc1	Tssk5
								Gm14164		Gm10505	Gm8317
								Adgrv1		Atp1b4	Aim2
								Adcy2		Tmem52b	Gm11951
								Cdx2		Gpnmb	Esam
								Adm		Gm32282	Pramel1
								Gm8184		Lhx6	Ppp1r3c
								Itpr2		Umodl1	Efcab11
								1700028E10Rik		Ttn	Esd-ps
								Tmem35a		Ephb1	Skida1
								Tdrd6		Gm28710	Cav1
								Arhgef9		Hemgn	Zfp92
								Srgap1		Sparc	Ngb
								Pip5kl1		Gm5930	Kifap3
								Tfr2		Ptprc	Atg7
								Lmo7		Cdh26	Gm41609
								Sertad4		Dcstamp	Fam181b
								Fut7		Nutm1	Gm9530
								Sbsn		Vwf	Nr2f6
								Proca1		Mug-ps1	Csrnp1
								Esx1		Ankrd22	Afp
								Tssk3		Trim47	Casq1
								Gcnt7		Cysrt1	Exoc6b
								Ceacam19		Bco1	Ppp3cc
								Rassf4		Dbt	Ppp1r14a
								Tnfrsf18		Psd2	Thada
								1700020L13Rik		Fxyd2	Hs6st2
								Slc18a1		Fam180a	BB014433
								Foxd2os		Spdef	Phlpp1
								Eif1ad2		Tprg	H2-Q6
								Scnn1b		Lce1m	Acap1
								Fhip1a		Krt17	Gm11557
								Syne2		Tcstv3	Ccrl2
								Pygm		Meig1	Dpysl3
								Ccdc80		Prdm6	P3h3
								Slc6a19		Gmnc	Ptx3
								Krt14		B230323A14Rik	Srpx
								4930562C15Rik		Hnf1a	Ren1
								Scarf1		6530402F18Rik	Best4-ps
								Gria3		Ube2c	Endou
								Ntrk1		Jph1	Samd12
								Tspan18		Itgad	Pcdhb20
								Gnrhr		Tgm5	ccdc198
								Mgst1		Tbx20	Slc10a2
								Dnaaf8		Pik3r6	Il36b
								Ifitm10		Ces3b	Ankrd6
								Vxn		Adamts15	Trpc5
								F3		Csmd3	Iqca
								Phactr2		Nectin1	Tubb2a
								Stox2		C1s2	Mapkap1
								Uggt2		Oprl1	Pbld2
								Gpr68		Ciart	Agmat
								Arsb		Ak9	Best2
								Emid1		S100a11	Fstl1
								1700066B19Rik		Fam78a	Gfi1
								Zfp804a		Sema5b	4933432I09Rik
								Klhl35		Nek10	Rusf1
								A930038B10Rik		Dlgap5	Pcbp3
								Ddn		Krt24	Ica1
								Tnfsf9		Itih1	Tmprss2
								Hoatz		Acot6	Lta
								Zfp827		Dmp1	Stxbp6
								Tnfsf13		Tcaf3	Olfr461
								Stc1		Odad3	Mllt11
								Adgrg6		Scn3a	Foxd1
								Wnt1		Slc13a2	Fendrr
								Gm33023		Tmem247	Rgs9bp
								Cd1d1		Car4	Marchf1
								Gm13869		Gm11476	Snx8
								Rflna		Wnt3a	Abcg3
								Iqgap2		Kcnip3	Abcg4
								Lman1l		Enkur	Slc7a8
								Zfp618		Rxfp1	Ftcd
								Shisa9		Dnaaf1	Snora30
								Jun		Ttyh1	Fam131b
								Sez6l2		Vax2os	Onecut2
								Gm35279		4930562F07Rik	Slc16a7
								Krt76		Akr1d1	Trim43a
								Grhl3		Cd5l	Smim1
								Cd68		A330076H08Rik	4933405L10Rik
								Psd3		9330159F19Rik	Angpt2
								Vwa5b2		Dbh	Vmn2r123
								Kazn		Lst1	Wscd1
								Lipg		Mylpf	Pde6b
								Myoz1		Cpne6	Asb4
								Gm7336		Slc6a3	Becn2
								Numbl		Syngap1	Ift88
								Dcxr		Chodl	Slc22a13b
								Dppa2		Dpy19l2	Msh4
								Il10ra		Stpg1	1700017M07Rik
								Pid1		Trp63	Rhoh
								Htr1b		Gria4	Edar
								Saa4		Myh7	Slfn14
								Gm6667		4933431G14Rik	H4c8
								1190028D05Rik		Gm19410	Pip4k2a
								Fbxo43		Tdpoz8	Vps13b
								9930104L06Rik		Rasd2	Drc7
								Dpp4		Gcnt3	Gm17315
								Apol7a		Hcrt	Krtap5-1
								Nckap1l		Igfn1	Agmo
								Trav13-2		Mdga1	Fggy
								Fbxl17		Trpc3	Phf21a
								Cel		Grm5	Agbl4
								C1qtnf6		Gcm2	Hydin
								Gm5124		Kpna7	Ccdc116
								Ccdc184		Trarg1	Ctxn2
								Gm17771		Cdc6	Tex52
								Pcdhga4		Adcyap1r1	Nphp4
								Adgre1		Dmtn	Tnfrsf25
								Six2		Lgals9	Adamts8
								Plekhg1		Cntnap4	Ankrd34a
								Gja6		Tmem182	Acyp2
								Shld1		Astn2	Il18
								Lrrc26		Gm5535	Gbp2b
								Mall		Cc2d2b	Adck1
								Chrdl1		Kcnd2	Zfp382
								Enc1		Adamts1	Rgs4
								2310001H17Rik		Bbof1	4933431E20Rik
								Cfd		Lrrc8e	Cyb5r2
								St6galnac3		2200002D01Rik	Pnck
								Draxin		Cacna1s	Tcf15
								Fndc3c1		Plekhh2	Smim17
								Sox7		Eno2	Klk6
								Pde3a		Ceacam1	Gm38416
								Gm10384		Lhfpl3	Wnt10b
								Gm10364		Mroh7	Mmp20
								Lypd5		Rag1	Hoxd4
								Gm14412		Tbx5	Slc12a4
								Crnde		Homer2	Sox12
								Nt5c1a		Aqp1	Slc30a2
								Irs3		Wscd2	Pla2g2d
								Cxcl1		Mdfi	Gm13203
								Bmf		Dync1i1	4933425B07Rik
								Rin2		Zfp831	Gm7850
								Fbxo31		Ccdc148	Dock4
								Serpinb1c		Nsg2	Dtna
								Map3k21		Kcnh3	Slc35d3
								Rnf207		Abcb4	1700008O03Rik
										Eme1	Gtf2i
										Atp4a	Ceacam16
										Enpp6	Wdr86
										Pnpla1	Pkp1
										Slc51a	Frmd5
										Osr2	Ephx3
										Serpina7	Gm12185
										Atp12a	Slc17a8
										Pgr	Fam90a1b
										Cd44	Col27a1
										Adora1	Hey2
										Fgl1	Adcy5
										Crispld1	Arhgap20os
										Id3	Emx2os
										Trnp1	Btg3
										Gm19178	H2bc4
										Gm11992	Fgf8
										Ppef1	Nwd2
										Erich2	Heyl
										Ube2t	Lbhd1
										Gprc5a	Cyp2c55
										Usp18	P2rx2
										1700030N03Rik	Ubash3b
										Emb	Fermt3
										Htr2a	H1f2
										Vmn2r17	H1f10
										Hcn4	Gm48552
										Gm884	Wdr25
										Bok	Ccdc27
										Tmem108	Dmd
										Myh6	Synm
										Prickle1	Gm13652
										Peg3	Dusp5
										Plpp1	Cpt1b
										Runx3	Ttc7
										Trim65	Apold1
										Ube2l6	Mblac2
										Cadm2	Gda
										Zfp773	Qrich2
										Txk	Tshr
										Lrrc37a	Pnma2
										Insrr	Lynx1
										1700009N14Rik	Sds
										Csgalnact1	Lhfpl4
										Padi4	Hdac4
										Agtr1a	Plekhd1
										Neu3	Hhatl
										Inmt	Noxred1
										Tex11	Mmrn2
										Epas1	A730020M07Rik
										Klra1	Dmc1
										Pttg1	Nr1h4
										A230057D06Rik	Eqtn
										Slc22a18	Prr36
										Arhgap36	Kcnrg
										Tspan13	Pcdhb9
										Cfap70	Psmb11
										Zfp964	Gm18782
										Otogl	Actn3
										Nr5a1	Ctsk
										2610203C22Rik	Plk-ps1
										Slc24a2	Klk1b8
										Caln1	Kndc1
										9330117O12Rik	Sh3gl3
										Mcf2	n-R5s88
										Sncaip	Scn2a
										Sun3	Prss2
										Iqcg	Bmp7
										Spag4	Cpne5
										Tdrd1	Dgat2l6
										Vipr2	Rorc
										Gpsm3	Sprr2b
										Ccne1	Spem1
										Wfdc2	Tnnc2
										Fsd2	Stk39
										Lcn8	Gramd1b
										Clec12b	Scrt1
										Capn6	Ralgapa1
										Sp100	Crym
										Gm33035	Gm14164
										Chst4	Tm6sf1
										Ptgfr	Nepn
										Gm19056	Cdx2
										Serpina3k	Slc5a12
										Clic6	Arhgef9
										Krt74	Srgap1
										Bdkrb2	H2aw
										Ush1c	Lmo7
										Susd5	Esx1
										Lce1e	Stk32b
										Blk	Rassf4
										Fgf10	Tnfrsf18
										Sh3rf3	Slc51b
										Naga	F12
										Lama2	Foxd2os
										1700003E16Rik	Gsx1
										Steap4	Lbx1
										Ano7	Mnd1
										Rs1	Thrsp
										Lncenc1	Gm16551
										Cilp	Pygm
										Ccdc83	Krt14
										A930003O13Rik	Sost
										1700025M24Rik	Scarf1
										Frmpd2	Gria3
										Crip1	Gnrhr
										Erich6b	Mgst1
										Gm807	Serpinc1
										Ms4a15	Ly6m
										Spire1	Fam89a
										Slc7a9	Uggt2
										Chit1	Gpr68
										Ttc26	Rab38
										Nscme3l	Msrb3
										Gm5989	Gm26705
										Gm19519	A930038B10Rik
										Vgll2	Tnfsf9
										Ccr6	4833422C13Rik
										Gdpd3	Tnfsf13
										Gm5084	Cdo1
										Asb18	Stc1
										Serpinb1c	Tnrc18
										Scml4	Teddm1b
										Bmp10	Gm33023
										Zfp536	Gm13869
											Cpn1
											Iqgap2
											Ifnab
											Myoc
											Jun
											Sez6l2
											Gbp5
											Lipg
											Myoz1
											Xpnpep2
											Zbtb18
											Wfikkn1
											Nppc
											4931415C17Rik
											Fbxo43
											Dpp4
											Hyal3
											Tescl
											Itih4
											Fbxl17
											C1qtnf6
											Sdc2
											Gm5124
											Def6
											Plekhg1
											Chrdl1
											2310001H17Rik
											Gm22516
											Slamf1
											Arl9
											Fyco1
											Fam166a
											Sox7
											Ptch2
											Gm10364
											Lypd5
											Gm14412
											H2-Q7
											Nt5c1a
											Bmf
											Stag3
											Rin2
											Csrnp2
											Rhd
											Rnf207
											Gm25815

## Sheet: Fig7D Pathways
hTERT vs LgT 24hr; 172 DEGs Common	hTERT vs LgT 24hr; 125 DEGs Unique to hTERT	hTERT vs LgT 24hr; 1253 DEGs Unique to LgT	hTERT vs LgT 48hr; 486 DEGs Common	hTERT vs LgT 48hr; 474 DEGs Unique to hTERT	hTERT vs LgT 48hr; 1542 DEGs Unique to LgT	hTERT vs LgT 72hr; 931 DEGs Common	hTERT vs LgT 72hr; 1153 DEGs Unique to hTERT	hTERT vs LgT 72hr; 1812 DEGs Unique to LgT	hTERT vs LgT 96hr; 1425 DEGs Common	hTERT vs LgT 96hr; 1937 DEGs Unique to hTERT	hTERT vs LgT 96hr; 1983 DEGs Unique to LgT
Triacylglycerol Degradation	Netrin Signaling	S100 Family Signaling Pathway	S100 Family Signaling Pathway	Agranulocyte Adhesion and Diapedesis	S100 Family Signaling Pathway	Hepatic Fibrosis / Hepatic Stellate Cell Activation	CREB Signaling in Neurons	CDX Gastrointestinal Cancer Signaling Pathway	Axonal Guidance Signaling	G-Protein Coupled Receptor Signaling	Wound Healing Signaling Pathway
D-myo-inositol-5-phosphate Metabolism	Axonal Guidance Signaling	Role of Osteoblasts in Rheumatoid Arthritis Signaling Pathway	GPCR-Mediated Integration of Enteroendocrine Signaling Exemplified by an L Cell	Dilated Cardiomyopathy Signaling Pathway	Cardiac Hypertrophy Signaling (Enhanced)	Cardiac Hypertrophy Signaling (Enhanced)	G-Protein Coupled Receptor Signaling	Airway Pathology in Chronic Obstructive Pulmonary Disease	S100 Family Signaling Pathway	CREB Signaling in Neurons	Airway Pathology in Chronic Obstructive Pulmonary Disease
GPCR-Mediated Integration of Enteroendocrine Signaling Exemplified by an L Cell	Role of NFAT in Cardiac Hypertrophy	Serotonin Receptor Signaling	Axonal Guidance Signaling	S100 Family Signaling Pathway	CREB Signaling in Neurons	Axonal Guidance Signaling	Neurovascular Coupling Signaling Pathway	Wound Healing Signaling Pathway	Cardiac Hypertrophy Signaling (Enhanced)	Neurovascular Coupling Signaling Pathway	Pathogen Induced Cytokine Storm Signaling Pathway
Superpathway of Inositol Phosphate	Dilated Cardiomyopathy Signaling Pathway	CREB Signaling in Neurons	Factors Promoting Cardiogenesis in Vertebrates	Calcium Signaling	Wound Healing Signaling Pathway	S100 Family Signaling Pathway	S100 Family Signaling Pathway	Cardiac Hypertrophy Signaling (Enhanced)	CREB Signaling in Neurons	S100 Family Signaling Pathway	Hepatic Cholestasis
3-phosphoinositide Degradation	eNOS Signaling	Wound Healing Signaling Pathway	Breast Cancer Regulation by Stathmin1	nNOS Signaling in Skeletal Muscle Cells	Serotonin Receptor Signaling	Serotonin Receptor Signaling	Phagosome Formation	Role of Osteoblasts in Rheumatoid Arthritis Signaling Pathway	GPCR-Mediated Integration of Enteroendocrine Signaling Exemplified by an L cell	Phagosome Formation	CDX Gastrointestinal Cancer Signaling Pathway
