# Supplementary material for: Insights into Repeated Renal Injury Using RNA-Seq with Two New RPTEC Cell Lines
Source: Int J Mol Sci. 2023 Sep 18;24(18):14228. doi: 10.3390/ijms241814228 (PMC10531624; doi:10.3390/ijms241814228)
Supplement: Supplementary file 1 [file ijms-24-14228-s001.zip › Table S6.xlsx]

## Sheet: FoldChg + Base Mean Counts
Gene SYMBOL	GENE NAME	hTERT_3hr FC	hTERT_6hr FC	hTERT_24hr FC	hTERT_48hr FC	hTERT_72hr FC	hTERT_96hr FC		LgT_3hr FC	LgT_6hr FC	LgT_24hr FC	LgT_48hr FC	LgT_72hr FC	LgT_96hr FC				Gene SYMBOL	GENE NAME	hTERT_3_hr BaseMeanCounts	hTERT_6hr BaseMeanCounts	hTERT_24_hr BaseMeanCounts	hTERT_48_hr BaseMeanCounts	hTERT_72_hr BaseMeanCounts	hTERT_96_hr BaseMeanCounts		LgT_3_hr BaseMeanCounts	LgT_6_hr BaseMeanCounts	LgT_24_hr BaseMeanCounts	LgT_48_hr BaseMeanCounts	LgT_72_hr BaseMeanCounts	LgT_96_hr BaseMeanCounts
Adcy8	adenylate cyclase 8	1	1	-1.25731	1	60.2516	47.1092		-1.11288	1	1.55067	4.04762	7.48773	10.1177				Adcy8	adenylate cyclase 8	<3	<3	<3	<3	10.64	16.32		6.3	<3	4.27	6.99	11.34	10.97
Adcyap1	adenylate cyclase activating polypeptide 1	1	1	1	1	1	1		-1.59154	1	-1.0489	13.7905	42.6528	10.0385				Adcyap1	adenylate cyclase activating polypeptide 1	<3	<3	<3	<3	<3	<3		4.36	<3	5.33	10.17	11.33	24.15
Cacna1i	calcium channel, voltage-dependent, alpha 1I subunit	-1.2807	1	-1.63297	3.1486	10.6938	47.4885		1.06912	-1.50277	1.82819	2.10827	-1.20786	-1.91413				Cacna1i	calcium channel, voltage-dependent, alpha 1I subunit	108.41	<3	5.26	8.8	15.06	32.6		77.15	74.31	137.83	75.75	131.21	159.08
Fbn1	fibrillin 1	-1.09742	4.13379	1.01313	4.01486	9.35564	11.0053		-1.06824	-1.06316	-1.45201	-1.77095	-2.48201	-5.4664				Fbn1	fibrillin 1	8.31	13.8	35.38	9.88	20.08	20.17		358.21	284.17	124.95	67.02	89.67	131.1
Flt3	FMS-like tyrosine kinase 3	-1.98399	1.16103	-1.7933	5.21962	7.03994	33.1385		1.13479	1.07008	-1.51032	-1.1957	-1.0775	-1.35498				Flt3	FMS-like tyrosine kinase 3	6.97	5.82	3.66	<3	10.42	11.46		82.05	92.98	54.79	54.17	54.89	96.82
Grm1	glutamate receptor, metabotropic 1	1	1	1	2.56369	34.5823	40.7099		1	1	1	4.26168	1	4.04208				Grm1	glutamate receptor, metabotropic 1	<3	<3	<3	3.54	3.09	14.16		0	<3	0	3.61	<3	<3
H2-M2	histocompatibility 2, M region locus 2	1.02002	2.53743	-1.32985	-9.88826	1.50123	1		1.24279	1.22179	4.0491	7.01452	4.56575	2.82964				H2-M2	histocompatibility 2, M region locus 2	8.73	4.73	5.39	3.59	6.45	2.49		63.16	71.51	188.81	133.13	196.52	385.06
Hc	NM_010406	1.05121	2.27007	2.53891	2.77511	17.5535	74.7814		-3.7171	-1.23238	2.68248	3.53788	2.59882	6.12559				Hc	NM_010406	12.26	13.74	14.82	21.73	14.98	25.49		5.5	9.01	9.35	9.82	12.05	18.89
Hoxc12	homeobox C12	1	1	1	1	34.826	1		-1.28956	2.50614	2.92524	7.88909	20.2516	22.0085				Hoxc12	homeobox C12	<3	<3	<3	<3	3.11	<3		14.84	20.31	28.69	23.66	92.64	150.18
Hoxc13	homeobox C13	-1.80248	-1.42121	1.70751	4.67179	10.8342	14.4781		1.42	1.11045	15.2452	10.9556	11.5494	9.72023				Hoxc13	homeobox C13	18.16	8.61	10.86	38.8	34.26	25.89		49.2	56.3	392.8	358.7	306.5	642.43
Il18	interleukin 18	1	3.81826	1.94618	2.72471	1.91968	4.45938		-1.99475	1.42286	5.24875	6.78218	4.10891	2.89335				Il18	interleukin 18	<3	6.44	7.37	14.81	7.11	3.64		16	17.22	61.38	33.96	31.62	39.51
Il6	interleukin 6	1.30923	1	1	1	36.9535	1.93471		1.10485	2.86261	3.47369	3.72558	17.3357	12.5545				Il6	interleukin 6	4.64	<3	<3	<3	3.3	3.94		26.31	16.65	31.03	85.3	224.01	175.47
Itk	IL2 inducible T cell kinase	-1.21839	-1.016	1	1.72684	5.52178	3.44557		1	1	1.84434	2.41888	3.52699	9.93237				Itk	IL2 inducible T cell kinase	3.71	7.34	<3	5.38	10.4	15.22		<3	<3	6.81	6.89	7.56	5.34
Kcna1	potassium voltage-gated channel, shaker-related subfamily, member 1	1	1	1	1	1	1		1	1	1	1	1	32.5507				Kcna1	potassium voltage-gated channel, shaker-related subfamily, member 1	0	<3	0	<3	<3	<3		<3	<3	<3	<3	<3	8.77
Lce1h	late cornified envelope 1H	-1.10187	-1.04957	1.22302	3.28669	4.94844	10.4073		-1.17534	-1.08902	1.70169	1.19834	10.2095	6.91022				Lce1h	late cornified envelope 1H	446.21	488.95	130.57	109.94	135.66	318.85		85.61	63.18	11.89	15.53	50.64	106.29
Lhx2	LIM homeobox protein 2	-1.14271	1.56909	-1.51272	1.41475	12.7224	9.85602		1.4799	1.51419	1.39056	-1.45078	1.12921	1.04914				Lhx2	LIM homeobox protein 2	6.96	4.28	3.3	6.31	4.43	7.25		83	103.28	12.32	150.67	152.59	238.44
Msx1	msh homeobox 1	1	1	1	3.13441	1	1		-1.5868	3.36447	2.87513	4.82249	5.35644	3.92952				Msx1	msh homeobox 1	<3	<3	<3	4.01	<3	<3		6.81	8.72	6.57	29.19	49.05	92.71
Msx2	msh homeobox 2	1	1	1	1	1	1		1	1	1	1	8.81932	8.91655				Msx2	msh homeobox 2	<3	<3	<3	<3	<3	<3		<3	<3	<3	<3	3.14	3.16
Negr1	neuronal growth regulator 1	2.39941	-1.88308	-2.01686	2.26466	9.20918	2.3525		-3.03865	1.11626	-1.0444	1	35.5694	-5.12822				Negr1	neuronal growth regulator 1	5.7	4.62	3	4.26	13.17	16.86		3.98	4.19	3.3	2.34	3.29	4.38
Nek10	NIMA (never in mitosis gene a)- related kinase 10	-1.23404	-1.63039	-3.51281	-2.77741	-4.25936	-2.57361		1.08613	-1.59428	-1.38305	2.26833	3.2976	1.9197				Nek10	NIMA (never in mitosis gene a)- related kinase 10	82.99	67.44	76.36	96.04	47.89	29.64		11.14	12.92	9.37	10.2	10.07	15.52
Nlrp12	NLR family, pyrin domain containing 12	1	1	1	1	1	1		1	1	1	1	1	33.3895				Nlrp12	NLR family, pyrin domain containing 12	0	0	<3	<3	<3	<3		<3	<3	<3	<3	<3	4.55
Nog	noggin	1	1	1	1	2.78251	4.77441		-2.01224	-1.41012	2.18212	1.54181	16.0183	10.698				Nog	noggin	<3	<3	0	<3	3.68	7.78		4.99	6.48	5.88	14.32	17.09	39.81
Ntrk1	neurotrophic tyrosine kinase, receptor, type 1	1	1	1	1	4.99603	88.0631		1.06243	-1.66604	4.66013	32.5777	14.6235	4.68963				Ntrk1	neurotrophic tyrosine kinase, receptor, type 1	<3	0	<3	<3	4.9	8.2		11	11.62	9.66	6.06	16.59	52.6
Prl2a1	prolactin family 2, subfamily a, member 1	-1.08747	2.14121	-1.026	1.73231	5.51371	11.937		-1.51894	1.11555	2.96729	1.74357	23.4802	28.7996				Prl2a1	prolactin family 2, subfamily a, member 1	30.96	21.05	10.71	38.73	46.61	77.84		57	48.36	57.82	30.47	294.72	1092.64
Ptafr	platelet-activating factor receptor	1.1155	-1.13913	1.52923	3.04821	18.303	7.50547		-1.27786	1.04539	3.47177	4.83427	8.01984	9.5444				Ptafr	platelet-activating factor receptor	36.9	40.4	25.94	33.79	18.79	27.23		19.55	19.64	16.54	20.35	36.2	65.43
Scn7a	sodium channel, voltage-gated, type VII, alpha	1	1	1	1	2.73435	20.7474		1	1	1	32.1094	49.8694	22.1536				Scn7a	sodium channel, voltage-gated, type VII, alpha	<3	<3	<3	<3	6.08	21.87		<3	<3	<3	3	4.61	3
Selp	selectin, platelet	1.2777	1.08059	-1.03564	1.54938	1.84533	7.84764		1.08321	1	1	1	11.3159	2.10784				Selp	selectin, platelet	4.21	3.14	4.3	6.31	5.54	7.42		3.47	<3	<3	<3	4.11	3.02
Slc4a1	solute carrier family 4 (anion exchanger), member 1	1	1	-1.29585	4.23301	1.5714	6.67633		1	1	1	1	74.5355	29.0074				Slc4a1	solute carrier family 4 (anion exchanger), member 1	<3	<3	3.02	8.57	11.67	10.24		<3	<3	<3	<3	6.88	3.78
Slitrk2	SLIT and NTRK-like family, member 2	1	1	1	1	1	1		1	1	1	1	47.8716	3.14529				Slitrk2	SLIT and NTRK-like family, member 2	0	0	<3	<3	<3	<3		<3	<3	<3	<3	4.42	10.17
Slitrk5	SLIT and NTRK-like family, member 5	-1.23175	1	2.33212	10.1475	5.68855	32.9109		-1.84014	1.67892	90.9063	3.55954	25.4597	59.0116				Slitrk5	SLIT and NTRK-like family, member 5	3.03	2.63	5.62	7.3	6.5	11.39		5.67	7.99	8.49	8.97	8.88	7.88
Tmem163	transmembrane protein 163	1	1	-2.90619	1.46208	6.8234	48.9556		1	1	1	1	1.97072	-5.39718				Tmem163	transmembrane protein 163	<3	<3	3.19	4.45	5.06	4.55		<3	<3	<3	<3	3.96	5.42
Zc3h12d	zinc finger CCCH type containing 12D	-1.64205	1	4.81919	4.35709	2.84043	8.37794		-2.87155	-1.19416	16.0974	2.66219	9.77152	2.03709				Zc3h12d	zinc finger CCCH type containing 12D	4.28	1	7.72	12.29	7.4	7.91		4.48	9.14	23.21	10.5	12.68	21.44
Zfp366	zinc finger protein 366	3.98828	2.41693	1.77989	2.37554	12.2658	27.9794		-3.6704	-1.80337	76.581	63.6126	3.76321	3.33513				Zfp366	zinc finger protein 366	3.32	4.56	4.6	8.72	8.53	19.75		4.62	4.6	7.15	5.91	14.33	23.52
	indicates genes with Fold change (FC) in the heatmap of Figure 8A; note a value of '1' indicates no fold change was assigned when base mean counts were either 0 (undetectable) or < 3 (unacceptably low)																		Indicates the Mean Base Counts (BMC) for genes in heatmap of Figure 8A; base mean counts of either 0 (undetectable) or < 3 (unacceptably low) were assigned as no fold change
	indicates 3hr time point																		indicates 3hr time point
	indicates 6hr time point																		indicates 6hr time point
	indicates 24hr time point																		indicates 24hr time point
	indicates 48hr time point																		indicates 48hr time point
	indicates 72hr time point																		indicates 72hr time point
	indicates 96hr time point																		indicates 96hr time point
