# Supplementary material for: Insights into Repeated Renal Injury Using RNA-Seq with Two New RPTEC Cell Lines
Source: Int J Mol Sci. 2023 Sep 18;24(18):14228. doi: 10.3390/ijms241814228 (PMC10531624; doi:10.3390/ijms241814228)
Supplement: Supplementary file 1 [file ijms-24-14228-s001.zip › Table S7.xlsx]

## Sheet: Upstream Reg GeneSet, FC+BMC
Gene SYMBOL	GENENAME	hTERT_24_hr.Fold_Change	hTERT_48_hr.Fold_Change	hTERT_72_hr.Fold_Change	hTERT_96_hr.Fold_Change	LgT_24_hr.Fold_Change	LgT_48_hr.Fold_Change	LgT_72_hr.Fold_Change	LgT_96_hr.Fold_Change		Gene SYMBOL	GENENAME	hTERT_24_hr.BaseMeanCounts	hTERT_48_hr.BaseMeanCounts	hTERT_72_hr.BaseMeanCounts	hTERT_96_hr.BaseMeanCounts	LgT_24_hr.BaseMeanCounts	LgT_48_hr.BaseMeanCounts	LgT_72_hr.BaseMeanCounts	LgT_96_hr.BaseMeanCounts
Csf2	colony stimulating factor 2 (granulocyte-macrophage)	2.36361	10.7712	21.0734	21.755	7.26364	2.613	17.7475	16.9717		Csf2	colony stimulating factor 2 (granulocyte-macrophage)	121.276	337.336	331.352	425.56	424.811	91.017	921.336	1849.4
Cxcr4	chemokine (C-X-C motif) receptor 4	-1.58006	-1.3246	41.7076	35.0401	9.1209	6.2243	15.9625	10.7279		Cxcr4	chemokine (C-X-C motif) receptor 4	1.67899	2.26358	3.71887	3.26059	13.6964	19.7607	28.3944	79.0062
Epas1	endothelial PAS domain protein 1	1.33703	2.48397	3.01692	6.78212	2.94029	2.10293	1.15213	-1.08953		Epas1	endothelial PAS domain protein 1	26.9316	41.1185	30.4823	38.2113	490.219	312.584	327.949	441.77
Fgf3	fibroblast growth factor 3	3.55141	12.9545	24.9559	25.8664	1	3.84361	14.6341	13.6155		Fgf3	fibroblast growth factor 3	0.33081	1.1734	2.22809	2.40352	0	3.13256	5.25065	7.14072
Hc	hemolytic complement	2.53891	2.77511	17.5535	74.7814	2.68248	3.53788	2.59882	6.12559		Hc	hemolytic complement	14.816	21.7253	14.9804	25.4922	9.34996	9.82014	12.0488	18.887
Il17f	interleukin 17F	-1.24085	7.12739	10.9126	48.7939	2.12066	10.8331	6.56144	17.5744		Il17f	interleukin 17F	5.52027	9.43845	5.80484	4.53808	7.90892	19.9685	53.1103	98.5535
Il18	interleukin 18	1.94618	2.72471	1.91968	4.45938	5.24875	6.78218	4.10891	2.89335		Il18	interleukin 18	7.36594	14.8113	7.10624	3.64032	61.3798	33.9627	31.6175	39.5098
Il24	interleukin 24	1.29906	1.62782	1.83366	2.23591	2.15569	4.45112	5.37474	5.53474		Il24	interleukin 24	5777.92	5669.99	4062.49	2690.6	3439.39	3043.45	5846.62	10012.9
Il6	interleukin 6	1.89098	3.03068	36.9535	1.93471	3.47369	3.72558	17.3357	12.5545		Il6	interleukin 6	0.165405	2.63256	3.30162	3.94323	31.0285	85.2925	224.006	175.471
Irf4	interferon regulatory factor 4	-3.01863	7.16873	12.7224	28.2551	16.4854	10.136	6.46575	20.0447		Irf4	interferon regulatory factor 4	1.32369	0.647741	4.43367	2.63103	5.92056	11.0783	17.4678	30.3367
Lilrb4a	leukocyte immunoglobulin-like receptor, subfamily B, member 4A	2.60678	3.216	8.7559	25.9914	7.21185	7.60217	5.24647	1.11328		Lilrb4a	leukocyte immunoglobulin-like receptor, subfamily B, member 4A	21.2992	38.7308	34.5616	18.2359	8.3097	2.9411	3.12837	6.03714
Lilrb4b	leukocyte immunoglobulin-like receptor, subfamily B, member 4B	1.67368	5.86717	11.5876	19.1762	8.24305	2.77764	8.83063	5.23435		Lilrb4b	leukocyte immunoglobulin-like receptor, subfamily B, member 4B	79.5307	134.192	123.794	81.5993	10.9763	4.4828	16.4389	25.6679
Ltb4r1	leukotriene B4 receptor 1	3.89977	7.5727	3.17146	7.90494	23.9897	16.3692	14.4946	17.8698		Ltb4r1	leukotriene B4 receptor 1	22.2396	48.9521	28.2909	19.5403	173.385	65.2019	80.3276	94.6936
Ltb4r2	leukotriene B4 receptor 2	2.71146	6.18294	3.90535	7.99562	37.3294	25.9614	27.7083	22.3884		Ltb4r2	leukotriene B4 receptor 2	100.041	130.363	86.5084	63.9716	473.417	180.048	225.864	275.255
Mmp12	matrix metallopeptidase 12	-1.38901	9.05807	2.95288	61.2822	6.38183	5.70941	8.2543	3.53822		Mmp12	matrix metallopeptidase 12	2.3189	16.503	6.41242	5.70214	21.2917	4.36165	7.73841	10.882
Mog	myelin oligodendrocyte glycoprotein	-1.15681	10.2682	3.21893	16.4267	1.57429	2.33301	4.32159	3.47811		Mog	myelin oligodendrocyte glycoprotein	3.19033	1.96909	4.75612	5.84041	13.0199	37.9466	51.7268	69.8046
Neurod1	neurogenic differentiation 1	6.84437	3.10761	21.1542	5.93022	22.0583	15.8834	47.372	31.3506		Neurod1	neurogenic differentiation 1	0.635333	2.6714	1.88894	2.31649	19.5587	28.0434	32.3584	63.8117
Nog	noggin	1	3.05855	2.78251	4.77441	2.18212	1.54181	16.0183	10.698		Nog	noggin	0	1.36226	3.68253	7.77793	5.87636	14.3213	17.0897	39.8064
Ptgs2	prostaglandin-endoperoxide synthase 2	1.2764	1.73857	3.18139	4.84217	4.19226	4.12156	11.0636	17.5415		Ptgs2	prostaglandin-endoperoxide synthase 2	2888.91	3431.39	3338.77	6409.77	11394.1	5849.19	22593.2	57898.4
S100a8	S100 calcium binding protein A8 (calgranulin A)	1.03917	4.56919	3.36946	3.63197	1.18377	3.78808	6.04802	3.1088		S100a8	S100 calcium binding protein A8 (calgranulin A)	64.678	260.608	191.674	105.192	27.4454	21.2971	129.778	350.149
S100a9	S100 calcium binding protein A9 (calgranulin B)	1.88187	2.8659	5.24788	39.9918	2.40134	8.67511	11.6462	9.32089		S100a9	S100 calcium binding protein A9 (calgranulin B)	11.9079	48.4713	28.3266	13.7725	18.4472	19.3411	97.2536	189.684
Tac1	tachykinin 1	-3.10819	4.31234	5.78967	1.91261	1.07406	2.43759	2.80102	3.22097		Tac1	tachykinin 1	2.72554	8.64053	4.35902	4.97169	109.582	158.759	157.055	204.78
Tnf	tumor necrosis factor	1.69213	1.68665	1.20893	1.11291	4.30157	6.37642	6.69538	10.4928		Tnf	tumor necrosis factor	58.6167	105.793	106.626	74.0021	102.519	72.4723	258.761	388.266
Trp53	transformation related protein 53	1.00866	1.00688	1.12594	1.12035	-1.04925	-1.21657	-1.00461	1.11908		Trp53	transformation related protein 53	36762.7	33603.6	31042.5	32981.2	39931.2	39441.7	41898.4	60968.2
Trp63	transformation related protein 63	-7.69572	-1.97816	65.1865	95.7959	1	6.98427	2.73001	6.91075		Trp63	transformation related protein 63	0.696669	1.98774	5.8187	8.90913	0	2.60178	3.13531	7.81302
Trp73	transformation related protein 73	6.68315	5.55466	4.68777	19.1918	22.1679	9.71808	7.97511	6.46618		Trp73	transformation related protein 73	7.72459	7.47003	8.31326	6.76385	86.3614	17.8494	12.011	11.0561
Ucp1	uncoupling protein 1 (mitochondrial, proton carrier)	1	1	11.9637	-1.89634	-26.2054	4.86981	9.51728	12.1289		Ucp1	uncoupling protein 1 (mitochondrial, proton carrier)	0	0	1.07057	0.496069	2.35401	1.98898	7.04681	6.21404
Wnt11	wingless-type MMTV integration site family, member 11	1.02199	4.13743	3.29489	7.31704	1.32416	2.10773	4.15014	4.31367		Wnt11	wingless-type MMTV integration site family, member 11	15.043	26.8456	18.5771	35.0683	86.6131	280.966	433.44	472.098
	indicates Fold change (FC) for genes in heatmap of Figure 8B; note a '1' of no fold change was assigned when base mean counts were 0 or < 3											indicates Base Mean Counts (BMC) for genes in heatmap of Figure 8B; bote some base mean counts were '0' (undetectable)
	indicates 24hr time point											indicates 24hr time point
	indicates 48hr time point											indicates 48hr time point
	indicates 72hr time point											indicates 72hr time point
	indicates 96hr time point											indicates 96hr time point
