# Supplementary material for: Insights into Repeated Renal Injury Using RNA-Seq with Two New RPTEC Cell Lines
Source: Int J Mol Sci. 2023 Sep 18;24(18):14228. doi: 10.3390/ijms241814228 (PMC10531624; doi:10.3390/ijms241814228)
Supplement: Supplementary file 1 [file ijms-24-14228-s001.zip › Table S8.xlsx]

## Sheet: LgT,hTERT ActivPathways All
LgT 24hr Predicted Upstream Regulator for Pathway Activation	LgT 24hr Expr Fold Change		LgT 48hr Predicted Upstream Regulator for Pathway Activation	LgT 48hr Expr Fold Change		LgT 72hr Predicted Upstream Regulator for Pathway Activation	LgT 72hr Expr Fold Change		LgT 96hr Predicted Upstream Regulator for Pathway Activation	LgT 96hr Expr Fold Change		hTERT 24hr Predicted Upstream Regulator for Pathway Activation	hTERT 24hr Expr Fold Change		hTERT 48hr Predicted Upstream Regulator for Pathway Activation	hTERT 48hr Expr Fold Change		hTERT 72hr Predicted Upstream Regulator for Pathway Activation	hTERT 72hr Expr Fold Change		hTERT 96hr Predicted Upstream Regulator for Pathway Activation	hTERT 96hr Expr Fold Change
CSF2	7.264		Ccl2	3.141		BMP4	2.071		ANGPT2	2.155		None	None		CSF2	10.771		C5	17.554		ALOX15	9.223
CXCL2	2.255		CSF2	2.613		CAMP	5.891		AREG	2.063					S100A8	4.569		CCL5	3.071		BMP10	67.143
CXCL3	2.325		CXCL2	2.779		Ccl2	4.381		ARID5A	2.396					RET	3.121		CD44	2.568		BRCA1	2.121
CXCR4	9.121		CXCL3	2.319		CCN1	2.097		C5	6.126					S100A9	2.866		CSF2	21.073		C5	74.781
EPAS1	2.94		CXCR4	6.224		CEBPD	2.269		Ccl2	3.357					C5	2.775		EPHA2	2.441		CASR	16.657
FABP4	3.853		EPAS1	2.103		CSF2	17.748		CCN1	2.206					IRF5	2.389		ESRRB	8.622		CCL20	3.312
ICAM1	2.551		GNRH1	2.063		CXCL12	4.031		CPT1B	2.081					IRF7	2.277		FOXC2	6.85		CCL5	2.71
IKBKE	2.679		ICAM1	2.818		CXCL2	2.53		CSF2	16.972					IL7	2.107		FOXL2	2.138		CD44	2.506
IL18	5.249		ICOS	63.415		CXCR4	15.962		CXCL2	3.163								FZD9	3.775		COLQ	18.466
IL33	2.154		IKBKE	3.544		EREG	2.351		CXCR4	10.728								HMGA1	2.02		CSF2	21.755
IL6	3.474		IL17F	10.833		F3	2.037		DGKA	2.329								IL17F	10.913		Eldr	2.798
KCNJ10	2.185		IL18	6.782		FGF3	14.634		EREG	3.729								IL7	2.539		FABP4	7.045
LTB4R	23.99		IL33	2.617		FOXC2	2.698		F2	17.588								IRF5	3.29		FCGR2A	82.839
LTF	6.149		IL36A	2.727		FOXN4	15.618		FCER1G	2.012								IRF7	3.219		FOSL1	3.467
MAP3K8	2.162		IL6	3.726		GNRH1	2.57		FGF3	13.616								LIF	2.142		FOXL2	2.553
MMP12	6.382		IL7	2.066		HGF	9.336		FOSB	3.624								MAP3K8	4.285		IL12B	11.114
NOD2	3.255		IRF5	2.849		ICAM1	3.546		GNRH1	2.616								RET	3.896		IL33	2.16
PGF	2.192		IRF7	2.002		IKBKE	2.241		GPR84	15.166								S100A8	3.369		IRF5	2.955
PIERCE1	29.663		KCNJ10	2.248		IL17C	2.151		GRIN3A	2.879								S100A9	5.248		ITGAL	22.704
RET	4.053		LTB4R	16.369		IL17F	6.561		ICAM1	2.745								SPIB	5.118		LHX2	9.856
RIPK3	2.235		NEUROD1	15.883		IL18	4.109		IL17C	2.388								STAT4	28.384		NFASC	6.767
TNF	4.302		NOD2	2.865		IL1A	2.533		IL17F	17.574								TIMP1	3.078		NOTCH3	2.534
TP73	22.168		PF4	5.054		IL23A	2.205		IL18	2.893								TP63	65.186		OLR1	5.999
			RET	3.646		IL24	5.375		IL23A	2.949								TXNIP	2.774		POMC	10.187
			S100A8	3.788		IL33	3.992		IL24	5.535								VEGFC	2.821		RET	4.76
			S100A9	8.675		IL36G	3.445		IL33	3.268											S100A8	3.632
			STAT2	2.298		IL5	20.043		IL36G	2.709											S100A9	39.992
			STING1	2.04		IL6	17.336		JUN	3.1											SOX10	16.431
			TAC1	2.438		IRF5	3.029		MAP3K8	2.048											Srgn	73.932
			TNF	6.376		JUN	2.777		MOG	3.478											TBX21	59.594
						KCNJ10	2.23		NEUROD1	31.351											TP63	95.796
						LOX	2.908		NLRP3	5.497											TXNIP	9.177
						LTB4R	14.495		PDX1	2.809											WNT11	7.317
						MMP12	8.254		PF4	3.107											WNT3A	56.332
						MOG	4.322		PLAU	2.549											Zscan4c	5.115
						NEUROG2	145.881		POMC	2.057
						NKX6-1	4.928		PTGS2	17.542
						PDX1	2.6		PTHLH	4.547
						PF4	4.769		PYCARD	2.993
						PGLYRP2	5.805		RET	2.381
						PLAU	2.544		RETN	3.436
						PTAFR	8.02		RIPK3	2.43
						PTGS2	11.064		S100A8	3.109
						PYCARD	3.602		S100A9	9.321
						RET	2.559		TAC1	3.221
						RIPK3	2.31		TGFB2	3.225
						S100A8	6.048		TLX3	10.423
						S100A9	11.646		TNF	10.493
						TAC1	2.801		TNFSF14	12.754
						TBX1	2.951		TXNIP	3.801
						TIMP1	2.088		WNT11	4.314
						TNF	6.695
						TNFSF11	21.045
						TSLP	6.626
						VEGFC	2.665
						WNT11	4.15
LgT 24hr Predicted Upstream Regulator for Pathway Inhibition	LgT 24hr Expr Fold Change		LgT 48hr Predicted Upstream Regulator for Pathway Inhibition	LgT 24hr Expr Fold Change		LgT 72hr Predicted Upstream Regulator for Pathway Inhibition	LgT 24hr Expr Fold Change		LgT 96hr Predicted Upstream Regulator for Pathway Inhibition	LgT 24hr Expr Fold Change		hTERT 24hr Predicted Upstream Regulator for Pathway inhibition	hTERT 24hr Expr Fold Change		hTERT 48hr Predicted Upstream Regulator for Pathway Inhibition	hTERT 48hr Expr Fold Change		hTERT 72hr Predicted Upstream Regulator for Pathway Inhibition	hTERT 72hr Expr Fold Change		hTERT 96hr Predicted Upstream Regulator for Pathway Inhibition	hTERT 96hr Expr Fold Change
ABCG1	2.212		1810019D21Rik	2.366		ADA	2.446		ADA	2.832
ADA	5.933		ADAMTS12	18.71		DUSP1	3.651		ADM	3.491
BTG2	3.37		DUSP1	3.214		Gm12602	2.544		ADRB2	7.861
DUSP1	3.174		GFI1	4.884		HEY1	2.611		CPXM1	2.011
IRF4	16.485		Gm12602	2.983		HEY2	3.236		CX3CR1	2.985
LILRB4	8.243		HIC1	12.124		IFITM3	2.04		DSCAML1	6.945
MST1	6.574		IFITM3	2.496		IRF4	6.466		DUSP1	3.136
SERPINA3	2.089		IRF4	10.136		LILRB4	8.831		Gm12602	2.493
			PRDM16	5.82		MEOX2	72.879		IRF4	20.045
						NOG	16.018		LILRB4	5.234
						NR4A1	3.107		NCKAP1L	40.051
						SERPINE2	3.318		NOG	10.698
						SLPI	2.502		NPPC	14.575
						SOCS3	2.302		PLA2G4E	42.956
						UCP1	9.517		PROCR	5.598
						ZFP36	2.277		TNFAIP3	2.38
									TNFAIP8L2	2.417
									UCP1	12.129
									ZFP36	2.218
	Pathway Activation
	24hr hTERT	48hr hTERT	72hr hTERT	96hr hTERT		24hr LgT	48hr LgT	72hr LgT	96hr LgT
Inhibitory Pathway	0	3	7	10	Inhibitory Pathway	8	9	16	19
Activated Pathway	0	8	25	35	Activated Pathway	23	30	56	50
Total Pathways	0	11	32	45	Total Pathways	31	39	72	69

## Sheet: LgT 24hr Pathways
Upstream Regulator	Expr Fold Change	Molecule Type	Predicted Activation State	Activation z-score	Flags	p-value of overlap	Target Molecules in Dataset	Mechanistic Network
PD98059		chemical - kinase inhibitor	Inhibited	-5.143	bias	3.79e-05	AGT,BGN,Ccl2,CD55,CDKN1A,CSF2,CXCL2,CXCL3,CXCR4,DES,DUSP1,EI24,ELN,EPAS1,FABP4,FAH,FAS,FOSB,FOSL1,GADD45A,GAP43,ICAM1,IGFBP3,IL24,IL6,ITGA2B,ITGB3,KLF15,LAMA3,MDM2,MGLL,MMP10,MMP12,MMP13,NOS1,Nppb,NR4A1,OSMR,PC,PLAT,PTGES,PTGS2,PTHLH,RETSAT,RNASE4,SERPINB5,SPRR1A,TF,TNF,TNFRSF11B,TP73,TYRP1,VCAN,VDR	320 (19)
U0126		chemical drug	Inhibited	-4.433	bias	0.000131	ABCB1,ABCB11,ADAMTS4,AGT,ALDH1L1,APC2,AQP3,Ccl2,CCNO,CDKN1A,COL2A1,CSF2,CSF3,CXCL2,CXCL3,CXCR4,CYBB,DES,DNASE1L3,DUSP1,ELN,FABP4,FMO3,FOSB,FOSL1,GDF15,GDF9,GLI1,HSF4,ICAM1,IL17RB,IL24,IL6,ITGA2B,LIF,MDM2,MMP12,MMP13,MYO7A,NOS1,NR3C2,NR4A1,NREP,OSMR,PML,PTGS2,SCN1B,SLC2A3,SPRR1A,TF,TNF,TNFRSF11B	315 (13)
SB203580		chemical drug	Inhibited	-4.109	bias	2.46e-07	ACOT2,ADAMTS4,ADRB2,AGT,AIM2,C4A/C4B,Ccl2,CD109,CD55,CD80,CDKN1A,CSF2,CXCL2,CXCL3,CYP26B1,DUOX2,DUSP1,FABP3,FAS,FOSB,FOXQ1,GADD45A,GLIPR1,ICAM1,IGFBP3,IL18,IL36G,IL6,ITGB3,MFSD4B,MMP10,MMP12,MMP13,NEFH,NKX3-1,NR4A1,PLAT,PLB1,PPARGC1A,PRRG4,PTGES,PTGS2,PTHLH,RFLNA/ZNF664-RFLNA,RFX4,RND1,S1PR5,SLC35D1,TGM1,TNF,TNFRSF11B,TOX,UPK1B,VDR	346 (16)
LY294002		chemical drug	Inhibited	-3.964	bias	0.000204	ABCB1,ADRB2,AQP3,Ccl2,CD38,CDKN1A,CSF2,CSF3,CXCL2,CXCL3,DNASE1L3,DUSP1,EDIL3,EPAS1,FAS,FOSB,FOSL1,FOXC1,GCK,GDF15,ICAM1,IGFBP3,IGFBP5,IL33,IL6,INPP4B,ITGA2B,ITGB3,LIF,MAP3K8,MDM2,MMP13,NEFH,NPTX1,NR4A1,P2RY6,PTGS2,PTN,RAMP3,RAP2A,S1PR1,SLC1A1,SLC2A4,SLC38A3,SLCO1A2,SPN,SULT1C2,TNF,VCAN	311 (17)
curcumin		chemical drug	Inhibited	-3.701		0.00196	ABCB1,ABCG1,ADAMTS4,ALOX5,ATP1B2,Ccl2,CD80,CDKN1A,CSF2,CXCL3,CXCR4,FAS,FOSB,FOSL1,H19,ICAM1,IGFBP5,IL6,ITGB4,MAPT,MDM2,MGLL,MMP13,NCAM1,PGF,PPARGC1A,PTGES,PTGS2,PTN,SLC2A4,SNCG,TET1,TNF,WNT10B	371 (18)
Alpha catenin		group	Inhibited	-3.642	bias	0.00017	ADAM8,ADAMTS4,BGN,COL6A3,CXCL2,ELN,GAP43,IL36G,IL6,KRT6B,LEF1,MMP12,MMP13,Prl2c2 (includes others),PTGS2,THBS2,TNF	406 (17)
JQ1		chemical reagent	Inhibited	-3.51	bias	0.0021	Ccl2,CDKN1A,CXCL3,CXCR4,H1-2,H2-M2,H2AC6,H2BC10,H2BC4,H3C1,HLA-DMB,IL24,IL6,IRF4,MMP13,NRP1,SLC7A11,TNF,Tnfrsf26	288 (18)
Sb202190		chemical drug	Inhibited	-3.32	bias	0.000104	ABCB1,ALOX5,Ccl2,CD55,CDKN1A,CSF2,DGKA,ICAM1,IL17C,IL18,IL6,MMP13,PPARGC1A,PTGS2,PTHLH,RETSAT,TGM1,TNF,VDR	297 (19)
SP600125		chemical drug	Inhibited	-3.309		2.17e-08	ABCB1,ABCB11,Abcb1b,ADAMTS4,ALOX5,ANGPT1,BTG2,Ccl2,CD80,CDKN1A,CSF2,CSF3,CXCL2,CXCL3,CXCR4,CYGB,DDIT4L,DUSP1,FAS,FGF1,FOSB,FOXQ1,GADD45A,H2BC10,H2BC6,H2BC7,ICAM1,IL17RB,IL18,IL6,ITGB4,MMP12,MMP13,NR3C2,NR4A1,Oas1c (includes others),PTGES,PTGS2,SHISAL2B,SOX17,THBS2,TNF,TNFRSF18,TRIB3,VDR	252 (15)
miR-146a-5p (and other miRNAs w/seed GAGAACU)		mature microRNA	Inhibited	-3.219	bias	0.0217	ALDH1A1,Ccl2,CXCL3,CXCR4,IL36G,IL6,IRF5,LTF,PLEKHA4,SDCBP2,TNF
diphenyleneiodonium		chemical reagent	Inhibited	-3.217	bias	8.77e-06	Abcb1b,AGT,Ccl2,CXCL2,CXCL3,DUOX1,EPAS1,GDF15,IL18,IL6,MMP12,MMP13,PTGS2,PYCARD,THBS2	307 (18)
PAX1		transcription regulator	Inhibited	-3.207	bias	4.27e-08	CNFN,COL2A1,CRABP2,DLX3,EVPL,GRHL3,KRT14,LHX5,SPRR1A,Sprr1b,Sprr2d,Sprr2h,Sprr2i,Sprr2k
GRB2		other	Inhibited	-3.207	bias	3.93e-07	CNFN,CRABP2,DLX3,EVPL,GRHL3,IL6,KRT14,LHX5,SPRR1A,Sprr1b,Sprr2d,Sprr2h,Sprr2i,Sprr2k	217 (7)
RNASEH2B		other	Inhibited	-3.207	bias	0.00253	CDKN1A,EPSTI1,GSDMD,IFITM3,IL17C,IL6,IRF4,NLRC5,PHLDA3,PROCR,PTGS2,PYCARD,TAP1,ZMAT3	45 (3)
FKBP10		enzyme	Inhibited	-3.162	bias	0.00102	ADAMTS4,BGN,CHI3L1,COL2A1,COL6A3,GLI1,MMP12,MMP13,PLOD2,PTGS2
bisindolylmaleimide I		chemical drug	Inhibited	-3.156	bias	0.000816	AGT,AQP3,CD55,CDKN1A,GAP43,GDF15,ICAM1,IL6,MMP10,MMP12,MMP13,NR4A1,PTGS2,S1PR1,TNF	270 (17)
UCP1		transporter	Inhibited	-3.153		0.00844	ACOT2,ATF5,CD68,DKK3,ENHO,ESRRG,GADD45A,GDF15,IL6,MAPT,REEP6,SOAT2,STBD1,SYNM,TENM4,TNF,TRIB3	286 (18)
EPCAM		other	Inhibited	-3.133		7.63e-05	Ccl2,CDKN1A,CXCL3,CXCR2,FOSL1,IL6,LY6D,MMP10,MMP12,MMP13	280 (17)
dexmedetomidine		chemical drug	Inhibited	-3.071	bias	1.3e-05	Ccl2,CDKN1A,FGF18,FOSB,ICAM1,IL6,ITGB3,ITGB4,NGFR,OSMR,PTGS2,THBS2,TNF	321 (19)
pyrrolidine dithiocarbamate		chemical reagent	Inhibited	-3.066	bias	0.00466	ASS1,Ccl2,CD80,CXCL2,CXCL3,CXCR4,FABP4,ICAM1,IL6,MMP13,NR4A1,PTGS2,SLC2A4,TNF	361 (17)
AURK		group	Inhibited	-3.053	bias	1.26e-06	ACER2,BTG2,CDH10,CDKN1A,CYFIP2,CYP26B1,EDA2R,INKA2,INSYN2A,MDM2,SPATA18,SULF2,TCEA3
BAPTA-AM		chemical reagent	Inhibited	-3.053	bias	0.000896	CDKN1A,CXCL2,CYP3A5,ICAM1,IL6,MMP13,NR4A1,PTGS2,SLC2A4,TNF	237 (15)
ANLN		other	Inhibited	-3.051	bias	1.26e-06	ACER2,BTG2,CDH10,CDKN1A,CYFIP2,CYP26B1,EDA2R,INKA2,INSYN2A,MDM2,SPATA18,SULF2,TCEA3
RNF187		enzyme	Inhibited	-3.044	bias	0.000237	BTG2,CDKN1A,CXXC4,DGKA,EDA2R,GPR87,IGFBP5,IL6,LTF,MDM2,PML,TP53INP1,ZMAT3	313 (7)
STK11		kinase	Inhibited	-3.025		0.0447	ASS1,Ccl2,CDKN1A,CSF3,CXCL2,CXCL3,FOSL1,GADD45A,GLI1,GRIA3,HILPDA,IGFBP5,IL33,IL6,LYPD3,MCAM,Mt3,NAP1L5,NR4A1,PPARGC1A,PTGS2,TNFRSF18,TRIB3
SOX7		transcription regulator	Inhibited	-3		2.03e-07	CNFN,CRABP2,DLL4,DLX3,EVPL,GRHL3,KRT14,LHX5,SPRR1A,Sprr1b,Sprr2d,Sprr2h,Sprr2i,Sprr2k,TGFBI,VCAN
CHD4		enzyme	Inhibited	-3	bias	0.00447	CDA,CDKN1A,CPNE7,DUOX2,FAS,MDM2,Mslnl,NGFR,SCN3B,ZFP92	293 (7)
POLR2M		other	Inhibited	-2.985	bias	2.35e-06	BTG2,CCNG1,CDKN1A,EDA2R,FAS,MDM2,PHLDA3,SULF2,ZMAT3
HBB		transporter	Inhibited	-2.985	bias	0.000431	ALOX5,Ccl2,CSF2,CSF3,CXCL2,CXCL3,GDF15,HBA1/HBA2,ICAM1,IL24,IL6,LIF,PTGS2,TNF	316 (13)
Bay 11-7082		chemical - kinase inhibitor	Inhibited	-2.984	bias	4.92e-05	Abcb1b,Ccl2,CHI3L1,CSF2,CXCL2,CXCL3,ICAM1,IL17C,IL17RB,IL18,IL6,MMP13,PARP10,PTGS2,PYCARD,TNF	353 (14)
MLN120B		chemical drug	Inhibited	-2.96	bias	1.58e-06	Ccl2,CD68,CSF2,CXCL2,ICAM1,IL6,MMP13,PTGS2,TNF	232 (14)
N-acetyl-L-cysteine		chemical drug	Inhibited	-2.96	bias	0.0167	ABCB1,Abcb1b,AVPR1A,Ccl2,CD80,CDKN1A,CXCL3,CXCR4,CYBB,DUSP1,FAS,GCK,ICAM1,IL18,IL6,LTB4R,PPARGC1A,PTGS2,PYCARD,SLC2A4,TNF,TRIM63
KCNJ10	2.185	ion channel	Activated	2.121	bias	3.45e-06	Ccl2,FOSL1,GADD45A,ICAM1,KCNJ10,Pmaip1,SGCA,TGM1
PTN	-2.613	growth factor	Activated	2.138	bias	0.0134	Ccl2,FBP1,GCK,ICAM1,ITGB3,MMP13,NR4A1,PC,SOAT2
vismodegib		chemical drug	Inhibited	-2.908		7.55e-05	Ccl2,CD68,CDA,CSF3,GLI1,IL18,IL33,IL6,MMP13,SFRP2,TNF,TNFRSF11B	259 (11)
CITED2		transcription regulator	Inhibited	-2.895	bias	0.0246	ASAP3,Ccl2,CD80,CXCL2,CXCL3,CYBB,DNASE1L3,DUSP1,HCAR2,HOPX,ICAM1,IL6,MMP13,PDGFC,PHF11,PRRG4,SLC28A2,TNF,UPP1
CISH		other	Inhibited	-2.891		0.000605	BACH2,CXCL3,HCAR2,HILPDA,IL36G,NCAM1,PTGS2,RGCC,RHOV,SLC7A11,TGFBI,TNF	327 (18)
RNF5		enzyme	Inhibited	-2.891	bias	0.00407	CD79B,COL14A1,CXCL3,CXCR2,IL6,KCNK2,Nppb,PLOD2,S1PR1,SYNPO2L,TNF,TNFRSF11B
IRF2BP2		transcription regulator	Inhibited	-2.891	bias	0.0414	C4A/C4B,CXCR2,CYTIP,DNASE1L3,LILRB4,LY6D,MMP13,MYBL1,NLRC5,SERPINA3,TNF,TUBA8
SPRY2		other	Inhibited	-2.885	bias	0.011	ADAM8,CDKN1A,CSF2,CXCR4,EPAS1,IGFBP3,IL33,LIF,MAP4K1,MMP10,PTGS2,SCN1B
aspirin		chemical drug	Inhibited	-2.865	bias	1.34e-08	Abcb1b,ABCG1,ACVRL1,ADRB2,Ccl2,CD38,CD80,CDKN1A,CSF2,CSF3,CXCR4,DACH1,DLL4,FBP1,FGF18,GDF15,GLI1,HILPDA,ICAM1,IGFBP3,IL18,IL6,LAMA3,MCAM,MMP13,NGFR,PPARGC1A,PTGS2,SERPINB5,TNF	352 (16)
ZBTB16		transcription regulator	Inhibited	-2.857		0.02	ABO,ACER2,BACH2,Ccl2,CD38,CD55,CDKN1A,CPT1C,CSF2,DDC,EYA2,GALNT6,IL17RB,IL6,ITGB3,LTB4R,PTGS2,TNF,TYRP1
docosahexaenoic acid		chemical drug	Inhibited	-2.839		0.0488	Ccl2,CD80,CDKN1A,CXCR4,FAS,IL6,MAPT,MMP13,PLAT,PLTP,PTGES,PTGS2,SLC2A4,THBS2,TNF
filgrastim		biologic drug	Inhibited	-2.82		4.93e-05	ALOX5,ANGPT1,ARHGAP24,ASCL2,BTG2,CCNA1,CD55,CXCR4,CYBB,CYP27A1,DACH1,EDARADD,EMILIN2,EPSTI1,FA2H,FBP1,GADD45A,GLIPR1,GPR162,HILPDA,HLA-DMB,HLA-DRB5,ITGB7,LEF1,LTB4R,MATN1,MMP12,NKX3-1,NR4A1,OLFM4,PECR,PLB1,PLD4,PRRG4,PTGS2,RAB37,RARRES1,S1PR1,SPON2,ST6GALNAC3,SULF2,SULT1B1,TRPM2
GAS2L3		other	Inhibited	-2.813	bias	4.24e-07	BTG2,CCNG1,CDKN1A,EPHX1,FAS,LIF,SLC19A2,ZMAT3
AS1842856		chemical reagent	Inhibited	-2.8	bias	0.000484	ALOX5,CDKN1A,COL2A1,ICAM1,IL6,PTGS2,RIPK3,TRIM63	92 (4)
fingolimod		chemical drug	Inhibited	-2.784	bias	0.000956	Ccl2,CD80,CDKN1A,CSF2,CXCL2,FOSB,FOSL1,ICAM1,IL6,S1PR1,S1PR3,TNF	290 (19)
resatorvid		chemical drug	Inhibited	-2.738	bias	0.000999	Ccl2,CXCL3,ICAM1,IL6,Nppb,PTGS2,SLC2A3,TNF	228 (19)
miR-21-5p (and other miRNAs w/seed AGCUUAU)		mature microRNA	Inhibited	-2.711	bias	0.00135	APAF1,BTG2,CDKN1A,FAS,FGF18,IL6,PRRG4,SERPINB5,SOX5,TNF,TNFRSF11B	375 (16)
Ro31-8220		chemical drug	Inhibited	-2.709	bias	0.00217	CD55,CDKN1A,DUSP1,FABP4,ICAM1,IL6,MDM2,PTGS2	277 (18)
mir-10		microRNA	Inhibited	-2.697	bias	0.0143	ALOX5,APAF1,APC2,CD80,FLVCR2,GLI1,IL6,IRF4,PTPN7,RAP2A,TNF,TYRP1
LAS1L		other	Inhibited	-2.673	bias	1.94e-06	ASS1,BTG2,CDKN1A,CEMIP,CKMT1A/CKMT1B,CPT1C,CRABP2,DGKA,FGGY,INPP4B,MXD4,PHLDA3,SUSD2,ZMAT3
Go 6976		chemical drug	Inhibited	-2.669	bias	0.00014	Ccl2,CD55,CDKN1A,CSF3,CXCL2,CXCL3,CYBB,IL6,Nppb,PTGS2,TNF,TNFRSF9	356 (18)
SMAD7		transcription regulator	Inhibited	-2.662		0.000394	BGN,BMPR1B,Ccl2,CDKN1A,CGREF1,COL2A1,COL6A3,DEPTOR,FAS,FST,GADD45A,GAS6,ICAM1,MMP12,NID2,PLAT,SOX17,TGFBI,TNF	319 (21)
KIN001-043		chemical drug	Inhibited	-2.646		0.00764	CDKN1A,COL2A1,CRABP2,IL6,LEF1,NEUROD1,TNF	444 (24)
plicamycin		chemical drug	Inhibited	-2.613		0.0173	ADAMTS4,ALOX15B,CACNA2D3,CDKN1A,MDM2,NGFR,ROR1,SERPINE2,TP73,VDR,VWF,WNT9A
lipoxin A4		chemical - endogenous mammalian	Inhibited	-2.608		0.00217	Ccl2,CDKN1A,ICAM1,IL18,IL6,IRF5,PTGS2,TNF	290 (21)
resolvin D1		chemical - endogenous mammalian	Inhibited	-2.603		6.22e-05	Ccl2,CXCL2,CXCL3,CXCR4,IL18,IL33,IL6,IRF5,PTGS2,TNF	254 (16)
SIGIRR		transmembrane receptor	Inhibited	-2.602	bias	0.000259	Ccl2,CXCL2,CXCL3,IL17C,IL18,IL6,TNF	208 (15)
N-cor		group	Inhibited	-2.598	bias	0.0046	CDKN1A,CXCL2,FABP4,IGFBP3,INPP4B,MCTP1,MMP12,MMP13,PID1,PTGS2,RNF144B,SLC2A4,TBX2	521 (24)
Sn50 peptide		chemical toxicant	Inhibited	-2.59	bias	0.0454	Ccl2,CXCL2,FAS,ICAM1,IL6,PTGS2,TNF
GFI1		transcription regulator	Inhibited	-2.579	bias	0.0251	Ccl2,CDKN1A,CXCR4,ICAM1,IL6,ITGB3,ITGB7,NEUROD1,NLRC5,Pmaip1,S1PR1,SERPINA3,TNF,VDR
ZMPSTE24		peptidase	Inhibited	-2.577	bias	2.47e-05	BTG2,CDKN1A,CXCL2,CXCL3,CXCR2,GADD45A,ICAM1,IGFBP3,IGFBP5,IL6,TNF	332 (13)
TNFAIP3		enzyme	Inhibited	-2.57	bias	0.0262	Ccl2,CSF2,FAS,ICAM1,IL6,Nppb,TNF
DNMT1		enzyme	Inhibited	-2.566		0.00128	BMPR1B,CDKN1A,DAB1,DMRT1,PRDM16,PTGS2,PTN,PYCARD,RELN,RGS10,SFRP2,SLC15A1,SLC7A11,SOX17	437 (23)
CDK19		kinase	Inhibited	-2.548	bias	2.56e-09	ABAT,ABHD4,BTG2,CCNG1,CDKN1A,CXCL2,CYFIP2,DCXR,EPHX1,FAS,FST,GADD45A,ITGB4,JAG2,LIF,MDM2,MXD4,PHLDA3,PROCR,SLC7A11,SOX15,TRIB3,UPP1,VDR,ZMAT3
Immunoglobulin		complex	Inhibited	-2.548		1.71e-06	ADAM19,ADCY4,ADRB2,AGT,AIM2,ANTXR1,APOL2,BSCL2,CBS/LOC102724560,Ccl2,CD164L2,CD68,CD80,CH25H,CHN2,CLDN8,COL6A3,COX6A2,COX6B2,CRABP2,CSF2,CSF3,CXCL2,CXCL3,CXCR2,CXCR4,DGKA,DUSP1,ELN,FAM107A,FAS,FBP1,FGF1,FOSB,GAS6,GATA2,GCK,GLI1,HCK,HEY2,HLA-DRB5,ICAM1,IFITM3,IL17RB,IL18,IL24,IL33,IL6,INPP5D,IRF4,IRF5,LILRB4,LRRC32,LTB4R,MAPT,MMP12,MMP13,MMP15,MOGAT2,Mt2,Naip1 (includes others),NOS1,NR4A1,NRP1,OTO…	376 (16)
BCL6		transcription regulator	Inhibited	-2.545		0.00155	Acaa1b,BACH2,Ccl2,CD79B,CD80,CDKN1A,COL2A1,CUX2,CXCL3,FAS,FCGRT,FCRL1,GADD45A,IL18,IL24,IL6,IRF4,LPIN1,PIK3CG,Pmaip1,SOX5,SOX6,TNF,TNFRSF18	386 (16)
VIP		other	Inhibited	-2.537		0.198	Ccl2,CD80,CXCL2,CXCL3,IL6,PTGS2,TNF,TP53INP1
epigallocatechin-gallate		chemical drug	Inhibited	-2.501		0.00124	ANGPT1,CALCR,CDKN1A,CSF2,CSF3,CXCL3,FAS,FOSB,FOSL1,GADD45A,GLI1,ICAM1,IL18,IL6,ITGB3,MDM2,MMP13,NOS1,PTGS2,PTN,SLC2A4,SLC5A1,TAP1,TNF	360 (14)
JMF3086		chemical reagent	Inhibited	-2.449	bias	1.29e-05	Ccl2,CXCL2,CXCL3,IL6,PTGS2,TNF	376 (15)
immethridine		chemical reagent	Inhibited	-2.449	bias	0.00173	C4A/C4B,Ccl2,CXCL3,IL6,SERPINA3,SIGLEC1	136 (7)
IKZF2		transcription regulator	Inhibited	-2.449	bias	0.0108	CSF2,ICAM1,IRF4,NR4A1,TNFRSF18,TNFRSF9
KN 93		chemical drug	Inhibited	-2.449	bias	0.0196	CACNA1C,CXCL2,CXCL3,IL6,Nppb,NR4A1
PDCD1		transmembrane receptor	Inhibited	-2.449		0.0855	CD80,FAS,IL33,IL6,RAB30,SH2D1B,TNF
PGF	2.192	growth factor	Activated	2.18	bias	0.0175	ALOX5,CXCR4,FOSB,FST,IL6,TNF
SGPL1		enzyme	Inhibited	-2.433		0.0113	ABCB1,Abcb1b,ALOX15B,AQP3,CERS4,PDE1C,PTGS2,TGM1
estriol		chemical - endogenous mammalian	Inhibited	-2.433	bias	0.0268	Ccl2,CXCL2,CXCL3,CXCR2,IL6,TNF
iguratimod		chemical drug	Inhibited	-2.429	bias	1.22e-07	Ccl2,CSF3,CXCL2,CXCL3,IL6,TNF	270 (17)
CLEC10A		other	Inhibited	-2.425	bias	0.0156	CSF2,CXCL2,CXCR2,IL6,MAP3K6,TNF
CGS 21680		chemical reagent	Inhibited	-2.425		0.0268	Ccl2,CDKN1A,FAS,PPARGC1A,PTGS2,TNF
HDAC5		transcription regulator	Inhibited	-2.418		0.167	CDKN1A,GAP43,MMP10,NR4A1,PPARGC1A,SLC2A4,TNF
EIF2AK4		kinase	Inhibited	-2.415		0.0578	ATF5,GCK,IL6,PLP1,TNF,TRIB3
CXCL3	2.325	cytokine	Activated	2.183	bias	0.00174	Ccl2,CXCL3,ICAM1,IL6,TNF	367 (17)
MCC950		chemical reagent	Inhibited	-2.407	bias	0.00139	Ccl2,CXCL2,IL18,IL6,PYCARD,TNF	346 (18)
FBXO32		enzyme	Inhibited	-2.401		0.00119	BHLHA15,CKMT1A/CKMT1B,CSF2,CXCL2,CXCL3,GADD45A,IL6,LEF1,MAPT,PLPPR4,PTGES,PTGS2	156 (7)
ADM		other	Inhibited	-2.398		3.2e-05	AGT,CALCR,Ccl2,CXCL2,ICAM1,IL6,NOS1,PRKG1,PTGS2,RAMP3,TNF,TNFRSF11B	301 (18)
RPSA		translation regulator	Inhibited	-2.398	bias	0.000665	CSF2,CSF3,CXCL3,DUSP1,IL6,PML,PTGS2,TAP1,TNF	264 (15)
RIPK3	2.235	kinase	Activated	2.197	bias	0.00668	Ccl2,IL18,IL6,PYCARD,TNF	335 (20)
tyrphostin AG 1478		chemical drug	Inhibited	-2.391	bias	0.017	CDKN1A,CSF2,CXCR4,ELN,ICAM1,IL6,MMP13,PTGS2,S1PR3
clopidogrel		chemical drug	Inhibited	-2.39		0.165	C1QTNF6,Ccl2,KLF15,LYPD3,RASL11A,TRIB3
32-134D		chemical reagent	Inhibited	-2.377	bias	0.00301	CSF2,CSF3,CXCL2,CXCL3,IL24,IL6,PGF,TNF,TNFRSF11B
IL37		cytokine	Inhibited	-2.373	bias	0.0011	CSF2,CSF3,CXCL2,CXCL3,IL6,TNF	277 (18)
SCD		enzyme	Inhibited	-2.361		4.51e-07	ADH7,ADRB3,ALDH1A1,Ccl2,CERS4,CRABP2,CXCL3,FA2H,FAS,GADD45A,IL18,IL6,Ivl,KRT16,KRT6B,LEF1,LPIN1,MC5R,MGLL,PDK4,PPARGC1A,PRDM16,PTK6,SLC2A4,TGM1,TNF,TNFRSF9,VDR	392 (20)
COL18A1		other	Inhibited	-2.359	bias	0.0392	ANTXR1,ICAM1,IL18,IL6,ITGB3,NRP1,PTGS2,TNF,VWF
NCOA5		other	Inhibited	-2.356		1.6e-06	Ccl2,CDKN1A,CXCL2,EDA2R,ENHO,GAS6,GDF15,IL6,MYBL1,NR4A1,PHLDA3,PIERCE1,TUBA8
candesartan		chemical drug	Inhibited	-2.353	bias	0.0149	AGT,Ccl2,ICAM1,IL6,Nppb,PTHLH,TNF
triptolide		chemical drug	Inhibited	-2.342	bias	2.1e-05	Abcb1b,ACVRL1,APAF1,CD38,CDKN1A,CXCR2,DACH1,DLL4,DUSP1,FAS,FGF18,HILPDA,ICAM1,IGFBP3,IL6,LAMA3,LEF1,MCAM,PTGS2,SLC7A11,TNF	376 (19)
Ciap		group	Inhibited	-2.335	bias	0.000149	Ccl2,CSF2,CSF3,CXCL2,IL6,MDM2,TNF	360 (13)
ZNF768		other	Inhibited	-2.333		3.44e-06	BTG2,CSF2,FAS,GADD45A,ICAM1,IL6,MDM2,PML,TNF	384 (13)
GMNN		transcription regulator	Inhibited	-2.333	bias	0.01	ANGPT1,CDKN1A,DUSP1,FRZB,IRX3,MCIDAS,NRP1,SOX17,TNFRSF19,WNT3
MSB0011359C		biologic drug	Inhibited	-2.333		0.0123	ADAM8,BTG2,CDKN1A,CXCL3,DUSP1,FCGRT,GAS6,PLTP,TGFBI
SOX3		transcription regulator	Inhibited	-2.333	bias	0.0214	ANGPT1,DUSP1,FRZB,IRX3,NRP1,RET,SOX17,TNFRSF19,WNT3
1810019D21Rik		other	Inhibited	-2.324		2.01e-07	ABCB1,Abcb1b,APOBEC1,ASS1,CCNG1,CDKN1A,COL9A3,EDA2R,EFNA3,FST,GPR87,INKA2,SLC7A11,UGT1A6,ZNF365
emodin		chemical drug	Inhibited	-2.321	bias	0.0015	ABCB1,Ccl2,CDKN1A,CXCL3,CXCR4,ICAM1,IL6,IRF4,IRF5,TNF	231 (14)
ABCA1		transporter	Inhibited	-2.315		0.00059	ABCG1,Ccl2,CSF3,CXCL3,IL6,PPARGC1A,PRKG1,PTGS2,SLC2A4,TNF	310 (24)
HDAC4		transcription regulator	Inhibited	-2.312		7.32e-05	CACNA1C,CDKN1A,CYFIP2,DLL4,FOSL1,FST,GADD45A,IFITM3,IL6,MMP10,MMP13,MYOT,Nppb,NR4A1,NTM,Pcp4l1,PTGS2,RTN1,SLC2A4,TNF	373 (24)
LRP5		transmembrane receptor	Inhibited	-2.304		0.000231	ADRB2,ALDH1A1,Ccl2,CXCL2,CXCL3,GCK,IL6,LEF1,LRP2,TNF	427 (19)
quercetin		chemical drug	Inhibited	-2.261		0.0199	ACP3,APOL2,Ccl2,CDKN1A,FCGBP,FOSB,FZD10,HSF4,ICAM1,IL6,KCTD15,MMP12,MMP13,NLRX1,PPARGC1A,PTGS2,THSD4,TNF,TRPV6,ZCCHC24
caffeic acid phenethyl ester		chemical drug	Inhibited	-2.237	bias	0.0102	ABCB1,Ccl2,CCNG1,CDKN1A,CSF2,CXCL3,FCGRT,ICAM1,IL6,NGFR,PTGS2,TNF
icilin		chemical reagent	Inhibited	-2.236	bias	0.000208	Ccl2,CSF3,CXCL2,IL6,TNF
belnacasan		chemical drug	Inhibited	-2.236	bias	0.000483	Ccl2,CXCL3,GSDMD,IL18,TNF	360 (14)
10-nitrooleate		chemical - endogenous mammalian	Inhibited	-2.236	bias	0.000966	Ccl2,ICAM1,IL6,PTGS2,TNF
elovanoid N32		chemical - endogenous mammalian	Inhibited	-2.236	bias	0.00289	CDKN1A,ICAM1,IL6,MMP12,MMP13
edaravone		chemical drug	Inhibited	-2.236	bias	0.00363	Ccl2,CXCL3,FAS,IL6,TNF	249 (16)
elovanoid N34		chemical - endogenous mammalian	Inhibited	-2.236	bias	0.00363	CDKN1A,ICAM1,IL6,MMP12,MMP13
WLS		other	Inhibited	-2.236		0.0045	Ccl2,CXCL2,CXCR2,IL36G,LEF1	162 (7)
bisindolylmaleimide iv		chemical drug	Inhibited	-2.236	bias	0.00668	FABP4,IL6,MMP13,NR4A1,TNF	382 (23)
SU6656		chemical toxicant	Inhibited	-2.236	bias	0.0357	Ccl2,Mt2,Nppb,PTGS2,TNFRSF11B
ZNF281		transcription regulator	Inhibited	-2.236		0.0923	CXCL2,CXCR4,GADD45A,IL6,PTGS2
YTHDF1		other	Inhibited	-2.224		0.135	Ccl2,CSF2,CXCL2,IL6,MYO7A
PLA2G2E		enzyme	Inhibited	-2.219	bias	0.000324	ADAM8,KLK6,KRT14,KRT16,KRT6B
NTN1		growth factor	Inhibited	-2.219	bias	0.00552	Ccl2,CXCL2,IL6,PTGS2,TNF	279 (20)
andrographolide		chemical drug	Inhibited	-2.219		0.0357	ICAM1,IL6,PTGS2,RGN,TNF
PIERCE1	29.663	other	Activated	2.213	bias	2.05e-06	APAF1,CDKN1A,EI24,MDM2,TRIB3
NT5E		phosphatase	Inhibited	-2.216	bias	0.00668	Ccl2,IL6,MMP13,TNF,ZNF366	260 (16)
THZ1		chemical drug	Inhibited	-2.214	bias	0.000335	ASS1,BGN,COL14A1,CST6,CYTIP,DKK3,ECRG4,FRZB,MICOS10-NBL1/NBL1,Nppb,SEMA3D,SERPINA3,SERPINE2,SFRP2,SYNPO2L,TMEM119,VCAN
fevipiprant		chemical drug	Inhibited	-2.213	bias	0.000693	CSF2,NRP1,PTGS2,SERPINE2,TNF
mir-150		microRNA	Inhibited	-2.213		0.0798	CXCL2,CXCR4,DLL4,NCAM1,NOTCH3
WTAP		other	Inhibited	-2.209	bias	0.013	ADCY4,Ccl2,CXCL3,IL6,TNF
CEP-1347		chemical drug	Inhibited	-2.207	bias	0.00226	Ccl2,CSF2,IL6,PTGS2,TNF	284 (19)
PS-1145		chemical drug	Inhibited	-2.207		0.00226	CSF2,ICAM1,IL6,PTGS2,SERPINA3	222 (13)
tosylphenylalanyl chloromethyl ketone		chemical - protease inhibitor	Inhibited	-2.207	bias	0.008	CXCL2,ICAM1,IL6,PTGS2,TNF	213 (14)
miR-24-3p (and other miRNAs w/seed GGCUCAG)		mature microRNA	Inhibited	-2.207	bias	0.0287	DUSP1,IL6,JPH2,Pmaip1,TNF
nicotinic acid		chemical - endogenous mammalian	Inhibited	-2.207		0.0438	ABCG1,ANGPT1,CD68,IL6,TNF
FEM1A		transcription regulator	Inhibited	-2.201	bias	1.75e-05	Ccl2,CD68,CXCL2,IL6,TNF	271 (13)
101.10 peptide		chemical reagent	Inhibited	-2.201	bias	0.000966	Ccl2,IL6,MMP13,PTGS2,TNF	298 (20)
CORT		other	Inhibited	-2.201	bias	0.0396	Ccl2,CXCL3,IL18,IL6,TNF
MMP7		peptidase	Inhibited	-2.2		0.000483	ADAM12,CLDN8,ERBB4,FAS,MMP10
NX-13		chemical drug	Inhibited	-2.2	bias	0.00226	Ccl2,CSF2,CXCL2,IL6,TNF	167 (7)
PTPN22		phosphatase	Inhibited	-2.197		0.0199	IL6,IRF4,OSMR,TNF,TNFRSF18
spironolactone		chemical drug	Inhibited	-2.193		8.99e-05	ADRB3,BGN,Ccl2,CDKN1A,CXCR4,CYP3A5,DES,DUSP1,ICAM1,IL6,Nppb,NR3C2,PGF,PRDM16,PTGS2,TNF	336 (22)
VHL		transcription regulator	Inhibited	-2.192		0.0827	ALDH1A1,CDKN1A,CXCR4,DUOX2,EPAS1,HYAL1,IFITM3,NEU3,NREP,PTHLH,SLC2A3,TNF
resolvin D2		chemical - endogenous mammalian	Inhibited	-2.183	bias	0.00668	Ccl2,CXCL3,IL6,IRF5,TNF	219 (12)
anakinra		biologic drug	Inhibited	-2.183	bias	0.0199	HBA1/HBA2,ICAM1,IL6,PTGS2,TNF
GPBAR1		G-protein coupled receptor	Inhibited	-2.182		0.16	Ccl2,ICAM1,IL6,PPARGC1A,TNF
etanercept		biologic drug	Inhibited	-2.18		0.000842	CYBB,ICAM1,IL17C,IL6,MMP12,PTGES,PTGS2,TNF	314 (14)
NOG		growth factor	Inhibited	-2.178	bias	0.00183	FAS,FST,Ivl,LEF1,MMP13,NCAM1,NGFR,PTGS2,VCAN	432 (24)
PRKD1	-2.693	kinase	Activated	2.331	bias	0.0113	ADRB3,Ccl2,CXCL2,CXCL3,IL6,NR4A1,PPARGC1A,TNF,TNFRSF11B
IL6	3.474	cytokine	Activated	2.335	bias	7.75e-08	ABCB11,ACER2,ACVRL1,ADAMTS4,ADGRB1,AGT,AIM2,ALDH1A1,ANGPT1,BGN,BTG2,CALCR,Ccl2,CCNA1,CD38,CD68,CD80,CDKN1A,COL2A1,CSF2,CXCL2,CXCL3,CXCR4,CYBB,CYP3A5,CYTIP,DUSP1,ELAVL4,FAH,FAS,FCGRT,FOSL1,GADD45A,GAL,GAP43,GLI1,H19,HLA-DRB5,ICAM1,IFITM3,IGFBP3,IGFBP5,IGFN1,IKBKE,IL6,IRF4,ITGB3,KRT14,LCAT,LIF,LRG1,LTF,MACROD1,MMP10,MMP12,MMP13,Mt2,NEU3,NR1H4,Orm1 (includes others),PGF,PLAT,PTGES,PTGS2,PTP4A3,PTPRC…	387 (17)
IKBKE	2.679	kinase	Activated	2.373	bias	0.00751	Ccl2,CSF3,CXCL2,GLI1,IKBKE,IL6,MMP13,PDK4,PTGS2,SLC2A3,TNF	253 (15)
SIRT3		enzyme	Inhibited	-2.177		0.342	Ccl2,FAS,IL6,PPARGC1A,TNF
saikosaponin-D		chemical - endogenous non-mammalian	Inhibited	-2.176	bias	3.77e-05	Ccl2,FOSL1,IL6,PTGS2,TNF
IL27RA		transmembrane receptor	Inhibited	-2.172	bias	0.0196	Ccl2,CD80,DLL4,FAS,IL6,TNF
SATB1		transcription regulator	Inhibited	-2.172		0.161	CDKN1A,CSF2,CYBB,EPAS1,EPSTI1,FOSB,GDF15,HLA-DMB,IL17RB,PTGS2,S1PR1,TNF
NLRP12		other	Inhibited	-2.166		0.0396	CXCL2,CXCR4,ICAM1,IL6,TNF
USP8		peptidase	Inhibited	-2.157	bias	0.0289	Ccl2,CXCL2,IFITM3,IL6,NLRC5,Oas1c (includes others),SHANK3,TAP1
TFAP4		transcription regulator	Inhibited	-2.156		0.106	CDKN1A,GDF15,LEF1,LIF,MDM2
IgG		complex	Inhibited	-2.148		4.15e-06	ADRB2,AFM,AOC1,Ccl2,CD80,CDKN1A,CRABP2,CSF2,CYP27A1,DUSP1,ECSCR,EFNA3,FOSB,FST,HEY2,ICAM1,IFITM3,IL6,INPP5D,IRF4,KLK6,KRT13,KRT15,KRT16,LIF,MAP3K8,MMP12,NOTCH3,Nppb,PPARGC1A,PTGS2,S1PR1,SLC2A3,SLC2A6,STAB1,TAP1,TNF,TNFRSF18,TNFRSF9	344 (18)
NC410		biologic drug	Inhibited	-2.137		0.0147	ADAM8,BTG2,CDKN1A,CXCL2,CXCL3,DUSP1,FCGRT,GAS6,MMP12,PLTP,TGFBI
SSTR2		G-protein coupled receptor	Inhibited	-2.137	bias	0.0328	COL6A3,CSF2,GADD45A,GCK,ICAM1,IL18,NRP1,SERPINA3,SERPINE2,SLC2A3,THBS2
IDR-1002		chemical reagent	Inhibited	-2.132	bias	0.000826	Ccl2,CXCL2,CXCL3,CXCR2,IL6,SLC11A1,TNF
berberine		chemical drug	Inhibited	-2.126		0.0547	Abcb1b,CD80,CDKN1A,COX6A2,CYP3A5,FAS,ICAM1,IL6,MDM2,PTGS2,TNF
calphostin C		chemical drug	Inhibited	-2.121	bias	0.000188	ABCB1,AGT,CDKN1A,CSF2,DUSP1,ICAM1,IL6,MMP13,PTGS2,S1PR1,SLC2A4,TNF	207 (11)
PF543		chemical drug	Inhibited	-2.121	bias	0.00478	ADAMTS4,ECRG4,GDF15,IL6,ITGB3,Nppb,TNFRSF11B,XIRP1
GRIN1		ion channel	Inhibited	-2.121		0.0179	FST,GAL,GALNT6,GLYAT,IGFBP3,LPAR3,SPRR1A,TNF
SOX1		transcription regulator	Inhibited	-2.121	bias	0.0334	ANGPT1,DUSP1,FRZB,IRX3,NRP1,SOX17,TNFRSF19,WNT3
miR-199a-5p (and other miRNAs w/seed CCAGUGU)		mature microRNA	Inhibited	-2.121	bias	0.0438	BGN,CDKN1A,ITGB3,ITGB4,NECTIN1,PTGS2,RND1,WNT5B
TAF4		transcription regulator	Inhibited	-2.112	bias	1.68e-06	COL6A3,GAS1,GAS6,HOPX,KRT16,KRT6B,LRRC15,MAP3K6,MMP13,PDGFC,PPARGC1A,PTN,SFRP2,SPRR1A,Sprr2i,TGM1,THBS2,WNT9A
DDX5		enzyme	Inhibited	-2.112		0.0406	CDKN1A,COL2A1,CSF2,CXCL2,CXCR4,DUSP1,FOSL1,IL33,IL6,NRP1,PIK3CG
glucosamine		chemical - endogenous mammalian	Inhibited	-2.105		0.00644	AGT,ASS1,COX6A2,CXCL3,ICAM1,IL24,IL6,PTGS2,TNF	365 (17)
glucocorticoid		chemical drug	Inhibited	-2.097		2.24e-06	ADRB2,ADRB3,AGT,ALOX5,CD79B,CDKN1A,CSF2,CSF3,CXCL2,CXCR4,CYP3A5,DUSP1,FAS,FBLN1,ICAM1,IGFBP3,IL18,IL6,INPP5D,KRT14,KRT5,LPIN1,MMP13,NOD2,NOS1,Orm1 (includes others),PLAT,PPARGC1A,Prl2c2 (includes others),PTGS2,PTHLH,SERPINA3,SERPINA7,TNF,TNFRSF11B,TNFRSF18,VDR	338 (14)
SFTPA1		transporter	Inhibited	-2.091		1.03e-05	ADRB2,ANKRD35,Ccl2,CDH10,CXCL2,CXCL3,ECM1,FOSB,GPR68,HBA1/HBA2,IL6,PDK4,SFRP2,TCEA3,TNF	373 (19)
ARRB2		other	Inhibited	-2.057		0.00338	ADRB2,Ccl2,CXCL2,CXCL3,IL6,PTGS2,TNF	368 (18)
thioctic acid		chemical drug	Inhibited	-2.057		0.0113	Ccl2,FABP4,ICAM1,IL18,IL6,PDK4,SLC7A11,TNF
tyrphostin AG490		chemical drug	Inhibited	-2.046	bias	0.0414	AGT,Ccl2,CD68,CDKN1A,CXCL2,DUOX2,ICAM1,IL6,PTGS2,TNF
minocycline		chemical drug	Inhibited	-2.044	bias	0.00231	ALOX5,Ccl2,CSF2,CYBB,ICAM1,IL18,IL6,NGFR,NOS1,PTGS2,TNF	350 (18)
mir-25		microRNA	Inhibited	-2.035	bias	0.00452	CDKN1A,GADD45A,IL6,ITGB3,MDM2,RGS5,TNF	419 (20)
N-[(2Z)-3-(4,5-dihydro-1,3-thiazol-2-yl)-1,3-thiazolidin-2-yl idene]-5H dibenzo[a,d][7]annulen-5-amine		chemical reagent	Inhibited	-2.03		0.00922	ADRB3,ESRRG,FXYD5,IL18,LYPD3,MMP10,PPARGC1A,PSCA,SERPINB5,SNCG
caffeine		chemical drug	Inhibited	-2.024		0.0676	CDKN1A,EPAS1,FOSB,NR4A1,PPARGC1A,PTGS2,TP73
halofuginone		chemical drug	Inhibited	-2.022	bias	9.71e-05	AOC1,BGN,C4A/C4B,CD55,CKB,CYGB,DKK3,ELN,EPHX1,H19,IGFBP3,IL33,LTBP1,MMP13,PTK2B,RGCC,SCN1B,ST3GAL2,TNF,VSNL1	275 (18)
17-epi-resolvin D1		chemical - endogenous mammalian	Inhibited	-2	bias	6.95e-06	CXCL2,CXCL3,IL6,PTGS2	289 (15)
saponaria officinalis extract, hexane sub-fraction 1		chemical reagent	Inhibited	-2	bias	0.000412	CD38,CD80,IL6,TNF
PON2		enzyme	Inhibited	-2	bias	0.000412	CXCL2,CXCR2,IL6,TNF	235 (17)
rabeprazole		chemical drug	Inhibited	-2	bias	0.000412	Ccl2,CXCL3,ICAM1,TNF
740 Y-P		chemical reagent	Inhibited	-2		0.000711	Ccl2,ICAM1,IL6,TNF	329 (12)
MLT-827		chemical - protease inhibitor	Inhibited	-2	bias	0.000711	CXCL2,IL36G,IL6,TNF
B3GALT2		enzyme	Inhibited	-2	bias	0.000711	GSDMD,IL6,PYCARD,TNF
SU1498		chemical drug	Inhibited	-2	bias	0.00114	CD55,FABP4,ICAM1,TNFRSF11B	216 (12)
Ac-YVAD-CMK		chemical - protease inhibitor	Inhibited	-2	bias	0.00114	Ccl2,IL18,IL6,TNF	360 (14)
2-[[9-isopropyl-6-[[4-(2-pyridyl)phenyl]methylamino]purin-2-yl]amino]butan-1-ol		chemical drug	Inhibited	-2	bias	0.00171	Ccl2,CCNA1,IL6,TNF
GSK2193874		chemical reagent	Inhibited	-2	bias	0.00247	Ccl2,CXCL3,IL6,TNF	167 (7)
PLA2G2D		enzyme	Inhibited	-2	bias	0.00342	Ccl2,CD68,IL6,TNF	297 (18)
cyclomaltodextrin		chemical drug	Inhibited	-2		0.00342	CSF3,CXCL3,IL6,TNF	233 (16)
RPL13A		other	Inhibited	-2	bias	0.00459	Ccl2,CDKN1A,TAP1,VWF	172 (7)
PIAS4		transcription regulator	Inhibited	-2	bias	0.00459	CXCL2,LEF1,PCDH9,PDK4	258 (13)
Sod		group	Inhibited	-2	bias	0.00966	Abcb1b,Ccl2,CXCL3,ICAM1	364 (18)
TP73	22.168	transcription regulator	Activated	2.391		1.47e-13	ABCB1,ADA,ADAM19,ADGRB1,AQP3,ARL5C,ATG10,BTG2,C1R,Ccl2,CCNG1,CD55,CDH10,CDKN1A,CXCL2,CXCL3,DAB1,DES,ECM1,ERCC5,FAS,FST,GADD45A,GATA2,GTSE1,HIC1,HSPB8,IGFBP3,IGFBP5,IL6,IRF5,ITGB4,ITGB7,JAG2,KCNJ4,KCNQ1,LAMA3,LRG1,LTBP1,LY6D,MDM2,MICOS10-NBL1/NBL1,MMP13,NCAM1,NOTCH3,NRP1,PERP,PIEZO2,PML,PROCR,PSRC1,PTGES,PTP4A3,RELN,RNF144B,ROBO4,RPRM,SERPINA3,SERPINE2,SH3BP1,Spink2,SPTBN4,TAP1,TAS1R1,THBS2,TP73,T…	404 (17)
W7		chemical reagent	Inhibited	-2	bias	0.0242	CD80,COL2A1,IL6,NR4A1
V-PYRRO/NO		chemical reagent	Inhibited	-2	bias	0.0242	CXCL2,CXCL3,ICAM1,IL6
pevonedistat		chemical drug	Inhibited	-2		0.112	Ccl2,ICAM1,IL6,TNF
KCNK9		ion channel	Inhibited	-2		0.158	DKK3,GAL,LYPD3,SNCG
MSC		transcription regulator	Inhibited	-2		0.419	EPSTI1,FABP4,IL17RB,PIEZO2
atipamezole		chemical drug	Activated	2	bias	0.000711	Ccl2,ICAM1,IL6,TNF	366 (15)
GPC1		transmembrane receptor	Activated	2	bias	0.00114	ITGB3,PTGS2,PTK2B,SOX17	268 (17)
tin mesoporphyrin		chemical drug	Activated	2		0.00114	Ccl2,ICAM1,IL6,TNF	143 (7)
22(S)-hydroxycholesterol		chemical - endogenous mammalian	Activated	2		0.00114	ABCG1,CH25H,GLI1,HSD11B1	152 (7)
PTPRE		phosphatase	Activated	2	bias	0.00459	ACP3,CXCL2,CXCL3,IL18	165 (7)
nystatin		chemical drug	Activated	2	bias	0.00601	CD80,ICAM1,IL6,TNF	239 (16)
misoprostol		chemical drug	Activated	2		0.00769	Abcb1b,IL6,PTGS2,TNF	245 (16)
epothilone B		chemical drug	Activated	2		0.00769	BTG2,CDKN1A,FAS,MDM2	334 (12)
S100A7		other	Activated	2	bias	0.0119	CSF2,IL6,MMP13,TNF
GNA13		enzyme	Activated	2	bias	0.0242	Ccl2,CXCL2,CXCL3,PTGS2
sodium iodate		chemical reagent	Activated	2	bias	0.0242	IL6,RIPK3,TNF,TNFRSF9
cafestol		chemical - endogenous non-mammalian	Activated	2		0.0325	CYP27A1,CYP3A5,Gstm6,PLTP
GRHL2		transcription regulator	Activated	2		0.0873	LYPD3,MCIDAS,NOTCH3,TGM1
indole-3-carbinol		chemical drug	Activated	2		0.103	CDKN1A,CYP3A5,FMO1,GDF15
streptozocin		chemical drug	Activated	2.005		1.78e-06	ABCB1,ABCB11,ATP1B2,CACNA1B,CBS/LOC102724560,Ccl2,CCNG1,CD68,CDKN1A,CXCL2,DLL4,FABP3,FABP4,FAS,FBP1,GCK,ICAM1,IL6,MC5R,NEUROD1,NOS1,Nppb,NR3C2,OSTN,PDK4,PHLDA3,Pmaip1,PPARGC1A,PTGS2,ROBO4,SLC1A1,SLC2A3,SLC2A4,SLC6A3,SLC7A11,TNF,WNT3	290 (18)
methyl methanesulfonate		chemical toxicant	Activated	2.007	bias	0.00267	ADGRB3,BTG2,CCNG1,CDKN1A,GADD45A,LIF,MDM2,PHLDA3,TP53INP1	368 (18)
DETA-NONOate		chemical reagent	Activated	2.01		4.85e-06	BGN,CDKN1A,CXCL3,DGKA,DUSP1,FAS,ICAM1,IL6,PRKG1,PTGS2,TNF,TNFRSF11B,TP73	381 (19)
oxazolone		chemical reagent	Activated	2.015	bias	0.000537	Ccl2,CXCL3,ICAM1,IL18,IL6,SLIT2,TNF	172 (11)
L-glutamic acid		chemical - endogenous mammalian	Activated	2.018	bias	0.00213	Abcb1b,CACNA1C,Ccl2,CDKN1A,FOSB,IL18,LIF,MGLL,NOS1,PLP1,PPARGC1A,PTGS2,SLC1A1,TAP1,TF,TNF	352 (17)
KRT17		other	Activated	2.018		0.00338	CSF3,CXCL2,CXCL3,CXCR2,IL6,MMP13,TNF
ITGAM		transmembrane receptor	Activated	2.02	bias	0.0321	Ccl2,CD80,IL6,PTGS2,TNF
Ca2+		chemical - endogenous mammalian	Activated	2.022		8.72e-07	ABCB1,ALOX12,Ank2,CD80,CDKN1A,COL2A1,CXCR4,DES,DNASE1L3,DUOX1,DUSP1,FABP4,FOSL1,ICAM1,IL33,IL6,KRT14,KRT36,MCAM,MMP10,MMP13,NGFR,NOS1,NR4A1,PADI3,PLA2G2F,PNPLA1,PPARGC1A,PTGS2,SBSN,TEF,TGM1,TNF,TNFRSF11B,TRIM10,TRPV6,VDR	414 (23)
MAP2K1/2		group	Activated	2.024	bias	0.0498	Ccl2,CHI3L1,CXCL3,DUSP1,ELN,FOSL1,PIK3CG,TNF
CD44		other	Activated	2.025	bias	0.00194	ABCB1,ADAM8,ADRB2,ALDH1A1,BGN,Ccl2,CCNG1,CDKN1A,CRABP2,CSF2,ECM1,FAS,GADD45A,IL6,LTBP1,LY6D,MMP12,MMP13,PDK4,PTHLH,PTP4A3,SFRP2,THBS2,TNF	362 (23)
F2RL1		G-protein coupled receptor	Activated	2.033	bias	0.000797	ANGPTL2,CSF2,CXCL2,FAS,FST,IL6,ITGB4,LIF,OSMR,PTGS2,SERPINA3,SPRR1A,STK32A,TNF	298 (19)
NAMPT		cytokine	Activated	2.037	bias	0.0437	ADRB3,CD68,CXCL2,FMO3,GDF15,IL6,LEF1,PPARGC1A,TNF,WNT3
4-methylnitrosoamino-1-(3-pyridinyl)-1-butanone		chemical toxicant	Activated	2.038	bias	0.00328	ALOX5,CDKN1A,HTRA3,IKBKE,IL6,PTGES,PTGS2,TF	386 (17)
SOX9		transcription regulator	Activated	2.041	bias	5.11e-05	ALDH1A1,CDKN1A,COL2A1,CXCR4,CYP26B1,DLL4,DLX3,FGF1,FOXC1,H19,IL6,KRT15,MMP15,PAQR6,SDK2,SOX5,SULF2,THBS2,WNT3	479 (24)
LEP		growth factor	Activated	2.043		0.000236	ABCB11,ADAM8,ADRB3,APAF1,AQP3,ASS1,Ccl2,CD68,CDKN1A,COL2A1,COL6A3,CSF2,CSF3,CYBB,CYP3A5,DFFB,DLL4,FABP3,FABP4,FAS,GADD45A,GAL,GAP43,GCK,HEY2,ICAM1,IGFBP3,IL18,IL6,LIF,MDM2,MMP12,MMP13,NOS1,NOTCH3,NPPC,NPR2,PLAT,PLP1,PPARGC1A,PRDM16,PTGS2,SLC15A1,SLC2A4,TNF,TNFRSF11B	467 (22)
EGR1		transcription regulator	Activated	2.046	bias	0.00113	ABCB1,Abcb1b,Ccl2,CDKN1A,COL2A1,CXCL2,CXCL3,ENPEP,FAS,FOSL1,GADD45A,GDF15,GLI1,ICAM1,MYBL1,NR4A1,PDGFC,PTGES,PTGS2,TNF,TP73	471 (19)
tazemetostat		chemical drug	Activated	2.047		1	CRABP2,DDR2,EFNA3,FEZ1,FOXC1,GAP43,LEF1,LTBP1,NCAM1,NEUROD1,OSTN,PAK3,PLCB1,RET,VCAN,WNT3
SP2509		chemical reagent	Activated	2.047		1	CRABP2,DDR2,EFNA3,FEZ1,FOXC1,GAP43,LEF1,LTBP1,NCAM1,NEUROD1,OSTN,PAK3,PLCB1,RET,VCAN,WNT3
EZH2		transcription regulator	Activated	2.048		1.4e-06	AADAT,ADRB2,BGN,BMPR1B,CA6,CABLES1,Ccl2,CD55,CDKN1A,CEMIP,CHRM3,CSF2,CSF3,CXCL2,CXCR4,EPAS1,ERBB4,FBLN1,FHOD3,FRZB,GDF15,GPR132,GPR68,GSX1,HOXC12,ICAM1,IGFBP3,IL24,IL6,KRT6B,NEUROD1,NGFR,NR1H4,PDGFC,PGF,PTGES,PTGS2,PTN,PTP4A3,SFRP2,SLC7A11,SOX17,TBKBP1,TGFBI,TNF,UPP1,VDR,WNT10B,WNT3	379 (22)
palmitic acid		chemical - endogenous mammalian	Activated	2.05		0.027	Ccl2,CD68,CDKN1A,CXCL2,CXCL3,CYBB,FABP4,FBXO2,GCK,GDF15,GLP1R,ICAM1,IL6,Mt2,NR4A1,Orm1 (includes others),PDK4,PPARGC1A,PROCR,PTGS2,RIPK3,SLC2A4,TNF,TRIB3,TRIM63
calcipotriene		chemical drug	Activated	2.052		0.0021	FOSL1,IL33,IL6,KRT15,KRT16,MMP13,PTGS2	426 (21)
platelet activating factor		chemical - endogenous mammalian	Activated	2.055	bias	0.024	CDKN1A,GAS6,ICAM1,IL6,NR4A1,PTGS2,TNF
forskolin		chemical toxicant	Activated	2.058		7.18e-09	ACER2,ACP3,ADAMTS4,Akr1b7,AQP3,BTG2,CALCR,CD55,CD68,CD80,CDK14,CDKN1A,CGREF1,CXCL2,CXCL3,CXCR4,CYFIP2,CYP3A5,DUOX1,DUOX2,DUSP1,ECM1,ELAVL4,FAH,FAS,FOSB,FOSL1,FST,GADD45A,GAL,GAP43,GCGR,GFRA1,GLI1,GNAL,GPR3,GTSE1,H19,HILPDA,HSD11B1,ICAM1,IGFBP3,IGFBP5,IL6,LTF,MACROD1,MDM2,Mt2,NAP1L5,NKX3-1,NR4A1,OSTN,PDE4C,PDK4,PLAT,PPARGC1A,PRKD1,PROS1,PTGES,PTGS2,PTH1R,PTHLH,RET,RFX4,RGS5,RPRM,S1PR3,SLC15A1,SLC2…	369 (20)
mir-34		microRNA	Activated	2.061	bias	0.0179	ADAM12,CTNND2,CXCL3,DNAH6,FOSL1,ITGA2B,LEF1,SLC30A3,SLC7A11,SOX17,TNF
CD14		transmembrane receptor	Activated	2.061	bias	0.0285	Ccl2,CXCL2,CXCR2,ICAM1,IL6,PTGS2,TNF
butyric acid		chemical - endogenous mammalian	Activated	2.067		0.000282	ABCB1,ABCG1,ALDH1A1,ALOX15B,ALOX5,CBS/LOC102724560,CCNG1,CD79B,CD80,CDKN1A,COL6A3,CSF2,CXCR4,DUSP1,FABP4,GADD45A,GATA2,GC,GLI1,H1-2,HBA1/HBA2,ICAM1,IGFBP3,IL24,IL6,INPP5D,ITGB7,KRT13,MDM2,MMP12,NEU3,NR4A1,NRP1,PLAT,PPARGC1A,PTGS2,PTPN7,PTPRM,SLC2A4,TGFBI,TGM1,THSD7A,TNF	442 (21)
MMP1		peptidase	Activated	2.075	bias	0.00538	ANGPT1,CDKN1A,MDM2,PLTP,PTGES,PTGS2,SERPINB5,TNF	392 (19)
RASSF1		other	Activated	2.08		2.24e-05	ABAT,ABCB1,ALDH1A1,CDKN1A,CRABP2,CXCR4,DACH1,GDF15,H2BC4,IGFBP3,LIF,PCDH7,PROS1,PTGS2,RASGEF1A,TP53INP1	439 (22)
phorbol esters		chemical - other	Activated	2.083	bias	0.00751	DUSP1,IL6,LIF,MMP10,PLAT,PSCA,PTGS2,SLC6A3,TGM1,TNF,VDR	314 (19)
PRKCE		kinase	Activated	2.085	bias	0.00231	ABCB1,ADAM12,CD55,CDKN1A,CSF2,CSF3,IL6,ITGA2B,PRKD1,PTGS2,TNF	269 (18)
IL12 (family)		group	Activated	2.087	bias	0.00749	ADAM19,AQP3,CD80,CSF2,GNA15,IL6,IRF4,LEF1,LIF,NRP1,PTPRC,SH2D1B,SLC2A3,TNF,TNFRSF18,TNFRSF9	358 (17)
HBEGF		growth factor	Activated	2.099		0.00219	CXCR4,ELN,IGFBP3,IL17C,IL36G,IL6,KCNJ10,LIF,NRP1,OSMR,PDK4,PTGS2,ROBO2	318 (19)
CD36		transmembrane receptor	Activated	2.101	bias	0.000339	ADAMTS4,Ccl2,CSF2,CSF3,CXCL3,FAS,ICAM1,IL6,LIF,MMP10,MMP13,PPARGC1A,SLC2A4,TNF,TNFRSF11B	343 (16)
F2R		G-protein coupled receptor	Activated	2.101	bias	0.000878	ANGPT1,Ccl2,CD55,CXCL3,DUSP1,FBP1,ICAM1,IL6,MCAM,NR4A1,PLAT,PTGS2,SERPINB5,VWF	342 (21)
THPO		cytokine	Activated	2.103	bias	0.0391	EPSTI1,GATA2,ICAM1,IL6,ITGA2B,ITGB3,MDM2,TAP1,TNF,VDR
prostaglandin D2		chemical - endogenous mammalian	Activated	2.119	bias	0.000248	CSF2,EDARADD,EPAS1,IL6,NRP1,P2RX7,PTGS2,SERPINE2,TNF,TNFRSF11B,VDR	320 (18)
ICAM1	2.551	transmembrane receptor	Activated	2.4	bias	0.024	CD80,CXCL2,CXCL3,ICAM1,IL6,MMP10,TNF
AGER		transmembrane receptor	Activated	2.123		0.00125	APAF1,CALCR,Ccl2,CDKN1A,CXCL2,CXCL3,FAS,HECW1,ICAM1,IL6,MMP12,PTGS2,TNF	254 (16)
TGFA		growth factor	Activated	2.124	bias	0.01	CDKN1A,CSF2,CXCL2,GJB1,ICAM1,IL6,MMP13,PLAT,PTGS2,SERPINB5
mir-130		microRNA	Activated	2.128		0.00118	ABCB1,Ccl2,CD68,GADD45A,IL6,LTF,PTGS2,TNF	296 (15)
PARP1		enzyme	Activated	2.128	bias	0.00229	Ccl2,CD80,CDKN1A,CSF2,CXCL3,CXCR2,FAS,GDF15,H19,ICAM1,IL6,LIF,MDM2,NOTCH3,PTGS2,TNF	353 (15)
SERPINE1		other	Activated	2.131		0.00138	CDKN1A,CSF3,CXCL2,CXCL3,DUSP1,GAP43,HBA1/HBA2,IL6,ITGB3,MAP3K8,NPY2R,SPON2,TNF	327 (18)
PTGIS		enzyme	Activated	2.132	bias	1.41e-07	CXCL2,CXCL3,CXCR2,ICAM1,IL6,NOS1,PTGES,PTGS2,TNF	325 (19)
TNFRSF1B		transmembrane receptor	Activated	2.133		0.0276	CSF2,CXCL2,CYP3A5,FAS,GAP43,ICAM1,IL6,MMP13,NEFH,P2RX7,TNF
GIP		other	Activated	2.134	bias	0.0113	Ccl2,CXCL2,CXCL3,IL6,PPARGC1A,PRDM16,RFX6,TNF
ISL1		transcription regulator	Activated	2.137		0.0128	BNC1,CSF2,DAB1,GAL,IL6,IRX3,NEUROD1,PIEZO2,POU4F3,RET,TNF
EML4-ALK		fusion gene/product	Activated	2.138		0.000134	APAF1,CCNA1,CDKN1A,DUSP1,ERCC5,IGFBP3,IL24,IRF4,KRT14,MDM2,MMP10,PDGFC,SLC2A3,VCAN	284 (15)
NOD2	3.255	other	Activated	2.492	bias	0.000475	ARL5C,CXCL2,CXCL3,ICAM1,IL18,IL6,MAP3K8,PTGES,RASGRP3,SLC2A6,TNF,TNFRSF9	247 (16)
GPER1		G-protein coupled receptor	Activated	2.138	bias	0.0195	CDKN1A,DUSP1,FOSB,LTF,RND1,SFRP2,SLC1A1,TNF
RUNX3		transcription regulator	Activated	2.143	bias	0.0435	AKAP6,CAPN6,CDKN1A,IL18,KCTD15,NAP1L5,PCDH7,RNF150,RTN1,SLIT2,TNF,VWF
PTH		other	Activated	2.144	bias	3.42e-09	ANGPT1,CARD14,Ccl2,CDKN1A,COL2A1,CXCL2,CXCR4,DUSP1,ESAM,FOSB,IGFBP3,IGFBP5,IL33,IL6,LEF1,MMP13,NR4A1,PDK4,PLXDC2,PTGS2,PTH1R,PTHLH,RAMP3,SFRP2,SLC2A4,SLC43A2,TMEM119,TNFRSF11B,TNS1,VDR,WNT10B	391 (20)
YBX1		transcription regulator	Activated	2.151		2.14e-05	ABCB1,Abcb1b,APAF1,APOL2,Ccl2,CDKN1A,CSF2,CXCL2,HES2,ICAM1,IGFBP3,IL17C,IL6,IRF5,LRP2,MMP12,PLAC1,PTGS2,RELN,SLC2A3	276 (17)
NEUROG3		transcription regulator	Activated	2.155	bias	0.0487	AGT,CDKN1A,DLL4,GCK,GLP1R,GRPR,MNX1,NEUROD1,NRP1,SEMA3A
buthionine sulfoximine		chemical drug	Activated	2.156		0.0151	ABCB1,Abcb1b,CXCR4,NR3C2,PTGS2
CIRBP		translation regulator	Activated	2.164	bias	0.013	APC2,CXCL2,CXCL3,IL6,PTGS2
D-galactosamine		chemical - endogenous mammalian	Activated	2.168	bias	0.00208	CXCL2,GDF15,ICAM1,IL18,IL33,IL6,PTGS2,PTN,TNF	265 (16)
LGALS8		other	Activated	2.169	bias	7.22e-05	CDKN1A,CSF2,CXCL3,IL6,VWF	251 (19)
KDM3A		transcription regulator	Activated	2.169	bias	0.0196	GDF15,IL33,MCAM,MMP12,NKX3-1,PLOD2
Fibrinogen		complex	Activated	2.173	bias	0.00363	Ccl2,CXCL3,ICAM1,IL6,TNF	236 (21)
pregnenolone carbonitrile		chemical drug	Activated	2.173	bias	0.0165	ABCB1,ABCB11,Abcb1b,Ccl2,CYP3A5,SULT1B1,UGT1A6
TRAF6		enzyme	Activated	2.175	bias	3.91e-05	Ccl2,CD80,CSF2,CSF3,CXCL2,CXCL3,CYBB,ICAM1,IL6,IRF5,MMP13,RIPK3,SERPINA3,TNF	237 (13)
PRLR		transmembrane receptor	Activated	2.177	bias	0.0321	CDKN1A,FABP4,GJB1,IGFBP5,VDR
CXCL2	2.255	cytokine	Activated	2.518	bias	2.72e-05	Ccl2,CXCL2,CXCL3,CXCR2,ICAM1,IL6,TNF	216 (14)
LTF	6.149	peptidase	Activated	2.519		4.4e-05	Ccl2,CDKN1A,CXCL3,IL6,MDM2,MMP13,TNF,TNFRSF11B	226 (12)
SMAD1		transcription regulator	Activated	2.183	bias	0.00968	BTG2,CDKN1A,COCH,COL2A1,CXCL2,CXCL3,ICAM1	441 (21)
IL13		cytokine	Activated	2.185		6.75e-07	ADA,ADAM8,ADAMTS4,CALCR,Ccl2,CD80,CHI3L1,CHN2,CXCL2,CXCL3,CXCR2,CXCR4,CYBB,DUOX1,EPAS1,ERBB4,FABP4,FAS,FEZ1,FXYD3,GAS6,GJB1,HLA-DRB5,HSD11B1,ICAM1,IL17RB,IL18,IL6,KLK6,KRT16,KRT5,LTBP1,MMP10,MMP12,MMP13,MN1,PAX9,PDGFC,PDLIM2,PID1,PPARGC1A,PTGES,PTGS2,PTH1R,PYCARD,SLC43A3,SPRR1A,TNF,TNFRSF11B,TNS1,TYRP1	410 (20)
MALP-2s		chemical reagent	Activated	2.188	bias	0.013	CXCL2,CXCL3,IL6,PTGS2,TNF
cyclopiazonic acid		chemical - endogenous non-mammalian	Activated	2.189	bias	0.000966	Ccl2,CXCL2,FAS,IL6,TNF	313 (18)
CREBBP		transcription regulator	Activated	2.195	bias	1.81e-05	ADAM12,AGT,ANGPT1,ARHGAP24,CD80,CDKN1A,CKB,COL2A1,CXCR4,CYBB,DDC,DUSP1,EDARADD,EPSTI1,ESAM,EYA2,FABP4,FOSB,GFRA1,GLI1,GRIA3,HSD11B1,IL6,ITGB7,KCNIP3,KRT14,MAP3K8,MDM2,MST1,Nebl,NEUROD1,NR4A1,PPARGC1A,PTGS2,SCN4B,SERPINA3,SERPINE2,SLC6A19,SLC7A11,TNF,TUBA8,WNT5B	434 (20)
TIRAP		other	Activated	2.195	bias	0.00523	CXCL2,CXCL3,ICAM1,IL6,PTGS2,TNF	237 (19)
PLCE1	-2.79	enzyme	Activated	2.582	bias	2.33e-06	Ccl2,CXCL2,CXCL3,CXCR2,IL6,PTGS2,TNF	358 (18)
beta-estradiol		chemical - endogenous mammalian	Activated	2.199		2.2e-17	1500009L16Rik,ABAT,ABCB1,ABCB11,ACER2,ACP3,ADA,ADAMTS4,ADCY4,ADGRL3,ADRB2,ADRB3,AGT,ALDH4A1,ANGPT1,ANKS1B,ANTXR1,APAF1,ARHGEF15,ASS1,ATF5,AVPR1A,BGN,BMPR1B,BTG2,C1orf226,C1QTNF6,C4A/C4B,CALCR,CAPN12,CBS/LOC102724560,CCDC17,Ccl2,CCNA1,CCNG1,CD164L2,CD55,CD68,CDKN1A,CHI3L1,CHRM3,CHRNA5,CKB,CKMT1A/CKMT1B,CLCA2,CLDN8,CLSTN2,CLYBL,COCH,COL4A6,COL6A5,COL9A3,COX6A2,CPT1C,CRABP2,CREB3L1,CSF2,CSRNP3,CXCL2…	562 (23)
ST14		peptidase	Activated	2.2	bias	0.000693	CSF2,CXCL2,ICAM1,MMP13,TNF	316 (18)
zymosan A		chemical - endogenous non-mammalian	Activated	2.2	bias	0.00289	Ccl2,CD80,FAS,IL6,TNF	215 (13)
GC-GCR dimer		complex	Activated	2.2	bias	0.00374	ADRB2,AGT,DUSP1,FBP1,PC,PDK4
Pro-inflammatory Cytokine		group	Activated	2.2	bias	0.0268	ASS1,CD55,CSF2,CTNND2,ICAM1,IL6,NR1H4,NR4A1
ROCK2		kinase	Activated	2.2		0.087	Ccl2,DES,FAS,ICAM1,IRF4,PRKG1
CLEC4E		other	Activated	2.205	bias	0.00949	Ccl2,CXCL2,CXCL3,IL6,TNF	219 (16)
CDK9		kinase	Activated	2.207	bias	0.00267	CD80,CDKN1A,CXCL2,CXCR4,GATA2,H2AC6,IL6,PDK4,PPARGC1A	372 (23)
FABP4	3.853	transporter	Activated	2.605		0.000669	Ccl2,FABP4,IL6,LTB4R,PTGS2,PYCARD,TNF	306 (21)
MECOM		transcription regulator	Activated	2.213	bias	0.00444	CDKN1A,GATA2,ITGA2B,ITGB3,ITGB4,PML
cis-urocanic acid		chemical drug	Activated	2.213	bias	0.0045	CD55,IGFBP3,IL6,PTGS2,TNF	168 (8)
ANKRD42		transcription regulator	Activated	2.219	bias	6.86e-06	CSF2,CSF3,CXCL3,IL6,TNF	151 (7)
CXCL1		cytokine	Activated	2.219	bias	0.000324	Ccl2,CXCR2,ICAM1,IL6,TNF	371 (19)
RUNX1-RUNX1T1		fusion gene/product	Activated	2.219		0.00192	AFF3,ALOX5,ARL5C,CA8,CDKN1A,EVPL,GATA2,GNA15,IFITM3,MDM2,PADI3,SCN1B,SLC16A12,Spink2,ZNF385A	295 (7)
GNAI3		enzyme	Activated	2.219	bias	0.00363	CSF2,CXCL3,IL24,IL6,TNF	339 (21)
2-mercaptoacetate		chemical drug	Activated	2.219	bias	0.0045	CD68,CXCL2,CXCL3,ICAM1,IL6	338 (13)
LTA		cytokine	Activated	2.219	bias	0.0285	Ccl2,CD80,COL2A1,IL6,ITGB3,PTGS2,TNFRSF11B
deferasirox		chemical drug	Activated	2.219	bias	0.0438	ANKRD22,PLCB1,PLD4,SULF2,TNF
FCGR2B		transmembrane receptor	Activated	2.219		0.0528	AIM2,CD80,ICAM1,SLC2A6,TNF
MAP3K2		kinase	Activated	2.223	bias	0.000208	CSF2,CXCL2,CXCL3,IL6,TNF	308 (22)
1-palmitoyl-2-oleoylphosphatidylserine		chemical - endogenous mammalian	Activated	2.224	bias	0.000537	CSF2,CSF3,CXCL2,CXCL3,IL6,LIF,TNF	93 (5)
CCR5		G-protein coupled receptor	Activated	2.228		0.0175	Ccl2,CXCL2,CXCL3,FAS,IL6,TNF
RRAS2		enzyme	Activated	2.236	bias	2.65e-05	ACER2,ACVRL1,COL6A3,CSF3,EDIL3,FOSL1,IFITM3,IL18,NCAM1,NRP1,PCDH7,PDGFC,PGF,PROCR,RELN,SCN1B,SLC2A3,SLIT2,TNFRSF9,VCAN	160 (7)
CARM1		transcription regulator	Activated	2.236	bias	7.63e-05	ABCB11,Ccl2,CDKN1A,CKB,CSF3,CXCL3,GADD45A,ICAM1,MMP13,PTGES	450 (22)
KU-60019		chemical drug	Activated	2.236		0.000208	AIM2,Ccl2,IL6,PYCARD,TNF	367 (20)
D-sphingosine		chemical - endogenous mammalian	Activated	2.236	bias	0.000208	Ccl2,CXCL2,IL6,PTGS2,TNF	277 (17)
LOXL1		enzyme	Activated	2.236	bias	0.000483	Ccl2,ELN,IL6,MMP12,TNF	396 (20)
MARK2		kinase	Activated	2.236	bias	0.00822	CXCL2,CXCL3,IL18,MAPT,PTGS2,TNF	395 (19)
TLN1		other	Activated	2.236	bias	0.0151	Ccl2,ICAM1,IL6,MMP13,TNF
HDL-cholesterol		complex	Activated	2.236	bias	0.0482	DDR2,DEPTOR,DUSP15,GPC6,TRIB3
phorbol 12,13-dibutyrate		chemical - endogenous non-mammalian	Activated	2.242		0.000397	Ccl2,CD55,CDKN1A,CSF2,MAP3K8,MDM2,PTGS2,TNF	376 (19)
NFATC2		transcription regulator	Activated	2.252		0.00297	ACP3,Ccl2,CD80,CDKN1A,COL2A1,CSF2,CXCL2,CXCL3,DGKA,FAS,IL18,IL6,IRF4,MDM2,NGFR,NR4A1,PLAT,PML,PPARGC1A,PTGS2,TNF	311 (12)
NFkB (family)		group	Activated	2.273	bias	0.00538	CSF2,GSDMD,IL18,IL33,IL6,MDM2,NCAM1,PLAT,PLP1,PTGS2,TNF	409 (19)
erlotinib		chemical drug	Activated	2.287		0.00024	CERS4,CSF2,CSF3,CXCL3,CYBB,FAS,ICAM1,IL6,LIF,MMP10,MMP13,PML,SLC2A3,SPOCD1,TNF,TNFRSF11B	317 (12)
hydroxyurea		chemical drug	Activated	2.291	bias	1.41e-05	ABCB1,CDKN1A,CSF2,CSF3,CXCL2,CXCL3,GADD45A,GPR132,IL6,KRT16,MCAM,MDM2,MMP12,MMP13,PPARGC1A,RASGRP3,TNF,TP73	385 (18)
norepinephrine		chemical - endogenous mammalian	Activated	2.297	bias	0.000866	ADRB3,Ccl2,CXCR4,DES,DUSP1,FST,GDF15,HILPDA,IL6,MCAM,NAP1L5,Nppb,NR4A1,P2RX3,PPARGC1A,PTGES,PTGS2,SLC15A1,SLC2A4,TNF	415 (23)
TRPV4		ion channel	Activated	2.304	bias	3.06e-05	Ccl2,COL2A1,CXCL2,CXCL3,DUSP1,FAS,IL6,PPARGC1A,TNF	240 (17)
olanzapine		chemical drug	Activated	2.313		0.031	ADGRL3,ANGPTL2,AOX1,DRD3,HBA1/HBA2,HLA-DRB5,NR4A1,RELN,SLC24A3,SNCG
PRKD		group	Activated	2.32	bias	3.06e-05	Ccl2,CXCL2,CXCL3,IL6,PDK4,PPARGC1A,PTGS2,SLC2A4,TNF	394 (20)
CASP1		peptidase	Activated	2.327	bias	1.92e-06	Ccl2,CSF2,CSF3,CXCL2,DFFB,GSDMA,GSDMD,IL18,IL6,PTGS2,RIPK3,TNF	252 (17)
LTB4R	23.99	G-protein coupled receptor	Activated	2.63	bias	0.00101	ALOX5,Ccl2,CXCL2,CXCL3,IRF5,PTGS2,TNF	349 (17)
VE-821		chemical reagent	Activated	2.333	bias	1.31e-05	CSF2,CSF3,CXCL2,CXCL3,IL6,MMP12,MMP13,RASGRP3,TNF	312 (7)
1-chloro-2,4-dinitrobenzene		chemical drug	Activated	2.333	bias	9.3e-05	Ccl2,FOSL1,IL24,IL33,IL6,MMP10,MMP12,P2RX7,SLC7A11,TNF	205 (10)
ITPR2		ion channel	Activated	2.333	bias	0.0134	ADAM8,AIM2,Ccl2,Naip1 (includes others),PIK3CG,SLC11A1,STAB1,THEMIS2,TNF
ANGPT2		growth factor	Activated	2.334	bias	0.000431	ADA,ADAM12,AGT,C1R,Ccl2,CD68,CDKN1A,CXCR4,CYBB,FAS,ICAM1,IL18,IL6,Nppb,NR3C2,PROS1,PTGES,PTGS2,PTHLH,SCNN1G,THBS2,TNF,TNIK,WNT3	431 (24)
MMP12	6.382	peptidase	Activated	2.63	bias	0.0229	CSF2,CXCR2,ICAM1,IL6,LIF,MMP13,TLN2,TNF
bromodeoxyuridine		chemical drug	Activated	2.339	bias	0.0014	IGFBP3,IL24,IL36G,IL6,IRF4,NEU3,PML,TGFBI,TNF	245 (11)
TNFRSF1A		transmembrane receptor	Activated	2.339		0.0153	Ccl2,CD38,CD68,CDKN1A,CSF2,CSF3,CXCL2,CXCL3,CYP3A5,ICAM1,IL24,IL6,MMP13,P2RX7,SOX6,TNF
TNFSF10		cytokine	Activated	2.339		0.103	ADRB2,ANGPT1,CXCR4,DRD3,IL17RB,IL6,LILRB4,PTGS2,PTPRC,TNF,Tnfrsf22/Tnfrsf23
CAMP		other	Activated	2.344	bias	0.00576	BMP8A,Ccl2,CD80,CSF2,CXCL3,CXCR2,CXCR4,ICAM1,IL18,IL36G,IL6,PTGS2,TNF	261 (17)
SETX		enzyme	Activated	2.345	bias	1.58e-06	ALOXE3,CYP26B1,FOXQ1,GRHL3,KRT16,KRT36,KRT6B,KRT75,ZNF750
RETNLB		other	Activated	2.345	bias	0.0247	Ccl2,ELN,FABP4,FRZB,IL6,KLF15,MAP3K6,MMP12,NR4A1
pidnarulex		chemical drug	Activated	2.35		3.94e-05	ALDH1A1,ASS1,BTG2,CACNA1B,CDKN1A,CEMIP,CPNE7,DGKA,FAS,FAT2,GADD45A,MDM2,SLIT2,SYT17,ZMAT3	320 (10)
JUNB		transcription regulator	Activated	2.355	bias	0.0163	CD68,CSF2,CSF3,CXCL2,CXCL3,DUSP1,EPAS1,FOSL1,IL6,ITGB3,ITGB4,MMP10,MMP13,PAK3,TNF
ETS2		transcription regulator	Activated	2.356	bias	0.00492	CDKN1A,CSF3,CYP27A1,FGF1,ICAM1,ITGA2B,MMP13,PLAAT3,PTHLH,TNF	242 (10)
cardiotoxin		chemical - other	Activated	2.357	bias	1.65e-06	BGN,CAPN6,Ccl2,CXCR2,CXCR4,FST,H19,IGFBP3,IL18,IL33,IL36G,IL6,ITGB7,Klra2,LIF,LRG1,LTB4R,LTBP1,LTF,MMP10,MMP12,MMP13,MMP15,OSTN,PTN,PTPRC,SFRP2,TNF,TNFRSF11B,TNFRSF18,TNNT1,WNT16
IFIH1		enzyme	Activated	2.357	bias	0.0165	Ccl2,CXCL2,CXCL3,FAS,IL6,SIGLEC1,TNF
ACSL4		enzyme	Activated	2.36		0.00423	CALCR,Ccl2,FAH,ICAM1,IL6,LIF,NKX3-1,PRKG1,PTGS2	328 (20)
pristane		chemical toxicant	Activated	2.364	bias	0.0458	Ccl2,ICAM1,IL6,IRF5,PTGS2,TNF
PLA2G4A		enzyme	Activated	2.366	bias	0.000379	Abcb1b,Ccl2,ICAM1,IL6,PTGS2,TNF	294 (20)
Pkc(s)		group	Activated	2.367	bias	2.81e-05	AQP3,CACNA1C,CD55,CDKN1A,CXCR4,CYBB,DES,DUSP1,ELAVL4,FABP4,FAS,FOSL1,GADD45A,GAP43,GRHL3,IL6,MMP13,NOS1,Nppb,NR4A1,PSCA,PTGS2,SLC6A3,TGM1,TNF,TP73,VDR	300 (20)
DPP4		peptidase	Activated	2.371		0.00862	Ccl2,CSF3,CXCL2,FABP4,IL6,SLC2A4,TNF	405 (21)
MAP3K8	2.162	kinase	Activated	2.641		0.0172	ACP3,ADCY7,BNIP5,Ccl2,CSF2,CSF3,CXCL2,CXCL3,IL18,IL6,NR4A1,PLAT,PTGS2,TNF,Urah
HSPD1		enzyme	Activated	2.376	bias	0.00612	Ccl2,CXCL2,CXCL3,ICAM1,IL6,TNF	284 (19)
ERN1		kinase	Activated	2.376		1	Ccl2,CCNA1,CXCL2,FAS,IL6,PDRG1,PROS1,TNF
leukotriene D4		chemical - endogenous mammalian	Activated	2.377	bias	0.00183	ADAM12,CXCL2,DUSP1,IL6,MAP3K8,NR4A1,PDK4,PTGS2,TNF	413 (21)
CLEC7A		transmembrane receptor	Activated	2.377	bias	0.00374	CSF3,CXCL2,IL33,IL6,PTGS2,TNF	208 (16)
EP300		transcription regulator	Activated	2.378	bias	5.41e-05	ADAM12,AGT,ANGPT1,ARHGAP24,CD80,CDKN1A,CKB,COL2A1,CRABP2,CSF3,CXCL3,CXCR4,DDC,DUSP1,EDARADD,EPSTI1,EYA2,FABP4,GFRA1,HSD11B1,IL6,ITGB7,KCNIP3,KRT14,KRT16,LAMA3,MAP3K8,MAPT,MDM2,Nebl,NKX3-1,NR4A1,PDK4,PERP,PPARGC1A,PTGS2,SCN4B,SERPINB5,SLC15A1,SLC2A3,SLC6A19,SLC7A11,TNF,TUBA8,WNT5B	479 (22)
RETN		other	Activated	2.388	bias	0.00132	Ccl2,CXCL3,FABP3,FABP4,ICAM1,IL6,PLAT,PTGS2,SLC2A4,TNF	246 (17)
22(R)-hydroxycholesterol		chemical - endogenous mammalian	Activated	2.39		0.0139	ABCB11,ABCG1,CH25H,HSD11B1,PLTP,TNF
RET	4.053	kinase	Activated	2.749	bias	0.000167	Ccl2,CSF2,CSF3,CXCR4,DES,ELN,GFRA1,HOPX,IL6,MMP10,NOS1,PLOD2,PTN,REEP6,RET,SLC6A3,TBX2,TGM1,TNF,UNC45B	378 (19)
S-(2,3-bispalmitoyloxypropyl)-cysteine-GDPKHPKSF		chemical reagent	Activated	2.391	bias	0.0011	CD80,ICAM1,IL6,Nppb,PTGS2,TNF	282 (17)
NFKBIZ		transcription regulator	Activated	2.397	bias	0.000826	Ccl2,CSF2,CSF3,CXCL3,IL36G,IL6,TNF	273 (14)
MDK		growth factor	Activated	2.399	bias	6.5e-05	Ccl2,CXCL3,FOSL1,IL6,LIF,PLAT,PTN,PTPRC,TNF	438 (23)
CHEK2		kinase	Activated	2.4	bias	0.000198	APAF1,CCNG1,CDKN1A,MDM2,Pmaip1,TP73	397 (17)
vinblastine		chemical drug	Activated	2.4	bias	0.0021	ABCB1,CCNG1,CD80,CDKN1A,IL6,PTGS2,TNF	251 (17)
IL11RA		transmembrane receptor	Activated	2.4	bias	0.00423	Ccl2,CXCL2,CXCL3,ICAM1,IL6,MMP10,MMP12,TNF	298 (14)
AGT	-3.494	growth factor	Activated	2.75		2.28e-15	ADAM12,ADAM8,ADAMTS4,Aff2,AGT,ALDH1L1,ALOX12,ALOX5,ANGPT1,ANGPTL2,BGN,C1QTNF6,C4A/C4B,CACNA1C,CBS/LOC102724560,Ccl2,CD109,CD68,CDH13,CDKN1A,CGREF1,COL4A6,COL6A3,CPZ,CRABP2,CXCL2,CXCL3,CYBB,DKK3,DLL4,DUSP1,ECM1,ECRG4,EDARADD,ELN,ENPEP,FHOD3,FOSL1,FRZB,GAP43,GAS6,GC,GDF15,GPC6,Gstm6,ICAM1,IGFBP3,IGFBP5,IL18,IL6,IMMP2L,ITGB3,ITGB4,ITGB7,KLF15,LDB3,LIF,LIPH,LTBP1,MAPT,MDGA1,MMP12,MMP13,MXD4,MYBL1,MYO…	522 (23)
stallimycin		biologic drug	Activated	2.4	bias	0.0295	IL24,IL36G,IL6,IRF4,PML,TNF
daunorubicin		chemical drug	Activated	2.401		0.0021	ABCB1,Abcb1b,CDKN1A,IL6,MDM2,PTGS2,TAP1	280 (16)
PI3K (family)		group	Activated	2.404		0.128	ABCG1,CXCR4,GLI1,IL6,MMP12,PTGS2,RIPK3,TNF,TP73
IGF1		growth factor	Activated	2.408		1.99e-09	ADA,BGN,BTG2,C4A/C4B,Ccl2,CCNG1,CDKN1A,COL14A1,COL2A1,CYBB,CYFIP2,DUSP1,EFS,ELN,EPAS1,FABP4,FBLN1,FHOD3,FJX1,FOSB,GADD45A,GAP43,GAS6,GATA2,GCK,HOPX,HSD11B1,ICAM1,IFITM3,IGFBP3,IGFBP5,IL18,IL6,KCNF1,KLK6,LARP6,MAPT,MDM2,MMP13,NCAM1,NEFH,Nppb,NR4A1,OLFM4,OSMR,PDLIM2,PLOD2,PLP1,PLXDC2,PPP1R14A,PTGS2,PTH1R,PTHLH,PTPRC,RND1,SLC12A4,SLC2A4,SNCG,TAP1,TBX2,TF,TGFBI,THSD4,TNF,TNFRSF11B,VWF,ZCCHC24,ZNF365	537 (23)
TNFRSF8		transmembrane receptor	Activated	2.412		0.0925	CDKN1A,CXCR4,FAS,IRF4,PCDH7,TNF
bicuculline		chemical - endogenous non-mammalian	Activated	2.414		0.087	BTG2,DUSP1,FOSB,NR4A1,PTGS2,SLC2A3
RORC		ligand-dependent nuclear receptor	Activated	2.415		0.0516	ACOT2,B3GALT1,CSF2,CXCL2,CXCL3,CYP39A1,CYP3A5,CYP7B1,DDC,IL6,Mt2,PROCR,SLC2A3,SULF2,Sult1d1,TNF
JAK2		kinase	Activated	2.419	bias	0.000167	ACER2,ALOX5,Ccl2,CDKN1A,CSF2,CYBB,DCXR,HTR2A,ICAM1,IL6,NR4A1,OSMR,PHLDA3,PTGS2,Rps4l,SLC11A1,TAP1,TF,TNF,TP53INP1	366 (18)
thioacetamide		chemical toxicant	Activated	2.425	bias	1.77e-07	ACOT2,AOC1,BGN,C4A/C4B,CAPN6,Ccl2,CD55,CKB,CNR2,CTSF,CXCL2,CYGB,DAB1,DKK3,ELN,EPHX1,GCGR,H3C4,IGFBP3,IL6,ITGB4,LTBP1,MMP13,PTGS2,PTK2B,RGCC,SCN1B,SERPINA7,SLC7A11,SPRR1A,ST3GAL2,TNF,UGT1A6,UPP1,VSNL1	390 (14)
leukotriene B4		chemical - endogenous mammalian	Activated	2.425	bias	0.00213	Ccl2,CXCL2,IL6,IRF5,LTB4R,TNF	278 (17)
1,10-phenanthroline		chemical toxicant	Activated	2.433	bias	0.000138	CDKN1A,CXCR2,GLP1R,IL6,MDM2,SPN	408 (19)
SB 216763		chemical drug	Activated	2.434	bias	0.0165	DLL4,FGF18,FOSB,IL6,NR4A1,PTGS2,TNF
CTNNB1		transcription regulator	Activated	2.438	bias	1.47e-05	ABCB1,ALDH1A1,ASCL2,BGN,Ccl2,CCNA1,CDKN1A,COL2A1,COL4A6,COX6B2,CRABP2,CSF3,CTNND2,CTSF,CXCL2,CXCL3,CXXC4,CYFIP2,CYP7B1,DES,DLL4,ECM1,ECRG4,EDIL3,ELMO1,EYA2,FABP4,FAS,FGF18,FOSL1,FOXC1,FOXQ1,FST,GAP43,GATA2,GCK,GDF15,GDF9,GJB1,GLI1,HILPDA,IGFBP5,IL6,IRF4,ITGB7,KRT5,LEF1,LIF,MAPT,MMP13,MMP15,NAP1L5,NCAM1,NEUROD1,NGFR,NOTCH3,NPTX1,NR4A1,P2RX7,PCDH9,PDE1C,PML,PROCR,PTGS2,QPCT,RGN,SEMA5A,SERPINA3,SERP…	366 (15)
SMAD2		transcription regulator	Activated	2.443		0.01	ADAM12,BGN,CACNA1C,CDKN1A,COL2A1,IL6,INPP5D,MMP13,NEUROD1,PCLO,PTHLH,S1PR1,S1PR4
TNFSF14		cytokine	Activated	2.444	bias	0.00392	ADAM8,Ccl2,CSF2,CXCL3,ICAM1,IL6,TNF	313 (20)
PRKCA		kinase	Activated	2.447	bias	0.00754	CD55,CDKN1A,CSF2,CSF3,CSTA,CXCL2,CXCL3,CYBB,GDF15,ICAM1,IGFBP3,PML,PTGS2,TNF	341 (17)
1-palmitoyl-2-oleoylphosphatidyl-D-serine		chemical reagent	Activated	2.449	bias	1.82e-08	CSF2,CSF3,CXCL2,CXCL3,IL6,TNF
P2RX4		ion channel	Activated	2.449	bias	0.000138	Ccl2,CXCL2,CXCL3,ICAM1,IL6,TNF	224 (13)
KLK5		peptidase	Activated	2.449	bias	0.000138	CXCL2,ICAM1,IL18,IL6,S100a7a,TNF	302 (19)
cicaprost		chemical drug	Activated	2.449	bias	0.00711	ADAM8,CXCR4,FGF18,IL6,VCAN,VDR	118 (7)
N-ethyl-N-nitrosourea		chemical toxicant	Activated	2.449	bias	0.015	CDKN1A,CSF2,CXCL2,ICAM1,IFITM3,Mt2,Oas1c (includes others),TNF
AKT inhibitor VIII		chemical reagent	Activated	2.449		0.0218	ICAM1,IL6,NR3C2,PPARGC1A,S1PR1,TNF
2,4-dinitrofluorobenzene		chemical toxicant	Activated	2.453	bias	1.16e-06	Ccl2,CSF2,CXCL2,ICAM1,IL18,IL24,PTGES,PTGS2,SLC7A11,Sprr2d,TNF	383 (16)
lysophosphatidylcholine		chemical - other	Activated	2.46	bias	0.0066	Ccl2,CSF2,CYBB,GPR132,ICAM1,IL6,IRF5,NOD2,PLP1,PTGR1,PTGS2,THEM5,TNF,TNFRSF9	247 (18)
CEBPD		transcription regulator	Activated	2.484	bias	0.00425	ADRB3,AGT,Ccl2,CDKN1A,CXCL3,CXCR4,FABP4,IGFBP5,IKBKE,IL6,MMP13,PTGS2,TNF	461 (22)
BMP2		growth factor	Activated	2.489	bias	0.000125	ADAMTS7,AOC1,CDKN1A,COL2A1,CREB3L1,DLX3,ESRRG,FABP4,FOSB,FST,GDF9,GFRA1,IGFBP3,IGFBP5,MATN1,MMP13,PTGS2,PTH1R,RET,SOX6,TBX2,TMEM119,TNFRSF11B,TNNT1,VCAN,VDR	364 (20)
EPAS1	2.94	transcription regulator	Activated	2.778	bias	2.71e-05	CDKN1A,CEMIP,CKB,CKMT1A/CKMT1B,CORO1A,CXCL2,CXCR4,FABP4,H1-2,H2AC6,HILPDA,ICAM1,IGFBP3,IGFBP5,IL6,ITGA2B,ITGB3,MMP13,MYO7A,NEU3,PGF,PLOD2,PTK6,RET,SLC2A3,SLC2A4,SOX15,TNFRSF11B,TNFRSF9,WNT10B	317 (20)
LCN2		transporter	Activated	2.494		0.0197	ATF5,Ccl2,CKAP2,CXCL2,CXCL3,FAS,IL6,PPARGC1A,TNF,TNFRSF11B
TNFSF12		cytokine	Activated	2.513		4.75e-07	ADAM12,ADAM8,Ccl2,CD68,CSF2,CXCL2,CXCL3,ICAM1,IL6,JAG2,KLF15,MMP10,MMP12,MMP13,NOS1,NOTCH3,PPARGC1A,SLC2A4,TNF,TRIM63	338 (19)
CXCR4	9.121	G-protein coupled receptor	Activated	2.816	bias	0.0086	ANKS1B,CDKN1A,CSF2,CXCR2,CXCR4,IL24,IL6,MMP13,TNF	246 (16)
NR3C2	-2.045	ligand-dependent nuclear receptor	Activated	3.411		4.9e-07	AGT,CACNA2D3,Ccl2,CXCR2,CXCR4,CYFIP2,DDC,DES,ICAM1,IL6,KCNJ10,MMP10,MMP12,Nppb,NRIP3,PGF,PLAT,PLIN4,PROCR,PTGS2,SERPINA3,TGFBI,TNF,XIRP1	302 (19)
diethylstilbestrol		chemical drug	Activated	2.52		1.23e-05	AQP3,CD55,CDH13,CDKN1A,CLSTN2,CRABP2,CYGB,CYP3A5,FAS,FBLN1,FMO1,FRZB,GADD45A,GAL,GAP43,HIC1,HTRA3,IGFBP3,KRT13,KRT15,KRT5,KRT84,LARP6,LTF,MDM2,MXD4,PARD6G,RGS5,SCARA5,SERPINB5,SHISA4,TF,TGFBI,THBS2,VDR	499 (23)
ADAM17		peptidase	Activated	2.523	bias	2.18e-06	ADAM12,Ccl2,CSF3,CXCL2,CXCL3,DUOX2,ERBB4,FGF18,IL6,Ivl,LRG1,MICOS10-NBL1/NBL1,MMP13,NCALD,NGFR,Nppb,PGF,PLA2G2F,PLAT,TF,TNF,TNFRSF11B	343 (16)
5-hydroxytryptamine		chemical - endogenous mammalian	Activated	2.525	bias	0.029	ANGPT1,CYBB,DUOX2,ICAM1,IL6,ITGA2B,MMP13,NR4A1,PTGS2,STAB1,TNF,TUBA8
ASPSCR1-TFE3		fusion gene/product	Activated	2.53	bias	0.031	ANGPTL2,APOL2,EPAS1,GDF15,KCNJ4,MREG,PPARGC1A,SLC19A2,THEMIS2,UPP1
cyclophosphamide		chemical drug	Activated	2.543	bias	1.46e-05	ABCB11,C4A/C4B,CAPN6,CXCL2,CXCL3,CXCR2,FAS,GAP43,GCGR,ICAM1,IL18,IL6,NGFR,PTGES,PTGS2,TNF,UPP1	336 (17)
NFATC1		transcription regulator	Activated	2.543	bias	0.00321	CALCR,CSF2,CYBB,FAS,GCK,GLI1,GPC6,ICAM1,IL33,IL6,ITGB3,NEUROD1,PTGS2,TNF	427 (23)
aldosterone		chemical - endogenous mammalian	Activated	2.549	bias	0.000754	AGT,BGN,Ccl2,CD68,CYBB,DUSP1,ELN,FABP4,FOSL1,ICAM1,IL6,KCNJ10,Nppb,NR3C2,PGF,PPARGC1A,PROCR,PSCA,PTGS2,SCNN1G,TNF	368 (22)
PIN1		enzyme	Activated	2.556		0.0596	CDKN1A,IL6,MDM2,NOTCH3,PML,PPARGC1A,PTGS2,TNF
MALT1		peptidase	Activated	2.558	bias	0.00148	CD38,CXCL2,CXCL3,IL36G,IL6,IRF4,TNF	244 (15)
BRD4		kinase	Activated	2.559	bias	0.0195	BTG2,CDKN1A,CXCL2,CXCL3,CXCR4,GADD45A,GLI1,ICAM1,IL6,IRF4,MAP4K1,MDM2,PDGFC,PLAT,SUSD2,THBS2
MAPK7		kinase	Activated	2.561	bias	0.0137	ADRB2,CXCL2,CXCL3,DUSP1,IL6,NR4A1,PLAT,PTGS2,SOAT2,TNF
LGALS3		other	Activated	2.567		0.000744	ABCB1,Ccl2,CDKN1A,CTSF,CXCL2,CXCL3,FABP4,FAS,GFRA1,ICAM1,IGFBP5,IL6,PPARGC1A,TNF,WNT9A	357 (19)
BRD7		transcription regulator	Activated	2.575	bias	0.000149	CCNG1,CDKN1A,MDM2,PIDD1,PYCARD,VCAN,ZMAT3	415 (21)
NR4A3		ligand-dependent nuclear receptor	Activated	2.576	bias	0.00287	AASS,ADAM8,Ccl2,CDKN1A,CXCL3,FABP4,FBP1,IL6,LPIN1,MMP12,PPARGC1A,SH2D1B	476 (24)
Wy 40905		chemical reagent	Activated	2.576		0.00366	BBS9,BTG2,CD68,CDKN1A,FOSB,FOSL1,FST,FXYD5,NR4A1,SCN1B	364 (22)
IL33	2.154	cytokine	Activated	3.512	bias	1.12e-05	ABCG1,ARHGAP30,ARHGAP9,ATP8B4,Ccl2,CD80,CSF2,CXCL2,CXCL3,CXCR2,ELMO1,EPAS1,FA2H,FAS,GJB1,HBA1/HBA2,HCAR2,HCK,HILPDA,ICAM1,IKBKE,IL17RB,IL33,IL6,IRF5,ITGB4,KRT5,LILRB4,MMP10,MMP12,NR4A1,NRP1,PAX9,PLAT,PTPRC,RAMP3,RGS10,SIGLEC1,SLC11A1,SLC7A11,THEMIS2,TNF,TNFRSF18,TNFRSF9	332 (20)
thapsigargin		chemical toxicant	Activated	2.583	bias	0.0225	ABCB1,Abcb1b,ATF5,Ccl2,CD80,CDA,CDKN1A,COL2A1,CREB3L1,CXCL2,CXCL3,GADD45A,GDF15,ICAM1,IL6,LPIN1,NR4A1,RETSAT,TNF,UPP1
GDF2		growth factor	Activated	2.585	bias	0.0148	ACP3,CLYBL,COL9A3,CXCR4,GATA2,HEY2,HSPB8,HTRA3,ICAM1,IGFBP5,NGFR,NRP1,Sct,SERPINE2
IRF6		transcription regulator	Activated	2.587	bias	0.0336	ALOX15B,GRHL3,IL18,IL6,PPARGC1A,PTGES,PTGS2
ATM		kinase	Activated	2.593	bias	0.0145	CDKN1A,DUSP1,FAS,GADD45A,IL33,IL6,LPIN1,PPP2R2C,SLC6A3
1-palmitoyl-2-(5-oxovaleroyl)-sn-glycero-3-phosphorylcholine		chemical reagent	Activated	2.596	bias	0.00177	CSF2,ICAM1,IGFBP3,IL6,MMP10,PTGS2,TNF	313 (23)
CGAS		enzyme	Activated	2.597	bias	0.00592	Ccl2,CDKN1A,CSF2,CXCL3,IL6,MMP12,TNF	206 (16)
SOX2		transcription regulator	Activated	2.603		1.55e-10	ADAMTS4,ALDH1A1,ALOX5,ANGPT1,ASCL2,ATG10,BFSP2,CDKN1A,CHRD,CNFN,COL9A3,CRABP2,CST6,CXCL3,CXCR4,DDC,DKK3,DLX3,DUSP1,EFS,EVPL,FA2H,FRZB,FST,GATA2,GCK,GLI1,GRHL3,H19,HHAT,HOPX,IL6,IRX3,KRT14,LEF1,LHX5,MUC15,NIPAL4,NOTCH3,NRP1,PARD6G,PLAAT3,PLAC1,PLP1,S1PR5,SEMA3D,SEMA5A,SLC7A11,SOX17,SOX21,SOX6,SPRR1A,Sprr1b,Sprr2d,Sprr2h,Sprr2i,Sprr2k,TET1,TF,TGM1,TNFRSF19,VCAN,WNT3	414 (15)
IL18	5.249	cytokine	Activated	4.013	bias	0.0037	ADAM19,AQP3,Ccl2,CSF2,CXCL3,FAS,GNA15,ICAM1,IL18,IL6,INPP5D,LIF,MMP13,MMP15,PTGS2,SLC2A3,TF,TNF,TNFRSF11B,TNFRSF9	249 (14)
MAP3K1		kinase	Activated	2.606	bias	0.02	CSF2,CSTA,DUSP1,FAS,MMP13,PTGS2,TNF
TRADD		other	Activated	2.607	bias	0.000537	CSF2,CXCL2,CXCL3,ICAM1,IL6,RND1,TNF	275 (17)
C1QA		other	Activated	2.607		0.00123	C4A/C4B,Ccl2,CD68,CD80,IL6,SERPINA3,TNF	312 (10)
dalfampridine		chemical drug	Activated	2.611		0.0363	APAF1,BTG2,DUSP1,FOSB,NR4A1,PTGS2,SLC2A3
DCLK1		kinase	Activated	2.615	bias	0.0021	ALDH1A1,CD68,CXCL3,CXCR2,CXCR4,IL18,PTGS2
BMP4		growth factor	Activated	2.615	bias	0.00611	CCNG1,CDKN1A,COCH,COL2A1,CSF3,DLX3,FOXN1,GATA2,HOPX,IL6,LEF1,MMP13,MUC15,NCAM1,NGFR,PGF,RET,SLC38A3,SOX17,TFAP2C,TNFRSF11B,TYRP1	561 (23)
IRF8		transcription regulator	Activated	2.618		2.9e-05	ACVRL1,CD80,CDKN1A,CUX2,CYBB,DCDC2,DMPK,FAS,GNA15,ICAM1,IGSF9B,IL18,IL6,IRF4,IRF5,KCNQ1,LHX5,LIF,LTF,MDM2,NPY2R,PCDH7,Pmaip1,PML,TNF	262 (12)
collagenase		group	Activated	2.621	bias	0.00101	Ccl2,CXCL2,CXCL3,FOSL1,ICAM1,IL6,TNF	278 (10)
REL		transcription regulator	Activated	2.621	bias	0.0283	BACH2,CD80,CDKN1A,CSF2,CXCL3,EDARADD,FAS,FOSL1,ICAM1,IL18,IL6,IRF4,IRF5,MAP3K8,NR4A1,PLAAT3,PYCARD,RAP2A,TNF,Tnfrsf22/Tnfrsf23
reactive oxygen species		chemical toxicant	Activated	2.629	bias	0.00282	CACNA1C,CD80,CDKN1A,CSF3,CXCR4,FAS,GADD45A,GCK,IL6,ITGB3,LPIN1,MDM2,PTGS2,TNF,TP73	243 (17)
NFAT5		transcription regulator	Activated	2.63		6.24e-05	AQP3,C1QTNF6,Ccl2,CSF2,CSF3,CXCL3,CYBB,FABP3,HLA-DMB,HLA-DRB5,IL6,ITGB3,LAMA3,LIF,Oas1c (includes others),PLAT,PTGES,SCNN1G,TNF,TNFRSF11B,VWF	250 (16)
CSF2	7.264	cytokine	Activated	4.657	bias	2.13e-06	ABCG1,ADA,ADAM8,ALOX5,AOC1,APAF1,C4A/C4B,Ccl2,CD38,CD80,CDKN1A,CSF2,CSF3,CXCL2,CXCL3,CXCR4,CYBB,ELN,FAS,FOSL1,GDF15,HCAR2,HILPDA,ICAM1,IFITM3,IL24,IL36G,IL6,INPP5D,IRF4,IRF5,ITGB3,MDM2,NCAM1,NR4A1,NRP1,OSMR,PIK3CG,PNPLA1,PTGS2,PTK2B,RGCC,RHOV,SLC2A3,SLC2A4,SLC7A11,SNTB1,TF,TGFBI,TNF,TNFRSF18,TNFRSF9,UPP1,VDR	403 (16)
TNF	4.302	cytokine	Activated	5.064		1.49e-17	ABCB11,Abcb1b,ADAM8,ADAMTS4,ADAMTS7,ADCY7,ADGRB1,ADRB2,ADRB3,AGT,ALOX15B,ALOX5,ANGPT1,APAF1,AQP3,ARHGAP23,ARHGEF4,ASCL2,ASS1,AVPR1A,BGN,BTG2,C1S,C4A/C4B,CALCR,Ccl2,CD38,CD55,CD80,CDH13,CDKN1A,CERS4,CH25H,CHI3L1,CNR2,COL2A1,COL4A3,CSF2,CSF3,CTSF,CXCL2,CXCL3,CXCR2,CXCR4,CYBB,CYP26B1,CYP27A1,CYP7B1,CYTIP,CYYR1,DDIAS,DEPTOR,DGKA,DLL4,DSC3,DUSP1,EDIL3,ELMO1,FABP4,FAS,FAT2,FCGRT,FGF18,FMO1,FOSB,FOSL1,F…	359 (13)
ADAM12	-2.06	peptidase	Inhibited	-2.931		5.29e-06	Ccl2,COL6A3,CSF2,FBLN7,GAS6,GDF15,IGFBP3,IGFBP5,IL33,NID2,PRSS2,SERPINE2,SFRP2,TGFBI,VWF	251 (12)
NFAT (complex)		complex	Activated	2.646	bias	0.000334	CD68,CYGB,ICAM1,IL33,IL6,NR4A1,TNF
ZFTA-RELA		fusion gene/product	Activated	2.646	bias	0.00968	Ccl2,CXCL2,CXCL3,ICAM1,IL6,PTGS2,TAP1
STAT3		transcription regulator	Activated	2.647		5.77e-06	ADGRF2,AGT,ALDH1A1,ANGPTL2,ASCL2,BACH2,Ccl2,CD38,CD80,CDKN1A,CHI3L1,CLCA2,CSF2,CSF3,CXCL2,CXCL3,CXCR2,CXCR4,DRAXIN,DUSP1,EPAS1,FAS,FST,GADD45A,GAP43,GLIPR1,H19,HLA-DRB5,HTR2A,HYAL1,ICAM1,IFITM3,IGFBP5,IKBKE,IL33,IL6,IRF4,IRF5,KRT36,LCAT,LEF1,LIF,LILRB4,LRP2,LTF,MMP10,MMP12,MMP13,NOTCH3,NR4A1,NRP1,Pmaip1,PML,PPARGC1A,PROCR,PTGS2,PTN,RET,ROR1,S1PR1,SERPINA3,SERPINE2,SLC28A2,SOX6,TAP1,THBS2,TNF,TNFR…	353 (13)
PDGFB		growth factor	Activated	2.648		0.00297	ADAMTS7,FGF1,ICAM1,IL6,NOTCH3,NR4A1,PTGS2,RGS5,RIPK3,THBS2	299 (19)
CXCL12		cytokine	Activated	2.653	bias	0.0141	ANKS1B,CXCR4,CYP3A5,DLL4,DMPK,FAS,ICAM1,IL24,IL6,ITGB3,ITGB4,MAPK8IP2,MMP13,NR4A1,PTGS2,RYR1,TF,TNF,TNFRSF11B
ciglitazone		chemical drug	Activated	2.657		0.000337	ABCG1,AGT,AQP3,Ccl2,CDKN1A,CRABP2,CYBB,DES,DGKA,GAL,ICAM1,IL6,MNX1,NEUROD1,PTGS2,SFRP2,TGM1,TNF	321 (22)
imiquimod		chemical drug	Activated	2.661	bias	9.49e-05	APAF1,BTG2,Ccl2,CD80,CSF3,CSTA,CXCL2,CXCL3,ERCC5,FOSL1,GLI1,HCK,ICAM1,IFITM3,IL17C,IL18,IL6,KRT16,LRG1,Oxct2a/Oxct2b,PLTP,PPP1R3B,PTGS2,S100a7a,SOX5,TNF,Zfp429 (includes others)	366 (17)
mitomycin C		chemical drug	Activated	2.666	bias	0.00014	BTG2,CD80,CDKN1A,FAS,GADD45A,MCAM,MDM2,PSRC1,PYCARD,TBC1D24,TP53INP1,ZMAT3	370 (19)
dextran sulfate		chemical drug	Activated	2.678	bias	8.79e-06	ADA,ADAM8,AGT,C4A/C4B,Ccl2,CCNA1,CD80,CDKN1A,CSF2,CSF3,CXCL2,CXCL3,CXCR2,FGF1,FZD10,GLI1,ICAM1,IFITM3,IL18,IL36G,IL6,MMP13,NRP1,OLFM4,OSMR,PGF,PTGS2,PTN,PTP4A3,S1PR1,SERPINB5,SPON2,THBS2,TNF,VDR,WNT16,WNT5B	305 (15)
Tlr		group	Activated	2.682	bias	0.00107	Ccl2,CD80,CSF2,CXCL3,CXCR2,DUSP1,ICAM1,IL33,IL6,IRF4,PTGS2,RGS14,RGS20,SEMA3A,TNF	350 (16)
MAP2K1		kinase	Activated	2.698	bias	0.00228	ABCB1,ALDH1L1,CDKN1A,CSF2,CSTA,CXCL3,DUSP1,FOSL1,IL6,ITGA2B,ITGB3,ITGB4,LEF1,MMP10,MMP12,MMP13,NOS1,OLFM4,PLP1,PTGS2,SERPINE2,TNF,TRIB3	270 (17)
zymosan		chemical - endogenous non-mammalian	Activated	2.701	bias	0.000304	Ccl2,CSF2,CSF3,CXCL2,CXCL3,IKBKE,IL6,IRF4,LIF,PPARGC1A,PTGS2,SPN,TNF	192 (11)
STAT1		transcription regulator	Activated	2.713	bias	0.00155	ABCB9,AGT,C1R,C1S,C4A/C4B,Ccl2,CDKN1A,CH25H,CSF2,CXCL2,CXCL3,CYP3A5,DUOX2,EPSTI1,FAS,GCK,HLA-DRB5,ICAM1,IFITM3,IL18,IL33,IL6,IRF5,LIF,MDM2,NEUROD1,NLRC5,Nppb,PDGFC,PHACTR1,PTGS2,PTN,SERPINA3,SPRR1A,TAP1,TNF,VWF	318 (13)
cuprizone		chemical toxicant	Activated	2.714		2.29e-06	ACER2,ALDH1L1,BACH2,Ccl2,CHI3L1,EPHX1,FAM78A,GPR132,KCNJ10,LEF1,MPP2,NTM,PLP1,PTGS2,PTPRC,PYCARD,RAMP3,S1PR1,SERPINA3,SLC37A2,TGM1,TNF,TNNT1	132 (7)
H2AB3 (includes others)		other	Activated	2.714	bias	4.52e-05	AQP3,ATF5,CDKN1A,GAS1,ICAM5,IGFN1,LIPH,NKX3-1,PCDH9,SLC30A3,TNFRSF9
benzo(a)pyrene		chemical toxicant	Activated	2.716		0.00656	ABCB1,ABHD4,ADAM12,CDK14,CDKN1A,EPHX1,ERCC5,FST,MDM2,Mt2,NR4A1,PLCB1,PRKD1,PRKG1,PTGS2,RGS5,SEMA5A,Sprr1b,TF,UGT1A6,ZMAT3	427 (21)
SRC		kinase	Activated	2.717	bias	0.0066	ABCB11,ABCG1,CDKN1A,CSF2,CSF3,DUSP1,FOSL1,ICAM1,IL6,NEUROD1,PLAT,PTGS2,PTH1R,RETSAT	375 (19)
TLR7		transmembrane receptor	Activated	2.724	bias	0.00436	AGT,BFSP2,Ccl2,CD38,CD80,CDKN1A,CHST9,CXCL2,CXCL3,FOSL1,GCGR,HOATZ,ICAM1,IL6,INPP5D,LHFPL1,NR1H4,PHF11,PLAT,TNF,TRPM2	272 (17)
STAT4		transcription regulator	Activated	2.724	bias	0.0277	ACVRL1,ANGPTL6,CXCL2,CXCL3,HILPDA,IL6,IRF4,JAG2,LPIN1,MAP3K8,PLOD2,PPP1R13L,PRDM16,RASL12,RGCC,SERPINB5,SLC2A3,SUPT3H,TNF
C5		cytokine	Activated	2.725	bias	0.0357	Ccl2,CD55,CSF2,CSF3,CXCL2,CXCL3,CYBB,GDF15,ICAM1,IL6,PLAT,TNF
Nfat (family)		group	Activated	2.729	bias	0.00767	CALCR,CSF2,CYBB,DKK3,FABP4,FAS,FGF18,ICAM1,IRF4,PTGS2,SPOCD1,TNF	435 (21)
DUSP1	3.174	phosphatase	Inhibited	-2.913		3.5e-05	CALCR,Ccl2,CH25H,CSF2,CXCL2,CXCL3,CYBB,DUSP1,FOSL1,GDF15,ICAM1,IFITM3,IL6,IRF4,LTF,MGLL,NRP1,PLAT,PTGS2,RETSAT,TNF	338 (16)
cytarabine		chemical drug	Activated	2.749	bias	0.000654	CD55,CD80,CDKN1A,FAS,GADD45A,GPR132,ICAM1,IL6,MDM2,TNF,TP53INP1	244 (17)
ABCG1	2.212	transporter	Inhibited	-2.441		0.0014	Ccl2,CH25H,CSF3,CXCL3,CYP7B1,IL6,PPARGC1A,PRKG1,TNF	304 (22)
IRF3		transcription regulator	Activated	2.751	bias	0.0435	Ccl2,FAS,FGF1,FST,ICAM1,IFITM3,IL33,IL6,IRF5,NLRC5,PHF11,Pmaip1,PML,TAP1,TFAP2C,TNF,TYRP1
ozone		chemical toxicant	Activated	2.753	bias	0.00162	Ccl2,CXCL2,CXCL3,ICAM1,IL6,ITGB4,MMP12,TNF	257 (17)
Collagen type I (complex)		complex	Activated	2.77	bias	0.000841	CSF2,EXOC3L2,IL6,MMP10,MMP12,MMP13,PLOD2,PRRX1,PRRX2,PTGS2,TNF	276 (20)
AGN194204		chemical drug	Activated	2.771	bias	4.02e-10	ABCG1,Acaa1b,ADAM19,Akr1b7,ASS1,CDKN1A,CRABP2,CSF2,CYP26B1,CYP7B1,DGKA,DUSP1,FABP4,GADD45A,H1-2,HIC1,HTRA3,IFITM3,IL33,ITGB7,ITM2A,LDB3,LILRB4,PDK4,PLIN4,PPARGC1A,Prl2c2 (includes others),PROS1,PTGR1,RAMP3,RGS10,S1PR3,SH2D3C,SNTB1,SPN,STAC2,TAP1	387 (17)
TXNIP		other	Activated	2.771		0.0125	CDKN1A,DES,GSDMD,ICAM1,IL18,IL6,PPARGC1A,PTGS2
ADA	5.933	enzyme	Inhibited	-2.412	bias	5.89e-05	ADA,Ccl2,CXCL2,CXCL3,IL6,MMP12,PLAT,TNF	185 (12)
IL17RA		transmembrane receptor	Activated	2.779	bias	5.11e-05	Ccl2,CSF3,CXCL2,CXCL3,CXCR2,IL6,MMP12,MMP13,TNF	257 (15)
cholesterol		chemical - endogenous mammalian	Activated	2.781		4.26e-06	ABCB11,ABCG1,Acaa1b,AGT,Ccl2,CD68,CXCL2,CXCL3,CYBB,CYP27A1,CYP3A5,CYP7B1,DDC,DES,EPHX1,FABP3,GLI1,HLA-DRB5,ICAM1,IL18,IL6,MAPT,NR4A1,Orm1 (includes others),PLTP,PPARGC1A,PTGS2,RGCC,SAA2-SAA4,SLC2A4,TNF	315 (19)
CpG ODN 1668		chemical reagent	Activated	2.782	bias	0.0093	Ccl2,CD80,CSF3,CXCL3,ICAM1,IL6,PTGS2,TNF	226 (16)
Mek		group	Activated	2.782		0.0123	B4GAT1,Ccl2,CDKN1A,DDR2,EPAS1,FOSL1,GAP43,GDF15,GPM6B,ICAM1,IL6,ITGA2B,ITGB3,LAMA3,MDM2,MMP13,NR4A1,PPARGC1A,PTGS2,PTPRM,RETSAT,SLC43A3,SNCG,ST3GAL2,TET1,TFAP2C,TNF,TYRP1
ITGAV		transmembrane receptor	Activated	2.789	bias	0.00838	Ccl2,CDKN1A,ICAM1,IL6,ITGB3,MMP13,PTHLH,TNF	311 (20)
SAA		group	Activated	2.791	bias	0.000157	Ccl2,CSF3,ICAM1,IL33,IL6,IRF4,MMP13,PTGS2,TNF	376 (16)
IL36A		cytokine	Activated	2.8	bias	0.000324	CSF2,CSF3,CXCL2,CXCL3,IL17C,IL36G,IL6,TNF	250 (16)
PTPRJ		phosphatase	Activated	2.813	bias	0.0093	ACP3,CXCL2,CXCL3,IL18,IL6,PLAT,PTGS2,TNF	408 (17)
TCF7L2		transcription regulator	Activated	2.815	bias	0.00221	1500015L24Rik,ACY3,ADAMTS4,ALOX5,AQP3,CDKN1A,CSF3,DDC,DUSP15,E330020D12Rik,EPAS1,FA2H,FABP4,FBP1,FGF1,GJB1,GLI1,GLP1R,KNDC1,LAMA3,LEF1,LPAR3,MCAM,MMP13,NINJ2,PLAT,PLEKHB1,PLP1,PPARGC1A,PPP1R14A,PPP1R16B,PTGS2,PTPDC1,RAP2A,RNASE4,TNS1,VCAN	492 (24)
IRF4	16.485	transcription regulator	Inhibited	-2.396		0.0167	ADA,BACH2,Ccl2,CD68,CSF2,CXCL3,CXCR4,IL33,IL6,INPP4B,INPP5D,IRF4,IRF5,LEF1,PHF11,PROCR,TNF,TNFRSF9
RAF1		kinase	Activated	2.821	bias	0.00484	CDKN1A,CSF2,CSTA,CXCL3,FAS,IGFBP3,IL6,ITGB3,ITGB4,LAMA3,LIF,MGLL,MMP13,Nppb,OSMR,PC,PLAT,PTGS2,PTHLH,RET,TNF	375 (18)
RAS		group	Activated	2.826	bias	0.00858	CDKN1A,CSF2,FOSL1,IL24,IL6,LIF,MMP13,PML,PTGES,PTGS2,SERPINE2,TNF,Tnfrsf22/Tnfrsf23,UPP1	297 (20)
KITLG		growth factor	Activated	2.826	bias	0.0479	ALOX5,Ccl2,CD68,CDKN1A,CSF2,CXCL2,CXCL3,CXCR4,GAS6,HCK,IGFBP3,IL18,IL6,ITGA2B,ITGB3,LTF,MYOM1,PTGS2,TNF,VWF
CHD1		enzyme	Activated	2.828	bias	1.31e-06	CSF2,CXCL2,CXCL3,ICAM1,IL6,LIF,PTGS2,TNF
ethanol		chemical - endogenous mammalian	Activated	2.837		0.00345	ABCG1,ALDH1A1,ALOX15B,ALOX5,ANKS1B,ASCL2,CACNA1C,Ccl2,CDA,CDH13,CDKN1A,CXCL3,CXCR4,CYP27A1,CYP3A5,CYP7B1,DDR2,DMRT1,DUSP1,EPHX1,FAS,FOSB,FOSL1,GADD45A,GCK,ICAM1,IL18,IL33,IL6,IQGAP2,LPIN1,MMP12,MMP13,NGFR,PLAT,PPARGC1A,PTGS2,RGCC,SLC7A11,SYNPO2,TNF,TP53INP1,TRIB3	298 (16)
TNFSF13B		cytokine	Activated	2.84		0.00428	ASS1,CD80,CSF2,DDR2,FAS,FOSL1,GAS6,GPR55,HCAR2,HLA-DMB,ICAM1,PGF,PRDM16,PRKG1,PTPRM,VDR	424 (18)
ETS1		transcription regulator	Activated	2.845	bias	0.00254	ABCB1,Ccl2,CCNG1,CD79B,CDKN1A,COL2A1,CSF2,HSPB8,ICAM1,IL24,ITGA2B,ITGB3,MCAM,MDM2,MMP13,NKX3-1,PERP,PML,PTHLH,SERPINB5,Serpinb9b,SLC7A11,TNF	434 (20)
paclitaxel		chemical drug	Activated	2.846		0.000147	ABCB1,ALDH1L1,ANGPT1,APC2,BTG2,CCNG1,CD80,CDA,CDKN1A,CSF2,CXCL2,CYP3A5,FAS,FMO3,FOSL1,GDF15,GPR132,HSF4,ICAM1,IGFBP3,IL6,LILRB4,MDM2,MYO7A,NEFH,NREP,OSMR,PTGS2,SCN1B,SLC2A3,TNF,TP53INP1,TP73,WNT3	357 (16)
NPM1		transcription regulator	Activated	2.857	bias	1.07e-06	ADAM8,Ccl2,CSF3,CXCL2,CXCL3,ECM1,EDIL3,HILPDA,ICAM1,IGFBP3,IGFBP5,IL6,LIF,LTF,MAPT,NR4A1,PGF,PLOD2,PTHLH,PTK2B,SEMA5A,SERPINE2,TFAP2C,TGFBI,TNF	410 (20)
IL22		cytokine	Activated	2.884	bias	0.0227	ABCG1,CXCL2,CXCL3,CXCR2,GRPR,IL17C,IL24,IL33,IL36G,IL6,PLA2G2F,PTGS2,SERPINA3,TNF
deferoxamine		chemical drug	Activated	2.887		0.000164	ANKRD22,CDKN1A,CYP3A5,DUSP1,ECM1,ELN,EPAS1,ESRRG,FGF18,GADD45A,GDF15,ICAM1,IGFBP3,IGFBP5,IL6,ITGB7,JAG2,LAMA3,MDM2,PLAT,PLD4,SERPINE2,SLC2A3,SULF2,VDR	396 (17)
MYO6		other	Activated	2.887	bias	0.00107	BACH2,DUSP1,ECM1,ITGB3,LPIN1,MAP3K8,PLA2R1,RASA4,SEMA3A,SYNPO2,TNNT1,ZDHHC14
HRAS		enzyme	Activated	2.89		1.05e-06	ABTB3,ANTXR1,ANXA8/ANXA8L1,BTG2,Ccl2,CCNG1,CDKN1A,CGREF1,COL2A1,CRABP2,CSF2,CSF3,CSTA,CXCL2,CXCL3,DPF1,DUSP1,EFR3B,ELN,EPHX1,FABP3,FAS,FOSB,FOSL1,GAS6,GLI1,HEY2,ICAM1,IGFBP3,IGFBP5,IL24,IL6,IQGAP2,IRX3,ITGB4,KRT16,LTB4R2,MAML3,MAP3K8,MCAM,MDM2,MMP10,MMP12,MMP13,NID2,Nppb,NRP1,PDGFC,PGF,PKP1,PLOD2,PLTP,PML,PTGS2,PTHLH,SERPINA3,SERPINE2,SLC30A3,SLIT3,SOX5,TAP1,TENM4,TLN2,TNF,TNFRSF11B,TP73,VCAN	452 (19)
hemozoin		chemical - endogenous non-mammalian	Activated	2.893	bias	9.58e-06	Ccl2,CD80,CXCL2,CXCL3,CXCR2,CXCR4,ICAM1,IL6,TNF	309 (18)
PRKCD		kinase	Activated	2.9		0.000432	ALOXE3,Ccl2,CD68,CDKN1A,CEMIP,CSF2,FOSL1,GDF15,GLI1,GPR87,ICAM1,IL6,LIF,MMP12,MMP13,NR4A1,PPP1R3D,PTGS2,SETBP1,SLC15A1,TNF,TNFRSF11B	343 (21)
RIPK2		kinase	Activated	2.924	bias	0.00464	ARL5C,Ccl2,CXCL2,CXCL3,ICAM1,IKBKE,IL33,IL6,MAP3K6,PPARGC1A,PTGES,RASGRP3,SLC2A6,TNF,TNFRSF18	223 (15)
Fcer1		complex	Activated	2.929	bias	0.00472	Ccl2,CSF2,CXCL3,IL33,IL6,LIF,RLN1,TNF,TNFRSF9	281 (15)
CASP4		peptidase	Activated	2.945	bias	0.000282	ADAM8,CXCL2,CXCL3,CXCR2,GSDMA,GSDMD,IL18,IL36G,TRPM2	390 (18)
calcimycin		chemical reagent	Activated	2.946	bias	0.00715	CD80,CSF2,ELN,FOSB,FOSL1,ICAM1,IL6,IRF4,MAP3K8,MMP13,NR4A1,PTGS2,TNF	246 (13)
HIF1A		transcription regulator	Activated	2.949	bias	0.000973	ABCB1,AGT,BACH2,BGN,Ccl2,CDKN1A,CEMIP,CORO1A,COX6A2,COX6B2,CSF2,CXCL2,CXCL3,CXCR4,DLL4,EPAS1,ERBB4,ESRRG,FAS,GCK,GLI1,H1-2,H2AC6,HILPDA,ICAM1,IGFBP3,IGFBP5,IL6,IRF5,ITGA2B,ITGB3,KRT14,MMP12,MMP13,MNX1,NOTCH3,NR4A1,PGF,PLOD2,PTGS2,PTK6,RET,SLC2A3,SLC2A4,TNF,TNFRSF11B,WNT10B,ZDBF2	239 (10)
BTK		kinase	Activated	2.955	bias	0.00321	CD38,CDKN1A,CXCL3,CXCR4,ENPEP,IL18,IL6,IRF4,ITGB3,LILRB4,MDM2,SLC2A3,SPN,TNF	392 (19)
Ap1		complex	Activated	2.956	bias	0.00387	ADH7,CHRD,CSF2,FABP4,FAS,FOSL1,ICAM1,IGFBP3,IL33,IL6,KRT6B,MMP12,MMP13,Nppb,PADI3,PTGS2,SNCG,TNF,VDR	398 (18)
D-fructose		chemical - endogenous mammalian	Activated	2.958	bias	0.000136	AGT,Ccl2,CD68,CXCL2,FABP4,ICAM1,IL6,SLC2A4,SLC5A1,TNF	358 (20)
TRAF3IP2		enzyme	Activated	2.965	bias	0.000324	AGT,Ccl2,CSF2,CSF3,CXCL2,CXCL3,ICAM1,IL18,IL33,IL6,MMP10,TNF	207 (13)
resiquimod		chemical drug	Activated	2.969	bias	1.58e-05	ADA,ADAM8,AIM2,ARL5C,C4A/C4B,Ccl2,CD55,CHST9,CSF2,CSF3,CXCL2,CXCL3,DLL4,FAS,FEZ1,GDF15,GDF9,HCK,ICAM1,IFITM3,IL18,IL33,IL6,IRF4,LIF,MGLL,MMP25,NLRC5,NOD2,PIK3CG,PLAT,PML,PTGS2,PTPRC,PYCARD,RGCC,S1PR3,SIGLEC1,SNAI3,THEMIS2,TNF,TNFRSF9,TNIP3,TRPM2	324 (15)
NfkB1-RelA		complex	Activated	2.97	bias	5.08e-06	ADAMTS4,CSF2,CSF3,CXCL3,DUOX2,ICAM1,IL6,MMP13,NOD2,PTGS2,TNF,TNFRSF11B	280 (8)
CFI-402257		chemical drug	Activated	2.971	bias	6.5e-05	CD55,CXCL2,CXCL3,ICAM1,MMP10,MMP12,MMP13,PLAT,PTGES	266 (14)
SMAD3		transcription regulator	Activated	2.987	bias	0.000124	ADAM12,ARHGAP24,BGN,BSCL2,Ccl2,CDKN1A,COL2A1,COL6A3,CXCL3,DEPTOR,DES,ELN,FST,GLI1,IL6,INPP5D,MMP12,MMP13,MOGAT2,Orm1 (includes others),PC,PCSK5,PPARGC1A,PTGS2,PTHLH,PTP4A3,S1PR1,S1PR3,S1PR4,SLC2A4,TF,THBS2,TNF,VCAN	467 (22)
carbon tetrachloride		chemical toxicant	Activated	2.991	bias	6.45e-06	AOX1,APAF1,ASS1,Ccl2,CD38,CD68,CDKN1A,CNR2,DES,DUSP1,GADD45A,GC,GDF15,H19,ICAM1,IGFBP5,IL6,MGLL,MMP12,MMP13,Mt2,NR1H4,NR4A1,PDGFC,PRSS2,PTGS2,RGN,RIPK3,S1PR3,TF,TNF	353 (17)
HMGB1		transcription regulator	Activated	2.995	bias	0.00374	CCNG1,CD80,CDKN1A,CXCL2,CXCL3,ICAM1,IL6,IRF5,MDM2,PTGES,PTGS2,TNF	246 (15)
MRGPRX3		G-protein coupled receptor	Activated	3	bias	0.000403	Ccl2,CSF3,CSTA,CXCL3,CXCR2,CXCR4,HCAR2,IL36G,TNF	228 (9)
CSF1		cytokine	Activated	3.013	bias	0.0041	ALOX5,APOBEC1,CALCR,Ccl2,CD68,CD80,CDKN1A,CXCL2,CXCL3,CYBB,DUSP1,FAS,FCGRT,GDF15,GPR68,IKBKE,IL18,IL6,IRF4,IRF5,ITGB3,MMP12,Naip1 (includes others),PARP10,PHF11,PTPRC,SERPINE2,SIGLEC1,SLC37A2,STAB1,TNF	300 (15)
prexasertib		chemical drug	Activated	3.035	bias	2.47e-05	AIM2,BTG2,CDKN1A,CSRNP1,DUSP1,GDF15,ICAM1,MDM2,NGFR,PTGS2,SIGLEC1,SLIT3,TNF,TNFRSF9	336 (15)
YAP1		transcription regulator	Activated	3.042		0.00448	ADCY7,ASCL2,BMPR1B,Ccl2,CD80,CDKN1A,COL2A1,COL9A2,COL9A3,CSF2,CSF3,CXCL2,CXCL3,CXCR4,CYTIP,DNASE1L3,EI24,FAS,FGF1,FST,GADD45A,GDF15,ICAM1,IL6,INPP5D,JAG2,MAML3,MMP13,MMP25,Nppb,NRIP3,OLFM4,PARD3B,PDK4,PLOD2,PPP1R3B,PTGS2,S1PR3,SLC2A3,TNF,TP73,TRIM63,ZNF521	427 (16)
TAC1		other	Activated	3.043	bias	0.000172	Ccl2,CSF2,CUX2,CXCL3,CXCR4,FOSB,IL6,MAPT,NOS1,PDE1C,PLAT,PTGS2,TNF,TNFRSF11B	273 (15)
kainic acid		chemical toxicant	Activated	3.05	bias	3.61e-07	Abcb1b,BTG2,CACNA1C,Ccl2,CSRNP1,DUSP1,ERBB4,FOSB,FOSL1,GAP43,GFRA1,GRIA3,IL18,IL6,KLK6,LEF1,NCAM1,NGFR,NR3C2,NR4A1,PLAT,PTGES,PTGS2,RELN,RET,SLC39A4,TNF,TYRP1	298 (17)
JAK1/2		group	Activated	3.051	bias	5.9e-05	BHLHE22,Ccl2,FAM107A,FAM81A,HLA-DRB5,HPCAL4,ICAM5,IL6,KCNF1,NPTX1,PTK2B,RGS14,TNF	263 (14)
Brd4		kinase	Activated	3.051	bias	0.00425	ADAM19,ATP8B4,C1R,COL4A3,COL6A3,GPR55,H2-M2,HBA1/HBA2,IL6,ITGB7,PLAT,SLC2A3,SPON2
SMARCA4		transcription regulator	Activated	3.053	bias	0.000496	ABCB1,AGT,AIM2,ANGPTL2,ARHGAP30,CCDC153,CDKN1A,CXCR4,DES,DUSP13,FABP4,FAS,FBP1,GADD45A,GJB5,GLI1,GPR68,ICAM1,IFITM3,IGFBP3,IGFBP5,IL6,KCNS3,KRT15,LAMA3,LEF1,MC5R,MN1,MXD4,NCALD,NECTIN1,NRIP3,NRP1,PERP,PIDD1,PLAT,Pmaip1,Ppfia4,PTHLH,PTPN7,SERPINB5,SERPINE2,SLC11A1,SLC2A3,SLC2A4,SLC43A3,SOX17,SPOCD1,TAP1,TBX2,TMPRSS13,TNFRSF9,TRIM15,TYRP1,WNT9A	483 (22)
N-acetylmuramyl-L-alanyl-D-isoglutamine		chemical - endogenous non-mammalian	Activated	3.056	bias	0.000743	AOX1,Ccl2,CD80,CXCL2,CXCL3,ICAM1,IL6,ITGB3,NOD2,PTGS2,TNF	231 (15)
gemcitabine		chemical drug	Activated	3.063	bias	9.78e-05	ABCB1,Abcb1b,AQP3,BTG2,Ccl2,CDKN1A,CSF2,CXCR4,CYP3A5,FAS,FOSL1,MDM2,PTGS2,RIPK3,TP73	423 (20)
IL17F		cytokine	Activated	3.081	bias	1.01e-05	Ccl2,COL2A1,CSF2,CSF3,CXCL2,CXCL3,CXCR4,ICAM1,IL6,MMP13,PTGS2	237 (13)
Mapk		group	Activated	3.082	bias	0.0014	ABCB1,ADA,ADAM12,CDKN1A,CYBB,IL6,ITGB7,MMP10,MMP13,NOS1,PTGS2,SLC6A3,SNCG,TNF	276 (17)
Salmonella enterica serotype abortus equi lipopolysaccharide		chemical toxicant	Activated	3.083	bias	0.00114	ADRB2,Ccl2,CSF2,CSF3,CXCL2,CXCL3,FJX1,FOSL1,GADD45A,IL18,IL36G,IL6,MAP3K8,MGLL,MMP10,PTGS2,SYNPO2,TNF,TNIP3	354 (17)
CCN1		other	Activated	3.089	bias	0.0159	Ccl2,CDKN1A,CXCL2,CXCL3,IL18,IL6,ITGB3,NR4A1,PTGS2,TNF
trinitrobenzenesulfonic acid		chemical reagent	Activated	3.11	bias	2.24e-05	ABCB11,ADAM12,ADAM8,Ccl2,CD68,CSF3,CXCL2,CXCL3,IL18,IL6,MMP10,MMP12,MMP13,NR1H4,PTGS2,TNF	400 (17)
Ifn gamma		complex	Activated	3.141	bias	0.000431	AGT,Ccl2,CDKN1A,CHI3L1,CYBB,FAS,ICAM1,IGFBP5,IL33,LIF,PCDH7,PML,TNF,TNFRSF9	309 (13)
trovafloxacin		chemical drug	Activated	3.148		0.00239	ADRB2,CDKN1A,CSF2,CXCL2,CXCL3,ICAM1,IL6,MAP3K8,MDM2,MMP13	350 (14)
G protein alpha i		group	Activated	3.148	bias	0.00492	C1R,C1S,C4A/C4B,FOSL1,IFITM3,LIF,PTHLH,SLC6A3,TAP1,TGM1	260 (13)
RELA		transcription regulator	Activated	3.154	bias	6.49e-06	ABCB1,Abcb1b,AGT,ASCL2,BACH2,BTG2,CBS/LOC102724560,Ccl2,CD80,CDKN1A,CHI3L1,COL2A1,CSF2,CXCL2,CXCL3,CXCR4,CYBB,DUSP1,ELMO1,ELN,EPAS1,FAS,FCGRT,FOSB,GDF15,ICAM1,IKBKE,IL17C,IL6,INPP4B,IRF4,KRT15,LEF1,MDM2,NEFH,NGFR,NOD2,NR4A1,Pmaip1,PTGES,PTGS2,SERPINE2,SLC2A4,SYTL1,TAP1,TNF,TNFRSF11B,Tnfrsf22/Tnfrsf23,TP73	343 (14)
OLFM4-RET		fusion gene/product	Activated	3.162	bias	0.0159	CYTH4,FOSB,FOSL1,IL24,KLK6,KRT14,KRT16,MMP10,MMP13,XIRP1
TLR2		transmembrane receptor	Activated	3.163	bias	1.32e-05	Ccl2,CD80,CDKN1A,CSF2,CSF3,CXCL2,CXCL3,CYBB,DUSP1,GADD45A,HLA-DRB5,ICAM1,IL18,IL33,IL6,ITGA2B,ITGB7,MMP13,Nppb,NR1H4,PTGS2,SLC7A11,TNF,TRIM63,VDR,VWF	231 (16)
trichostatin A		chemical drug	Activated	3.179		4.13e-06	ABCB1,ADH7,AGT,ALDH1A1,ANGPT1,APAF1,ATG9B,C1QTNF6,CA6,Ccl2,CCNA1,CD79B,CDC42BPG,CDKN1A,CGREF1,COCH,COL2A1,COL6A3,CRABP2,CSF2,CTSF,CXCL2,CXCL3,CXCR4,CYBB,CYP3A5,DDR2,DNASE1L3,DUSP1,EFNA3,EPHX1,FABP4,FAS,FBLN1,FEZ1,FOXC1,FRZB,FST,GADD45A,GAP43,HBA1/HBA2,ICAM1,IGFBP3,IGFBP5,IL24,IL6,IPCEF1,IRF4,KRT6B,LAMA3,LEF1,LIPH,LTBP1,MMP13,MST1,NCAM1,NEFH,NEUROD1,NGFR,NRP1,OSTN,PAK3,PLCB1,PLCE1,PTGR1,PTGS2,PTPN…	462 (22)
lysophosphatidic acid		chemical - other	Activated	3.186	bias	0.000797	Ccl2,CXCL2,CXCL3,DUSP1,FABP4,ICAM1,IL6,LIF,MDM2,PPP1R3B,PTGS2,S1PR3,TF,TNF	391 (17)
cytokine		group	Activated	3.197	bias	0.00014	ADAM12,ADAMTS4,ALOX5,CD80,CSF2,CXCL3,DUSP1,FAS,ICAM1,IL24,IL6,LIF,MMP12,MMP13,NOS1,PLAT,PTGS2,PTHLH,UPP1,VWF	337 (18)
FGF2		growth factor	Activated	3.204	bias	2.27e-07	ACER2,ANGPT1,AQP3,BGN,BTG2,Ccl2,CDKN1A,CHRM3,CRABP2,CSF3,CXCL2,CXCR4,CYGB,DES,DLL4,ELAVL4,ELN,EPAS1,FABP4,FAH,FAS,FOSL1,GADD45A,GAL,GAP43,GLI1,GRIA3,ICAM1,IGFBP3,IGFBP5,IL6,LEF1,MACROD1,MAPT,MCAM,MDM2,MMP13,MNX1,NEUROD1,NGFR,Nppb,NR3C2,NR4A1,PDGFC,PGF,PLAT,PTGS2,RET,SFRP2,SOX17,TF,TNF,VWF,WNT10B,WNT16	436 (22)
TREM1		transmembrane receptor	Activated	3.21	bias	0.0145	ADRB2,Ccl2,CSF2,CXCL2,CXCL3,CXCR4,FABP3,FOSL1,IL6,LIF,MAP3K8,MMP10,NOD2,NRIP3,PTGS2,S1PR3,TNF,TNIP3
FCGR2A		transmembrane receptor	Activated	3.224	bias	9.4e-05	Ccl2,CXCL2,CXCL3,FAS,ICAM1,IFITM3,IL18,IL6,PTGS2,SLC2A6,TNF	240 (19)
TLR5		transmembrane receptor	Activated	3.23	bias	2.52e-07	Ccl2,CD80,CSF2,CSF3,CXCL2,CXCL3,ICAM1,IL17C,IL33,IL6,NR1H4,TNF	234 (15)
VEGFA		growth factor	Activated	3.239	bias	2.24e-06	ADRB3,ANGPT1,Ccl2,CD55,CD68,CD80,CDKN1A,CSF2,CSF3,CXCL2,CXCR4,DLL4,EXOC3L2,FABP4,FOSB,ICAM1,IGFBP5,IKBKE,IL6,INPP5D,ITGB3,MMP10,MMP12,MMP15,NR4A1,NRP1,PIK3CG,PLAT,PPARGC1A,PTGS2,RASGRP3,RGS5,SNCG,SYNM,TBC1D8,TNF,TNFRSF9	278 (18)
RIPK1		kinase	Activated	3.252	bias	0.000121	ASS1,Ccl2,CSF2,CSF3,CXCL2,IL33,IL6,MDM2,MMP12,RIPK3,SLC1A1,TNF	354 (18)
E. coli lipopolysaccharide		chemical - endogenous non-mammalian	Activated	3.252	bias	0.00168	Ccl2,CD80,CSF2,CXCL2,CXCL3,ICAM1,IL18,IL6,PTGS2,TF,TNF	247 (17)
Trp53cor1		other	Activated	3.273	bias	2.4e-08	BNC1,Ccl2,CDKN1A,FZD10,IL6,LHX5,MDM2,NPTX1,PERP,Pmaip1,POU4F3	427 (21)
adavosertib		chemical drug	Activated	3.277	bias	0.0217	C1S,FEZ1,ICAM1,IL18,IL6,IRF5,NOD2,SLC11A1,TNF,TNFRSF11B,TNFRSF18
Pam3-Cys-Ser-Lys4		chemical reagent	Activated	3.294	bias	0.00159	AOX1,Ccl2,CD55,CD80,CSF2,CSF3,CXCL2,CXCL3,CXCR2,HLA-DRB5,ICAM1,IL18,IL6,IRF4,ITGB7,NOD2,Nppb,PTGES,PTGS2,TNF	269 (13)
CNTF		cytokine	Activated	3.3		0.0303	ADGRL3,ANGPT1,Ccl2,CXCR4,CYBB,FXYD5,GNG13,GPC6,HCAR2,LIF,NGFR,OSMR,P2RX7,PTGS2,SERPINA3,SLC11A1,TAP1,TNF
TGFB1		growth factor	Activated	3.301		6.83e-10	AASS,ABCG1,ACP3,ACVRL1,ADAM12,ADAM19,ADAMTS3,ADAMTS4,ADGRB1,AFM,AIM2,AK1,Akr1c19,ALOX12,ALOX5,AMER2,ANGPT1,ANXA8/ANXA8L1,ARHGAP24,ASS1,B4GAT1,BGN,C1R,C1S,CALCR,Ccl2,CCNO,CD55,CD68,CD80,CDKN1A,CEMIP,Ces2e,CHI3L1,CLCA2,COL2A1,COL4A6,COL6A3,CORIN,CREB3L1,CSF2,CXCL2,CXCL3,CXCR2,CXCR4,CYBB,DACH1,DDR2,DEPTOR,DES,DISP2,DKK3,DUSP1,ECM1,ELMO1,ELN,ERCC5,ESAM,FAM107A,FAS,FGF1,FLRT1,FOSB,FOSL1,FOXC1,FST,FXYD…	437 (18)
ELF3-AS1		other	Activated	3.308	bias	0.000132	H1-2,H2AC14,H2AC4,H2AC6,H2BC4,H2BC6,H2BC7,H2BC8,H3C1,H3C13,H4C8
uric acid		chemical - endogenous mammalian	Activated	3.327		0.000747	AGT,Ccl2,CCNA1,CD80,CSF2,CSF3,CXCL2,CXCL3,CYBB,ICAM1,IL18,IL6,ITGB3,MDM2,PTGS2,TNF	285 (15)
Akt		group	Activated	3.346		0.000597	ANGPT1,AQP3,BTG2,Ccl2,CDKN1A,COL2A1,CSF2,CXCR4,DGKA,DLL4,EPAS1,FABP4,FAS,FHIT,FOSL1,GATA2,GCK,GCNT4,GLI1,GPM6B,IL6,LAMA3,LEF1,MCAM,MDM2,MMP12,NOS1,PDK4,PPARGC1A,PRDM16,PTGS2,PTN,PTPRM,SLC2A4,THBS2,TNF,VCAN	417 (19)
CREB1		transcription regulator	Activated	3.36		7.8e-09	ALOXE3,ANGPTL2,ATF5,BHLHE22,BTG2,CACNA1C,CADPS2,CCNA1,CD68,CDA,CDH10,CDH13,CDK14,CDKN1A,CGREF1,CH25H,COCH,CSRNP1,CXCL2,CXCR4,CYFIP2,DGKA,DUSP1,ECM1,EDIL3,ESRRG,FOSB,GADD45A,GAL,GAP43,GFRA1,GNAL,GPR3,GRIA3,HSD11B1,HTR2A,IGSF9B,IL6,MCAM,MCTP1,MDGA1,MMP13,NAP1L5,NEUROD1,NOS1,NR4A1,NREP,NRP1,PDE1C,PLAT,PLPPR1,PLXDC2,PPARGC1A,PTGS2,RFX4,RPRM,S1PR3,SCN3B,SLC2A3,SLC2A4,STAC2,TF,TNF,UPP1	451 (18)
enterotoxin B		biologic drug	Activated	3.367	bias	0.000237	Ccl2,CD80,CSF3,CXCL2,CXCL3,CXCR4,FBXO2,ICAM1,IL33,IL6,LIF,SERPINA3,TNF	386 (15)
carrageenan		chemical drug	Activated	3.378	bias	9.84e-06	Ccl2,CXCL2,CXCL3,FOSB,FOSL1,ICAM1,IL6,PTGES,PTGS2,TNF,TRPM2,WNT9A	227 (13)
CHUK		kinase	Activated	3.393	bias	0.000122	Ccl2,CDH13,CDKN1A,CH25H,CLDN8,CSF2,CTSF,CXCL2,CXCL3,CYP7B1,FAS,HEY2,ICAM1,IL6,ITGB3,MMP10,MMP13,Mt2,PCDH7,Prl2c2 (includes others),PTGS2,SERPINB5,SERPINE2,TNF,TNFRSF11B	304 (13)
hydrogen peroxide		chemical - endogenous mammalian	Activated	3.399	bias	2.32e-05	ABCB1,Abcb1b,AGT,ALOX5,Ank2,APAF1,AVPR1A,BTG2,Ccl2,CD55,CD68,CD80,CDH13,CDKN1A,CSF3,CXCL3,CXCR4,DDIAS,DUSP1,ELN,EPAS1,FAS,FOSL1,GADD45A,GDF15,GLI1,ICAM1,IL6,ITGB3,LEF1,LTB4R,MCAM,MDM2,MMP10,MMP13,NOS1,NOTCH3,NR3C2,NR4A1,NXNL1,PGF,Pmaip1,PPARGC1A,PTGS2,PTN,SFRP2,SLC7A11,TAP1,TNF,TP53INP1,TP73,TRIB3,VDR	367 (17)
poly rI:rC-RNA		biologic drug	Activated	3.403	bias	0.0385	ABCB1,APOL2,Ccl2,CCNG1,CD80,CDK14,CDKN1A,CSF2,CSF3,CXCL2,CXCL3,CXCR4,DLL4,DUOX1,DUSP1,EPSTI1,FAS,FOSL1,GDF15,GLI1,H2AC4,HLA-DMB,ICAM1,IFITM3,IGSF9B,IKBKE,IL18,IL33,IL36G,IL6,IMMP2L,IQGAP2,IRF5,LIF,LTF,Naip1 (includes others),NLRC5,NOD2,NOTCH3,NR4A1,Oas1c (includes others),P2RY6,PHF11,PML,PTGS2,PTK6,SFRP2,STAB1,TAP1,TNF,TNFRSF11B,TNIP3,VAMP5
BACH2	-3.27	transcription regulator	Inhibited	-2.219		0.311	CD38,IL6,IRF4,LEF1,TNF
TSHZ3		transcription regulator	Activated	3.429		1.81e-05	ADCY2,BHLHE22,FOSB,IGFBP3,KLHL1,NGFR,NR4A1,PODN,PTK2B,RAMP3,STAC2,TSHZ2
tributyrin		chemical drug	Activated	3.43	bias	0.000104	ADRB2,CD55,CDKN1A,CXCL3,CXCR4,DUSP1,IL24,IL6,KRT6B,MMP13,MYBL1,PTGS2	386 (18)
IRF1		transcription regulator	Activated	3.434	bias	0.00333	ADAM8,C1R,CD80,CDKN1A,CXCL2,CXCL3,CYBB,DNASE1L3,FAS,IFITM3,IL18,IL33,IL6,IRF4,IRF5,PCDH7,PLAAT3,PML,PTGS2,TAP1,TNF	282 (13)
mycophenolic acid		chemical drug	Activated	3.45	bias	0.00146	ADRB2,CD55,CDKN1A,CXCL3,CXCR4,CYBB,DUSP1,IL6,KRT6B,MMP13,MYBL1,PTGS2	350 (17)
peptidoglycan		chemical - endogenous non-mammalian	Activated	3.455	bias	5.13e-05	Ccl2,CD80,CORO1A,CSF2,CSF3,CXCL2,CXCL3,CXCR4,DUSP1,FAS,ICAM1,IL18,IL6,MMP13,PTGS2,TNF,VDR	266 (18)
NFKB1		transcription regulator	Activated	3.476	bias	5.13e-08	ABCB1,Abcb1b,BTG2,Ccl2,CD80,CDKN1A,CHI3L1,COL2A1,CSF2,CSF3,CXCL2,CXCL3,CYBB,DLL4,DUSP1,EPAS1,FAS,FCGRT,FOSB,GADD45A,GFRA1,HLA-DMB,ICAM1,IGFBP3,IKBKE,IL17C,IL18,IL6,IRF4,KRT6B,MAP3K8,MDM2,MMP10,MMP13,NOD2,NR4A1,PTGS2,RIPK3,SYTL1,TNF,TNFRSF18	444 (16)
CEBPB		transcription regulator	Activated	3.477	bias	1.77e-05	ABCB1,Abcb1b,ADH7,ADRB3,AGT,Akr1b7,ALDH1A1,ANTXR1,AOC1,Ccl2,CD80,CDKN1A,CSF3,CXCL2,CXCL3,CXCR4,DLX3,EDIL3,FABP4,FAS,FBLN1,GADD45A,GAS1,GDF15,H4C8,HSD11B1,ICAM1,IFITM3,IGFBP3,IKBKE,IL24,IL6,IRF4,KRT15,KRT6B,LPIN1,MAPT,MMP10,MMP13,NRP1,Orm1 (includes others),PDK4,PLAC1,PPARGC1A,PPP1R14A,PTGES,PTGS2,SBSN,SPRR1A,TF,TNF,TNFRSF19,TRIB3,UGT1A6,UPP1,VCAN,VDR	366 (18)
APP		other	Activated	3.486		4.28e-07	ABCG1,ADAM19,ADAMTS4,AK1,AMPH,Ank2,ANKS4B,ARL11,C1R,C1S,C4A/C4B,Ccl2,CCNA1,CD68,CDKN1A,CH25H,CKB,CKMT1A/CKMT1B,CRABP2,CSF2,CSF3,CXCL2,CXCL3,CXCR2,CXCR4,CYBB,CYFIP2,CYP26B1,DSCAML1,ELAVL4,ELN,EPAS1,FABP3,FOSB,GAP43,GDF15,GPM6B,H19,H2-M2,HBA1/HBA2,HCAR2,HECW1,HEY2,ICAM1,IGFBP5,IL18,IL6,IRF4,IRF5,ITGB3,LCAT,LEF1,LIF,MAPT,MMP10,MMP12,MMP13,Mt3,NEUROD1,NGFR,NOS1,NPTX1,NRP1,P2RX7,PACSIN1,PAK3,Pcp4l1,PL…	457 (18)
IL-1R		group	Activated	3.496	bias	5.96e-06	CSF2,CSF3,CXCL2,CXCL3,FAS,ICAM1,IGFBP3,IL6,MMP10,MMP12,MMP13,TNF,TNFRSF11B	283 (15)
CpG oligonucleotide		chemical drug	Activated	3.496	bias	0.00114	Ccl2,CD80,CSF2,CXCL2,DLL4,DUSP1,FAS,FCGRT,ICAM1,IL18,IL33,IL6,INPP5D,MMP13,Oas1c (includes others),PRKG1,PTGES,PTGS2,SLC2A3,TNF	249 (16)
EDN1		cytokine	Activated	3.499	bias	0.00281	ADAM12,ADAM19,CXCR4,CYBB,FABP3,FOSB,FOSL1,FST,ICAM1,IL18,IL6,ITGB3,MCAM,MMP13,Nppb,PTGS2,RAMP3,SOX5,TYRP1,VCAN,VWF	511 (19)
BRCA1		transcription regulator	Activated	3.505		8.19e-08	Abcb1b,AK1,ANGPT1,ANXA8/ANXA8L1,APOBEC1,ASCL2,CCNG1,CDKN1A,CTSF,DGKA,ERCC5,FAS,FHIT,FXYD3,GADD45A,GDF15,KRT5,LAMA3,LPIN1,MATN4,MDM2,PERP,PLTP,Ptprv,SERPINE2,TAP1,TNF,TNFRSF18,VCAN	390 (21)
F2		peptidase	Activated	3.508	bias	4.83e-05	ABCB11,ANGPT1,Ccl2,CD55,CD68,CDKN1A,CXCL3,CXCR4,CYBB,DKK3,DUSP1,FOSB,FOSL1,ICAM1,IGFBP5,IL6,MGLL,MMP10,PLAT,PROCR,PROS1,PTGS2,SERPINC1,SLC16A5,SLC2A3,SLC2A6,SLIT2,SOX15,SPOCD1,TNF,VWF	376 (18)
ATP		chemical - endogenous mammalian	Activated	3.511	bias	0.000133	Ccl2,CXCL2,CXCL3,CXCR4,DUSP1,GSDMD,ICAM1,IL18,IL33,IL6,MMP13,NOS1,NR4A1,NRP1,P2RX7,PTGS2,PYCARD,TNF	441 (18)
SERPINA3	2.089	other	Inhibited	-2.177	bias	0.0045	Ccl2,ICAM1,IL18,RIPK3,TNF	286 (22)
KLF4		transcription regulator	Activated	3.599	bias	7.35e-07	ADRB2,ALDH1A1,ANGPT1,Ccl2,CDKN1A,CNFN,CRABP2,CST6,CXCL3,DLL4,DLX3,DUSP1,EVPL,FRZB,GADD45A,GRHL3,HEY2,IFITM3,IL6,IRX3,KRT13,KRT14,LHX5,MMP13,Nppb,NRP1,PLAT,PRKG1,SOX17,SPRR1A,Sprr1b,Sprr2d,Sprr2h,Sprr2i,Sprr2k,SUPT3H,TF,TGM1,TNFRSF19,WNT3	436 (21)
etoposide		chemical drug	Activated	3.627	bias	1.07e-06	ABCB1,ABCG1,APAF1,C1R,CCNA1,CD80,CDKN1A,CLCA2,CSF2,CXCL2,CXCL3,CYP3A5,DFFB,DUSP1,EPSTI1,FAS,GADD45A,GDF15,GPR132,ICAM1,IL6,MDM2,NOTCH3,NR4A1,PIDD1,PIERCE1,Pmaip1,PTGS2,RNF144B,SERPINB5,SLC2A3,TNF,TP73	349 (15)
ERK		group	Activated	3.63	bias	1.47e-05	AGT,BGN,BTG2,Ccl2,CDKN1A,CSF2,CXCL2,DUSP1,EPAS1,FABP4,FAS,FOSL1,FST,GDF15,GDF9,HEY2,ICAM1,IL6,ITGA2B,ITGB3,LIF,MCAM,MMP13,NOTCH3,PDGFC,PDK4,PTGES,PTGS2,TNF,VCAN	383 (16)
Ige		complex	Activated	3.632	bias	1.02e-07	ABAT,Abcb1b,ADAM8,ALOX5,AQP3,BNIP5,Ccl2,CD80,CDKN1A,CSF2,CSF3,CXCL2,CXCL3,ELMO1,FAS,GDF15,H2-M2,HBA1/HBA2,ICAM1,IKBKE,IL33,IL6,IRF4,LIF,MAP3K8,MAPKAPK3,NGFR,NRP1,PPP1R3B,PTGS2,RAMP3,RILP,SLC11A1,SLC2A4,SLC37A2,SLC6A19,TNF,TNFRSF11B,Tnfrsf22/Tnfrsf23,TNFRSF9,VDR,WNT10B	360 (14)
TP63		transcription regulator	Activated	3.642		1.84e-16	ABCB1,ADA,ADH7,ALOX12,ALOXE3,APAF1,APOBEC1,ATG10,CAPN12,CAPN6,CCNG1,CDKN1A,COL14A1,COL4A3,COL6A3,COL9A2,CSTA,CXCR4,CYGB,CYP26B1,DKK3,ECM1,EI24,ELN,ERCC5,FAS,FLRT1,FOSB,FOSL1,FOXQ1,FST,GADD45A,GAL,GLB1L2,GRHL3,ICAM1,IGFBP3,IKBKE,IL6,IRF4,IRF5,ITGB4,Ivl,JAG2,KRT14,KRT16,KRT36,KRT5,KRT6B,KRT75,LAMA3,LIF,MDM2,MMP10,MMP13,Nebl,NOTCH3,PARD6G,PAX9,PERP,PKP1,Pmaip1,PPARGC1A,PPP1R13L,PTGS2,PTHLH,RAP2A,RAS…	411 (18)
TICAM1		other	Activated	3.683	bias	0.00829	Ccl2,CD38,CD80,CH25H,CXCL2,CXCL3,DUSP1,FAS,GDF15,ICAM1,IKBKE,IL18,IL6,PTGS2,TNF	225 (14)
IKBKB		kinase	Activated	3.698	bias	3.18e-05	CALCR,Ccl2,CDH13,CDKN1A,CH25H,CSF2,CTSF,CXCL2,CXCL3,CXCR4,CYP7B1,DGKA,FAS,GADD45A,GLI1,ICAM1,IL17C,IL6,ITGB3,MAPT,MDM2,MMP13,Mt2,Nppb,PCDH7,Prl2c2 (includes others),PTGS2,PTK2B,SERPINE2,TNF,TNFRSF11B,TNFRSF9,TRIM63,VCAN	335 (14)
Jnk		group	Activated	3.716	bias	0.000461	AGT,Ccl2,CD55,CD80,CXCL3,CXCR4,DUSP1,FABP4,FAS,FOSB,GADD45A,GAP43,GDF15,ICAM1,IL6,ITGB7,MMP12,MMP13,NR4A1,PLAT,PTGES,PTGS2,TNF,VCAN	273 (14)
E. coli B4 lipopolysaccharide		chemical toxicant	Activated	3.724	bias	3.07e-08	9330175E14Rik,ABCB11,ABCB4,ADCY7,APAF1,ARHGAP30,Ccl2,CD38,CD80,CSF2,CSF3,CXCL2,CXCL3,CYP27A1,CYP3A5,CYTH4,DDIAS,ECRG4,FAS,FOSB,GLIPR1,HSPB8,ICAM1,IFITM3,IL33,IL6,INPP5D,LILRB4,PROS1,PTGES,PTGS2,PTPRC,PYCARD,SARM1,STAB1,TAP1,TEX15,TF,TNF	290 (17)
KLF6		transcription regulator	Activated	3.729	bias	0.00213	ACVRL1,AGT,ALOX5,Ccl2,CD38,CDKN1A,CHI3L1,CXCL2,CXCL3,CYBB,GLI1,GPR132,ICAM1,IL6,ITGB3,MMP12,MMP13,NOD2,NR4A1,OSMR,PLAT,PTGS2,SLC2A6,TNF,UPP1,VCAN	266 (15)
RIGI		enzyme	Activated	3.751	bias	0.00733	C1S,Ccl2,CSF2,FEZ1,ICAM1,IL18,IL6,NOD2,Oas1c (includes others),Pmaip1,PTGS2,SLC11A1,TNF,TNFRSF11B,TNFRSF18	279 (16)
TNFSF11		cytokine	Activated	3.758	bias	0.0067	CALCR,Ccl2,CDK14,CDKN1A,CKB,CSF3,CXCL3,DMPK,DUSP1,FAS,FOSL1,GPR68,HCK,HYAL1,ICAM1,IKBKE,IL6,IRF4,ITGB3,PCDH7,PHLDA3,PTGS2,SERPINB5,TNF,TNFRSF11B	289 (15)
IL4		cytokine	Activated	3.761	bias	8.62e-07	ADAM19,ADAM8,ADAMTS4,ALOX12,ALOX15B,ALOX5,ASS1,CALCR,Ccl2,CD38,CD55,CD79B,CD80,CDKN1A,CKB,CNR2,COL6A3,CSF2,CSF3,CSTA,CXCL2,CXCL3,CXCR2,CXCR4,CYBB,DGKA,DNASE1L3,DUOX1,DUOX2,ELAVL4,ENHO,EPAS1,EPHX1,FABP4,FAS,FCRL1,FOSB,GJB1,GNA15,GPM6B,GTSE1,HCK,HILPDA,HLA-DMB,HLA-DRB5,HOPX,HSD11B1,ICAM1,IFITM3,IL17RB,IL18,IL24,IL33,IL6,IRF4,IRF5,ITGB3,ITGB7,Ivl,KRT5,LDLRAD3,LEF1,LIF,LILRB4,LPAR3,LRRC32,LTB4R,LY6D,…	408 (16)
LDL		complex	Activated	3.785	bias	0.00181	ABCG1,CBS/LOC102724560,Ccl2,CD68,CD80,CDKN1A,CSF2,CXCL2,CXCL3,CYBB,DLL4,DUSP1,FABP4,FAS,FOSB,GAS6,ICAM1,IGFBP3,IL6,ITGB3,MMP12,NR4A1,NRP1,PLAT,PTGS2,SIGLEC1,TNF	253 (16)
salmonella minnesota R595 lipopolysaccharides		chemical - endogenous non-mammalian	Activated	3.795	bias	0.00138	Ccl2,CD38,CD80,CH25H,CXCL2,CXCL3,FOSB,FOSL1,GDF15,HLA-DMB,ICAM1,IKBKE,IL6,PTGS2,TNF	214 (15)
BHLHE40		transcription regulator	Activated	3.825	bias	0.00077	AFF3,ALOX5,CD38,CD80,CRABP2,CSF2,CSF3,CXCL3,CYBB,ECM1,EPHX1,EPSTI1,FAS,FRZB,H2BC10,HILPDA,IL6,IPCEF1,IRF5,LEF1,LIF,LTB4R,PCDH7,PROCR,PTGS2,PTPRC,SLC28A2,Spink2,TNF,TNFRSF9,UPP1	488 (24)
E. coli B5 lipopolysaccharide		chemical - endogenous non-mammalian	Activated	3.833		0.00113	ADRB2,Ccl2,CDKN1A,CSF2,CSF3,CXCL2,CXCL3,CXCR2,CXCR4,CYBB,CYP3A5,DUSP1,FMO1,HSD11B1,ICAM1,IL18,IL6,LIF,MAP3K8,MDM2,MMP13,NOD2,PPARGC1A,PRDM16,PTGS2,TNF	287 (12)
cigarette smoke		chemical toxicant	Activated	3.835	bias	5.55e-06	ADH7,AIM2,AOX1,Ccl2,CDKN1A,CKB,CSF2,CXCL2,CXCL3,CYP3A5,ELN,EPAS1,FOSL1,H19,ICAM1,IL6,LTB4R2,MMP12,Oas1c (includes others),P2RX7,P2RY6,PGF,PTGES,PTGS2,PYCARD,SERPINA3,TNF,TRIM63,UGT1A6	279 (17)
MAPK14		kinase	Activated	3.857	bias	0.000203	ADCY7,BTG2,Ccl2,CD80,CXCL2,CXCL3,DUSP1,FAS,GADD45A,ICAM1,IL18,IL6,LEF1,MAPT,MMP13,NGFR,Nppb,NRP1,Pmaip1,PPARGC1A,PTGES,PTGS2,SPRR1A,TNF,VDR	388 (18)
IL2		cytokine	Activated	3.863	bias	0.000275	ABCB4,ADAM19,ADAM8,ARHGAP20,ATF5,Ccl2,CCNG1,CD38,CD80,CDKN1A,CHN2,CRABP2,CSF2,CSF3,CSRNP1,CXCL3,CXCR4,CYP27A1,CYTH4,CYTIP,DKKL1,DUSP1,ECM1,EPAS1,EPHX1,FAS,FOSB,GDF15,H1-2,HCK,HLA-DRB5,HOPX,ICAM1,IL17RB,IL18,IL24,IL6,IRF4,ITGB7,LIF,LILRB4,LRRC32,LTB4R,MAPKAPK3,MMP25,NRP1,PDGFC,PLCB1,PROS1,PTGS2,PTHLH,PTPN7,PTPRC,RAMP3,RGCC,SLC2A3,TNF,TNFRSF11B,TNFRSF18,TNFRSF9,TP53INP1,TRIB3,UPP1	370 (20)
IL1A		cytokine	Activated	3.886	bias	3.32e-07	ADAMTS4,ALDH1A1,C4A/C4B,Ccl2,CD80,CDKN1A,CSF2,CSF3,CXCL2,CXCL3,CYP3A5,FAS,FOSB,FOSL1,HSD11B1,ICAM1,IGFBP5,IL18,IL36G,IL6,ITGB3,LIF,MCAM,MMP10,MMP12,MMP13,P2RY6,PTGES,PTGS2,SERPINA3,SPRR1A,TNF,TNFRSF11B,TOX3	363 (14)
PDGF BB		complex	Activated	3.89	bias	7.2e-05	Abcb1b,ADRB2,AVPR1A,Ccl2,CCNO,CDKN1A,CSF2,CSF3,CXCL2,DUSP1,FMO1,FOSB,FOSL1,FRZB,FXYD5,GADD45A,GDF15,H19,IL6,LIF,MICOS10-NBL1/NBL1,MMP12,Mt2,NOS1,Nppb,NR4A1,PLAT,PRRX2,PTGS2,SERPINA3,SLC1A1,SLC2A3,SLCO1A2,TNFRSF11B,TRIB3,VCAN	308 (18)
ERK1/2		group	Activated	3.891	bias	1.52e-05	Abcb1b,ALOX5,AOC1,CACNA1C,Ccl2,CD80,CDKN1A,COL2A1,CSF2,CXCL3,CXCR4,CYBB,DUSP1,FABP4,FOSB,FOSL1,H19,ICAM1,IGFBP3,IL6,ITGB3,MAP4K1,MAPT,MMP10,MMP12,MMP13,PTGES,PTGS2,PTN,SBSN,SLC12A4,TAP1,TNF,TRIM63,VCAN	402 (15)
IL7		cytokine	Activated	3.895	bias	0.000608	Ccl2,CDKN1A,CSF2,CXCL2,CXCL3,CXCR4,FAS,IL24,IL6,ITGB7,LEF1,LIF,MAPKAPK3,MMP13,S1PR1,TNF,TNFRSF9,UPP1	287 (15)
IL17A		cytokine	Activated	3.899	bias	6.3e-07	C1R,C1S,Ccl2,CD68,COL2A1,CSF2,CSF3,CXCL2,CXCL3,CXCR4,CYP7B1,DUOX2,EDIL3,FAS,FMO1,FOSL1,GADD45A,HSD11B1,HSPB8,ICAM1,IL17C,IL18,IL24,IL33,IL36G,IL6,LIF,MMP13,Nppb,NRP1,OSMR,PGF,PLAT,PTGS2,S1PR1,S1PR3,SLC7A11,TNF,TNFRSF11B,VWF	321 (13)
aflatoxin B1		chemical - endogenous non-mammalian	Activated	3.904	bias	2.25e-09	Abcb1b,ADAM8,ADAMTS7,Akr1b10,ALDH1A1,AOX1,ATF5,CCNG1,CDH13,CDKN1A,CENPT,CHRM3,CKAP2,COL14A1,COL4A3,CXCL2,CYP3A5,DAB1,DDIT4L,EDA2R,FABP4,FAS,FGF1,GCGR,GDF15,GRIA3,GTSE1,H19,ITGB4,MDM2,MMP12,MYBL1,PHLDA3,PRRG4,RGS5,SLC5A1,SLC7A11,SULF2,TNFRSF9,UGT1A6,VDR,WFIKKN2	190 (7)
PI3K (complex)		complex	Activated	3.91	bias	3.21e-05	ADAM12,ADRB2,Ccl2,CD55,CD79B,CDKN1A,CNR2,CXCR4,CYBB,DLL4,DUSP1,FHIT,FOSL1,GAP43,GATA2,GLI1,H19,ICAM1,IL33,IL6,LEF1,MCAM,MMP10,MMP12,MMP13,PIK3CG,PLB1,PTGS2,RFX4,SLC12A4,SLC6A3,SNCG,TNF	452 (21)
STING1		other	Activated	3.915	bias	1.08e-06	CD68,CSF2,CXCL2,CXCL3,EPSTI1,FEZ1,HOPX,ICAM1,IFITM3,IL18,IL33,IL6,IRF5,LIF,MMP10,MMP12,MMP13,NOD2,PARP10,PHF11,PLAT,PLEKHA4,PTPRC,SLC11A1,TNF,TNFRSF11B,UPP1	276 (13)
MYC		transcription regulator	Activated	3.921		0.024	ABCB9,ABCG1,ALOX5,ANGPT1,ASCL2,ASS1,CABLES1,CCNA1,CD55,CDKN1A,CNFN,COL14A1,COL2A1,COL6A3,CRABP2,CST6,CXCR4,CYFIP2,DFFB,DLX3,DUSP1,ECM1,EVPL,FABP4,FAS,FCGRT,FOSL1,FRZB,GADD45A,GAS1,GATA2,GCK,GPR132,GRHL3,H19,H3C1,ICAM1,IL17RB,IL6,IQGAP2,IRF4,IRX3,JAG2,KLK6,KRT14,KRT6B,LHX5,MAP4K1,MDM2,Mt2,NCAM1,NKX3-1,Nppb,NRP1,PERP,PLP1,PML,Prl2c2 (includes others),PTGS2,PTHLH,PTN,PTP4A3,PTPRC,RARRES1,SERPINE2,SL…
EGF		growth factor	Activated	3.935	bias	3.18e-06	ACOT2,ADA,ALOX12,ANGPT1,AQP3,ARTN,BTG2,Ccl2,CDKN1A,CLDN8,CRABP2,CXCL2,CXCR4,DES,DUSP1,EPAS1,FOSB,FOSL1,FST,GADD45A,GAL,GAS1,GATA2,GDF15,H3C1,ICAM1,IGFBP3,IGFBP5,IL6,ITGB3,JAG2,KRT15,KRT16,KRT5,LTF,MMP10,MMP12,MMP13,MNX1,MST1,NCAM1,NEUROD1,NPR2,NR4A1,NRP1,PDK4,PGF,PLAT,PTGES,PTGS2,PTHLH,ROM1,SERPINA3,SFRP2,SLC2A4,SOX17,TF,TGM1,TNFRSF11B,TNFRSF9,VCAN,VDR	371 (18)
Tnf (family)		group	Activated	3.976	bias	0.00554	Ccl2,CSTA,CXCL3,CXCR2,CYP3A5,DUOX1,FST,HSD11B1,HTR2A,ICAM1,IKBKE,IL33,IL6,JAG2,MMP13,NOD2,PARP10,PHF11,PTGS2,SIGLEC1,SPN,TNF,TNFRSF9,TRIM63	249 (16)
TLR4		transmembrane receptor	Activated	3.984	bias	0.00384	ACP3,Ccl2,CD38,CD80,CSF2,CSF3,CXCL2,CXCL3,CXCR2,CYP3A5,DLL4,DUOX2,FAS,ICAM1,IFITM3,IL18,IL6,LILRB4,NOD2,NOS1,Nppb,NR1H4,NR4A1,PLAT,PML,PTGES,PTGS2,RGCC,RGS14,SERPINB5,SLC2A3,SLC2A4,SLC7A11,TNF,TRIM63	492 (19)
bleomycin		biologic drug	Activated	4.005	bias	0.000257	ANGPT1,Ccl2,CD68,CDKN1A,CHI3L1,CSF3,CXCL2,CXCL3,CXCR4,ELN,FABP4,FAS,FOSL1,FRZB,GADD45A,GDF15,ICAM1,IL18,IL6,KLF15,LTBP1,MAP3K6,MMP12,NR4A1,PLAT,PPARGC1A,RGCC,SFRP2,TNF,VWF	356 (18)
MST1	6.574	growth factor	Inhibited	-2.177		0.00949	FAS,IL18,IL6,PTGS2,TNF	396 (19)
ionomycin		chemical reagent	Activated	4.105	bias	0.00872	CSF2,CSF3,DGKA,DUSP1,FAS,FGF18,FOSB,HTR2A,ICAM1,IL24,IL6,IRF4,ITM2A,MMP10,NR4A1,NRP1,PTGS2,TNF,TNFRSF18	306 (14)
Interferon alpha		group	Activated	4.121	bias	0.00242	ADAM19,AIM2,APOL2,AQP3,BHLHA15,BTG2,CCNA1,CD38,CD80,CDKN1A,CH25H,CSF2,CSTA,CXCL2,CXCL3,EPSTI1,FAS,FMO3,GLI1,GNA15,ICAM1,IFITM3,IKBKE,IL6,IRF4,IRF5,LIF,LILRB4,LTBP1,MDM2,PARP10,PHF11,PLAT,PML,PTGES,PTGS2,PTHLH,RGS10,SEC14L3,SIGLEC1,SLC2A3,SLC5A1,TAP1,TGM1,TNF,TTC28,VCAN	334 (15)
TLR9		transmembrane receptor	Activated	4.169	bias	0.000999	ADAMTS4,AIM2,BFSP2,Ccl2,CD38,CD80,CSF2,CSF3,CXCL2,CXCL3,DUSP1,FAS,ICAM1,IL18,IL33,IL6,IRF4,LILRB4,NR1H4,NR4A1,PROCR,PTGS2,PYCARD,TNF,Urah	291 (18)
HGF		growth factor	Activated	4.176	bias	0.00624	ABCB4,ACKR4,ANGPTL2,APAF1,BNC1,CALCR,Ccl2,CCNG1,CDKN1A,COL2A1,CSF2,CXCL2,CXCR4,DES,DRD3,DUSP1,FOSB,FOSL1,ICAM1,IGFBP3,IL6,MAP3K8,MDM2,MMP10,MMP13,NID2,NR4A1,NRP1,OSMR,PGF,PLA2R1,PTGS2,PTHLH,RGS20,SEMA3A,SLC19A2,STAB1,TBC1D8,TNF,VDR	384 (15)
P38 MAPK		group	Activated	4.207	bias	1.6e-06	ANGPT1,ASS1,BGN,Ccl2,CD55,CD80,CDKN1A,CSF2,CSF3,CXCL2,CXCL3,CXCR4,CYBB,DDC,DES,DGKA,DUOX2,DUSP1,FABP4,FAS,FST,ICAM1,IGFBP5,IL6,ITGB3,ITGB4,KLF15,LAMA3,LDB3,MMP12,MMP13,NGFR,NOTCH3,NR1H4,NR4A1,PML,PPARGC1A,PTGS2,RYR1,SERPINB5,TNF,VDR,ZMAT3	443 (19)
TLR3		transmembrane receptor	Activated	4.238	bias	0.0115	ADAMTS4,AIM2,BFSP2,Ccl2,CD38,CD80,CSF2,CSF3,CXCL2,CXCL3,DUSP1,FAS,ICAM1,IL33,IL6,LILRB4,MAP3K8,NR4A1,PROCR,PTGES,PTGS2,TNF,Urah
concanavalin a		chemical drug	Activated	4.27	bias	6.97e-05	Ccl2,CDKN1A,CSF2,CSF3,CXCL2,FAS,FBP1,HTR2A,ICAM1,IL18,IL6,IRF4,KLK6,MAP3K8,PTGS2,PTPN7,TNF,TNFRSF18,TP73	347 (15)
CG		complex	Activated	4.281	bias	9.66e-12	8030451A03Rik,ABCB1,Abcb1b,ACP3,ADAMTS4,ADH7,Akr1b7,ALDH1A1,ANGPTL2,ARHGAP20,ARHGAP6,BMPR1B,BTG2,C1R,C1S,C4A/C4B,Ccl2,CDKN1A,CXCL3,CXCR4,CYP2R1,CYP7B1,DUOX2,DUSP1,EPAS1,EPSTI1,FABP4,FAS,FJX1,FOSL1,FST,GAL,GAS1,GNA15,HILPDA,HPCAL4,HSD11B1,ICAM1,IGFBP3,IL17RB,IL18,IL33,IL6,ITGB3,LIF,MCAM,MEGF10,MMP10,NR3C2,NR4A1,NRP1,PARD6G,PDGFC,PLAT,PPP1R14A,PRSS2,PTGES,PTGS2,PTK2B,RGS20,SBSN,SFRP2,SPRR1A,TDRD5,T…	465 (19)
JUN		transcription regulator	Activated	4.285	bias	4.86e-10	ABCB1,Abcb1b,ADH7,ALOX12,ANGPTL2,ARTN,Ccl2,CD68,CDKN1A,CSF2,CSF3,CSTA,CXCL3,CYGB,DUSP1,EPAS1,FABP4,FAS,FOSL1,FOXC1,FRZB,GADD45A,GAP43,GAS6,ICAM1,IGFBP3,IL24,IL6,ITGB4,KRT15,KRT16,LIF,LPIN1,LTBP1,MDM2,MMP10,MMP12,MMP13,NCAM1,NEFH,Nppb,NR4A1,PADI3,PAK3,Pmaip1,Prl2c2 (includes others),PTGES,PTGS2,PTHLH,RGN,SERPINB5,SLC2A3,SNCG,SPRR1A,SULF2,TF,TNF,TP73,VDR,WNT16,WNT9A,ZNF385A	311 (19)
IL1B		cytokine	Activated	4.291		7.59e-16	ABCB11,ACP3,ADAM12,ADAM8,ADAMTS3,ADAMTS4,ADRB2,ALDH1A1,ALOX12,ANGPT1,ANGPTL2,ANTXR1,ASS1,ATF5,AVPR1A,BGN,BTG2,C1R,C4A/C4B,Ccl2,CD55,CD80,CDKN1A,CHI3L1,CNR2,COL2A1,CSF2,CSF3,CSRNP1,CTSF,CXCL2,CXCL3,CXCR4,CYBB,CYP3A5,CYP7B1,CYTIP,DACH1,DDIAS,DGKA,DLL4,DUSP1,ELN,EPAS1,EPSTI1,FAS,FGF18,FOSB,FOSL1,FST,GADD45A,GAS6,GC,GCK,GDF15,GFRA1,GJB1,GLI1,GNA15,H19,H2BC4,H3C1,H4C8,HSD11B1,HSPB8,ICAM1,IFITM3,IGFBP3…	418 (16)
IL1		group	Activated	4.318	bias	0.000175	ADAMTS4,ADRB2,Ccl2,CD55,CDKN1A,CHI3L1,COL2A1,CSF2,CSF3,CXCL2,CXCL3,CYP27A1,DDC,DUSP1,FAS,FST,GCK,GDF15,H19,HSD11B1,ICAM1,IL33,IL6,IRF4,LIF,MMP10,MMP13,NGFR,NR1H4,PPARGC1A,PTGS2,SLC2A3,TNF,TNFRSF11B,VCAN	327 (14)
Vegf		group	Activated	4.363	bias	5.05e-10	ABCB1,Acaa1b,ACKR4,ACOT2,ANGPTL2,APAF1,ARHGAP23,BNC1,Ccl2,CHI3L1,COL4A3,CSF2,CXCL2,CXCR2,CXCR4,CYYR1,DLL4,DRD3,ELN,FABP4,FAS,FOSB,FOSL1,FST,GTDC1,HOPX,ICAM1,IGFBP3,IL18,IL6,IRF4,LEF1,LRP2,MALL,MAP3K8,MMP10,Mt2,NID2,NR4A1,NRP1,OSMR,PC,PDK4,PGF,PIK3CG,PLOD2,PPARGC1A,PRDM16,PTGS2,PTHLH,RAMP3,RGCC,RGS20,SHISA2,SLC12A4,SLC19A2,Sult1d1,TBC1D8,TMC7,TNF,TNFRSF11B,TNFRSF9,VWF	400 (19)
SP1		transcription regulator	Activated	4.498	bias	1.9e-07	ABCB1,Abcb1b,ACVRL1,ADA,ADCY4,Akr1b7,ALOX12,ALOX15B,ALOX5,ASS1,CBS/LOC102724560,Ccl2,CD55,CD79B,CDC42BPG,CDKN1A,CHI3L1,CHRNA5,CKB,COL2A1,CRABP2,CXCL3,CXCR4,CYP7B1,DLL4,DLX3,FAS,FOSL1,GDF15,ICAM1,IFITM3,IGFBP3,IRF4,ITGB3,KRT16,LCAT,LTB4R,MYBL1,NGFR,NOS1,Nppb,P2RX7,PDGFC,PLAC1,PRKG1,PROCR,PTGS2,PTH1R,PTN,ROBO4,Sct,SERPINE2,SLC11A1,SLC2A3,SLC5A1,SNCG,SPN,TGM1,TNF,TP73,VDR,VWF,WNT9A	462 (20)
NFkB (complex)		complex	Activated	4.523	bias	3.84e-05	ABCB1,ABCG1,AGT,AMPH,C1R,Ccl2,CD80,CDKN1A,CGREF1,COL2A1,CSF2,CSF3,CXCL2,CXCL3,CXCR4,CYBB,CYP3A5,EPAS1,FAS,FGF1,FST,GADD45A,GAP43,GAS6,GDF15,HLA-DMB,ICAM1,IKBKE,IL17C,IL18,IL24,IL6,IRF4,KRT6B,LIF,MAP3K8,MDM2,MMP13,MYBL1,NCAM1,NOS1,Nppb,PKP1,PTGES,PTGS2,SERPINA3,SFRP2,SLC2A4,SLC2A6,SLIT2,SOX5,TAP1,TNF,TNFRSF11B,TNFRSF9,TRIB3,VSNL1,WNT10B	305 (13)
OSM		cytokine	Activated	4.548		1.31e-07	ABCG1,ACOT2,ADAMTS3,ADAMTS4,ALOX12,ARTN,C1R,C1S,C4A/C4B,CA6,Ccl2,CDA,CDKN1A,CH25H,CHI3L1,COL2A1,CSF2,CSF3,CST6,CXCL2,CXCL3,CYP3A5,ECM1,EVPL,FOSB,FOSL1,FOXC1,GAP43,GDF9,GJB5,HSD11B1,HSF4,ICAM1,IGFBP3,IL18,IL33,IL6,KRT16,LIF,LRG1,LY6D,MGLL,MMP10,MMP13,MPP2,Mt2,NOTCH3,OSMR,PGF,PTGES,RAP2A,RASL11A,RNASE4,SERPINA3,SFRP2,SLC15A1,SULT4A1,TAP1,TNF,TNFRSF11B,TNFRSF19,VDR	334 (15)
LILRB4	8.243	other	Inhibited	-2.177	bias	0.0396	CD79B,FAS,IL6,IRF4,TNF
IFNG		cytokine	Activated	4.789		1.33e-07	AADAT,ABCB1,ADCY7,AGT,AIM2,ALDH1L1,ALOX12,AMER2,ASS1,AVPR1A,BACH2,C1R,C4A/C4B,Ccl2,CCNA1,CCNO,CD38,CD55,CD68,CD80,CDH13,CDKN1A,CH25H,CKMT1A/CKMT1B,CORO1A,CSF2,CSF3,CXCL2,CXCL3,CXCR2,CXCR4,CYBB,CYP27A1,CYTIP,DDIAS,DDR2,DNASE1L3,DUOX2,DUSP1,ELN,FAH,FAM107A,FAS,FBLN1,FBP1,FGF1,FOSB,FOSL1,GAS6,GC,GCK,GDF15,GSDMD,H2AC15,H2BC8,HCAR2,HCK,HLA-DMB,HLA-DRB5,ICAM1,IFITM3,IKBKE,IL17RB,IL18,IL36G,IL6,IRF4,IRF…	367 (14)
cisplatin		chemical drug	Activated	5.048		5.59e-12	AADAT,ABCB1,Abcb1b,ABHD4,ALDH1A1,AQP3,ASTN2,BBS9,BTG2,C4A/C4B,CABYR,CAPN6,Ccl2,CCNG1,CD68,CDKN1A,CXCL3,CYBB,DGKA,DRAXIN,DUSP1,ECM1,EI24,EPHX1,ERBB4,FABP4,FAS,FEZ1,FOSL1,FXYD5,GADD45A,GAP43,GAS1,GC,GCGR,GDF15,GMDS,GML,GPR87,HBA1/HBA2,HIC1,HYAL1,ICAM1,IGFBP3,IL18,IL6,INPP5D,ITGB4,LILRB4,LPIN1,MCAM,MDM2,MEGF10,MXD4,NCAM1,NOTCH3,NR1H4,NREP,OLFM4,PARD6G,PDK4,PHLDA3,PIDD1,PIERCE1,PLAT,Pmaip1,PPARGC1A,P…	413 (17)
MYD88		other	Activated	5.063	bias	0.000689	ABCB1,ACP3,ALDH1A1,AOX1,Ccl2,CD38,CD80,CH25H,CSF2,CSF3,CXCL2,CXCL3,DLL4,DUSP1,GDF15,HCK,ICAM1,IGFBP5,IKBKE,IL17C,IL18,IL6,INPP5D,ITGB7,LTB4R2,MMP10,NOD2,Nppb,PTGES,PTGS2,TNF,TRIM63	288 (12)
BTG2	3.37	transcription regulator	Inhibited	-2	bias	0.0139	BTG2,CSF2,CXCL2,CXCL3,IL6,NCAM1
decitabine		chemical drug	Activated	5.351		1.52e-10	ABCB1,ABO,ADAM12,ADGRB1,ADRB2,AIM2,ALOX5,APAF1,Ccl2,CCNA1,CD79B,CDA,CDC42BPG,CDH13,CDKN1A,CGREF1,CHI3L1,COL6A3,CRABP2,CXCL3,CXCR4,CYP3A5,DCDC2,DDR2,DENND1A,DMRTB1,DNASE1L3,DUSP1,EDA2R,EFNA3,EYA2,FAS,FBXL7,FEZ1,FOXC1,GAP43,GCK,GDF15,GFRA1,GJB1,H19,HCK,HIC1,HSPB8,HTRA3,ICAM1,IGFBP3,IL6,IPCEF1,KLK10,KRT15,KRT16,KRT75,LAMA3,LEF1,LRG1,LTBP1,MAML3,MMP13,NCAM1,NECTIN1,NEFH,NEUROD1,NGFR,NKX2-8,NPTX1,OSTN…	453 (21)
tetradecanoylphorbol acetate		chemical drug	Activated	6.085	bias	3.9e-10	ABCB1,ADAM8,ADAMTS4,ADRB3,AGT,ALOX12,ALOX15B,ALOXE3,AMER2,ANGPT1,BTG2,CA8,CACNA1B,CALCR,CBS/LOC102724560,Ccl2,CCNA1,CD55,CD68,CDK5R2,CDKN1A,CEMIP,CH25H,CSF2,CSF3,CSTA,CXCL2,CXCL3,CXCR2,CXCR4,CYBB,CYTH4,DES,DGLUCY,DMRT1,DUSP1,ECM1,ERBB4,FAS,FCGBP,FJX1,FOSB,FOSL1,FST,GAL,GAP43,GATA2,GDF15,GML,GPR35,GPR55,GPR87,H19,HOPX,HSD11B1,HTR2A,ICAM1,IGFBP3,IGFBP5,IKBKE,IL17C,IL18,IL24,IL6,IRF4,ITGA2B,ITGB3,IT…	423 (17)
TP53		transcription regulator	Activated	6.38		2.71e-21	ABAT,ABCB1,Abcb1b,ABCB4,ABHD4,ACER2,ADA,ADAM12,ADAM8,ADGRB1,ADGRB3,ADRB2,ADRB3,AK1,ALDH1A1,ALDH4A1,ALOX5,ANGPT1,ANTXR1,ANXA8/ANXA8L1,APAF1,APOBEC1,AQP3,ARHGEF4,ASS1,ASTN2,ATG10,BTG2,Ccl2,CCNG1,CDH10,CDKN1A,CGREF1,CHN2,CKAP2,CKB,CKMT1A/CKMT1B,CLCA2,COL14A1,COL2A1,CORO1A,COX6A2,CPT1C,CSF2,CTSF,CXCL2,CXCL3,CXCR2,CYFIP2,CYP26B1,DDIAS,DDIT4L,DEF6,DFFB,DGKA,DKK3,DMRT1,DSC3,DUSP1,ECM1,EDA2R,EDIL3,EI24,E…	478 (20)
METTL3		enzyme	Activated	6.425	bias	6.03e-39	9230114K14Rik,ABCB11,ACAD11,ANKS1B,APAF1,ASAP3,BTG2,Ccl2,CDKN1A,CGREF1,COX6B2,CPZ,DCAF4,DCXR,DEF6,DENND2C,DES,DGKA,EI24,ESPN,FAS,FBXW9,HYAL1,ICAM1,IL6,INSYN2A,JAG2,JPH2,KCNJ4,KLHL26,LPIN1,MICOS10-NBL1/NBL1,MREG,MYBL1,NIPAL4,NR4A1,PERP,PIERCE1,PLP1,PLTP,PODN,PPARGC1A,PTK2B,PTP4A3,PTPRC,ROBO3,RPRM,SCN3B,SERPINE2,SHISA4,SLC2A3,SLC7A11,SYTL1,TBC1D8,TEX15,TMC7,TNF,TNFRSF18,TRIM7,WNT9A,ZNF365,ZNF385A	404 (18)
doxorubicin		chemical drug	Activated	7.044		2.03e-25	9230114K14Rik,ABCB1,ABCB4,ABCB9,ACAD11,ANKS1B,AOX1,APAF1,ASAP3,BTG2,C4A/C4B,CAPN6,Ccl2,CDK14,CDKN1A,CGREF1,COX6B2,CPZ,CXCL2,CXCL3,CYBB,DCAF4,DCXR,DDIAS,DEF6,DENND2C,DES,DGKA,DUSP1,EI24,ESPN,FAS,FBLN1,FBXW9,GADD45A,GCGR,GDF15,GLIPR1,GPR132,HYAL1,IL6,INSYN2A,IRF5,ITGB4,JAG2,JPH2,KCNJ4,KLHL26,KRT5,LPIN1,MDM2,MREG,MST1,MYBL1,NCAM1,NIPAL4,NOTCH3,Nppb,NR4A1,PERP,PIDD1,PIERCE1,PLTP,Pmaip1,PODN,PPP1R13L,…	410 (16)
lipopolysaccharide		chemical drug	Activated	7.478		6.12e-13	ABCB1,ABCB11,Abcb1b,ABCB4,ABCG1,ACOT2,ADA,ADAMTS4,ADRB2,AFF3,AGT,AIM2,ALDH1A1,ALOX12,ALOX5,ANGPTL2,ANKRD22,AOX1,APAF1,APOBEC1,AQP3,ASAP3,ASS1,AVPR1A,BACH2,BGN,C1R,CALCR,CCDC17,CCDC88B,Ccl2,CD38,CD55,CD68,CD79B,CD80,CDKN1A,CEMIP,CH25H,CHI3L1,CNR2,COL4A6,COL9A3,CORO1A,COX6A2,CRIP3,CSF2,CSF3,CUX2,CXCL2,CXCL3,CXCR2,CXCR4,CYBB,CYP27A1,CYP3A5,CYP7B1,CYTIP,DDIAS,DGKA,DHDH,DKK3,DLL4,DNASE1L3,DUSP1,Eda,ED…	411 (13)
piperine		chemical drug		-1.997	bias	0.0119	IL6,MMP13,PTGS2,TNF
erythromycin		chemical drug		-1.987		0.00769	CSF2,ICAM1,IL6,TNF	302 (12)
SDC1		enzyme		-1.987		0.0119	Ccl2,CXCL2,CXCL3,IL6
miR-130a-3p (and other miRNAs w/seed AGUGCAA)		mature microRNA		-1.987	bias	0.0174	CXCL2,CXCL3,IL6,TNF
KN-62		chemical drug		-1.987	bias	0.0421	CYP3A5,IL6,PTGS2,TNF
kawain		chemical - endogenous non-mammalian		-1.982		4e-05	Ccl2,CYP3A5,FAS,IL6,NOD2,PPARGC1A,TNF
pinaverium		chemical drug		-1.982	bias	9.59e-05	CXCL2,ICAM1,IL6,TNF
8-oxo-7-hydrodeoxyguanosine		chemical - endogenous mammalian		-1.982	bias	0.00247	ICAM1,IL6,PTGS2,TNF	358 (19)
phenyl-N-tert-butylnitrone		chemical reagent		-1.982	bias	0.00966	CD80,IL6,PTGS2,TNF	280 (19)
HDAC9		transcription regulator		-1.982		0.013	DLL4,MMP10,Nppb,NR4A1,SLC2A4
IL-35		complex		-1.982	bias	0.0145	CSF2,CSF3,CXCL2,IL6
TNFAIP8		other		-1.982	bias	0.0174	CXCL3,DUSP1,GAS6,IL6
ADAMTS12		peptidase		-1.982	bias	0.0421	CHI3L1,IL33,IL6,MMP13
DCAF1		kinase		-1.982	bias	0.0475	CDKN1A,NKX3-1,Pmaip1,PTGES
TIMP3		other		-1.982		0.266	FAS,IL6,LTBP1,TNF
PTPN11		phosphatase		-1.981		0.000195	CCNG1,CD68,CDKN1A,CYBB,GATA2,IL6,LTF,MDM2,MMP12,MXD4,OLFM4,PERP,RPRM,TNF,TP73,ZMAT3	296 (18)
tyrphostin AG 1296		chemical drug		-1.98	bias	0.00171	Ccl2,CD38,ICAM1,PTGS2	299 (19)
UNC5B		transmembrane receptor		-1.98		0.00247	Ccl2,CXCL2,IL6,TNF
as605240		chemical drug		-1.98		0.00769	CXCL2,CXCL3,IL6,TNF	341 (12)
Gm12602		other		-1.98	bias	0.00769	BTG2,CGREF1,CSF2,IL24
MMP2		peptidase		-1.98		0.0311	Ccl2,CDKN1A,ICAM5,Nppb,PDK4,PPARGC1A,SLC2A4,TNF
fasudil		chemical drug		-1.98		0.189	Ccl2,ICAM1,IL6,TNF
IFITM3	2.129	other		-1.976	bias	5.9e-05	ADRB2,Ccl2,CDH13,COL4A3,IL6,Oas1c (includes others),PTPRM,RAMP3,RGCC,ROBO4,S1PR1,STAB1,TNF
MIA-602		chemical reagent		-1.969	bias	0.00459	Ccl2,IL6,PTGS2,TNF	197 (9)
CpdX-D3		chemical reagent		-1.969	bias	0.00459	IL6,MMP13,PTGS2,TNF
USP38		peptidase		-1.969	bias	0.00601	CSF3,CXCL2,CXCL3,IL6	286 (14)
TNFAIP8L2		other		-1.969	bias	0.0119	Ccl2,CXCL2,IL6,TNF
CpdX		chemical reagent		-1.969	bias	0.0145	IL6,MMP13,PTGS2,TNF
OPA1		enzyme		-1.969	bias	0.0174	AIM2,IL6,PYCARD,TNF
HR		transcription regulator		-1.964		0.00862	COL25A1,CTNND2,DLX3,FOXN1,LEF1,PREX2,VDR
ebselen		chemical drug		-1.964	bias	0.00966	DUSP1,ICAM1,PTGS2,TNF	359 (21)
mir-101		microRNA		-1.964	bias	0.0325	DUSP1,IL6,PTGS2,TNF
hexamethoxyflavone		chemical toxicant		-1.961	bias	0.000127	ICAM1,IL6,PTGS2,SLC2A4,TNF	336 (24)
azithromycin		chemical drug		-1.961	bias	0.00342	Ccl2,CXCL3,IL6,TNF	250 (14)
CYP27A1	2.608	enzyme		-1.96	bias	0.00668	ABCG1,AGT,CYP3A5,CYP7B1,SLC2A4	117 (7)
3-aminobenzamide		chemical toxicant		-1.96	bias	0.0242	CDKN1A,ICAM1,MDM2,TNF
pifithrin alpha		chemical reagent		-1.96		0.0533	CCNG1,CDKN1A,FAS,MDM2
UCP2		transporter		-1.96		0.0594	EPAS1,IL6,LTB4R,TNF
heme		chemical - endogenous mammalian		-1.958		0.000213	Ccl2,CD55,CSF2,CSF3,CXCL2,CXCL3,CYBB,ICAM1,IL6,LIF,TNF	341 (16)
vinpocetine		chemical drug		-1.953	bias	0.000412	Ccl2,CXCL3,ICAM1,TNF	186 (9)
RCAN1		other		-1.953		0.112	ICAM1,IL6,PTGS2,TNF
7(R)-maresin 1		chemical - endogenous mammalian		-1.949		7.77e-05	ALOX12,Ccl2,CSF3,CXCL2,CXCL3,IL6,IRF5,TNF	244 (15)
WBP2		transcription regulator		-1.949		0.000235	ALOXE3,AQP3,COL4A6,COL6A3,CSF3,CXCL2,CXCL3,FOXQ1,ITGB3,LEF1,NECTIN1,PIERCE1,PTGS2,RASGRP3,SLC7A11,SYNM,TEF,TNIK
BAR501		chemical reagent		-1.949		0.0119	Ccl2,ICAM1,IL6,TNF
MSR1		transmembrane receptor		-1.944		0.0174	CXCL2,CXCL3,IL6,TNF
pectin		chemical drug		-1.941	bias	0.00342	Ccl2,CD68,Nppb,TNF
SFTPD		other		-1.941		0.0045	Ccl2,CXCL2,CXCL3,MMP12,TNF	286 (20)
4-octyl itaconate		chemical reagent		-1.941		0.0206	IKBKE,IL18,PTGS2,TNF
Cyp2c70		enzyme		-1.937	bias	4e-05	ABCB1,Ccl2,CXCL2,CXCL3,CYP3A5,PPARGC1A,TNF
NRAS		enzyme		-1.936		8.07e-07	ADCY2,AK1,ANXA8/ANXA8L1,ATF5,CCNG1,CD68,CDKN1A,CRABP2,CXCL2,CYBB,ENPEP,EPAS1,EPHX1,ERCC5,GLI1,IL6,IRX3,MMP13,NCAM1,PERP,PHLDA3,PLTP,PTGS2,PTP4A3,PTPRC,SERPINE2,SLC2A4,SLC66A3,TAP1,UGT1A6	320 (20)
CCDC50		other		-1.934	bias	0.000215	CXCL2,CXCL3,IL6,TNF	214 (7)
SIRPA		phosphatase		-1.934	bias	0.00601	Ccl2,CSF3,IL6,TNF	264 (20)
BMI1		transcription regulator		-1.934		0.0212	BTG2,CDKN1A,CYFIP2,FAS,GLIPR1,NGFR,SERPINB5,WNT10B
PDPK1		kinase		-1.933		0.0683	ALOX5,CDKN1A,IL6,S1PR1,TNF
LGR4		transmembrane receptor		-1.932		0.106	CSF2,IL6,LEF1,NR3C2,TNF
TGFBR2		kinase		-1.928		6.15e-10	ADAM8,ALOX12,ALOX5,ASS1,BFSP1,BFSP2,BGN,Ccl2,CDKN1A,CHRM3,CKB,COL4A6,CSF2,CXCL2,ENHO,EPAS1,FST,GAL,GJB6,GLI1,HILPDA,HSD11B1,ICAM1,IL6,LPAR3,LTB4R,LY6D,MMP10,MMP12,MMP13,NRP1,P2RX7,PAX9,PTGES,PTGS2,PTH1R,PTHLH,PTPRC,R3HDML,RAMP3,RBMS3,REEP6,Sct,Serpinb9b,SLC12A4,SLC2A3,SORCS2,SYNGR3,TNF,TNFRSF11B,TNFRSF18,UPP1,ZNF365	390 (19)
Sch-23390		chemical drug		-1.922	bias	0.00552	DRD3,FAS,FOSB,FOSL1,RYR1	277 (17)
piceatannol		chemical - endogenous non-mammalian		-1.915		0.00392	APAF1,Ccl2,FAS,ICAM1,IL6,PTGS2,TNF	260 (20)
IMMT		other		-1.912	bias	0.00338	ATF5,CD55,CXCL2,CXCL3,IGFBP3,IL6,MMP13	360 (11)
SIX1		transcription regulator		-1.904	bias	0.000153	AK1,CASQ2,CCNA1,COL6A3,DACH1,DES,DMPK,FABP3,FST,HSPB8,LDB3,MYOM1,NCAM1,RTN1,RYR1,SGCA,TNNT1	164 (6)
FPR2		G-protein coupled receptor		-1.904		0.0282	Ccl2,CXCL3,IL6,TNF
gemfibrozil		chemical drug		-1.902		0.0855	ACOT2,GADD45A,IL6,PCSK5,PLEKHB1,PLP1,TNF
N-[N-(3,5-difluorophenacetyl-L-Ala)]-S-phenylglycine t-butyl ester		chemical - protease inhibitor		-1.896	bias	0.00253	Ccl2,COL2A1,COL9A2,CXCL2,CXCR4,DLL4,HEY2,ICAM1,IL6,MN1,NOTCH3,SMIM24,TGFBI,TNF	274 (16)
H89		chemical drug		-1.893	bias	0.00296	Ccl2,CCNA1,CD55,CD80,CDKN1A,COL2A1,DMRT1,DUSP1,IGFBP5,IL6,MMP13,NOS1,NR4A1,PPARGC1A,PPP1R16B,PTGS2,SLC2A3,TNF	442 (26)
PAK2		kinase		-1.89		0.0029	ASS1,CKB,DUSP1,GADD45A,IGFBP3,IGFBP5,MDM2	360 (18)
aprepitant		chemical drug		-1.89	bias	0.0029	ECM1,IGFBP3,OLFM4,SERPINB5,SPON2,SULF2,VDR
RNF31		enzyme		-1.89		0.00447	Ccl2,CXCL2,CXCL3,CXCR4,IL18,IL24,IL33,IL36G,IL6,TNF	395 (16)
KDM3B		enzyme		-1.89	bias	0.0334	C1R,CKAP2,GATA2,GTSE1,KIF26B,NOTCH3,S1PR3,SDCBP2
SP110		transcription regulator		-1.89		1	AQP3,DLL4,IFITM3,IL18,P2RX7,PDGFC,PERP
apigenin		chemical - endogenous non-mammalian		-1.882	bias	0.0127	ABCB1,Ccl2,CDKN1A,CXCL3,ICAM1,IL17C,IL6,MDM2,PTGS2,TNF
propylthiouracil		chemical drug		-1.872	bias	0.000203	BTG2,CORO1A,CXCL2,ENPEP,FMO3,GAP43,HCAR2,ITM2A,KRT14,LHX5,MAPT,NR4A1,NRP1,Orm1 (includes others),PRDM16,QPCT,RBFOX1,RTN1,SFRP2,SNCG,SVOP,TBX2,TNNT1,TRIB3,TUBA8	58 (4)
U73122		chemical reagent		-1.869	bias	0.000479	AGT,ICAM1,KLF15,MMP13,NOS1,NR4A1,PLCB1,PTGS2,TNF	289 (21)
luteolin		chemical drug		-1.858	bias	0.0262	FAS,ICAM1,IL6,MMP13,PPP1R13L,PTGS2,TNF
MYRF		transcription regulator		-1.854		0.0635	Ank2,Ces2e,COL14A1,GDF15,PARP10,PDK4,PLP1
NR0B2		ligand-dependent nuclear receptor		-1.849	bias	1.08e-05	ABCB11,ABCB4,AGT,Ccl2,CD80,CDKN1A,CYP7B1,ESRRG,FBP1,GCK,IL33,IL6,LPIN1,LY6D,MAP3K8,NR1H4,PDK4,PIK3CG,PPARGC1A,TNF	345 (22)
MERTK		kinase		-1.842		0.139	IL18,IL6,RGCC,TNF
PNPLA2		enzyme		-1.84		0.000486	ACOT2,Ccl2,CD68,FABP4,GPR3,ICAM1,IL6,Mt2,Nppb,PDK4,PPARGC1A,TNF,TRIM63	328 (20)
cyclosporin A		biologic drug		-1.823		0.00228	ACP3,AGT,AVPR1A,BGN,C4A/C4B,CAPN6,CD55,CD68,CD80,CDKN1A,CXCR4,CYP27A1,CYP3A5,DGKA,EDIL3,FAS,FOSB,FST,FXYD5,GCGR,ICAM1,IL6,IQGAP2,IRF4,ITGB4,ITGB7,KRT16,LAMA3,LYPD3,NGFR,NOS1,Nppb,NR4A1,PERP,PTGS2,PTHLH,TNF,UPP1	414 (17)
herbimycin		chemical drug		-1.812	bias	0.000665	CXCR2,CXCR4,DUSP1,ICAM1,IL6,MMP13,PTGS2,TNF,TNFRSF11B	255 (17)
memantine		chemical drug		-1.807		0.000893	AMPH,CACNA1C,CELF4,CHRM3,CSRNP3,DDC,HPCAL4,HTR2A,NCALD,NMBR,NOS1,NR4A1,PAK3,PLPPR4,TAP1	224 (11)
nelfinavir		chemical drug		-1.777	bias	1.42e-05	ACP3,ANGPTL6,CA6,CH25H,DDR2,FABP4,MEGF10,PLIN4,SLC7A11,SOAT2,SSPOP,SYBU,TGM1,TNFRSF11B,TRIB3
LMO2		transcription regulator		-1.768		1.49e-05	AIM2,ANGPT1,APOBEC1,ARL5C,CD79B,CDH13,CDKN1A,CERS4,CYFIP2,DACT3,DUSP15,FBLN1,FBP1,GTSE1,ITGB7,LEF1,MAP3K8,MGLL,NKX3-1,NLRC5,NLRX1,NOD2,NOTCH3,PSTPIP1,SERPINE2,SLC16A5,SLC5A9,ST6GALNAC3,TAP1,TBKBP1,THEMIS2,VDR,ZMAT3	188 (7)
tempol		chemical drug		-1.767	bias	0.0156	CXCL2,GDF15,ICAM1,NOS1,NR3C2,PTGS2
CHRNA7		transmembrane receptor		-1.758		0.0108	Ccl2,CDKN1A,CXCL2,CXCL3,IL6,TNF
DACH1	-5.12	transcription regulator		-1.757		0.000233	CDKN1A,CXCL3,IGFBP3,IL6,PAK3,PLAC1,PLAT,PTGS2,RELN	288 (17)
BAY 61-3606		chemical drug		-1.754	bias	1.8e-05	CSF2,CXCL2,IL18,IL6,MAPT,PYCARD,TNF	214 (15)
PTGER3		G-protein coupled receptor		-1.732		0.00601	Ccl2,IL6,Map3k7cl,TNF	270 (17)
D609		chemical reagent		-1.732		0.00966	IL6,MMP13,PTGS2,TNF	356 (19)
WWTR1		transcription regulator		-1.731		1.22e-05	CDKN1A,COL2A1,COL9A2,COL9A3,CSF2,CSF3,CXCL2,CXCL3,DRAXIN,EFNA3,EXOC3L2,ICAM1,IL24,IL6,IQGAP2,IRX3,KRT14,KRT5,LAMA3,PLIN4,SH3BP1,SYNPO2L	271 (16)
IL1RN		cytokine		-1.728	bias	0.00351	CDKN1A,CXCL3,CYP3A5,GSDMD,HSD11B1,ICAM1,IGFBP5,IL6,LIF,NPY2R,PML,PTGS2,RARRES1,THEMIS2,TNF	294 (16)
IL1R2		transmembrane receptor		-1.727	bias	2.29e-05	CSF2,CXCL2,CXCL3,ICAM1,IL6,TNF	212 (15)
thalidomide		chemical drug		-1.725	bias	0.00338	ANGPT1,CD80,GDF15,ICAM1,IL6,NRP1,TNF	359 (20)
telmisartan		chemical drug		-1.725		0.0103	AGT,ICAM1,IL6,PTGS2,PTH1R,SLC2A4,SLC6A3,TNF
Traj18		other		-1.715		6.74e-06	Ccl2,CD80,CXCL2,CXCL3,IL6,TNF	335 (13)
canrenoate potassium		chemical drug		-1.715	bias	0.000138	Ccl2,CD68,CDKN1A,Eda,Nppb,PTGS2
ADAM15		peptidase		-1.706	bias	0.00444	IL6,KRT13,Nppb,PKP1,TGFBI,TNF	278 (19)
salicylic acid		chemical drug		-1.704		0.00183	ADRB3,BGN,CSF2,CSF3,GDF15,IL6,PTGS2,SLC2A4,TNF	270 (17)
CBX5		transcription regulator		-1.698	bias	0.000109	ABCB1,ANKRD22,ASCL2,CD68,CDKN1A,CEMIP,FOXQ1,GRHL3,H1-2,LEF1,PRR15L,PTK6,QPCT,SERPINA3,SLC2A3,SNTB1,TGFBI,Zfp429 (includes others)
ILKAP		phosphatase		-1.698	bias	0.000668	CD80,IL6,IRF4,NR4A1,PPARGC1A,TNF	280 (7)
GPS2		transcription regulator		-1.681	bias	0.00782	ABCG1,Ccl2,CDKN1A,CXCL2,IL6,MCTP1,PID1,RNF144B,TNF	323 (22)
LETMD1		other		-1.671	bias	2.29e-05	CDKN1A,CYBB,IL6,MDM2,PTGS2,TNF	277 (15)
ZFP36		transcription regulator		-1.668	bias	0.00343	CDKN1A,CSF2,CXCL2,CXCL3,CYBB,FOSL1,ICAM1,IL6,LTF,PTGS2,SOX6,TNF	255 (12)
EP4-D		chemical reagent		-1.667	bias	0.00301	ABCB1,CYFIP2,IKBKE,IL18,IL33,INPP5D,ROBO2,Sct,SPN
NEUROG1		transcription regulator		-1.667		0.00582	ASS1,C1S,CEMIP,EPAS1,FABP3,IL6,ITGB3,SLC43A3,TMTC2
NGEF		other		-1.667		0.0324	COL2A1,CXCR4,CYP26B1,EDIL3,ESRRG,NTM,RELN,RYR1,SLCO5A1
J11-Cl		chemical reagent		-1.664		6.74e-06	CSF2,CSF3,CXCL2,CXCL3,IL6,PTGS2	275 (17)
GATA4		transcription regulator		-1.637		1.6e-08	ASS1,CACNA1C,CASQ2,CLSTN2,CNFN,CORIN,COX6A2,CRABP2,CXCL2,CXCR4,DES,DLX3,DMRT1,EPHX1,ESPN,EVPL,FRZB,GAS1,GRHL3,IGFBP5,IL6,KRT14,LHX5,LRG1,Nppb,Orm1 (includes others),PLIN4,PML,PTGS2,SCN3B,SERPINA3,SPRR1A,Sprr1b,Sprr2d,Sprr2h,Sprr2i,Sprr2k,TGFBI
obeticholic acid		chemical drug		-1.636		1.7e-08	ABCB1,ABCB11,ABCB4,Akr1b7,Ccl2,CD68,CXCL2,CXCL3,ICAM1,IL6,NR1H4,PDK4,PLTP,PTGS2,SLC17A4,TNF	231 (14)
INT-767		chemical drug		-1.636		0.00213	Ccl2,CYP27A1,CYP7B1,IL6,PPARGC1A,TNF	161 (7)
TOPBP1		other		-1.635	bias	6.11e-05	CDKN1A,GADD45A,HIC1,IGFBP3,MDM2,Pmaip1	370 (18)
chelerythrine		chemical drug		-1.633	bias	0.0011	Ccl2,CXCL3,CYBB,ICAM1,IL6,MDM2	232 (15)
nitrofen		chemical toxicant		-1.633	bias	0.0123	EPAS1,FOXQ1,GLP1R,KCNC3,SCN3B,SCNN1G
ADORA2A		G-protein coupled receptor		-1.633		0.0124	Ccl2,CKB,CXCL2,DUSP1,GLI1,HBA1/HBA2,IFITM3,IL6,NR4A1,PPARGC1A,PTGS2,SLC6A3,TNF,TUBB4A
GATA3		transcription regulator		-1.629		1.72e-05	CDKN1A,CNFN,CRABP2,CST6,CXCR4,DLX3,ERCC5,EVPL,GRHL3,HIC1,ICAM1,IL17RB,IL24,IL6,Ivl,KRT14,LHX5,MDM2,NKX3-1,Prl2c2 (includes others),RET,RGCC,SPRR1A,Sprr1b,Sprr2d,Sprr2h,Sprr2i,TGM1,TNF,TNFRSF9	459 (24)
HSD11B1	-2.228	enzyme		-1.628		0.0139	AGT,IL6,INPP5D,PDK4,PPARGC1A,TNF
OGT		enzyme		-1.617		0.000893	ARTN,Ccl2,CDKN1A,CLCA2,CXCL2,CXCL3,DUOXA1,GAP43,GLI1,IL6,MDM2,NGFR,PPARGC1A,TET1,TNF	413 (19)
pentoxifylline		chemical drug		-1.612	bias	0.0196	Ccl2,CXCL3,CYBB,ICAM1,IL6,TNF
VCAN	3.545	other		-1.604		4.52e-06	ANXA8/ANXA8L1,ASS1,C1R,C1S,C4A/C4B,CASQ2,Ccl2,CDH13,CDKN1A,CXCL2,CXCL3,ELN,FAS,FST,GPC6,HYAL1,ICAM1,IL6,MDM2,NOTCH3,PCSK5,RNASE4,TNF,VCAN	277 (18)
MANF		other		-1.58		0.00289	Ccl2,IL6,LPIN1,MDM2,TNF	196 (9)
LACTB		peptidase		-1.555	bias	0.00013	ALDH1A1,EDIL3,GLIPR1,IL6,SERPINE2,TGFBI,TNFRSF11B,VCAN
NR4A1	3.194	ligand-dependent nuclear receptor		-1.553		0.0119	Ccl2,COX6B2,CRABP2,CSF2,FABP4,FBP1,GCK,ICAM1,IL6,ITGB4,KCNIP3,LPIN1,MDM2,MMP13,NEUROD1,NR1H4,NR4A1,PC,PDK4,RAMP3,SLC2A4,SLC37A2,SLC39A11,TNF,TNFRSF9
NR3C1		ligand-dependent nuclear receptor		-1.551		3.35e-05	AGT,C1R,C4A/C4B,CACNA2D3,CARD14,Ccl2,CD38,CDKN1A,CKAP2,CRABP2,CSF2,CSRNP1,CXCL2,CXCL3,CXCR2,CXCR4,CYP27A1,CYP3A5,DDC,DNASE1L3,DUOX1,DUSP1,ETNK2,FABP4,GADD45A,GAP43,GAS1,GLIPR1,GRIA3,HCAR2,HSD11B1,HTR2A,ICAM1,IL18,IL24,IL33,IL36G,IL6,Ivl,KCNJ10,KRT14,KRT15,KRT5,LIF,LPIN1,MDM2,MMP10,MMP13,NGFR,NOD2,Nppb,PC,PLAT,PPP1R13L,Prl2c2 (includes others),PTGR1,PTGS2,PTK2B,RBMS3,SLC19A2,SLC2A3,TNF,TNFRSF11B,T…	446 (16)
KL		enzyme		-1.539		0.00472	Ccl2,CDKN1A,CYBB,ICAM1,IL6,SLC34A3,TNF,TNFRSF11B,VDR	277 (21)
MDM4		transcription regulator		-1.536		0.00444	CDKN1A,ITGB4,KRT5,LEF1,MDM2,TP73	406 (19)
NOSTRIN		transcription regulator		-1.536	bias	0.0226	Ccl2,FGF1,IL6,ITGB3,PGF
GRN		growth factor		-1.533		0.00387	ANGPT1,CACNA1B,Ccl2,CD68,CH25H,COL2A1,CXCL2,GAS6,ICAM1,IL6,INPP5D,MMP13,NINJ2,PROS1,PTK2B,SHC3,SLC24A3,STAB1,TNF	302 (20)
eplerenone		chemical drug		-1.533	bias	0.00822	Ccl2,CD68,CYBB,ICAM1,PTGS2,TNF	354 (20)
PRDM1		transcription regulator		-1.525		3e-05	ADA,ADAM8,AFF3,AIM2,AQP3,BHLHA15,CADPS2,Ccl2,CHI3L1,CSF2,CSF3,CXCL2,CXCL3,CXCR4,CYTH4,ECM1,FOSL1,HCK,HLA-DMB,ICAM1,IL24,IL6,IRF4,MALL,MMP25,PDE4C,PSD2,RELN,SCARA5,SERPINA3,SLC16A5,THEMIS2,TNF	363 (19)
Ro41-5253		chemical reagent		-1.524	bias	0.00552	CD38,CDKN1A,CRABP2,FABP4,PLAT	230 (10)
GDF11		growth factor		-1.524		0.0123	COL2A1,FST,ICAM1,IL6,LAMA3,Nppb,PPP2R2C,PTGS2,TNF
C5AR2		G-protein coupled receptor		-1.521	bias	0.000198	Ccl2,CSF3,CXCL2,CXCL3,IL6,TNF	328 (16)
sodium bisulfide		chemical reagent		-1.519		0.0125	AGT,CCNG1,CDKN1A,FAS,ICAM1,IL6,Pmaip1,TNF
PKD1		ion channel		-1.482		3.81e-06	ABCB4,ACOT2,ADCY7,ALDH1A1,AMPH,ATP1B2,CALCR,Ccl2,CDKN1A,CXCL2,EDIL3,FOSB,IL17RB,JPH2,LTBP1,MCUB,P2RX7,PCDH7,PCDH9,PML,QPCT,SLC2A9,SLITRK5,SOX6,TNFRSF11B,TNS1,TRIM15,VWF	258 (13)
GPX1		enzyme		-1.481	bias	0.00764	Ccl2,CXCL3,CYBB,FAS,ICAM1,IL6,TNF	371 (16)
BCL2L11		other		-1.477		0.008	ADRB2,Ccl2,CXCL2,IL6,TNF	343 (15)
TRIM28		transcription regulator		-1.473		0.00447	APAF1,COL4A6,CXCR4,EPAS1,IL6,SOX6,TNF,TP73,TYRP1,ZSWIM5	327 (20)
LDLR		transporter		-1.472		0.00194	ABCG1,APOBEC1,BGN,Ccl2,CD55,CD68,CDKN1A,CYP27A1,CYP7B1,CYTIP,DUSP1,FABP3,FBP1,GAS6,GPR132,ICAM1,IL6,ITGB3,PLTP,PPARGC1A,SLC2A4,TAP1,TNF,VCAN	295 (19)
miR-34a-5p (and other miRNAs w/seed GGCAGUG)		mature microRNA		-1.472	bias	0.0132	ARPP21,CD55,CDKN1A,GFRA1,ICAM1,ITGB3,LEF1,PLCB1,PREX2,PTPN7,SHISA2,SUPT3H,TMC7,TP53INP1,WNT3
VDR	2.027	transcription regulator		-1.464		0.0115	ABCB11,AGT,Ccl2,CD38,CDKN1A,CSF2,GADD45A,GLI1,ICAM1,IGFBP3,IGFBP5,IL18,IL6,ITGB7,NOD2,Nppb,NR1H4,PDLIM2,PTGS2,RGCC,SERPINC1,TRPV6,VDR
SKIC2		enzyme		-1.463	bias	0.00188	CCNG1,IL33,KRT14,KRT16,KRT6B,PLOD2,SLC7A11,TRIB3
STEAP3		transporter		-1.463	bias	0.00754	ACER2,FRMD5,ITGB3,KLF15,Nppb,PLOD2,RGCC,S1PR1
ZBTB7A		transcription regulator		-1.461	bias	0.00177	ADA,CDKN1A,DLL4,H19,MDM2,NRP1,SLC2A3	400 (15)
taurodeoxycholic acid		chemical - endogenous mammalian		-1.461	bias	0.013	ABCB11,IL33,P2RX7,PYCARD,TNF
tranilast		chemical drug		-1.455		0.00312	CD80,CDKN1A,CSF2,IL6,NRP1,TNF	418 (20)
PP2/AG1879 tyrosine kinase inhibitor		chemical drug		-1.452	bias	0.0118	AGT,CD38,CDKN1A,DUSP1,ICAM1,IL6,MAPT,MMP13,PTGS2,TNF
HSPB1		other		-1.438		0.00213	Ccl2,CDKN1A,CXCL2,CXCL3,IL6,TNF	251 (16)
WNT5A		cytokine		-1.434		0.000868	ABCB1,ADGRL3,ALDH1A1,BTG2,CD38,CD80,COL2A1,CSF3,CSRNP3,CXCL2,CXCR4,FABP4,FOXN1,IL6,ITGB3,ITGB7,LAMA3,MMP10,MMP13,PGF,PTGS2,RET,TNF,ZNF385B	339 (21)
heparan sulfate		chemical - endogenous mammalian		-1.432		7.22e-05	CXCL2,CXCL3,FAS,ICAM1,IL6	239 (17)
F630028O10Rik		other		-1.432	bias	7.22e-05	Ccl2,CXCL2,IL6,PTPRC,TNF
GADD45A	-2.298	other		-1.432		0.0045	CDKN1A,CXCL2,CXCL3,FOSB,IL6	314 (17)
FOXP1		transcription regulator		-1.432		0.00452	CDKN1A,GAP43,GAS1,IL6,IRF4,NXPH1,TNF	295 (12)
TAB1		enzyme		-1.432		0.0357	CDKN1A,CH25H,IL6,MMP13,PTGS2
GATA6		transcription regulator		-1.427		1.32e-05	ABCB1,C1R,C4A/C4B,CDKN1A,CNFN,CRABP2,DLX3,DMRT1,DPPA2,EVPL,GRHL3,HBA1/HBA2,HYAL1,KRT14,LHX5,LTBP1,Nppb,PPP1R14A,PTGES,RBPJL,SOX17,SPRR1A,Sprr1b,Sprr2d,Sprr2h,Sprr2i,Sprr2k	50 (2)
siponimod		chemical drug		-1.414	bias	0.000103	ACER2,BACH2,CHI3L1,FAM78A,LEF1,PTPRC,RAMP3,SLC37A2,TNNT1
molybdenum disulfide		chemical reagent		-1.414		0.000309	ADAMTS7,CKB,CPNE7,DMPK,ELN,GPC4,IGFBP5,KRT14,LDB3,NID2,NREP,NXPH3,PLTP,PODN,PPP1R14A,RARRES1,SYNPO2,TNS1
ZNF217		transcription regulator		-1.414	bias	0.00594	CXXC4,IGFBP3,ITM2A,KCNK2,PAK3,PLAT,RGS20,SEMA3A,VSNL1,WNT5B
FALEC		other		-1.411	bias	1.75e-05	BTG2,CDKN1A,CYFIP2,ECM1,FAS	281 (7)
paricalcitol		chemical drug		-1.406	bias	5.03e-05	AGT,Ccl2,ICAM1,Nppb,PTGS2,PYCARD,TF,TNF,TRPV6,VDR	271 (14)
FTO		enzyme		-1.406		0.0482	ABTB3,ALDH1A1,ICAM1,PDE1C,PDGFC
PROCR	3.715	other		-1.404		0.00213	ANGPT1,Ccl2,ICAM1,IL6,LIF,TNF	255 (17)
BAPTA		chemical reagent		-1.4	bias	0.00552	FOSB,FOSL1,IL6,PTGS2,TNF	432 (24)
ilomastat		chemical drug		-1.4		0.00552	Ccl2,CXCL3,ERBB4,IL6,TNF	194 (16)
proteasome inhibitor PSI		chemical - protease inhibitor		-1.4		0.0199	Ccl2,CD55,CXCL2,FAS,IL6
HDAC6		transcription regulator		-1.4		0.0355	HOXC12,ICAM1,IL6,MST1,TGFBI,TNF
SLC2A4	2.823	transporter		-1.387		0.00949	GCK,Nppb,PPARGC1A,SLC2A3,SLC2A4	382 (24)
SERPINE2	6.038	other		-1.387	bias	0.0139	Ccl2,CSF2,CXCL3,GLI1,IL6,TNF
PTPN2		phosphatase		-1.387		0.0174	IL6,PPARGC1A,PRDM16,TNF,TNFRSF9
CYP27B1		enzyme		-1.387		0.0242	CYP3A5,IL18,IL6,ITGB4,TRPV6,VDR
BCL11B		transcription regulator		-1.361		0.0289	CDKN1A,LEF1,MAP3K8,MDM2,NRP1,Pcp4l1,RELN,TNF
MECP2		transcription regulator		-1.354		2.33e-07	ABCB1,ADAM12,APOL2,ARHGAP24,CACNA1C,CCNA1,CHN2,FRZB,HBA1/HBA2,IGFBP3,IL6,KCNF1,NCALD,NEFH,NR4A1,Nrxn3,NXPH3,PLAAT3,PLP1,PREX2,PTGS2,RELN,RGS20,SCN4B,SEMA3D,SLC2A3,SPN,SYN3,TNF,WNT9A	358 (19)
CDKN1A	2.577	kinase		-1.352		6.62e-05	CCNG1,CDKN1A,CSF2,CSF3,CXCL2,CXCL3,DUSP1,FAS,FAT2,FGF18,FRAS1,FST,GADD45A,GDF15,ICAM1,IFITM3,IL18,IL6,ITGB3,ITGB4,Ivl,KRT5,MDM2,MMP13,NRP1,OSMR,PDGFC,Pmaip1,PTK2B,PTPRC,TGM1,TNF,TNFRSF18,TUBB4A,WNT3	255 (15)
TSC2		other		-1.352	bias	0.0294	ASCL2,Ccl2,CD68,CDKN1A,CST6,FAM107A,GAP43,IFITM3,IGFBP5,IL17RB,Nppb,OLFM4,PDK4,PDLIM2,PPP1R3B
SIRT1		transcription regulator		-1.349		0.000101	ABCB1,ABCG1,AGT,Ccl2,CD79B,CDKN1A,COL2A1,CORO1A,EPAS1,EVPL,FABP4,FAS,GADD45A,GCK,GLI1,GNG13,Gstm6,HCK,HLA-DRB5,ICAM1,IFITM3,IL6,LEF1,MAPT,MMP13,NLRC5,NR1H4,PC,PDK4,Pmaip1,PML,PPARGC1A,PRDM16,PTN,RBPJL,SFRP2,SLC43A3,SLC7A11,TAP1,TBC1D8,TNF,TP73,TRIM63	443 (24)
prednisolone		chemical drug		-1.348		0.0328	ATG10,ATG9B,CALCR,Ccl2,CXCR4,CYGB,DUSP1,FAS,GLI1,HEY2,IL6,NOTCH3,PIK3CG,PLAT,PTGS2,SPON2,TNF,TNFRSF11B,TP73,TRIM63
bortezomib		chemical drug		-1.343		0.0188	ABCB1,Ccl2,CDKN1A,CXCL2,CXCR4,FAS,FBXO2,FST,GADD45A,GDF15,GLI1,ICAM1,IGFBP3,IL33,IL6,IRF4,LIF,MDM2,PTGS2,SERPINA3,TNF,TRIB3
SB204990		chemical reagent		-1.342	bias	0.000208	CD80,IL6,IRF4,NR4A1,PPARGC1A
NOP2		other		-1.342	bias	0.00131	ASS1,CDKN1A,CKMT1A/CKMT1B,DGKA,FGGY
STRA8		other		-1.342	bias	0.0357	MEI4,Nrxn3,PCLO,PLCB1,TEX15
MEOX2		transcription regulator		-1.332	bias	0.00188	ANGPT1,CDKN1A,CXCL2,CXCL3,ICAM1,IL6,ITGB3,MMP10	322 (13)
ITGB2		transmembrane receptor		-1.327		0.00105	Ccl2,CSF2,CSF3,CXCL2,CXCL3,IL6,PTGS2,TNF,TNIP3	256 (15)
BCL2L1		other		-1.32		0.00169	Ccl2,CXCL3,ECM1,FAS,NEUROD1,NOS1,PTPRC,SPN,TNF,TNFRSF11B	366 (18)
USP19		peptidase		-1.319		0.00949	Ccl2,IL6,KLF15,TNF,TRIM63	423 (21)
N4BP1		enzyme		-1.317	bias	0.0045	CSF3,CXCL2,IL6,TNF,TP73	226 (15)
CTCF		transcription regulator		-1.311		0.0457	AVPR1A,Ccl2,CD68,CDKN1A,CXCR4,H19,HLA-DRB5,IL6,NCAM1,NEFH,PTGS2,SLC7A11,TNF
metformin		chemical drug		-1.309		0.00147	ABCB1,ABCG1,CDKN1A,CERS4,CYP3A5,ENHO,FBP1,GAS6,GDF15,GLP1R,HBA1/HBA2,IL17RB,IL6,ITGB4,LCAT,MAPT,NR4A1,PHLDA3,PIERCE1,PPARGC1A,PPP1R3B,PROCR,PTGS2,SLC2A4,SLIT2,TNF,VWF	270 (21)
MRTFB		transcription regulator		-1.308	bias	0.00113	CACNA1C,COL25A1,COL6A3,COL9A2,CXCR4,DMKN,EYA2,FJX1,GADD45A,GAS1,IGFBP5,LILRB4,LTF,MOGAT2,NREP,PTGS2,S1PR1,SEMA3D,SLIT2,SLIT3,SYNPO2	161 (7)
NKX2-3		transcription regulator		-1.298		0.0103	CBS/LOC102724560,CD38,CD68,CDKN1A,CSRNP1,FAM172A,GDF15,HES2,HEY2,MAMDC2,MCTP1,PARP10,PLCB1,PLEKHA4,PTGS2,SEMA3A,SERPINE2,SNCAIP,TAP1,ZMAT3
IRAK3		kinase		-1.294		5.11e-05	Ccl2,CXCL2,CXCL3,GSDMD,IL6,INPP5D,IRF5,PYCARD,TNF	401 (17)
tacrolimus		chemical drug		-1.291		0.00119	ADAM19,ANGPT1,Ccl2,CHN2,COL2A1,CXCL2,CXCR4,CYBB,DACH1,FABP4,FOSB,GAP43,IL33,IRF4,ITGB7,LILRB4,LRRC32,NOS1,Nppb,NPTX1,NR4A1,NRP1,PTGS2,SLIT2,TNF,TNFRSF18	353 (15)
SMARCA5		transcription regulator		-1.291	bias	0.00261	ASS1,ATP8B4,CDKN1A,CLEC12A,FAS,GFRA1,GRIA3,IL17RB,KBTBD11,NLRC5,PHLDA3,Pmaip1,RAB44,TDRD5,ZMAT3
ACOX1		enzyme		-1.291		0.00327	ACER2,ACOT2,CDKN1A,CYP7B1,FABP4,FAH,GADD45A,HLA-DRB5,HSD11B1,LY6D,MGLL,Orm1 (includes others),PDK4,QPCT,RGN,TRIB3	177 (7)
valsartan		chemical drug		-1.283	bias	0.00102	AGT,Ccl2,CD68,CYBB,FABP4,FHOD3,ICAM1,IL6,PTGS2,TNF	364 (21)
DICER1		enzyme		-1.277		0.0229	CACNA1C,CCNG1,CDKN1A,CXCR4,DES,H19,ICAM1,LPAR3,MCAM,NEFH,NGFR,P2RX3,PIK3CG,PRKD1,PROCR,PROS1,RBFOX1,RET,RGCC,RGS5,RTN1,S1PR1,SPN,TNF,TNNT1
IL10		cytokine		-1.272		0.0138	ABCB1,Ccl2,CD55,CD68,CD80,CDH13,CDKN1A,CSF2,CSF3,CXCL2,CXCL3,CXCR4,DUSP1,FAS,HCK,HLA-DRB5,ICAM1,IL17RB,IL18,IL24,IL33,IL6,INPP5D,ITGB7,LIF,LILRB4,MAP3K8,NOD2,PIK3CG,PTGS2,RARRES1,SLC11A1,TAP1,TNF,TNIP3,VCAN
melatonin		chemical - endogenous mammalian		-1.271		0.00844	APAF1,Ccl2,CDKN1A,CSF2,CXCL2,ELAVL4,FAS,GSDMD,ICAM1,IGFBP3,IL6,NCAM1,NLRX1,PLAT,PTGS2,SLC2A4,TNF	423 (16)
resveratrol		chemical drug		-1.27		7.24e-05	ALOX5,APAF1,Ccl2,CCNA1,CD68,CD80,CDKN1A,CXCL2,CXCL3,CYBB,FABP4,FAS,FOSL1,GCK,GDF15,GLI1,HEY2,ICAM1,IGFBP3,IL18,IL6,ITGA2B,MMP13,PDK4,PPARGC1A,PTGS2,SARM1,SERPINB5,TGM1,TNF,TNFRSF11B,TNS1,TP73,VDR	406 (20)
AHSG		other		-1.265		5.03e-05	FOXQ1,FXYD3,IL6,Ivl,LY6D,MMP12,PSCA,SNX31,SPRR1A,TNF	381 (13)
MM-589		chemical reagent		-1.265		6.22e-05	ELN,FBLN1,FHOD3,HOPX,IGFBP5,IL6,Nppb,PLOD2,RND1,TNFRSF11B
NEDD4L		enzyme		-1.265	bias	0.000966	CXCL2,CXCL3,IL6,SLC6A3,TNF	281 (17)
RXRB		ligand-dependent nuclear receptor		-1.265		0.0135	ALDH1A1,C4A/C4B,CD109,ECM1,FABP4,GAS6,H3C1,ITGB3,MATN4,MMP12,OSMR,PHF11,PPARGC1A,RBPJL,RGN,TNF,VCAN
MAS1		G-protein coupled receptor		-1.264		0.00601	Ccl2,CYBB,IL6,TNF	319 (19)
suramin		chemical drug		-1.26		0.000826	Ccl2,CD80,FST,ICAM1,IL6,KRT5,PTGS2	285 (16)
mir-21		microRNA		-1.256	bias	0.00169	APAF1,BTG2,C1R,Ccl2,CD80,CDKN1A,CXCL2,DDIAS,ELN,FAS,FCGRT,FGF1,GTSE1,ICAM1,IL18,IL36G,IL6,INPP5D,NLRC5,Orm1 (includes others),PDE1C,PLAT,PPP1R3B,PRRG4,SERPINB5,SIGLEC1,SLC11A1,SOX5,TAP1,TGM1,TNF,TNFRSF9	302 (14)
ADRB		group		-1.248		0.000401	ADAMTS4,ADCY4,ATF5,Ccl2,CD68,CDKN1A,CXCL2,FAS,GADD45A,GDF15,ICAM1,LPIN1,LTBP1,NR4A1,PPARGC1A,Prl2c2 (includes others),PTGS2,SLC7A11	294 (18)
beta-carotene		chemical - endogenous mammalian		-1.238	bias	0.00188	FABP4,IL6,MOGAT2,Orm1 (includes others),PTGS2,SLC16A12,SLC2A4,TNF	286 (18)
AMBRA1		other		-1.238	bias	0.0025	ANGPT1,CDKN1A,COL14A1,COL9A2,COL9A3,ITGB3,ITGB7,MMP15	248 (13)
EGLN1		enzyme		-1.237		1.52e-05	Ccl2,COL2A1,CXCR4,DLL4,EPAS1,HEY2,ICAM1,IL6,JAG2,MMP13,Nppb,PTGS2,TNF,TNFRSF11B	265 (19)
cyanidin 3-O-glucoside		chemical - endogenous non-mammalian		-1.236		0.000412	ABCG1,IL6,PTGS2,TNF	340 (22)
fluticasone propionate		chemical drug		-1.235		0.000603	ABCG1,ALOX15B,ALOX5,BGN,CD80,CHI3L1,CLEC12A,CSF2,CXCL2,FABP4,GAL,HLA-DMB,HSD11B1,ITGB7,PDK4,PPARGC1A,RARRES1,SIGLEC10,TAP1,VWF	393 (12)
APOE		transporter		-1.234	bias	0.000418	ABCG1,ADGRB1,ALOX12,BEGAIN,BGN,Ccl2,CD68,CD80,CREB3L1,CTNND2,CXCL3,CYBB,CYP3A5,ECM1,GRIA3,HSD11B1,ICAM1,IL6,IRF4,KCNJ10,LTBP1,MAPT,NEFH,PC,PCDH9,PCDHGC4,PIDD1,PLAT,PTGES,PTGS2,PTP4A3,RELN,SERPINA3,SLC6A3,TNF,VCAN	252 (18)
dehydroisoandrosterone		chemical - endogenous mammalian		-1.227		0.00376	AQP3,Ccl2,CYP3A5,ECM1,EDIL3,FABP4,HSD11B1,ICAM1,Nppb,PRKG1,TNF	373 (17)
RMRP		other		-1.226		0.0174	BTG2,CDKN1A,COL2A1,PTHLH
HOXA3		transcription regulator		-1.219		0.0121	ALOX5,EPAS1,HBA1/HBA2,HEY2,PIK3CG,PSTPIP1,SOX17
flutamide		chemical drug		-1.214		0.011	Ccl2,CXCL2,CYP3A5,FOXQ1,GAS6,IL6,NR4A1,PSCA,PTHLH,TNF,UGT1A6
PRTN3		peptidase		-1.208		0.000711	CDKN1A,IL18,IL6,TNF	346 (17)
COX4I1		enzyme		-1.195	bias	5.74e-05	CAPN6,IL6,PDK4,SFRP2,SLC24A3,SLC2A4,TNF	285 (17)
PPP5C		phosphatase		-1.188	bias	0.00342	CDKN1A,DUSP1,FABP4,MDM2	388 (22)
KMT2D		transcription regulator		-1.179	bias	8.39e-07	ARTN,CD55,DSC3,Eda,FABP3,FAH,FBXL7,FOXQ1,GRHL3,HOPX,IMMP2L,JAG2,KCTD15,KRT16,NAALADL2,NEU3,Nmnat3,PCDH7,PTGR1,RAB42,REEP6,RIMBP3 (includes others),SPRR1A,STBD1,TGM1,TOX3,Zfp429 (includes others),ZNF641,ZNF750
triflusal		chemical drug		-1.178	bias	0.00226	CSF2,CSF3,MAPT,PTGS2,TNF	319 (11)
irbesartan		chemical drug		-1.172	bias	0.0226	CYBB,ICAM1,IL6,ITGB3,TNF
CD24		other		-1.172	bias	0.0231	ADRB2,CDKN1A,ECM1,GDF15,HSPB8,ICAM1,MCAM,PLCB1,RARRES1,TP53INP1,VDR
GLI1	2.592	transcription regulator		-1.16		1.54e-06	ABCG1,ALOX5,ANKRD22,APAF1,ATP6V1C2,BNC1,Ccl2,CDKN1A,CHI3L1,COL2A1,CSRNP1,CST6,FAS,FGF1,FOXQ1,GJA3,GLI1,GNAL,GRIA3,HEY2,IL18,IL33,IL6,IQGAP2,ITGB4,JAG2,KLK10,KLK6,KRT15,LIF,MALL,MNX1,NKX2-8,NREP,PCDH7,PDK4,PPARGC1A,PTGS2,PTH1R,PTHLH,PTK6,RAP2A,RASA4,RGS10,RGS14,RNASE4,SERPINB5,SLC16A5,SOX5,SOX6,SYT17,TNFRSF9,TNIK,TNNT1,TRIM15	479 (22)
DSCAML1	3.934	other		-1.155		0.00217	GPR3,MAPT,MMP10,NEFH,NOS1,NOTCH3,PLCB1,ROBO2,SNCAIP,SOX21,SOX6,TUBB4A
N,N-dimethylsphingosine		chemical reagent		-1.153	bias	0.00342	ICAM1,IL6,PTGS2,TNF	296 (19)
ARID1A		transcription regulator		-1.153		0.0268	ALDH1A1,ASCL2,ATG10,C4A/C4B,CDKN1A,CKB,CXCL2,DLL4,EDIL3,EEF1A2,FBLN1,GNA15,IGFBP3,ITGB4,KRT14,KRT16,KRT5,KRT6B,PLOD2,SLITRK5,WNT3
HMOX1		enzyme		-1.15		0.00012	ABCG1,ANGPT1,APAF1,Ccl2,CDKN1A,CXCL2,CXCL3,FGF1,ICAM1,IL6,ITGB3,MAPT,Nppb,PROCR,PTGS2,RELN,THBS2,TNF	252 (18)
SERPINB7		other		-1.144		6.1e-08	ADAM12,ADAMTS4,ADAMTS7,C1R,CACNA1C,CNFN,CST6,CTSF,CXCL2,CXCL3,ICAM1,ITGB4,Ivl,LTF,MMP10,MMP13,NR4A1,SLC24A3,SPRR1A,TGM1,TLL1,TNF,TRPV6,VDR
SULT1E1		enzyme		-1.134		0.00011	Ccl2,CD68,IL6,PTGS2,SLC2A4,SULF2,TNF	316 (21)
I-BET-151		chemical reagent		-1.134	bias	0.00674	BSN,CXCL2,CXCL3,GNE,MN1,S1PR3,SLC9A9	151 (7)
PEX5		other		-1.134		0.024	Acaa1b,ACOT2,GGT6,Gstm6,LRP2,PDK4,SLC4A9
fluocinolone acetonide		chemical drug		-1.134		0.0262	ACKR4,IL33,IL6,KLF15,RGCC,TMEM14A,TNF
MNT		transcription regulator		-1.134	bias	0.0285	Akr1c20,ALDH1A1,CYBB,GPR55,PC,TNF,UPK1B
RARRES2		transmembrane receptor		-1.133		0.000426	Ccl2,CD55,CXCL2,CXCL3,IL6,SLC2A4,TNF	217 (17)
BPIFA1		other		-1.131		0.00342	CXCL2,CXCL3,IL6,LTF
HIC1	11.93	transcription regulator		-1.131		0.00379	ADRB2,CDKN1A,CYP7B1,FST,LIF,MCAM,MMP12,PLPPR4,SLC7A11	415 (18)
10-(6'-ubiquinonyl)decyltriphenylphosphonium		chemical drug		-1.131		0.0119	IL18,IL6,PTGS2,SLC2A4
green tea polyphenol		chemical drug		-1.131		0.0321	CDKN1A,ICAM1,IGFBP3,IL6,PTGS2
PROC		peptidase		-1.128		0.000136	AGT,ANGPT1,Ccl2,CXCL2,CXCL3,ICAM1,IL6,NR4A1,PROCR,TNF	234 (16)
troglitazone		chemical drug		-1.127		5.58e-08	ABCB11,ABCG1,ACOT2,ADRB3,AGT,ANGPTL6,AQP3,ATP10B,Ccl2,CD80,CDKN1A,CSF2,CXCL3,CYP3A5,DGKA,FABP3,FABP4,FGGY,FOSL1,GADD45A,GCK,GDF15,HBA1/HBA2,ICAM1,IL6,ITM2A,KRT13,KRT14,LAMA3,NEUROD1,NOTCH3,Nppb,NR4A1,PC,PDK4,PLIN4,PPARGC1A,PTGES,PTGS2,RGS10,SERPINB5,SLC2A4,SPOCD1,TNF,TRIB3,UGT1A6,UPK1B	320 (20)
GDNF		growth factor		-1.123		0.0311	FOSB,GATA2,GFRA1,HTR2A,MMP13,Naip1 (includes others),TNF,TUBB4A
PSMB11		peptidase		-1.12	bias	1.89e-05	ADCY2,BMPR1B,Ccl2,COL4A6,CXCL3,ENPEP,GADD45A,GNG13,ITGB7,NCAM1,NR4A1,PIK3CG,Pmaip1,PTGS2,PTK2B,PTPRC,ROBO2,S1PR1,VCAN	213 (7)
DDIT3		transcription regulator		-1.12		0.0357	ATF5,BHLHE22,CA6,DDR2,GPC6,IL6,KRT6B,PLAT,PPARGC1A,TENM4,THBS2,TRIB3
mir-22		microRNA		-1.118	bias	0.00674	BMPR1B,CDKN1A,FOSL1,IL6,LEF1,TNF,TP53INP1	392 (21)
ETV6-RUNX1		fusion gene/product		-1.118	bias	0.0229	ABCG1,ADCY7,AIM2,ALOX5,ARHGAP24,CORO1A,CYBB,CYFIP2,DGLUCY,FCGRT,GNA15,H4C8,ICAM1,IRF4,IRF5,IRX3,MDM2,MN1,PML,PTPRC,SDK2,TDRD5,TNF,TRIM7,ZMAT3
HOXA5		transcription regulator		-1.118		0.0268	CDKN1A,IL6,LIF,MDM2,PTGS2,PTN
PPP3CB		phosphatase		-1.117		0.0119	CDKN1A,CYBB,GADD45A,TRIM63
LDB1		transcription regulator		-1.115		4.14e-06	AIM2,ANGPT1,APOBEC1,ARL5C,CD79B,CDH13,CDKN1A,CERS4,CYFIP2,DACT3,DUSP15,FBLN1,FBP1,FRZB,GTSE1,ITGB7,LEF1,MAP3K8,MGLL,NKX3-1,NLRC5,NLRX1,NOD2,NOTCH3,PSTPIP1,SERPINE2,SFRP2,SLC16A5,SLC5A9,ST6GALNAC3,TAP1,TBKBP1,THEMIS2,VDR,ZMAT3
CYP7A1		enzyme		-1.104		0.0011	ABCG1,Ccl2,CYP7B1,IL6,PTGS2,TNF	327 (23)
simvastatin		chemical drug		-1.094		9.32e-05	ABCB4,ABCG1,ADRB2,CACNA1C,Ccl2,CD55,CDKN1A,CXCL2,CXCL3,CYBB,GLI1,H1-2,HBA1/HBA2,ICAM1,IGFBP3,IL18,IL6,ITGB4,MAPT,PLAT,PTGS2,S1PR3,SLC2A4,TNF,TNFRSF11B,VWF	338 (20)
gamma-tocotrienol		chemical drug		-1.091		0.00601	CSF3,IL18,IL6,TNF	418 (20)
PIK3CA		kinase		-1.089		1.57e-05	ADAM12,ADAMTS4,Ccl2,CD68,CSF3,CXCR4,ELMO1,GCK,GPC6,GPR68,IKBKE,IL33,IL6,JAG2,LEF1,LIF,MCTP1,NGFR,PCDH7,PIK3CG,PROCR,PTGS2,ROBO4,SLIT3,TGM1,Tnfrsf22/Tnfrsf23	410 (19)
IDO1		enzyme		-1.087		0.00338	ANGPT1,CD80,HEY2,IL6,NRP1,SLC7A11,TNF	466 (19)
teriflunomide		chemical drug		-1.084		0.00247	FAS,ICAM1,IL6,TNF	422 (23)
actinomycin D		biologic drug		-1.076		7.96e-07	Abcb1b,ABCG1,AGT,ASS1,AVPR1A,CD38,CD55,CDKN1A,COL2A1,DMRT1,DUSP1,EPAS1,FAS,GADD45A,IGFBP5,IL6,LTB4R,MDM2,MMP12,Nppb,PERP,PSRC1,PTGS2,PTH1R,PTHLH,SCNN1G,SLC12A4,TAP1,TF,TNF,TNFRSF9,VDR	353 (12)
NS-398		chemical reagent		-1.068	bias	0.00116	Abcb1b,ANGPT1,BTG2,CD80,CDKN1A,CXCR4,ICAM1,IL24,IL6,PCDH7,PTGES,PTGS2,TNF,WNT10B	394 (16)
mito-TEMPO		chemical reagent		-1.067	bias	0.00769	IL6,PPARGC1A,PTGS2,TNF	360 (22)
magnolol		chemical - endogenous non-mammalian		-1.067		0.0119	CDKN1A,IL6,PTGS2,TNF
superoxide		chemical - endogenous mammalian		-1.067	bias	0.0145	AVPR1A,ICAM1,IL6,PTGS2
artesunic acid		chemical drug		-1.067		0.0475	IL6,NEUROD1,PTGS2,TNF
PTGER4		G-protein coupled receptor		-1.063		0.00302	ADAMTS4,Ccl2,CH25H,CXCR4,CYBB,H2-M2,HCAR2,ICAM1,IL18,IL6,MMP13,PTGS2,RNF144B,S1PR1,TNF,TP53INP1,ZDHHC14	384 (17)
ZC3H12A		enzyme		-1.06		3.45e-05	ADAM19,ARL5C,CABLES1,Ccl2,CD38,CXXC4,DUSP1,FABP4,FCRL1,GPR132,ICAM1,IL33,IL6,IRF5,ITGB3,KRT13,KRT14,KRT5,LIF,PIK3CG,SIGLEC10,SLIT3,TNF,ZC3H12D	295 (15)
C3AR1		G-protein coupled receptor		-1.058		0.00373	Ccl2,CD55,CD80,CSF3,IL6,KRT16,LTBP1,TNF	420 (19)
ML-193		chemical reagent		-1.057		0.000711	Ccl2,FABP4,IL6,TNF	408 (13)
MIR124		group		-1.039	bias	0.00822	GRIA3,IL6,NR3C2,PTPRC,RAP2A,TNF	124 (6)
HRH2		G-protein coupled receptor		-1.033		0.0119	Ccl2,CXCR2,IL6,TNF
taurine		chemical - endogenous mammalian		-1.026		0.00338	ABCB11,AGT,Ccl2,IL6,PPARGC1A,PTGS2,TNF	309 (22)
IKZF1		transcription regulator		-1.017	bias	2.89e-07	ADAM19,ANTXR1,CD38,CD68,CD79B,CDKN1A,CNR2,CSF2,CSF3,CXCL2,CYP7B1,EPSTI1,GAS6,GATA2,GPR68,IL6,IRF4,ITGA2B,MGLL,NCAM1,NGFR,NOTCH3,NR1H4,PROS1,PTH1R,RYR1,SEMA5A,SLC27A3,SLC2A3,SLC2A6,SPN,SULF2,TMEM119,TNF,VWF,WNT10B	400 (16)
HES1		transcription regulator		-1.008		0.00472	CDKN1A,DUSP1,GLI1,IL6,MDM2,MMP13,NEUROD1,Sct,TLX3	310 (18)
estrogen receptor		group		-1.005		0.00174	ABCG1,CCNA1,CD68,CDH10,CDH13,COL4A6,COL9A2,CXCR4,ERBB4,FGF1,GAL,ICAM1,IL6,KRT15,LTF,MAPT,MMP13,MMP15,MUC15,NOTCH3,PCDH7,PDGFC,PDK4,WNT3,WNT5B	479 (21)
Hsp70		group		-1.002		0.00423	Ccl2,CXCL3,ICAM1,IL6,MAPT,NOD2,TNF,TRIM63	246 (19)
tiron		chemical reagent		-1	bias	0.00114	AGT,CDKN1A,DUSP1,IL6	325 (21)
isoleucine		chemical - endogenous mammalian		-1		0.00247	Ccl2,CDKN1A,CXCL2,CXCL3	211 (11)
RANBP3L		other		-1		0.00338	BGN,COL4A3,DMKN,GC,ITGB7,LRRC32,SIGLEC10,SYT17,TREX2
AGK		kinase		-1		0.00769	ALDH1A1,Ccl2,IL6,TNF	257 (16)
NBEAL2		other		-1	bias	0.00966	CXCL2,CXCL3,GATA2,VWF	135 (6)
HCAR2	3.682	G-protein coupled receptor		-1	bias	0.0119	IL6,PTGS2,SLC37A2,TNF
BMPR1B	-3.83	kinase		-1	bias	0.013	CDKN1A,COL2A1,PTGS2,SOX5,SOX6
N-(1-carbamoyl-2-phenyl-ethyl) butyramide		chemical reagent		-1		0.0145	IL6,PTGS2,SLC2A4,TNF
dichloroacetic acid		chemical drug		-1		0.0242	PDK4,Pmaip1,SLC2A3,SLC2A4
dipyridamole		chemical drug		-1	bias	0.0282	IL6,Nppb,PTGS2,TNF
USP22		peptidase		-1		0.0291	ATP6V1C2,CD80,CDKN1A,CHI3L1,CYBB,EEF1A2,NSUN7,OLFM4,PTPRC,TNF
ISG15		other		-1		0.0324	COL14A1,CSTA,FMO3,IFITM3,LTBP1,VCAN
ML290		chemical reagent		-1		0.0325	COL6A3,IGFBP3,IL6,PPARGC1A
CTR9		other		-1		0.0325	CLCA2,EPAS1,PTGES,TP53INP1
FUT8		enzyme		-1		0.0371	ELN,GAS1,MMP12,MMP13
hemin		chemical - endogenous mammalian		-0.955		0.00219	Ccl2,CD68,CDKN1A,CSF2,CYBB,HBA1/HBA2,IL33,IL6,PROCR,PTGS2,SLC2A4,TFAP2C,TNF	293 (17)
THRB		ligand-dependent nuclear receptor		-0.932		5.23e-07	BTG2,Ccl2,CSF2,CXCL2,CXCL3,CXCR4,DDC,FABP4,FOSL1,FOXN1,FRZB,H1-2,H2-M2,H2AC6,H2BC10,H2BC4,H3C1,HLA-DMB,IGFBP3,IL24,IL6,LEF1,MMP13,Nppb,NR4A1,PDK4,PTGS2,RIPK3,SFRP2,SLC2A4,SLC7A11,TCEA3,TGFBI,TNF,Tnfrsf26,TNFRSF9,WNT16,WNT5B	452 (22)
PTF1A		transcription regulator		-0.923	bias	0.00379	ABAT,CACNA2D3,CADPS2,IPCEF1,KLHL14,LHX5,Nrxn3,RBPJL,TLX3
SNAI1		transcription regulator		-0.914		0.006	ADD2,CD55,CDKN1A,CLCA2,COL2A1,DDR2,ESPN,FOSL1,FST,GDF15,GDF9,GLI1,LEF1,LIF,PTGS2,TF,VDR	483 (25)
PTC-209		chemical reagent		-0.905		1.6e-05	CDKN1A,ELN,FBLN1,FHOD3,HOPX,IGFBP5,IL6,Nppb,PLOD2,RND1,TNFRSF11B
DIO3		enzyme		-0.9		3.12e-05	Abcb1b,ACP7,ADCY7,ALDH1A1,ALOX5,Dio3os,EPAS1,FOXQ1,FST,GCK,KCNJ10,LPAR3,MAMDC2,NAGS,NEUROD1,PAQR6,PLEKHB1,PROKR2,SEPTIN14,SERPINE2,SLC38A3,TEF,TMPRSS13	196 (7)
15-deoxy-delta-12,14 -PGJ 2		chemical - endogenous mammalian		-0.898		0.000323	ADAMTS4,Ccl2,CCNG1,CDKN1A,CSF2,CXCL2,CYBB,DES,DGKA,FABP4,GADD45A,GAL,GDF15,HTRA3,ICAM1,IL6,MMP13,MNX1,NEUROD1,Nppb,PTGES,PTGS2,SFRP2,SLC2A4,SOX17,TNF	300 (19)
ARRB1		transcription regulator		-0.896		0.00118	ADRB2,Ccl2,FABP4,IL6,LEF1,Nppb,PTGS2,TNF	385 (22)
ezetimibe		chemical drug		-0.896		0.0123	Ccl2,CD68,CH25H,CYBB,FAS,TNF
NEIL2		enzyme		-0.896	bias	0.017	Ccl2,CXCL2,CXCL3,CXCR2,IL18,IL6,NEUROD1,PTGS2,TNF
RASSF5		other		-0.896		0.0438	CDKN1A,CSF2,CXCL2,IL6,TNF
estradiol-17beta-benzoate		chemical reagent		-0.894		0.00351	BGN,CBLN2,COL2A1,EFS,GALNT6,GATA2,GFRA1,HBA1/HBA2,ICAM5,IGFBP3,NECTIN1,NXPH3,Pcp4l1,PROCR,RAB37,RBMS3,RET,SLC6A3,SPTBN4,SULT1C2,TNFRSF11B	184 (7)
meloxicam		chemical drug		-0.883		0.00342	ABCB1,CDKN1A,PTGES,PTGS2	340 (17)
heparin		chemical - endogenous mammalian		-0.883		0.00847	CD80,DUOX1,DUSP1,FAS,ICAM1,IGFBP3,IL6,PLAT,PROCR,TNF	233 (15)
ellagic acid		chemical - endogenous non-mammalian		-0.882		0.0475	CDKN1A,PPARGC1A,PRDM16,PTGS2
hydrocortisone		chemical - endogenous mammalian		-0.875		0.0418	ALDH1L1,CD80,CXCR4,FAS,GAP43,HSD11B1,ICAM1,IGFBP3,IGFBP5,IL6,PLAT,PTGS2,TNF,TNFRSF11B
Nr1h		group		-0.873		2.04e-05	ABCG1,ADAMTS3,AGT,ALDH1A1,AQP3,Ccl2,CSF2,CSF3,FGF1,GCK,GLI1,HCK,IL6,PLTP,PML,PPARGC1A,PTGES,PTGS2,RGN,SLC2A4,TAP1,TNF	292 (21)
PRKAA		group		-0.871		0.0262	Ccl2,CDKN1A,DUSP1,HSD11B1,IL6,PPARGC1A,TNF
CREM		transcription regulator		-0.864		0.0366	ADRB2,BTG2,CCNA1,CH25H,CRABP2,CSF2,CSRNP1,DUSP1,NOS1,NR4A1,Oxct2a/Oxct2b,SLC2A4,SPATA20,TNF
LIPE		enzyme		-0.854		0.000258	ADH7,ALDH1A1,ANGPT1,Ccl2,DMPK,FABP4,GPR3,IL6,MAPT,Mt2,Nppb,NR4A1,PC,PDK4,PPARGC1A,PTGS2,RGS5,SLC2A4,TNF	400 (21)
IL11		cytokine		-0.853		0.00594	CDH13,COL2A1,FABP4,ICAM1,IGFBP5,IL18,IL6,MMP13,SERPINA3,VWF	266 (18)
CAY10585		chemical reagent		-0.849	bias	0.00114	Ccl2,IL6,NR3C2,TNF
RSPO3		kinase		-0.849		0.00114	GLI1,IL6,PTGS2,TNF	373 (18)
zileuton		chemical drug		-0.849	bias	0.00171	Ccl2,ICAM1,PTGS2,TNF	456 (19)
SMARCD3		transcription regulator		-0.849	bias	0.0282	COL2A1,DEPTOR,SOX5,SOX6
KAT5		transcription regulator		-0.845	bias	0.0145	ACOT2,CA6,CDKN1A,COL2A1,CXCR4,ERCC5,FOXC1,FST,GADD45A,IGFBP5,IL6,MAPT,MDM2,NGFR,PCDH7,PCDH9,SOX17,ZCCHC12
parthenolide		chemical drug		-0.837	bias	3.04e-05	Ccl2,CERS4,CXCL2,CXCL3,IL6,LEF1,LIF,NR3C2,PDK4,PTGS2,TNF	394 (21)
indican		chemical - endogenous mammalian		-0.832		0.00177	AGT,CDKN1A,CXCR4,HILPDA,ICAM1,Nppb,PTGS2	233 (13)
IL10RA		transmembrane receptor		-0.822		9.2e-07	ABAT,ABCB1,ABCG1,ALOX5,AOC1,ASS1,CBS/LOC102724560,CERS4,Ces2g,CLEC12A,COL14A1,CYFIP2,ECM1,FAS,GAS6,GNE,Gstm6,HCAR2,IKBKE,IL6,ITGB7,LRG1,MMP25,NLRC5,OLFM4,PLAAT3,PPARGC1A,PROCR,RIPK3,S1PR1,SLC2A6,SLC7A11,SULT1C2,TAP1,TINAG,TNF,TRPM2,UPP1	306 (16)
lithocholic acid		chemical - endogenous mammalian		-0.82		0.0422	ABCB11,CD80,CYP3A5,IL6,LRP2,TNF
HSD17B4		enzyme		-0.816	bias	0.000198	ACOT2,ALOX5,GLI1,LY6D,MGLL,PDK4,PTGS2
CD-38 inhibitor 78c		chemical reagent		-0.816	bias	0.000507	FGF1,IL6,LIF,PTGS2,S1PR1,TNF	184 (10)
mir-33		microRNA		-0.816	bias	0.000864	ABCG1,AGT,FABP4,GCK,PPARGC1A,SLC2A4	114 (5)
UBE2I		enzyme		-0.816		0.0029	ABCB11,PDK4,PML,PPARGC1A,PRDM16,SLC2A4,TAP1	444 (21)
NFIL3		transcription regulator		-0.816		0.00944	CDKN1A,FAS,GADD45A,PLIN4,PTGS2,TNF	431 (24)
MIAT		other		-0.816		0.0175	CSF2,FCGBP,HSD11B1,PSTPIP1,RYR1,SLC35F3
miR-30a-3p (and other miRNAs w/seed UUUCAGU)		mature microRNA		-0.816	bias	0.0324	ADD2,CXXC4,MYBL1,RBFOX1,STXBP5L,TET1
ID2		transcription regulator		-0.808		0.00145	ASCL2,BTG2,CCNG1,CDKN1A,CXCR4,DGKA,DLL4,DUSP1,FAS,ICAM1,IL17RB,IRF4,IRF5,ITGB3,MCAM,NGFR,NR4A1,OLFM4,RPRM,SOX5,TF,TNFRSF19,WNT3	348 (11)
HCAR1		G-protein coupled receptor		-0.805	bias	0.000864	CXCR4,ICAM1,IL6,PPARGC1A,SEMA5A,TNF	231 (12)
APOA1		transporter		-0.804		0.0125	Ccl2,CYBB,ICAM1,IL6,LCAT,PPARGC1A,PTGS2,TNF
PTEN		phosphatase		-0.789		0.000617	ABHD4,ANGPT1,BMP8A,BNIPL,BTG2,CA8,Ccl2,CD80,CDKN1A,COL14A1,COL9A2,COL9A3,CST6,CXCL2,CXCR4,CYP27A1,DKK3,DLL4,DUSP1,EPAS1,FABP4,FAS,FGF1,FNDC10,GATA2,GMDS,GPM6B,GPR142,GPR162,GPR75,GSDMA,IGFBP3,IGFBP5,IL6,ITGB3,JAG2,LAMA3,MAPKAPK3,MCAM,MDM2,MMP15,MXD4,Naip1 (includes others),NCAM1,NGFR,NKX3-1,PECR,PERP,PPARGC1A,PSCA,PTGS2,PTN,PTPRC,PTPRT,RAB30,RAMP3,SLC35D1,SULF2,TNF,TNFRSF11B,TNFRSF9	406 (18)
FOXO4		transcription regulator		-0.785		0.0365	ANGPT1,CDKN1A,CERS4,CH25H,ENPEP,FABP4,FOXC1,GADD45A,PTPRC,S1PR3,SOX5
MRTFA		transcription regulator		-0.784		0.000307	CACNA1C,COL25A1,COL6A3,COL9A2,CXCR4,CYFIP2,DMKN,EYA2,FABP3,GADD45A,GAS1,ICAM1,LILRB4,LTF,MOGAT2,Nppb,NREP,OSTN,PTGS2,S1PR1,SEMA3D,SLIT2,SLIT3,SYNPO2	242 (11)
pravastatin		chemical drug		-0.781		0.0125	CYP27A1,HBA1/HBA2,ICAM1,IL6,MAPT,PGF,TNF,VWF
IFT88		other		-0.776		0.0482	FABP4,GLI1,IL6,PGF,PRKG1
honokiol		chemical - endogenous non-mammalian		-0.765		0.00764	CDKN1A,ERBB4,ICAM1,MAP3K8,PTGS2,RET,TNF	234 (15)
mir-30		microRNA		-0.763	bias	0.00754	ADAM12,Ccl2,CDKN1A,DLL4,GADD45A,IL6,ITGB3,TNF	448 (17)
AGTR1		G-protein coupled receptor		-0.762		0.00968	AGT,DUSP1,Gstm6,IL6,Nppb,PTGS2,TNF	326 (23)
26s Proteasome		complex		-0.761		0.00519	APAF1,ATF5,ATG9B,BHLHE22,CD68,CDKN1A,CTSF,CXCL3,FOSL1,HSPB8,ICAM1,IL6,MMP12,Pmaip1,PTGS2,S1PR1	281 (15)
methotrexate		chemical drug		-0.76		2.14e-06	ALOX12,ASS1,BTG2,C1R,CCNG1,CDKN1A,CXCR2,DUSP1,EI24,EPAS1,FA2H,FAS,GAP43,HBA1/HBA2,HSD11B1,ICAM1,IGFBP3,IGFBP5,IL18,IL6,LILRB4,LPIN1,MDM2,NGFR,NR1H4,PECR,PTGS2,TEF,TNF,TNFRSF11B,TP53INP1,UGT1A6	386 (16)
HDAC2		transcription regulator		-0.76		0.000277	ALOX5,ASCL2,CDKN1A,COL2A1,CYBB,FAM107A,FAS,GLI1,IL6,KRT15,MDM2,MMP10,MMP13,Mt2,OLFM4,PTGS2,SLC35D1,Sprr2h,TNF,TNFRSF19	432 (21)
TANK		other		-0.755		0.0108	CXCL2,CXCL3,IL6,PTGS2,RGCC,TNF
TRIM3		enzyme		-0.749	bias	0.000507	CXCL3,FGF1,IL6,MMP10,MMP12,TNF	335 (14)
rolipram		chemical drug		-0.749		0.00538	CD80,CXCR4,DUSP1,IL6,P2RX7,PTGS2,PYCARD,TNF	303 (19)
SLC30A7		transporter		-0.747		0.00966	ALOX12,CD55,EPHX1,FABP3
BIRC3		enzyme		-0.739		0.0371	CSF3,ICAM1,IL6,TNF
verteporfin		chemical drug		-0.73	bias	0.00118	CDKN1A,CSF2,CXCL2,GADD45A,IGFBP3,IL33,IL6,TNF	240 (16)
TMPRSS2-ERG		fusion gene/product		-0.728		0.000335	CREB3L1,CSTA,FHOD3,GDF15,KREMEN2,KRT16,LAMA3,PLAT,RNF144B,ROBO3,ROR1,SCARA5,SLC7A11,TCEA3,TGFBI,TRIB3,WNT5B
(+)-MK-801		chemical drug		-0.724		0.000237	ATP1B2,CDKN1A,FOSB,HPCAL4,ICAM1,IL6,INPP4B,ITGA2B,ITGB3,NGFR,NMBR,PTGS2,TNF	357 (23)
CALR		transcription regulator		-0.714		0.000778	CASQ2,Ccl2,CDKN1A,CRABP2,CXCL3,ICAM1,PTGS2,SCNN1G,TNF	301 (19)
PPARGC1A	-2.313	transcription regulator		-0.712		7.62e-11	ABCB11,AGT,AK1,APAF1,Ccl2,CD68,CDKN1A,Cngb1,COL2A1,COL6A3,CYP3A5,ELMO1,EMILIN2,EPAS1,FABP3,FABP4,FAS,FBLN1,GAS6,GDF15,GFRA1,GPC6,ICAM1,IGFBP3,IGFBP5,IGLON5,IL18,IL6,ITGB4,LIF,LPIN1,MAPK8IP2,MMP15,NEFH,NEUROD1,Nppb,NR1H4,NR4A1,OSMR,PCSK5,PDK4,PLA2R1,PODN,PPARGC1A,PTGS2,PTN,SEMA3A,SEMA3G,SERPINA3,SERPINA7,SERPINE2,SLC2A4,SLIT3,STAC2,TNF,TNFRSF11B,TRIB3,TRIM63,VCAN	292 (18)
hydroxypropyl-beta-cyclodextrin		chemical drug		-0.707		0.0113	ABCG1,C1S,CD68,GSDMD,IL6,LPIN1,PLTP,SERPINA3,TNF
TRAF3		enzyme		-0.693		0.0179	CD80,CXCL2,CXCL3,DGKA,FAS,ICAM1,IL6,LILRB4,PTK6,TNF,TNFRSF18
S100B		other		-0.692		0.00226	Ccl2,CDKN1A,IL6,MDM2,TNF	375 (20)
metyrapone		chemical drug		-0.689		0.0145	CXCR4,CYP3A5,ICAM1,IL6
RLN2		other		-0.686		0.0325	IL18,MMP13,NOS1,PYCARD
L-arginine		chemical - endogenous mammalian		-0.686		0.0396	ABCB1,ASS1,BGN,IL6,SLC2A4
LY96		transmembrane receptor		-0.677		0.00769	CXCL2,CXCL3,IL6,TNF	225 (17)
Tcf7		transcription regulator		-0.676		0.000455	ARHGAP20,CD79B,CDKN1A,CNR2,CSF2,DNASE1L3,E330020D12Rik,ECM1,EMILIN2,EPHX1,FOSB,FOSL1,IFITM3,INPP5D,IRF4,LAMA3,LEF1,LY6D,MCAM,MGLL,MMP25,Naip1 (includes others),PLTP,Pmaip1,PPM1L,RASGRP3,SLC35D1,STAC2,TEX15,TNF,TNFRSF19,TOX,ZC3H12D
PRKN		enzyme		-0.67	bias	9.04e-05	CDKN1A,CSF2,CSF3,CXCL2,GAS1,GSDMD,ICAM1,IGFBP3,IGFBP5,IL6,LEF1,MMP10,NOS1,PPARGC1A,SLC6A3,TNF,TNFRSF11B	442 (17)
Mir122a,b		group		-0.668	bias	0.00051	AGT,Ccl2,CCNG1,CD68,CXCL2,CXCL3,IL6,MMP10,PTGS2,TNF	283 (14)
MYB		transcription regulator		-0.661		0.000258	ADA,ADAM12,Ccl2,CCNA1,COX6A2,CSF3,CXCL2,CXCR4,ESAM,ICAM1,IGFBP3,IGFBP5,IKBKE,IL6,ITGA2B,LIF,MEGF10,NOD2,PTGS2,RGCC,SLC2A3,TNFRSF9	268 (15)
PTCH1		transmembrane receptor		-0.657		8.2e-05	BTG2,COL2A1,DLL4,ERBB4,GADD45A,GLI1,IL33,SOX5,TNNT1	314 (6)
T 0070907		chemical reagent		-0.651		0.000324	Ccl2,CDKN1A,DGKA,PTGS2,TNF	340 (15)
FLT1		kinase		-0.647		0.0284	Ccl2,CDKN1A,COL2A1,DLL4,EPAS1,ICAM1,NRP1,SLC27A3,VWF
IL25		cytokine		-0.645	bias	0.00582	BTG2,Ccl2,CSF2,CSF3,FOSB,IL17RB,IL33,IL6,TNF	321 (15)
CYP2J2		enzyme		-0.641		0.00949	Ccl2,ICAM1,IL6,PIK3CG,TNF	376 (20)
ritonavir		chemical drug		-0.64		0.00265	ABCB1,ATP10B,CSF2,CYP3A5,FABP4,FGGY,ICAM1,IKBKE,IL6,LAMA3,NEUROD1,RGS10,SPOCD1,TNF,UGT1A6,WNT5B	295 (18)
N-nitro-L-arginine methyl ester		chemical drug		-0.634		4.35e-08	AGT,BGN,Ccl2,CD68,CD80,CDK14,CXCL2,CXCL3,CYBB,FAS,ICAM1,IL6,ITGB3,NOS1,NR3C2,PDK4,PERP,PPARGC1A,PTGS2,SLC2A4,TNF	373 (18)
CHADL		other		-0.632		1.02e-06	Ccl2,CDKN1A,COL2A1,FAM107A,FAS,IGFBP3,IL6,MN1,Prl2c2 (includes others),PTH1R
ATP2B2		transporter		-0.632		7.63e-05	CDKN1A,DDR2,GADD45A,IGFBP5,KLK6,PIERCE1,PSRC1,S1PR3,SERPINA3,SLC66A3	300 (7)
MR-409		chemical reagent		-0.625	bias	0.0112	CALCR,EPAS1,IL6,TNF,TRIM63
8-(4-chlorophenylthio)-guanosine-3', 5'-cyclic monophosphate		chemical reagent		-0.617		1.31e-06	Ccl2,CDKN1A,IL6,Nppb,PPARGC1A,PRDM16,PRKG1,TNF	420 (24)
UCN		other		-0.613		0.0325	CXCL3,ICAM1,IL6,TNF
GW 4064		chemical toxicant		-0.6		0.0103	ABCB1,ABCB11,ABCB4,Akr1b7,NR1H4,PDK4,PPARGC1A,SLC17A4,TRIB3
conjugated linoleic acid		chemical drug		-0.594		1.28e-05	CALCR,CBS/LOC102724560,CXCR4,DUSP1,FABP4,GDF15,PPARGC1A,PTGS2,TNF,TNFRSF11B,WNT10B	297 (17)
salvin		chemical toxicant		-0.591		0.0475	FABP4,IL6,TNF,VDR
FKBP5		enzyme		-0.588		1.21e-05	CDKN1A,CRABP2,FABP4,ICAM1,MDM2,PDK4,PPARGC1A,PRDM16,SLC2A4,TEF	480 (22)
CDH1		other		-0.588		0.0148	ERBB4,FOSL1,GLI1,IGFBP3,ITGB3,KRT13,KRT15,MCAM,NCAM1,TNF
ERBB3		kinase		-0.588		0.0346	ADAM19,BGN,CDKN1A,CXCR4,DUSP1,GAS6,HBA1/HBA2,IGFBP5,PTGS2,SERPINA3,TNS1
nifedipine		chemical drug		-0.586		0.000763	ABCB1,AGT,CACNA1C,Ccl2,CYP3A5,IGFBP5,IL6,NOS1,NR4A1,PTGS2,SLC2A4,TNF	358 (24)
diallyl disulfide		chemical - endogenous non-mammalian		-0.585		0.0255	CD55,GDF15,IL6,NOS1,TNF
losartan potassium		chemical drug		-0.584		4.69e-06	AGT,ANGPT1,CACNA1C,Ccl2,CD80,COL2A1,CXCL3,CYBB,IFITM3,IL18,IL6,KLF15,MAPT,Mt2,NOS1,NR3C2,PLCB1,PPARGC1A,PRDM16,PTGS2,PTH1R,PTHLH,SEMA3A,SIGLEC1,SYNPO2,TNF	370 (19)
PILRA		other		-0.577	bias	9.59e-05	Ccl2,CXCL2,IL6,TNF	130 (7)
geranylgeranyl pyrophosphate		chemical - endogenous mammalian		-0.577		0.013	CD55,ICAM1,IL6,PTGS2,TNF
ZBTB18		transcription regulator		-0.577	bias	0.0371	CAPN6,FST,IGDCC4,IGFBP3
tosedostat		chemical drug		-0.57	bias	0.000669	ASS1,ATF5,CBS/LOC102724560,CDKN1A,GADD45A,SLC7A11,TRIB3
HAVCR2		other		-0.563		0.0029	AIM2,CD80,CDKN1A,CXCR4,IL18,IL6,TNF	313 (17)
SFRP5		transmembrane receptor		-0.555		0.000127	Ccl2,CXCR4,IL6,PTGS2,TNF	200 (10)
coomassie brilliant blue		chemical drug		-0.555		0.000483	IL6,LIF,P2RX7,PTGS2,TNF	256 (13)
UPF2		other		-0.555	bias	0.0255	CYFIP2,NRP1,PTGS2,SERPINB5,TNFRSF11B
fulvestrant		chemical drug		-0.547		0.0231	ADRB2,ANKS1B,CBS/LOC102724560,Ccl2,CDKN1A,FABP4,GADD45A,GAL,GTSE1,ICAM1,IGFBP5,ITGB3,LTF,MDM2,NGFR,NOS1,NRP1,PTGES,PTGS2,SNCG,TNF,TNFRSF11B,ZMAT3
LPIN1	2.9	phosphatase		-0.546		0.000669	CDKN1A,FABP4,IL6,LPIN1,PPARGC1A,PTGS2,TNF	364 (23)
budesonide		chemical drug		-0.544		6.16e-05	ACP3,ALOX12,C1R,Ccl2,CD68,CDA,CDKN1A,CSF3,CST6,CXCL2,CXCR2,CYP3A5,ERCC5,ETNK2,GNA15,IFITM3,IGFBP3,IL18,IL6,INPP4B,LPIN1,MGLL,PCSK5,PRKD1,PSCA,PTN,RAP2A,RGS5,RNF169,SERPINE2,SYNPO2L,TNF,ZNF365	308 (19)
RGS2		enzyme		-0.535	bias	0.000532	AQP3,BTG2,FABP4,FXYD3,GJA3,HSD11B1,IGFBP3,IL18,INKA1,ITM2A,PDLIM2,PLAC1,PLAT,PSTPIP1	206 (7)
triamcinolone acetonide		chemical drug		-0.535		0.00281	ACKR4,ADCY7,AQP3,BTG2,CD79B,CYTIP,DUSP1,EFS,GAS1,HCK,IGFBP3,KLF15,MMP13,MXD4,NOS1,NTM,PTPN7,RGCC,SERPINA3,SFRP2,VWF
CDX2		transcription regulator		-0.513		3.12e-05	ABCB1,AOC1,Ccl2,CDHR5,CDKN1A,CXCL2,DDC,DSC3,FGF1,FOXQ1,FXYD3,IL6,ITGB4,LEF1,NEUROD1,NR1H4,Sct,SLC15A1,SLC5A1,SOAT2,SOX17,SOX5,TNF	481 (20)
leptomycin B		chemical drug		-0.505		0.000507	CDKN1A,FGF1,IL6,MDM2,PTGS2,TNF	340 (18)
ESR1		ligand-dependent nuclear receptor		-0.504		0.000488	AASS,ABCB1,ABCB11,ABCB9,ADA,AGT,AK1,ALOX5,ANGPTL2,AQP3,ASS1,ATF5,C1QTNF6,CARD14,CASQ2,CCNG1,CD55,CDKN1A,CKB,CLDN8,CRABP2,CSF2,CXCL3,CYFIP2,CYP26B1,CYP7B1,DCDC2,ELN,ERBB4,FAS,FBLN1,FOSB,FOSL1,FOXC1,FST,GAL,GATA2,GDF15,GJB1,GJB5,H19,HBA1/HBA2,HYAL1,ICAM1,IFITM3,IGFBP3,IGFBP5,IKBKE,IL6,IRF4,IRF5,ITGA2B,KRT13,KRT14,KRT15,KRT16,KRT5,KRT6B,LTB4R,LTBP1,LTF,MALL,MAP3K8,MAPT,MDM2,MICOS10-NBL1/NBL1,MST1,NG…	499 (20)
GAS6	2.415	growth factor		-0.502		0.0151	CD68,IL6,PROS1,PTGES,TNF
trans-hydroxytamoxifen		chemical drug		-0.5		0.0247	ALDH4A1,ARHGAP24,CALCR,CHI3L1,DUSP1,GNE,MAPT,MXD4,MYBL1,PLOD2,PTPRM,RAB30,S1PR1,SLIT2,SNCG,THBS2
PLD1		enzyme		-0.489		0.0421	ICAM1,Pmaip1,PTGS2,TP73
cytochalasin D		chemical toxicant		-0.486	bias	0.000906	COL2A1,CXCR2,IL6,MMP15,PTGS2,SARM1,SOX5,SOX6,TNF	283 (20)
GNRH		group		-0.486	bias	0.0123	DUSP1,GDF9,IGFBP3,IGFBP5,PTGS2,SEMA3A
JAG2	2.119	growth factor		-0.478	bias	0.00338	CXCL3,IL17C,IL6,LTB4R,MMP12,NOTCH3,TNF	121 (6)
2-methoxyestradiol		chemical - endogenous mammalian		-0.478		0.00764	CXCR4,IL6,LTF,PTGS2,SERPINE2,SOX6,TNF	338 (19)
HDAC3		transcription regulator		-0.471		0.026	ALOX5,CD55,CDKN1A,CXCL2,ICAM1,IL6,MMP12,PTGS2,RNASE4,TBX2,TNF
MMP14		peptidase		-0.47		0.00132	CDKN1A,CSF2,CSF3,CYBB,GAP43,GAS6,Gm4610,H2-M2,IL6,PLD4,PTGS2,SYNPO2	309 (19)
RORA		ligand-dependent nuclear receptor		-0.46		0.000377	ACOT2,B3GALT1,Ccl2,CDKN1A,CH25H,CXCR2,CYP27A1,CYP39A1,CYP3A5,CYP7B1,DDC,FABP3,GADD45A,IL18,IL6,Mt2,PPARGC1A,PTGS2,RBFOX1,SLC2A3,SLC2A4,SULF2,Sult1d1,TNF	298 (14)
mir-146		microRNA		-0.451		0.000678	ARHGAP24,Ccl2,CD55,CXCL3,DUSP1,ERBB4,GDF15,IFITM3,IL6,P2RX7,PTGS2,QPCT,SLC19A2,SLC2A6,TNF	276 (12)
F7		peptidase		-0.45	bias	3.23e-05	Ccl2,CXCL2,FOSL1,GADD45A,ICAM1,IL6,LIF,MMP13,PTGS2,TNF	279 (19)
ID3		transcription regulator		-0.45		0.0145	APAF1,ASCL2,BTG2,CCNG1,CDKN1A,CXCR4,DGKA,DUSP1,ICAM1,IL17RB,IL6,IRF4,IRF5,ITGB3,NEUROD1,NR4A1,RPRM,SOX5
GATA2	3.769	transcription regulator		-0.447		1.86e-09	AK1,ALOX5,ANGPT1,ANGPTL2,ARPP21,Ccl2,CDKN1A,CHI3L1,Col17a1,CPT1C,CSTA,CXCL2,CXCR4,CYBB,DDIT4L,DUSP15,FABP4,FYB2,GATA2,GFRA1,HBA1/HBA2,ICAM1,IL6,INKA2,ITGA2B,KRT13,LTB4R,LTF,LY6D,MATN1,MCTP1,NME8,OLFM4,Pcp4l1,PHLDA3,PIERCE1,PIK3CG,PLB1,PPP1R13L,Prl2c2 (includes others),PRRG4,PRSS2,RAB44,S1PR3,Sct,SPN,TNF,TRIM10,TRPM2,TUBA8,UGT1A6,ZMAT3,ZNF365,ZNF750	398 (16)
BRAP		enzyme		-0.447	bias	0.000693	COL4A3,COL4A6,COL6A3,MMP12,OBSCN
nicardipine		chemical drug		-0.447		0.00226	CHRM3,CXCL2,CXCL3,CYP3A5,IL6	255 (13)
FAR1		enzyme		-0.447		0.00289	AZIN2,IGFBP3,LRG1,SERPINA3,SHISA4
KDM2B		enzyme		-0.447		0.0029	Ccl2,CDKN1A,COL2A1,CRABP2,RIPK3,SFRP2,SOX17	347 (17)
L-tryptophan		chemical - endogenous mammalian		-0.447		0.0045	CD80,IL6,LILRB4,SLC7A11,TNF	232 (13)
dexamethasone phosphate		chemical drug		-0.447		0.00668	CXCR4,DUSP1,IL6,PDK4,TNFRSF11B	160 (7)
ADCY		group		-0.447		0.00668	CCNA1,CDKN1A,IL6,ITGA2B,TNF	404 (20)
ACTL6A		other		-0.447		0.0151	APAF1,CCNG1,CDKN1A,FAS,TP53INP1
pimagedine		chemical drug		-0.447		0.0156	GCK,ICAM1,IL6,MDM2,NOS1,TNF
histone deacetylase		complex		-0.447	bias	0.0175	CXCR4,IL24,NEUROD1,PLAT,PPARGC1A,TNF
BCOR		transcription regulator		-0.447	bias	0.0182	CCNO,CDKN1A,COL2A1,FOXQ1,GAS1,IGFBP5,IRF4
lipid		chemical - endogenous mammalian		-0.447		0.0218	ABCG1,AGT,AOC1,IL6,SLC2A4,TNF
ADGRE2		other		-0.447		0.0396	CDKN1A,COL6A3,ITGB3,LTBP1,THBS2
LIN28B		other		-0.447		0.0454	ASCL2,CDKN1A,COL2A1,ITGB4,POU4F3,TNF,WNT3
MBTD1		other		-0.447		0.0482	ACBD7,ACOT2,CXCL3,HBA1/HBA2,PRDM16
LRP6		transmembrane receptor		-0.444		0.000782	ALDH1A1,Ccl2,CD68,CXCL2,CXCL3,IL6,MMP13,PPARGC1A,SLC2A3,TNF	304 (20)
TREM2		transmembrane receptor		-0.435	bias	0.0123	Ccl2,CXCL2,FABP4,IL6,MAMDC2,NINJ2,PTGS2,SULF2,TNF
BCL3		transcription regulator		-0.423		0.000284	AGT,CD80,CXCL2,CXCL3,FABP3,ICAM1,IL17C,IL36G,IL6,NR4A1,PDK4,TNF	251 (12)
FGFR2		kinase		-0.423		0.0456	CDKN1A,ENPEP,FAS,FOXQ1,FST,GLIPR1,ICAM1,KBTBD11,PLP1,PTH1R,PTHLH,SOX17
CBFB		transcription regulator		-0.42		0.0392	COCH,FABP4,ICAM1,ITGA2B,LTB4R,MMP13,NRP1,TNFRSF18,WNT10B
NPC1		transporter		-0.401	bias	0.00881	ABCG1,ACKR4,CD68,CD79B,CTSF,CYP27A1,HLA-DRB5,MMP15,PLIN4,PLP1,PTGS2,SULT4A1,TAP1,TMEM119,TNF	275 (22)
1-palmitoyl-2-arachidonyl-sn-glycero-3-phosphorylcholine		chemical - endogenous mammalian		-0.398		0.00173	Ccl2,CD80,ICAM1,IL6,PTGS2,TNF	260 (20)
lithium		chemical drug		-0.398		0.0148	ADCY2,ADRB2,CDKN1A,FAS,IL6,MDM2,NCAM1,NPTX1,PTGS2,RET
ursodeoxycholic acid		chemical - endogenous mammalian		-0.397		0.0248	ABCB1,ABCB11,Ccl2,CYP27A1,GLI1,PTGS2,TNF,VDR
ADIPOR1		transmembrane receptor		-0.396		0.000261	FAS,IL6,PPARGC1A,PYCARD,REEP6,ROM1,SLC2A4,TNF	319 (21)
withaferin A		chemical reagent		-0.391		0.00459	CDKN1A,DES,IL6,PTGS2	381 (18)
CGA		other		-0.389		0.0179	BHLHA15,CREB3L1,DMRT1,ELAPOR1,GATA2,MXD4,PTGS2,SHISA2,TP53INP1,ZCCHC12,ZNF385B
EGR3		transcription regulator		-0.387		0.00444	ARHGAP24,CDK14,CRIP3,DKKL1,FXYD5,Gm31718,INKA1,ITGB3,NECTIN1,NGFR,RAB37,RET,SLC39A4,SLIT2,SYTL1,TENT5C,TNIK
miR-133a-3p (and other miRNAs w/seed UUGGUCC)		mature microRNA		-0.386	bias	0.0151	CXCL3,KCNQ1,KLF15,SLC2A4,TNF
HDAC7		transcription regulator		-0.381		0.000149	CDKN1A,DLL4,FGF18,IL6,MMP10,NR4A1,RPRM	226 (11)
NRTN		growth factor		-0.381		0.00226	FOSB,IL6,P2RX3,RET,TNF	289 (19)
P2RY14		G-protein coupled receptor		-0.378	bias	0.00177	Ank2,CACNA1C,CYBB,GAL,GLP1R,PDE1C,STXBP5L
PTK2		kinase		-0.378		0.00644	Ccl2,CDKN1A,IL6,KRT14,Nppb,PRRX1,PTK2B,TLL1,TNF	259 (15)
pinometostat		chemical drug		-0.378		0.00674	AOC1,CDKN1A,ENHO,HLA-DRB5,PDK4,PIERCE1,TNF	340 (12)
ARID2		transcription regulator		-0.378	bias	0.0165	ADAM19,CALCR,KIRREL3,NREP,PIP5KL1,SOX5,SSC5D
IKZF3		transcription regulator		-0.378	bias	0.0289	ALOX5,ANTXR1,CD38,CD68,MGLL,PROS1,RYR1,SEMA5A
testosterone propionate		chemical drug		-0.371		0.0387	ABO,NOS1,PSCA,Sbp/Sbpl,SERPINB5,TRIM63
NRIP1		transcription regulator		-0.366	bias	0.0229	CDKN1A,FABP3,IL6,PDK4,PPP1R3B,PTGS2,SLC2A3,TNF
PITX2		transcription regulator		-0.36	bias	0.00374	CCNA1,Cryzl2,CYP26B1,DACH1,DDIT4L,FOXC1,GADD45A,GATA2,KCNK2,KCNQ1,LEF1,MSRA,NGFR,PLOD2,TBX2,WNT9A	216 (7)
resolvin E1		chemical - endogenous mammalian		-0.359		0.000259	Ccl2,CD55,CXCL2,IL6,SLC2A4,TNF,TNFRSF11B	254 (18)
cycloheximide		chemical reagent		-0.357		2.92e-05	ABCB1,Abcb1b,Akr1b7,ASS1,BTG2,CD38,CD55,CDKN1A,COL2A1,CSF2,CXCL2,CXCL3,CXCR4,CYP3A5,DUSP1,FAS,FOSB,FST,GADD45A,GAP43,HSD11B1,ICAM1,IGFBP5,IL24,IL6,ITGB3,LARP6,MMP12,MMP13,Nppb,NR4A1,PERP,PLAT,PSCA,PTGS2,PTHLH,SLC12A4,TNF,TNFRSF11B,VDR	351 (16)
DNMT3A		enzyme		-0.349		0.000128	ADCY7,AKAP6,CACNA1C,CASQ2,CD38,CD79B,CXCL2,CXCL3,CXCR4,CYBB,IGFBP5,IRF5,LRP2,NR4A1,P2RX7,PDE1C,PIK3CG,PLD4,PTGS2,PTPRC,Rps4l,S1PR1,SLIT2,SLIT3	243 (9)
SC-58125		chemical drug		-0.339	bias	0.00247	FAS,GDF15,PTGES,PTGS2	396 (12)
LRP1		transmembrane receptor		-0.328		0.000383	C1R,C1S,Ccl2,CD68,COL2A1,IL6,PTGS2,SLC2A3,SLC2A4,TNF,WNT10B	217 (17)
SUMO3		other		-0.314		0.0029	AGT,CD38,IL6,Mt3,PML,RNASE4,TAP1	253 (10)
ADORA2B		G-protein coupled receptor		-0.31		0.0108	Ccl2,CCNA1,CXCL2,CXCL3,IL6,MMP12,TNF
ATP-gamma-S		chemical reagent		-0.305		0.00231	CD109,CD55,CXCL2,CXCR4,GAP43,IL6,IRF4,NRP1,P2RX7,PYCARD,TNF	381 (18)
CDK8		kinase		-0.293	bias	0.0268	CD80,CXCL2,CXCR4,FST,SOX15,TP73
TSC22D3		transcription regulator		-0.291		0.0016	CD80,CDKN1A,DUSP1,EDIL3,ICAM1,IL6,LILRB4,PTGS2,TNF	402 (18)
3-methyladenine		chemical toxicant		-0.286		0.000287	ALDH1A1,CD80,CXCL2,DES,IL33,IL6,MMP13,PERP,PTGS2,TNF,TP73	269 (20)
PDLIM2	2.691	other		-0.277		0.00103	CEMIP,CSF2,FBP1,IGFBP3,NUDT11,PDLIM2,PHLDA3,PPP1R14A,RASGEF1A,RTN1,SLC43A3,SPOCD1,TNS1
GRIN3A		ion channel		-0.277	bias	0.00576	ADAM19,APAF1,BACH2,CADM2,CDH10,CXXC4,ESRRG,FRMPD4,NSUN7,POPDC3,PTGS2,ROBO2,TLL1
FGF4		growth factor		-0.277		0.008	Ccl2,CD68,CDKN1A,CSF3,SOX17	317 (21)
KCNJ2		ion channel		-0.277	bias	0.0114	Ank2,APC2,COL2A1,IQGAP2,MAPT,MYO7A,NEFH,OBSCN,PACSIN1,PHACTR1,SPTBN4,THSD7A,TNIK
mir-802		microRNA		-0.277	bias	0.0418	ADCY2,ANGPT1,ARHGAP24,CXCR4,DES,FGF1,FMO1,ITGB3,NCALD,PAK3,PDGFC,PIK3CG,PRDM16
RC3H2		enzyme		-0.277	bias	0.0482	FGF1,IL6,NRP1,PDGFC,PGF
TFAP2C	3.552	transcription regulator		-0.269		0.0498	ADA,CDKN1A,FOXC1,FST,H1-2,IGFBP5,NRP1,RET
KLF2		transcription regulator		-0.265		1.32e-07	ASS1,Ccl2,CD55,CDKN1A,CRABP2,CXCL2,CXCL3,CXCR4,ECM1,ELN,EPAS1,FABP4,FBLN1,GADD45A,IL6,ITGB3,ITGB4,ITGB7,NOTCH3,PGF,PLOD2,PROS1,PTGS2,PTHLH,S1PR1,S1PR5,Serpinb9b,TNF,VWF	278 (16)
genistein		chemical drug		-0.262		0.0137	ABCB9,ACP3,ALOX5,Ccl2,CD68,CD80,CDKN1A,CTSF,CXCL2,CXCL3,CXCR2,DNASE1L3,DUSP1,FXYD5,GADD45A,GDF15,GLI1,ICAM1,IL6,KRT14,LTF,MAP4K1,MMP13,PLAT,PLTP,PTGS2,SIGLEC10,SLC11A1,ST3GAL2,TNF,TNFRSF11B,VDR
27-hydroxycholesterol		chemical - endogenous mammalian		-0.261		0.0206	ABCG1,AGT,SLC2A4,TNF
MAPK12		kinase		-0.246		0.0045	MAP3K8,MMP13,PPARGC1A,TNF,VDR	427 (19)
prostaglandin A1		chemical - endogenous non-mammalian		-0.246		0.0242	CDKN1A,CSF2,IL6,PTGS2
PPIF		enzyme		-0.243		6.27e-06	ACKR4,ADH7,Ccl2,CSF2,CXCL2,CXCL3,CXCR2,CXCR4,FEZ1,H2BC10,IL6,IRF5,LIF,PDK4,PTN,SPON2,TNF	165 (7)
mevalonic acid		chemical - endogenous mammalian		-0.242		0.0175	CD55,ICAM1,IL6,PLAT,PTGS2,TNF
paraquat		chemical toxicant		-0.239	bias	0.00374	AGT,CYBB,ELN,FAS,H2bc9,IL6,MMP12,Mt2,NR4A1,PIERCE1,PLCE1,PLTP,PTGS2,SLC7A11	284 (18)
DSCAM		other		-0.229	bias	3.06e-07	ATF5,DAB1,EFNA3,ELMO1,KCNJ4,MAPT,MMP10,NEFH,NOS1,NOTCH3,NREP,PLCB1,RET,ROBO2,SLC1A1,SNCAIP,SYNGR3,TUBB4A,WNT16
NR1H2		ligand-dependent nuclear receptor		-0.225		2.47e-05	ABCG1,AGT,Ccl2,CD38,CH25H,CSF3,CXCL2,GCK,GLI1,HSD11B1,IL6,PLTP,PRDM16,PTGS2,SLC2A4,TNF,TNFRSF9	296 (23)
mir-214		microRNA		-0.22	bias	0.0021	Ccl2,GSDMD,IL6,LTF,PTGS2,TFAP2C,TNF	366 (18)
VSIR		other		-0.218		0.00966	Ccl2,FABP4,SLC2A4,TNF	333 (12)
POR		enzyme		-0.213		0.00606	ALDH1A1,ATF5,CHRNA5,CYP39A1,CYP7B1,FGF1,FLVCR2,FOXC1,GCK,Gstm6,HLA-DRB5,MAP3K6,Naip1 (includes others),PDK4,RAB30,RETSAT,SERPINA3,SUSD2,VCAN
GCN2iB		chemical drug		-0.213		0.0496	Acaa1b,ASS1,COX6A2,DES,GCK,ITGA2B,ITGB3,Nppb,PLIN4
NR1H4	-3.447	ligand-dependent nuclear receptor		-0.212		4.01e-05	ABCB11,Abcb1b,ABCB4,ABCG1,ADAMTS4,ADRB2,Akr1b7,BGN,Ccl2,COL14A1,COL6A5,CXCL3,CYP3A5,ENPEP,FAS,IL6,LCAT,NAGS,NEUROD1,NR1H4,Orm1 (includes others),PLTP,PPARGC1A,PTGS2,S1PR1,SERPINC1,TGFBI,TNF	246 (18)
ibuprofen		chemical drug		-0.211		4.05e-05	CYBB,EPAS1,GDF15,IL6,MMP13,NGFR,PTGS2,PTPRC,SERPINA3,TNF	257 (13)
PPARD		ligand-dependent nuclear receptor		-0.206		1.34e-07	ABCG1,AQP3,ASS1,Ccl2,CD68,CH25H,CXCL2,CXCL3,CXCR2,CYP27A1,CYP39A1,CYP7B1,FABP3,FABP4,FBP1,FCGBP,GAS6,GCK,GLI1,ICAM1,IKBKE,IL6,KLK6,Nppb,NR1H4,NR4A1,Pcp4l1,PDE4C,PDK4,PLAT,PLP1,PPARGC1A,PTGS2,SLC2A4,STBD1,TCEA3,TNF,TNFRSF11B,TRIM63	329 (20)
NANOG		transcription regulator		-0.201		0.0351	ABCB1,ACY3,BMPR1B,CDKN1A,FOSB,FST,GCK,GLI1,HOPX,LHX5,LTBP1,NPTX1,SOX17,TET1,THBS2
sunitinib		chemical drug		-0.2		0.0268	CDKN1A,CXCL3,CXCR4,ECM1,ICAM1,ITGB3,LAMA3,TGFBI
CX3CL1		cytokine		-0.199		0.000835	CRABP2,FRZB,HEY2,ICAM1,IL6,LDLRAD3,MICOS10-NBL1/NBL1,NEUROD1,OLFM4,PLP1,RELN,S1PR4,SDK2,SEMA5A,SOX5,SPON2,TFAP2C,TNF	319 (22)
LTBR		transmembrane receptor		-0.199	bias	0.00301	Ccl2,CD80,COCH,CSF2,DSC3,GPM6B,ICAM1,IL6,TNF	193 (12)
ANXA2		other		-0.198		3.97e-05	CDKN1A,FAS,GADD45A,IGFBP3,IL6,MDM2,PTGS2,TNF,ZMAT3	407 (23)
CDX1		transcription regulator		-0.196		0.00169	Ccl2,CXCL2,DDC,FOXQ1,FXYD3,IL6,NEUROD1,PTGS2,Sct,TNF	269 (14)
HDL		complex		-0.196		0.00183	ABCG1,Ccl2,CD80,ICAM1,IL6,ITGB3,PPARGC1A,PTGS2,TNF	255 (19)
LEF1	-2.912	transcription regulator		-0.195		2.61e-05	ARHGAP20,CD79B,CDKN1A,CXCR4,DLX3,DNASE1L3,E330020D12Rik,ECM1,EMILIN2,EPHX1,FAS,FGF18,FOSB,HOXC13,IFITM3,IL6,LAMA3,LEF1,LY6D,MGLL,MMP13,Naip1 (includes others),NCAM1,NOD2,PLTP,Pmaip1,PPM1L,PTGS2,RASGRP3,SLC35D1,STAC2,TEX15,TNIP3,ZC3H12D	450 (23)
TRAF5		transporter		-0.187		0.00174	CD80,FAS,ICAM1,IL6,TNF	244 (16)
N(G)-monomethyl-D-arginine		chemical - endogenous mammalian		-0.185		0.00374	CXCL3,FAS,GATA2,GCK,PTGS2,TNF	405 (22)
fenofibrate		chemical drug		-0.181		0.000309	Abcb1b,ABCB4,Acaa1b,ACOT2,Ccl2,CD68,FABP4,FBP1,GADD45A,HILPDA,ICAM1,IL6,JAG2,LCAT,LY6D,MGLL,Nppb,PDK4,PLTP,POPDC3,PPARGC1A,PRSS2,PTGS2,PTPRC,SLC2A4,TNF,TP53INP1,TRIM63	304 (24)
HFE		transmembrane receptor		-0.18		0.00501	CYP26B1,CYP27A1,CYP3A5,DDC,DUSP1,HLA-DRB5,LIF,LPIN1,Orm1 (includes others),PNLIPRP2,PPP1R3B,PRSS2,SERPINA3,TF
LECT2		other		-0.179		0.000324	Ccl2,CSF3,CXCL3,IL6,TNF	315 (11)
baicalin		chemical - endogenous non-mammalian		-0.168		0.0121	CCNG1,IGFBP5,IL6,LCAT,NEUROD1,TNF,TNFRSF11B
SOD2		enzyme		-0.162		0.0191	ACP3,ANGPT1,CDKN1A,IL6,MMP13,NCALD,PRRX1,PTGS2,SHISA4,SLC19A2,TNF
HDAC1		transcription regulator		-0.154		6.26e-05	ABCB1,APAF1,ASCL2,CCNA1,CDKN1A,COL2A1,DUSP1,FABP4,FAM107A,FAS,GLI1,IL24,IL6,ITGB4,KRT15,MDM2,Mt2,NEFH,NKX3-1,OLFM4,PPARGC1A,PTGS2,RGS10,SLC15A1,SLC35D1,Sprr2h,TBX2,TNF,TNFRSF19,TNS1,TP73,VDR	445 (23)
ATG7		enzyme		-0.153		0.0346	ABCB11,Ccl2,GFRA4,IKBKE,IL6,Ivl,ROBO3,SLC17A4,SLC37A2,TET1,TNF
theaflavin		chemical - endogenous non-mammalian		-0.152		0.000412	CDKN1A,ICAM1,IL6,SLC6A3	369 (16)
niflumic acid		chemical drug		-0.152		0.000711	CD80,FAS,IL6,LILRB4	325 (12)
biochanin A		chemical toxicant		-0.152		0.0242	IL6,PTGS2,TNF,TNFRSF11B
deoxycorticosterone acetate		chemical drug		-0.152	bias	0.0421	CD68,Eda,PTGS2,SLC2A4
CIDEC		other		-0.152	bias	0.0482	Ccl2,CD68,IL6,PPARGC1A,TNF
PRKAA2		kinase		-0.146	bias	0.00128	ALDH1A1,CDKN1A,CYBB,CYP3A5,FABP4,GLP1R,GRIA3,ICAM1,IL17RB,IL6,NAP1L5,NOS1,PPARGC1A,PPP1R3B,PRDM16,TNF,TNS1	443 (23)
15(S)-HETE		chemical - endogenous mammalian		-0.14		0.00174	ABCG1,FABP4,FOSB,FOSL1,PTGS2	377 (23)
2-deoxyglucose		chemical drug		-0.14		0.0137	ABCB1,Abcb1b,Ccl2,CDKN1A,IL6,MMP13,NCAM1,NLRX1,PTGS2,SLC5A1,TNF
clodronic acid		chemical drug		-0.133		0.00118	Ccl2,CD80,COCH,ICAM1,IL6,TMEM119,TNF,WNT10B	332 (18)
BCL2		transporter		-0.133		0.0102	CCNG1,CDKN1A,COL2A1,CSF2,FAS,GADD45A,GAP43,ICAM1,IL6,MCAM,MDM2,TNF
S1PR1	2.034	G-protein coupled receptor		-0.129		0.0206	ICAM1,IL6,PTGS2,TNF
ERBB4	-5.815	kinase		-0.127		5.16e-05	ADAM19,BTG2,CDKN1A,DUSP1,ERBB4,GADD45A,GAP43,HBA1/HBA2,IGFBP5,PTGS2,SERPINA3,SERPINE2,SLC1A1,SLC6A3,WNT10B	328 (19)
XDH		enzyme		-0.116		0.000484	ABCG1,AVPR1A,Ccl2,CXCL3,CXCR4,CYBB,DUSP1,TNF	339 (17)
MAPK11		kinase		-0.115	bias	0.00444	FAS,IL6,Nppb,PPARGC1A,PTGS2,VDR	353 (20)
SLC22A5		transporter		-0.113		0.00013	ACVRL1,CDKN1A,IGFBP3,IL6,ITGB7,LTBP1,TGFBI,TNF
PTPN1		phosphatase		-0.113		0.00676	CD80,CXCL2,CXCL3,DUSP1,PPARGC1A,PRDM16,TNF,TNFRSF9	282 (16)
Y 27632		chemical drug		-0.111		2.98e-05	ADA,Ccl2,CDKN1A,COL2A1,CXCL2,FABP4,ICAM1,IL18,IL6,PERP,PTGS2,SOX17,SOX5,SOX6,TNF	313 (21)
FOXC1	-2.022	transcription regulator		-0.106	bias	0.000128	COL2A1,CSTA,CXCR4,ECM1,FOSB,GATA2,ICAM1,IFITM3,IGFBP3,IRX3,ITGB3,KRT16,KRT6B,KRT75,MESP2,MMP13,OSTN,SLC35F3,SOX6,TGM1,ZNF750	405 (18)
SERPINC1	4.822	enzyme		-0.106		0.00966	FAS,IL6,PTGS2,TNF	383 (19)
Il3		cytokine		-0.095		0.000122	ADAM19,ATF5,CD68,CDKN1A,COL2A1,CSF2,CSF3,FAS,IL6,LTF,MDM2,MMP13,PLA2R1	375 (17)
dopamine		chemical - endogenous mammalian		-0.09		0.000569	BTG2,CACNA2D3,Ccl2,CSF2,CSRNP1,CXCL2,CXCL3,FOSB,FST,GATA2,GPR68,GSX1,IL6,KCNK2,NOD2,NR4A1,PLPPR1,SCN1B,SLC6A3,TFAP2C,TNF	407 (21)
IGF2BP1		translation regulator		-0.089		8.2e-05	ASCL2,CDKN1A,COL14A1,COL6A3,CYFIP2,GADD45A,GLI1,S1PR3,WNT3
ciprofloxacin		chemical drug		-0.088		0.0365	ADAM8,CD68,CD80,EDIL3,EMILIN2,ICAM1,NRP1,PTGS2,SLC2A6,STAB1,TNF
TNC		other		-0.083		0.00764	ADAMTS4,Ccl2,CDKN1A,COL2A1,CXCL3,IL6,TNF	276 (16)
MYOD1		transcription regulator		-0.07	bias	0.00311	ADCY7,AGT,ASS1,BNC1,CADPS2,CDKN1A,DES,DUSP1,FOSL1,GADD45A,HSPB8,IGFBP5,LDB3,LIF,NPTX1,PPARGC1A,Ppfia4,PRDM16,RYR1,SGCA,SLC2A4,SUSD2,TNNT1,TNS1	497 (27)
INHA		growth factor		-0.07		0.00888	COCH,COL4A6,CYP26B1,DNAH7,EMILIN2,EPHX1,FST,LTBP1,MYO7A,PCDH7,PTGS2,TP53INP1
GPR132	4.65	G-protein coupled receptor		-0.064		0.00226	Ccl2,CSF2,ICAM1,IL6,TNF	275 (14)
mir-155		microRNA		-0.057		0.0215	APAF1,CD68,CDKN1A,CSF3,IKBKE,IL6,INPP5D,IRF4,P2RX7,PTGS2,S1PR1,SLC2A6,TNF,TP53INP1
vorinostat		chemical drug		-0.052		0.0492	ABCG1,ACKR4,APAF1,B3GALT1,CD79B,CDKN1A,DUSP1,FAS,HLA-DRB5,ICAM1,IL6,MMP15,PLIN4,PTGES,PTGS2,PTP4A3,RNASE4,SEMA3A,SLC15A1,SULT4A1,TNF,TP73
TGFBR1		kinase		-0.05		0.0473	BGN,Ccl2,CDKN1A,CXCL3,GAS1,IL6,LTBP1,MMP13,PDK4,TGFBI,WNT9A
colchicine		chemical drug		-0.049		0.00338	ABCB11,DRD3,FAS,GAP43,IL18,MDM2,NR1H4,PTGS2,PTHLH	248 (16)
LRPAP1		other		-0.044		0.00259	Ccl2,IL6,PTGES,PTGS2,SERPINA3,TNF	236 (17)
ERG		transcription regulator		-0.032	bias	0.0494	ADRB2,ALOX12,ARHGAP20,ARHGAP24,CUX2,CXCR4,ELMO1,FHOD3,FOSB,GADD45A,GATA2,ICAM1,IL6,LEF1,PLAT,PREX2,SCNN1G,SLIT2,TDRD5,VWF,WDR91
ALOX15		enzyme		-0.029	bias	0.000842	ABCG1,Ccl2,CXCL2,FOSL1,ICAM1,IL6,NOTCH3,TNF	284 (18)
creatine		chemical - endogenous mammalian		-0.022		0.000198	CKMT1A/CKMT1B,CXCL2,CXCL3,IL6,P2RX7,SLC2A4,TNNT1	320 (19)
PPARA		ligand-dependent nuclear receptor		-0.019		3.76e-05	ABCB11,ABCB4,Acaa1b,ACOT2,ADRB3,Akr1b7,APAF1,AQP3,ASS1,C1R,C1S,Ccl2,CDKN1A,COX6B2,CYBB,CYP27A1,CYP7B1,FABP3,FABP4,FTCD,GCK,H1-2,HILPDA,IFITM3,IGFBP3,IGFBP5,IL6,LY6D,MGLL,Nppb,Orm1 (includes others),PC,PDK4,PLIN4,PLTP,PPARGC1A,PRDM16,PTGR1,PTGS2,QPCT,RETSAT,RFX4,SLC2A4,STBD1,TMTC2,TNF	290 (18)
Hdac		group		-0.019		0.000382	ADGRL3,APAF1,CDK5R2,CDKN1A,CRABP2,CXCR4,DKK3,FOSL1,IGFBP3,IL6,IRX3,LRP2,NR4A1,NRP1,PGF,PPARGC1A,RGS10,ROBO2,SFRP2,TNF	458 (18)
OGA		enzyme		-0.016		1.26e-07	ADAM19,APOBEC1,ASS1,BFSP1,CACNA2D3,CASQ2,Ccl2,CD55,CD68,CDKN1A,CH25H,CYFIP2,FABP3,FAS,FBLN1,FBP1,FGF18,FZD10,GADD45A,GALNT6,GAS1,GAS6,GNE,HMGCLL1,IGFBP3,IGFBP5,IL18,IL6,ITGB7,LIF,MCAM,MDM2,MGLL,MMRN2,PECR,PLAAT3,PLCE1,PLD4,PRKG1,RAP2A,SERPINE2,SLC2A9,SMTNL1,TGFBI,THSD1,TNFRSF11B,Tnfrsf22/Tnfrsf23,TP73,WNT16	430 (17)
isobutylmethylxanthine		chemical toxicant		-0.01	bias	0.0192	AGT,BSCL2,CALCR,Ccl2,CDKN1A,CRABP2,CXCR4,FABP4,GCGR,ITGB3,MMP13,Mt2,NOTCH3,PDK4,PLAAT3,PLAT,PPARGC1A,THBS2,WNT10B
PELP1		other		0		8.56e-07	ADA,ADRB2,ASS1,CCNA1,CDKN1A,CKMT1A/CKMT1B,CSF2,CSF3,CYGB,CYSRT1,DGKA,FGGY,FOXQ1,IKBKE,KCNK2,KRT15,NKX3-1,PLD5,PPARGC1A,PTGES,PTGS2,PTK6,SNCG	440 (22)
ERF		transcription regulator		0		0.000334	BNC1,CDH13,Col17a1,COL4A6,CSF2,KRT5,ROBO2
PGAM2		phosphatase		0	bias	0.000507	DKK3,FEZ1,GAS6,NREP,SETBP1,SORCS1
LHX1		transcription regulator		0	bias	0.00107	AADAT,ANGPT1,ASS1,CADPS2,CXCR4,DAB1,FABP3,FBP1,KIAA0753,KLK6,LRP2,SHISA2,SLC16A12,SOX17,Sult1d1
SB 290157		chemical reagent		0		0.0011	CD80,CXCL2,CXCL3,IL6,PTGS2,TNF	315 (18)
AIRE		transcription regulator		0		0.00116	C1R,C4A/C4B,COL9A3,CXCL2,CXCL3,H2-M2,HLA-DRB5,ICAM1,KLK6,LTF,PROKR2,Sbp/Sbpl,SLC7A11,TNF,UPP1	196 (7)
STK40		kinase		0	bias	0.00168	ABCB1,Abcb1b,Ccl2,DES,FABP4,FGF1,FGF18,LEF1,PTGS2,WNT3,WNT5B	207 (10)
METTL4		enzyme		0	bias	0.00171	ADAM12,IGFBP3,PLOD2,TGFBI
clobetasol propionate		chemical drug		0	bias	0.00247	CD80,CYP3A5,FAS,ICAM1	216 (11)
H2AX		transcription regulator		0	bias	0.00287	ANGPT1,GADD45A,PPARGC1A,PTN,SFRP2,SLC2A3,SLC2A4,SLC7A11	312 (7)
MDGA2		other		0		0.00342	ADGRB1,EI24,FAS,IL6
bafilomycin A1		chemical drug		0		0.00423	Akr1b7,CTNND2,DLL4,IL6,PTGS2,SLC17A4,TNF,TRIB3	396 (19)
exisulind		chemical - endogenous mammalian		0		0.00459	CDKN1A,IL24,PRKG1,PTGES	302 (17)
BGLAP		other		0		0.00459	CD68,CYP2R1,PRDM16,TNF	281 (7)
methapyrilene		chemical drug		0		0.00531	ABAT,ASS1,BTG2,CBS/LOC102724560,CCNG1,CXCL3,FBP1,GADD45A,GFRA1,GJB1,LCAT,NR1H4,PC,PLCB1,RIPK3
EHHADH		enzyme		0	bias	0.00601	ACOT2,LY6D,MGLL,PDK4	174 (7)
KLF11		transcription regulator		0		0.00805	AGT,CHRM3,CHRNA5,CXCR4,FABP3,ITGB3,LTBP1,MMP12,MMP13,PDK4,PLAT,PPARGC1A,THBS2,TNF	334 (17)
HOXC8		transcription regulator		0		0.00822	ADAM19,ASS1,Ccl2,ELMO1,GAS1,HES2
MEX3A		other		0		0.0139	ASCL2,CYP27A1,NRP1,OLFM4,PDK4,PPARGC1A
TCOF1		transcription regulator		0	bias	0.0147	ALDH1A1,ARHGAP6,FABP3,GPR55,IGFBP5,KCNS3,KIF26B,NCALD,PDRG1,TBX2,TMEM255A
NADPH oxidase		complex		0	bias	0.0282	CYBB,IL6,MMP12,PTGS2
choline		chemical - endogenous mammalian		0	bias	0.0321	CDKN1A,ELN,GCGR,PTGS2,PTK2B
zoledronic acid		chemical drug		0		0.0324	CXCR4,IL6,NCAM1,PTGS2,TNF,TNFRSF11B
SH3PXD2A-AS1		other		0		0.0325	FAS,GDF15,GML,TRPM2
NFIC		transcription regulator		0	bias	0.0385	ADAM12,CDKN1A,CHI3L1,COL2A1,GPM6B,HSD11B1,LEF1,MAP3K8,PNMA2,SOX5,TMEM119
ADAR		enzyme		0	bias	0.0396	ADAM12,NCAM1,PHF11,SPRR1A,TAP1
BAHCC1		other		0	bias	0.0421	CDKN1A,GATA2,SOX5,WNT5B
SGPP2		phosphatase		0	bias	0.0421	DNAJC22,HSPB8,IL6,TNF
IL6ST		transmembrane receptor		0		0.0438	AIM2,Ccl2,IL6,LTF,Nppb,RET,SGCA,SPRR1A
GJA1		transporter		0		0.0482	CDKN1A,ICAM1,PTGS2,TNF,TNFRSF11B
Pka		complex		0.025	bias	0.033	ANTXR1,CDKN1A,DUOX1,DUSP1,GDF9,IL6,NR4A1,PPARGC1A,PTGS2,PTHLH,TNF,TNFRSF11B,TYRP1
SCARB1		transporter		0.029		0.000778	ABCG1,CD68,CXCL2,FABP3,ICAM1,IL6,PTGS2,TNF,TRIM63	334 (21)
captopril		chemical drug		0.029		0.0199	AGT,Akr1b7,BGN,C4A/C4B,CAPN6,GCGR,IL6,PTGS2,UPP1
TWIST1		transcription regulator		0.03		1.83e-06	ALDH1A1,Ccl2,CDKN1A,CHI3L1,COL2A1,DDR2,DKK3,DPPA2,FAS,FCGBP,FOSL1,GLI1,ICAM1,IGFBP5,IL6,ITGB3,LRG1,NCAM1,PPARGC1A,PRKD1,PRRX2,SEMA5A,TF,TGFBI,THBS2,TNF,VCAN	489 (25)
NR1I2		ligand-dependent nuclear receptor		0.031		0.000102	ABCB1,Abcb1b,ABCB9,ALDH1A1,Ccl2,CDKN1A,CSF2,CSF3,CXCL2,CXCL3,CYP27A1,CYP39A1,CYP3A5,Gstm6,IL33,IL6,LTBP1,NR1H4,SLCO1A2,Sult1d1,TF,TNF,TNFRSF11B,UGT1A6	345 (17)
RARA		ligand-dependent nuclear receptor		0.036		0.000771	AASS,ALDH1A1,ALOX5,ATF5,BMP8A,CCNA1,CD38,CDKN1A,CRABP2,CSF3,CYP26B1,DUSP1,ENOX1,FOXC1,GAP43,GCK,GDF15,GLI1,IL6,KRT15,KRT5,LTF,MALL,MXD4,NRP1,PIK3CG,PTGS2,RARRES1,RET,RILP,SLC7A11,SOX17,TNF,TNFRSF11B	436 (18)
SP3		transcription regulator		0.037		0.000218	ABCB1,ADCY4,ALOX12,ALOX15B,CBS/LOC102724560,Ccl2,CDKN1A,CHI3L1,COL2A1,CYP7B1,DLL4,DLX3,DUSP1,FAS,FOSL1,GDF15,IGFBP3,KRT16,LCAT,NOS1,PRKG1,PROCR,PTGS2,SLC2A3,TGM1	469 (22)
CD274		enzyme		0.052		0.00282	ATG9B,CSF2,CXCL2,FGF1,ICAM1,IGFBP3,IL6,PTGS2,THBS2,TNF,WNT9A	270 (16)
ACE2		peptidase		0.053		0.000233	AGT,Ccl2,CXCL2,CXCL3,CYBB,IL6,NOS1,PTGS2,TNF	284 (14)
HSF1		transcription regulator		0.058		0.000486	ABCB1,Abcb1b,C1orf226,CSF3,FBLN1,FGF1,HCK,HSPB8,ICAM1,IL6,KCNF1,LIF,MAPT,PLIN4,PPARGC1A,SDK2,SEMA3A,SLC2A4,SLIT3,SNCAIP,TEX15,THBS2,TNF,TUBB4A,VCAN,WNT3,ZFAND2A	454 (22)
PLA2G10		enzyme		0.062		0.000532	FAS,FOXN1,HOXC13,IL6,KRT13,KRT36,KRT75,KRT84,LEF1,PTGS2,PTPRC,RGS14,TDRD5,TNF	266 (21)
CASP8		peptidase		0.076		0.0093	CSF3,FAS,IL18,IL33,IL6,KRT14,MMP13,TNF	330 (13)
GW501516		chemical drug		0.079	bias	2.14e-08	CDKN1A,FABP3,ICAM1,IGFBP3,IGFBP5,IL36G,IL6,KLK6,LPIN1,LTF,MMP12,Orm1 (includes others),PDK4,PLAC1,PLAT,PPARGC1A,Prl2c2 (includes others),PTGS2,SNCG,Sprr2d,Sprr2h,Sprr2i	358 (22)
VEGFB		growth factor		0.083		0.00051	Acaa1b,ACOT2,IRF4,MMP12,Nppb,PDK4,Pmaip1,PPARGC1A,SLC27A3,TNF	404 (20)
LAMA4		enzyme		0.087	bias	0.00181	ACVRL1,ANGPT1,COL4A6,COL6A3,DLL4,Eda,IL18,ITGB3,PDGFC,PIK3CG,PPARGC1A,PRDM16,THBS2,TLN2
GSK2816126		chemical drug		0.091		0.0137	Ccl2,DLX3,DUOX2,FRZB,IL6,PTH1R,TNF,WNT10B
celecoxib		chemical drug		0.103		0.00537	ALOX5,CD68,CDKN1A,CYP3A5,DES,FAS,GADD45A,GDF15,ICAM1,MDM2,MMP13,PTGS2,TNF,TP73	220 (17)
ADM2		other		0.106	bias	0.0206	DDC,IGFBP3,PPARGC1A,TNFRSF9
TCF4		transcription regulator		0.106		0.0218	ADA,BACH2,BHLHA15,CBLN2,CD38,CD55,CDKN1A,CLSTN2,CSRNP1,DACH1,ELAPOR1,FAS,GNE,HSD11B1,IGFBP3,IGFBP5,IL6,ITGB3,LY6D,NGFR,PACSIN1,PIK3CG,PML,PTGS2,SLC66A3,TENT5C,TNF,TYRP1
bexarotene		chemical drug		0.11		0.012	ADRB2,Ccl2,DACH1,DUSP1,ERBB4,FABP4,GPM6B,ICAM1,ITM2A,KRT15,MAP3K8,Mt3,NGFR,NOS1,PLAT,PLOD2,PTGS2,RET
KDM6A		enzyme		0.113	bias	0.00121	ANKS4B,CLDN8,CSF2,GAL,GC,HOXC12,ICAM1,PKD1L2,UPK1B
glutathione		chemical - endogenous mammalian		0.114		0.0103	ABCB1,ASS1,Ccl2,CDKN1A,DFFB,IL6,PTGS2,SLC7A11,TNF
CFTR		ion channel		0.115		0.0197	Acaa1b,Ccl2,CXCL3,CYP3A5,FAS,GML,IL6,LRG1,PTGS2,TNF
FST	4.201	other		0.116		0.000536	COL2A1,FABP3,FABP4,FST,IL6,LIF,LTF,POU4F3,PPARGC1A,PRDM16,SLC2A4,TNFRSF9	455 (22)
corticosterone		chemical - endogenous mammalian		0.121		0.00244	Ccl2,CDKN1A,GAS6,GCK,H19,HSD11B1,HTR2A,IL6,LIF,NOS1,NR3C2,PDK4,PPARGC1A,PTGS2,RELN,SERPINA7,TNF,WNT10B	427 (22)
DLK1		other		0.128		0.0196	DLK2,FABP4,GLI1,HEY2,IL6,TNF
zVAD-FMK		chemical - protease inhibitor		0.128		0.024	CD80,CDKN1A,CXCL3,IL6,MDM2,TNF,TP73
KMT2A		transcription regulator		0.128	bias	0.0349	CDKN1A,DEPTOR,FOXC1,GCNT4,MGLL,PRDM16,SIGLEC10,SP9,TET1,ZFAND2A
NKX2-1		transcription regulator		0.129	bias	3.85e-06	AGT,CA8,CHRNA5,CYGB,EDIL3,ESAM,FOXQ1,FXYD3,HCK,LEF1,LRG1,LRP2,MAPT,MATN4,MREG,PC,PLP1,PRRX2,RBPJL,RET,RNASE4,ROR1,SCNN1G,SOX17,TOX,WNT5B
tert-butyl hydroperoxide		chemical toxicant		0.13	bias	0.0045	AVPR1A,COL2A1,FAS,Pmaip1,PTGS2	340 (15)
RACK1		enzyme		0.13		0.0174	CDKN1A,GLI1,MDM2,NR3C2,PSCA
Cdc42		enzyme		0.132		0.00451	ASCL2,Ccl2,COL2A1,FAS,GATA2,LIF,MMP13,OLFM4,SLIT2,SULF2,TNF	399 (21)
POU5F1		transcription regulator		0.141		2.65e-05	ANGPT1,APAF1,CDKN1A,CNFN,CRABP2,CST6,CXCL3,DLX3,DUSP1,EVPL,FAS,FRZB,GADD45A,GATA2,GCK,GRHL3,H19,HOPX,IL6,IRX3,KRT14,LHX5,NCAM1,NRP1,PYCARD,SLC11A1,SOX17,SPRR1A,Sprr1b,Sprr2d,Sprr2h,Sprr2i,TET1,TF,TGM1,TNF,TNFRSF11B,TNFRSF19,TNFRSF9,TP73,WNT3	428 (15)
HNF1B		transcription regulator		0.143		0.00756	BGN,DUSP1,FHOD3,GADD45A,IGFBP3,MMP10,NID2,NR1H4,PDE4C,PLAAT3,PTPRM,RNASE4,SCNN1G,SLC5A1,SOAT2,Sult1d1,UPP1	59 (2)
IGF1R		transmembrane receptor		0.15	bias	0.0142	ADRB2,CCNA1,CD109,CD38,CD68,CDKN1A,COX6A2,DES,GCK,GLI1,H19,IGFBP3,IGFBP5,IL6,KRT5,KRT6B,NR4A1,PDLIM2,PECR,PLAT,PTGS2,SCARA5,SNCG,TGFBI,TNF,TNNT1
UGCG		enzyme		0.152		0.00342	ABCB1,CDKN1A,ICAM1,SLC38A3
NHLH2		transcription regulator		0.152	bias	0.00601	ADRB2,ADRB3,CD68,IL6
WDR77		transcription regulator		0.152	bias	0.0325	CSF3,PSCA,PTK6,SERPINB5
medroxyprogesterone acetate		chemical drug		0.155	bias	2.48e-05	ADCY4,ADRB2,ASS1,AVPR1A,BTG2,CCDC17,Ccl2,CD164L2,CD68,CDKN1A,CKB,COL4A3,COL4A6,CXCR4,CXXC4,DLL4,ENHO,EOGT,FAM107A,FAS,FGF1,FOSL1,FST,GLI1,GTSE1,HSD11B1,HTRA3,ICAM1,IL18,IL24,IL6,IQGAP2,ITGB3,LEF1,LIF,LTBP1,MDM2,PDGFC,PLCB1,RHOV,THBS2,TLN2,TNF,VCAN,WNT16,WNT5B,ZMAT3	545 (24)
PPP3R1		phosphatase		0.156		0.00423	ADRB2,ATP6V1C2,CACNA1C,CYYR1,LRP2,LYNX1,PIP5KL1,Prl2c2 (includes others),SCNN1G
ADCYAP1		other		0.165		0.000266	ANGPT1,BTG2,CACNA2D3,Ccl2,CD80,CXCL2,CXCL3,DCDC2,EDIL3,FST,GAP43,GAS1,GLI1,IL6,MCAM,MREG,NEUROD1,NOS1,Nrxn3,PPP1R3B,RGCC,SERPINA3,SERPINE2,TGFBI,TNF,UGT1A6	428 (16)
NOS3		enzyme		0.166		0.000194	Ccl2,CD80,CXCL3,ICAM1,IL6,MMP13,Nppb,PTGS2,SLC2A4,TNF	381 (17)
pioglitazone		chemical drug		0.169		0.00175	ABCG1,ADRB3,Ccl2,CD80,CDKN1A,DFFB,EPAS1,FABP4,FBP1,FOSL1,ICAM1,IL6,LPIN1,NR4A1,PC,PPARGC1A,PTGS2,SCNN1G,SERPINB5,SLC2A4,TNF	356 (23)
PSEN1		peptidase		0.179		0.0016	ABCG1,AMPH,Ank2,ANKS4B,ARL11,C1R,C1S,CKB,CKMT1A/CKMT1B,CXCL2,CYFIP2,CYTIP,DSCAML1,DUSP1,GPM6B,HBA1/HBA2,IL6,IRF4,IRF5,MAPT,MESP2,Mt3,NCAM1,NOS1,PAK3,Pcp4l1,PSTPIP1,PTGS2,RELN,STAB1,TNF,TP73,TUBA8,TYRP1,VSNL1	353 (21)
TERF2IP		other		0.186	bias	0.000668	CA6,GRIA3,H19,SLIT3,TNF,TRABD2B
leucine		chemical - endogenous mammalian		0.186		0.00822	Ccl2,CDKN1A,FABP4,NR4A1,TNF,TRIB3	365 (24)
SGK1		kinase		0.203	bias	2.64e-05	CDKN1A,FABP4,IL6,KCNQ1,LIF,SCNN1G,SLC1A1,SLC2A3,SLC2A4,SLC38A3,SLC5A1,TNF,TRPV6	350 (25)
NFATC3		transcription regulator		0.215	bias	0.0229	ANGPT1,FOSB,GAP43,IL6,Nppb,NR4A1,PTGS2,TNF
MGAT5		enzyme		0.218		0.0282	ASCL2,CXCR2,PTPRC,TNF
PPARG		ligand-dependent nuclear receptor		0.22		2.51e-10	Abcb1b,ABCG1,Acaa1b,ADRB2,ADRB3,AGT,ALOX12,ALOX15B,APAF1,AQP3,Ccl2,CD68,CDKN1A,CORIN,CRABP2,CSF3,CXCL2,CXCL3,DGKA,EPAS1,EPHX1,FABP3,FABP4,FGF1,FOSL1,FST,GATA2,GCK,GDF15,HCAR2,ICAM1,IGFBP3,IGFBP5,IL33,IL36G,IL6,KLK6,LY6D,MCTP1,MGLL,MMP13,NR4A1,PC,PCLO,PDK4,PID1,PLAC1,PLIN4,PMM1,PPARGC1A,Prl2c2 (includes others),PTGES,PTGS2,RNF144B,SCNN1G,SLC27A3,SLC2A4,SNCG,SPRR1A,TNF,TRIB3,VAMP5,VDR	326 (21)
oleic acid		chemical - endogenous mammalian		0.222		3.87e-05	ALOX5,AQP3,Ccl2,CD38,CD68,CYBB,DUSP1,FABP4,GADD45A,GDF15,ICAM1,IGFBP3,IL6,Mt2,NR4A1,PDK4,PLIN4,PPARGC1A,PTGS2,SLC2A4,TNF	367 (20)
IHH		enzyme		0.223		6.27e-06	ALDH1A1,Ccl2,COL2A1,COL9A2,COL9A3,EDIL3,GLI1,IL18,IL6,MMP13,PDK4,Perm1,PLIN4,PTH1R,PTHLH,TNF,TNFRSF11B
tert-butyl-hydroquinone		chemical reagent		0.226	bias	0.0291	ERCC5,FOSL1,FOXC1,GADD45A,ICAM1,NEFH,RAP2A,SLC1A1,SLC7A11,TNF
NR1H3		ligand-dependent nuclear receptor		0.236		1.95e-06	ABCG1,ADRB2,ADRB3,Ccl2,CD38,CD55,CD68,CDKN1A,CH25H,CSF3,CXCL2,CYTIP,FBP1,GAS6,GCK,GLI1,GPR132,HSD11B1,IL6,ITGB3,Mt2,PLTP,PPARGC1A,PRDM16,PTGS2,Sbp/Sbpl,SLC2A4,TAP1,TNF,TNFRSF9,VCAN	337 (20)
prostaglandin E2		chemical - endogenous mammalian		0.239		2.51e-06	ABCG1,ADAMTS4,ALDH1A1,ANGPT1,AQP3,CALCR,Ccl2,CD55,CD80,CDKN1A,CLEC12A,CSF3,CXCL3,CXCR2,CXCR4,CYTIP,DUSP1,FAS,FOSB,FOSL1,FST,H2-M2,HCAR2,HLA-DMB,HLA-DRB5,ICAM1,IGFBP5,IL18,IL6,IRF4,JAG2,MAP3K8,MMP13,NR4A1,NRP1,PGF,PIK3CG,PLEKHA4,PTGES,PTGS2,PYCARD,SLC5A1,THEMIS2,TNF,TNFRSF11B	444 (16)
NOTCH4		transcription regulator		0.239		0.00148	ANGPT1,CD80,DES,DLL4,HEY2,IL6,RGS5
FASN		enzyme		0.239	bias	0.0033	ABCG1,Acaa1b,ALOX5,FABP4,FGF1,IL6,PTGS2,SFRP2,SLC7A11,TNF	380 (21)
MYOCD		transcription regulator		0.244		0.0496	CACNA1C,CASQ2,CDKN1A,CLSTN2,COL2A1,DES,HEY2,SERPINB5,VCAN
mir-223		microRNA		0.246		0.0227	ABCB1,APOBEC1,ICAM1,IL18,IL6,LEF1,MMP13,MMP25,MREG,Mt2,RIPK3,SLC2A4,SOX6,TGFBI
chloropromazine		chemical drug		0.247		0.0196	IL18,NR4A1,PLCB1,SERPINA3,SLC2A3,TNF
tamoxifen		chemical drug		0.251		0.0288	ABCB11,ASS1,CDKN1A,CXCR4,CYP3A5,EPHX1,ERBB4,FABP4,GAP43,GCK,GDF15,H19,IGFBP3,IL6,LIF,MDM2,NOS1,PTGS2,RAMP3,RET,SCN1B,SERPINA3,SLC1A1,SLC2A3,SPRR1A,TNF,VDR
PD 153035		chemical drug		0.254		0.0206	KRT13,KRT14,PTGS2,UPK1B
laduviglusib		chemical drug		0.26	bias	0.0268	IL33,IL6,NOTCH3,PPARGC1A,SOX17,TNF
KRAS		enzyme		0.261		1.13e-10	ABCG1,ADGRL3,AGT,AMPH,ANXA8/ANXA8L1,AOX1,ASCL2,ATF5,B4GAT1,BGN,BNC1,Ccl2,CD80,CDA,CDKN1A,CHI3L1,COL4A3,CSF3,CTNND2,CXCR4,CYBB,DUSP1,EI24,ELMO1,ELN,FAH,FAS,FOSB,FOSL1,FRRS1L,FXYD3,GADD45A,GAS1,GLI1,GPC6,GPM6B,GPR68,H1-2,H2-M2,H2AC6,H2BC10,H2BC4,H3C1,HLA-DMB,HOPX,HPCAL4,IFITM3,IL24,IL33,IL6,IQGAP2,ITGB3,ITM2A,KRT16,LAMA3,LEF1,LIF,MCAM,MCTP1,MDM2,MICOS10-NBL1/NBL1,MMP10,NCAM1,NGFR,NOS1,NR4A1,OLFM4,P…	321 (15)
VitaminD3-VDR-RXR		complex		0.263	bias	0.00217	CDKN1A,CSF2,CST6,GADD45A,IGFBP3,IGFBP5,KLK6,TRPV6
COP1		enzyme		0.275		1.82e-06	ABAT,CALCR,CDKN1A,CXCL3,CXCR2,CYP26B1,FAS,GFRA1,HSPB8,ICAM1,IL17RB,KLK10,KRT13,PPARGC1A,RET,TRIB3	443 (21)
NEDD9		other		0.277		0.000607	ACSS3,ALOX5,ALOXE3,BMPR1B,GDF15,Gm5148/Rps23rg1,PLOD2,PPP1R3B,PPP2R2C,RSPH4A,SLC1A1,TBX2,TF
ESR2		ligand-dependent nuclear receptor		0.291		0.000776	8030451A03Rik,Abcb1b,ADH7,AGT,ANGPTL2,AQP3,ATF5,BTG2,CBS/LOC102724560,CDH13,CDKN1A,CSF2,CXCL2,CYP26B1,CYTH4,FBLN1,Fbxw26 (includes others),FOXQ1,FST,GDF9,GJB1,GRPR,IGFBP3,IGFBP5,IL6,INPP4B,IQGAP2,JAG2,KRT14,KRT16,KRT6B,LRRC15,LTBP1,MEGF10,MICOS10-NBL1/NBL1,MMP13,NID2,NKX3-1,PDK4,PERP,PLAC1,PLAT,PTGS2,PTH1R,PTK2B,PTPRM,RAI2,RAP2A,RELN,RGCC,S1PR1,SHISA2,SLC12A4,SLIT2,SLIT3,TDRD5,TENM4,THBS2,TNF,TNF…	563 (22)
GAB2		other		0.294	bias	0.0108	ANGPT1,Ccl2,IL6,ITGA2B,ITGB3,TNF
1-chloro-2-(2,2,2-trichloro-1-(4-chlorophenyl)ethyl)benzene		chemical toxicant		0.298	bias	0.000324	CDKN1A,CYP3A5,CYP7B1,GADD45A,LTF	407 (12)
arachidonic acid		chemical - endogenous mammalian		0.308		9.52e-06	ABCG1,AQP3,CD80,FABP4,FAS,FOSL1,GLI1,IL6,ITGB3,MMP13,PLTP,PRKD1,PTGES,PTGS2,PTHLH,SLC2A4,TNF,TNFRSF9	291 (19)
vincristine		chemical drug		0.311		0.00968	CDKN1A,FAS,GAP43,MDM2,NCAM1,PTGS2,TP73	418 (20)
SYK		kinase		0.313		0.000294	BMPR1B,CSF2,CXCL2,CXCR4,FOSL1,FST,GADD45A,GLI1,ICAM1,IL6,ITGB3,ITGB4,MAPT,RGCC,TNF,TP53INP1	290 (19)
IGFBP2		other		0.314	bias	0.0262	COL14A1,GDF15,IGFBP3,MMP13,PTN,RBMS3,THBS2
PARK7		enzyme		0.315		0.00944	Ccl2,ICAM1,IL6,PTGS2,RET,TNF	255 (13)
Hsp27		group		0.316		0.0108	CDKN1A,GDF9,IL6,MAPT,NGFR,PTGS2,TRIM63
ARNT		transcription regulator		0.319	bias	0.00566	ACER2,ANKRD22,ATG9B,CSF3,CXCR4,EPAS1,ESRRG,GAS1,GDF15,IL17C,ITGB3,RGS5,S1PR1,SLC2A3,TNFRSF19,TNFRSF9,UGT1A6	385 (12)
beta-1,3-glucan		chemical drug		0.32	bias	0.00459	FGF1,IL6,ITGB3,TNF	319 (21)
SOX10		transcription regulator		0.323		0.0422	CDKN1A,IRF4,NGFR,PLP1,PTN,RET
acrolein		chemical toxicant		0.33		0.0282	CSF2,IL6,PTGS2,TNF
SIX2		transcription regulator		0.333		0.00472	CACNA1C,CDKN1A,FAS,FBP1,GCGR,GCK,MAP3K8,MDM2,NEUROD1	169 (7)
CDK6		kinase		0.336		0.000175	ABCB1,ADCY7,AGT,COL4A3,FABP4,FGF18,GADD45A,ITGB3,MICOS10-NBL1/NBL1,NGFR,NOTCH3,PPP1R3B,PTGS2,SLC27A3,TAP1,THSD4	443 (20)
ferric ammonium citrate		chemical drug		0.339		0.00769	ELN,GADD45A,MDM2,MMP13	155 (7)
CD86		transmembrane receptor		0.339		0.0182	CD80,CSF2,FAS,ICAM1,IL6,TNF,TNFRSF9
ATP6AP2		transporter		0.341	bias	9.35e-05	AGT,Ccl2,CYBB,IL6,PTGS2,TNF	163 (7)
FIGLA		transcription regulator		0.342		0.0262	ARHGAP20,DKKL1,E330020D12Rik,Fbxw26 (includes others),Oas1c (includes others),PADI6,SLC2A3
LHX2		transcription regulator		0.343		0.00949	GNAL,LIF,NEUROD1,ROBO2,ROBO3
NCOA1		transcription regulator		0.347		0.0264	ABCB11,BTG2,CDKN1A,Ctsq,FABP4,FGF18,HIC1,HSD11B1,IL6,LPIN1,MAPK8IP2,SERPINB5,Syna,TNF
bis(4-hydroxyphenyl)sulfone		chemical reagent		0.36		0.0174	ANGPTL2,FABP4,IL6,TNF
APC		enzyme		0.365		0.00197	ASCL2,CD55,CDKN1A,CXCL2,CXCL3,CXCR2,GLI1,HES2,ICAM1,IGFBP5,IL6,ITGB3,LAMA3,MMP10,PDK4,PTGS2,TNF,TNFRSF11B,TNFRSF19	411 (20)
RPS6KA5		kinase		0.366		0.0045	DUSP1,FOSL1,IL6,PTGS2,TNF	414 (22)
deoxycholate		chemical - endogenous mammalian		0.37		0.0212	ABCB11,GJB6,IL6,KCNJ10,NR4A1,PTGS2,SERPINB5,TNF
GLI2		transcription regulator		0.372		0.000433	BNC1,CDKN1A,CSF3,CSTA,CXCL2,CXCL3,CXCR2,DLX3,GLI1,IL6,JAG2,MMP13,PAX9,PTHLH,TNF,VDR	449 (18)
mir-204		microRNA		0.372		0.00102	BMPR1B,CHRD,CHRNA5,CXCL2,FOXC1,IL6,LTBP1,MICOS10-NBL1/NBL1,TNF,TYRP1
MEF2D		transcription regulator		0.373	bias	0.041	BACH2,FOSB,IRF4,Nppb,NR4A1,PPARGC1A,SLC2A4,SLC7A11
methylmercury		chemical toxicant		0.378		0.0195	ATF5,CCNG1,IGFBP3,IL6,MDM2,NOS1,PTH1R,SLC1A1
HIPK2		kinase		0.381		0.00168	CDKN1A,GATA2,GNG13,HBA1/HBA2,IL6,ITGB4,MDM2,MMP10,PPARGC1A,TNF,TRPM5	402 (20)
FEV		transcription regulator		0.383	bias	0.0346	CALCR,CXCR4,DDC,GRIA3,ICAM1,NCALD,PCDH9,SCN3B,SLIT2
HOXA10		transcription regulator		0.386		0.00287	ALDH1A1,CDKN1A,CSTA,CYBB,FST,GAS6,IGFBP3,IGFBP5,IRX3,ITGB3,KRT15,LTF,MICOS10-NBL1/NBL1,NCAM1,NR4A1,PPP1R13L,PROS1,RNASE4,WNT10B
SELE		transmembrane receptor		0.391		7.22e-05	Ccl2,CSF2,CSF3,IL6,TNF	249 (16)
C1q		complex		0.391		0.000966	CD80,GAS6,ICAM1,IL6,IRF5	261 (16)
CD80	14.669	transmembrane receptor		0.391		0.0175	CSF2,FAS,ICAM1,IL6,TNF,TNFRSF9
Stat6 dimer		complex		0.391	bias	0.0396	DUSP1,EPAS1,FAS,IRF4,PPARGC1A
tributyltin		chemical reagent		0.393		0.000277	ABCG1,ASS1,CYP26B1,FABP4,HTRA3,IL33,ITGB3,ITGB7,PDK4,PLIN4,Prl2c2 (includes others),S1PR3,SH2D3C,SNTB1,SPN,STAC2,THBS2	215 (7)
BMP7		growth factor		0.398		0.01	CDKN1A,CXCR4,DUSP1,ELAVL4,FGFBP3,GAS6,ICAM1,IGFBP3,IGFBP5,IL6,LTF,MAPT,MMP13,NCAM1,NGFR,PLCB1,PPARGC1A,PRDM16,SLC2A4,VCAN,WNT5B
PAX2		transcription regulator		0.398		0.0255	DKK3,DLL4,ITGB3,ROBO3,SFRP2
SIRT6		enzyme		0.401		0.0291	Ccl2,CD68,FBP1,IL6,LIPH,PC,PLCB1,PPARGC1A,PTGS2,TNF
PLX5622		chemical drug		0.406		0.00664	AMPH,Ccl2,CD68,CDKN1A,COL4A3,COL9A3,CSF2,CSF3,CYBB,CYTH4,DDC,ECRG4,ICAM5,IL33,IL6,KLK6,Mt2,NCAM1,NID2,Pisd-ps1,STAB1,TMEM119,TNF,TNFRSF11B
RXRA		ligand-dependent nuclear receptor		0.412		0.00102	ABCB1,ABCB11,ABCB4,ABCG1,ALDH1A1,C4A/C4B,CD109,CD38,CDKN1A,CRABP2,CXCL2,CYP3A5,ECM1,EPHX1,FABP3,FABP4,GAS6,GCK,H3C1,HCK,IL6,ITGB3,LTF,MATN4,MMP12,OSMR,PC,PHF11,PLTP,PPARGC1A,RBPJL,RET,RGN,SLC2A4,TNF,VCAN,VDR	354 (19)
Pde4		group		0.422		0.0282	CDKN1A,ICAM1,IL6,TNF
lactacystin		chemical - protease inhibitor		0.444		0.0037	ADRB2,Ccl2,CDKN1A,CXCR4,DUSP1,FAS,FBP1,FOSL1,HSPB8,IGFBP5,IL6,ITGB4,MDM2,NOS1,NR4A1,PTGS2,SLC1A1,TNF,TUBB4A,VDR	402 (21)
ENPP2		enzyme		0.447	bias	0.000693	FABP4,IL6,PPARGC1A,PRDM16,TNF	348 (13)
ORAI1		ion channel		0.447		0.00289	CDKN1A,CXCL3,IL6,S1PR1,TNF	382 (15)
methylphenidate		chemical drug		0.447		0.00604	FOSB,IL6,Nacad,NCAM1,NECTIN1,RBFOX1,SLC6A3,TNF	423 (19)
MGP		other		0.447		0.0438	CD80,CXCR4,IL6,ITGB7,TGFBI
Tgf beta		group		0.449		8.01e-08	ADAM12,Akr1c20,ALDH1A1,ASCL2,ASCL4,BGN,BHLHA15,BSCL2,CALCR,Ccl2,CDKN1A,CSF2,CSF3,CXCL2,CXCL3,CXCR4,CYBB,EID3,EPAS1,FST,GPR55,GRID2IP,HES2,HEY2,IGFBP3,IGFBP5,IL6,INPP5D,ITGB3,KRT16,LAMA3,LARP6,LCAT,LIF,MESP2,MMP10,MMP13,MMP15,MN1,MXD4,NEUROD1,NID2,NR4A1,PC,PLAT,PPARGC1A,PPP1R13L,PTGS2,PTHLH,SLIT3,TGFBI,TNF,TNFRSF11B,UPK1B	345 (17)
KDM1A		enzyme		0.452		0.000128	AGT,APOBEC1,C4A/C4B,CDA,CDKN1A,Cryzl2,CYBB,DDR2,EPHX1,EPSTI1,GAP43,HLA-DRB5,HSD11B1,HSPB8,IFITM3,IQGAP2,KLHL1,LAMA3,Lrrc74b,NKX3-1,NLRC5,OSMR,PHF11,PLIN4,PTGR1,PTPRC,RASGRP3,SFRP2,SIGLEC1,SLC37A2,SLC38A3,SLC43A3,SYBU,TAP1,TENT5C,TGM1,TNF	225 (12)
IGFBP3	2.555	other		0.461		0.00338	CD38,CDKN1A,COL2A1,ICAM1,MMP13,THBS2,TNF	354 (19)
epicatechin gallate		chemical drug		0.468		4.84e-09	CCNG1,CDKN1A,GDF15,ICAM1,IL6,MDM2,PERP,PTGS2,RPRM,TP73,ZMAT3	396 (19)
STIM1		ion channel		0.469	bias	0.00943	ATF5,CDKN1A,CREB3L1,FOSL1,IL6,KLF15,MYBL1,S1PR3,TNF	386 (19)
BMPR1A		kinase		0.478		0.00862	BMPR1B,CDKN1A,COL2A1,NKX3-1,SOX5,SOX6,TNF	414 (21)
GPRC5A		G-protein coupled receptor		0.485		3.2e-06	Ccl2,CSF2,CSF3,PTGES,SLC1A1,TNF	180 (7)
NPC2		transporter		0.485		0.00312	Ccl2,IL18,IL6,PTGES,PTGS2,TNF	231 (15)
CLEC4A		transmembrane receptor		0.489		4.56e-05	ABCG1,ALOX5,APOBEC1,CD68,CD80,FCGRT,IL6,IRF4,Naip1 (includes others),SIGLEC1,TNF,VCAN	346 (14)
9,10-dimethyl-1,2-benzanthracene		chemical toxicant		0.489	bias	0.0093	CDKN1A,CXCL2,CXCL3,EPHX1,GADD45A,IL6,PTGS2,TNF	231 (11)
PGR		ligand-dependent nuclear receptor		0.49		1.25e-06	ADAM19,ADAM8,ADAMTS3,AKAP6,ARTN,BGN,CDH13,CDKN1A,CLDN8,COL14A1,COL4A6,COL6A3,COL9A3,DDC,EFNA3,ELN,EPAS1,FAT2,FOXC1,GAL,GAS6,GPM6B,GRIA3,H19,HBA1/HBA2,ICAM1,IGFBP5,ITGB3,ITGB4,KCNQ1,KRT5,LIF,MMP10,NGFR,NRP1,PACSIN1,PRRX1,PTGES,PTGS2,PTPRM,RHOV,SDK2,SLIT2,TBC1D8,TENM4,TGFBI,TLL1,TNF,VCAN,VDR,VWF	551 (22)
JUND		transcription regulator		0.492		0.0284	AGT,CSTA,CYBB,FOSL1,IL6,ITGB4,MMP13,NR4A1,TNF
deoxycorticosterone acetate/potassium chloride/sodium chloride		chemical reagent		0.503		5.25e-06	AGT,Akr1b7,Ccl2,CXCL2,CYBB,IL6,NOS1,PTGS2,TNF,VDR	200 (16)
MDM2	5.796	transcription regulator		0.504		7.03e-07	Ccl2,CCNA1,CCNG1,CD68,CDKN1A,EDA2R,FABP4,FCGRT,GDF15,GTSE1,KRT14,LRMDA,MDM2,NKX3-1,POLK,PSRC1,TNF,TP73,ZNF365	445 (20)
PIK3CG	6.179	kinase		0.505		0.026	ABCB1,CALCR,Ccl2,CXCR4,ICAM1,IL6,ITGB3,NLRC5,PIK3CG,TAP1,TNF
FOXO3		transcription regulator		0.508		0.0232	ANGPT1,APAF1,CCNA1,CDKN1A,CERS4,CH25H,CXCR4,ENPEP,FABP4,FOSB,FOXC1,GADD45A,GATA2,IL6,MCAM,MMP13,Mt2,MXD4,NRP1,PPARGC1A,PTPRC,S1PR3,SBSN,SLIT2,SOX5,TNF,TP53INP1,TRIM63
6-hydroxydopamine		chemical toxicant		0.513	bias	0.000479	CYBB,DRD3,FOSB,GAP43,GNAL,IL18,IL6,MDM2,NCAM1,PTGS2,PYCARD,SLC6A3,TRIB3,ZMAT3	269 (17)
dexamethasone		chemical drug		0.522		3.48e-12	ABCB1,Abcb1b,ABCB4,ACKR4,ACY3,ADAM12,ADAMTS4,ADRB2,ADRB3,AGT,AKAP6,Akr1b7,ALDH1A1,ALDH1L1,ALDH4A1,ALOX15B,ALOX5,ANGPT1,ARHGAP23,ARHGAP24,ASCL2,ATP10B,BGN,BNIPL,BSCL2,BTG2,CA8,CALCR,CARD14,Ccl2,CCNA1,CD38,CD55,CD80,CDKN1A,CHI3L1,COL4A3,COL9A2,CRABP2,CSF2,CXCL2,CXCL3,CXCR4,CYBB,CYP27A1,CYP3A5,DACH1,DFFB,DUSP1,EDARADD,ELN,EMILIN2,EPAS1,EPSTI1,ETNK2,EYA2,FA2H,FABP3,FABP4,FAM107A,FBLN1,FBP1,FGF1,FGGY,…	465 (17)
IFNB1		cytokine		0.53		4.76e-05	APOBEC1,APOL2,CALCR,Ccl2,CD38,CD80,CDKN1A,CH25H,CSF2,CXCL2,CXCL3,CYP3A5,DKK3,GAS1,GPC4,IL18,IL24,IL6,ITGB3,NID2,NOD2,NPTX1,Oas1c (includes others),PARP10,PDK4,PML,PTGS2,RNASE4,SH2D1B,THBS2,TNF,VDR,ZDHHC14	320 (18)
1-methyl-4-phenyl-1,2,3,6-tetrahydropyridine		chemical toxicant		0.533		0.000376	Ccl2,CYBB,DRD3,FOSB,IL18,IL6,LIF,NOS1,NR4A1,PTGS2,PTPRC,PYCARD,SLC6A3,SOX21,TNF	292 (20)
mifepristone		chemical drug		0.534		6.25e-09	ABCB1,ABCB11,Ccl2,CDKN1A,CHI3L1,CKMT1A/CKMT1B,COL2A1,CSF2,CTSF,CYBB,CYP3A5,DKK3,DUSP1,FAS,FST,GAL,GAS6,HSD11B1,ICAM1,IGFBP3,IL6,ITGB3,ITGB4,KRT6B,LTF,MAP4K1,MDM2,NR4A1,P2RX7,PAX9,PC,PLAT,PTGS2,PTN,RAMP3,RELN,SFRP2,SOX17,Sprr2d,Sprr2i,Sult1d1,THBS2,TNF,VCAN,VDR	424 (18)
progesterone		chemical - endogenous mammalian		0.542		3.18e-05	ABCB1,ABCB4,ACP3,ADRB2,ALDH1A1,BHLHA15,CCNG1,CDKN1A,CKMT1A/CKMT1B,Col17a1,CTSF,CXCR4,CYP3A5,ENPEP,EPAS1,FOSL1,FOXC1,FST,GAL,GAP43,GAS6,GATA2,GRIA3,H19,HOPX,HSD11B1,ICAM1,IGFBP3,IGFBP5,IL33,IL6,ITGB3,KRT15,KRT5,LIF,LPIN1,LRP2,LTF,MDM2,MICOS10-NBL1/NBL1,MMP13,NCAM1,NOTCH3,NR3C2,NR4A1,NRP1,PLIN4,PROS1,PTGS2,PYCARD,RELN,RNASE4,SCNN1G,SLC2A3,TBC1D8,TBX2,TGFBI,TGM1,TNF,VDR,WNT5B	522 (23)
SOX11		transcription regulator		0.543	bias	0.033	ADAMTS4,CXCR4,ERBB4,FAS,HILPDA,HLA-DRB5,IL6,KLK6,LEF1,NREP,PTH1R,TP53INP1,TYRP1
RUNX1		transcription regulator		0.544		2.42e-05	ADD2,ALOX12,ARL5C,BTG2,CDKN1A,CHI3L1,CSF2,DEPTOR,EPAS1,FAS,GATA2,GNA15,HBA1/HBA2,HEY2,IFITM3,IGFBP3,IRF5,ITGA2B,ITGB3,LTB4R,MAP3K6,MMP13,NCAM1,PCDH7,Pmaip1,RGCC,SLC24A3,SOX17,SOX5,SOX6,TNFRSF18,UPP1	467 (21)
PTX3		other		0.552		0.0438	Ccl2,CXCL2,IL6,MMP12,TNF
SPI1		transcription regulator		0.554		0.0489	CD68,CD79B,CDKN1A,CHI3L1,CYBB,FCGRT,GATA2,HCK,HIC1,IFITM3,IL18,IL24,IL33,IRF4,LEF1,LTF,PIK3CG,PML,PTGS2,PTPRC,TLX3,TNF,TNFRSF18
TRPC1		ion channel		0.555		0.0112	APAF1,CDKN1A,IL6,S1PR3,TNF
HOXB13		transcription regulator		0.555	bias	0.0151	ACP3,CDKN1A,POPDC3,Sbp/Sbpl,SEMA3A
CXCR2	3.718	G-protein coupled receptor		0.557		0.00173	Ccl2,CXCL2,CXCL3,FABP4,IL6,TNF	388 (20)
calcitriol		chemical drug		0.569		2.71e-05	ABCB1,ACKR4,ADAM19,ALDH4A1,ALOX5,CACNA1C,CALCR,Ccl2,CCNA1,CD38,CDKN1A,CSF2,CXCL2,CXCL3,CYBB,DUSP1,ELN,ENPEP,FABP4,FAM107A,FAS,GADD45A,GC,GCK,IGFBP3,IGFBP5,IKBKE,IL18,IL6,IRF4,ITGB7,KLK10,KLK6,LILRB4,LTBP1,LTF,NCAM1,NEUROD1,NME4,NOD2,NPTX1,OSTN,PADI3,PC,PDK4,PDLIM2,PTGES,PTGS2,RARRES1,RGCC,SLC2A4,SLC37A2,SPON2,SULT1C2,TAP1,TF,TNF,TNFRSF11B,TP53INP1,TP73,TRPV6,VDR	332 (12)
Smad2/3-Smad4		complex		0.573	bias	0.00862	CCNA1,CDKN1A,CXCR4,IGFBP3,IGFBP5,MMP13,SOX17	219 (13)
TIMP1		cytokine		0.574		0.000479	CD38,CDKN1A,CSF2,IGFBP3,IL33,IL6,PLAT,PLTP,TNF	310 (20)
CD163		transmembrane receptor		0.577		0.000324	ALDH1A1,Ccl2,ICAM1,IL6,TNF	270 (14)
jasminoidin		chemical drug		0.577	bias	0.0174	CCNG1,IGFBP5,LCAT,PC
ETV5		transcription regulator		0.582		0.00297	Ccl2,CDKN1A,CHI3L1,COL4A3,CSF3,CXCR4,CYBB,FXYD5,HOPX,ICAM1,IL6,KRT13,KRT16,RET	395 (14)
PRMT1		enzyme		0.589	bias	0.0191	ALOX12,Ccl2,CDKN1A,CXCL3,ITGA2B,MGLL,NKX3-1,PDK4,PPARGC1A,PRDM16,TNF
NF-Y		complex		0.594	bias	0.00922	ABCB1,CBS/LOC102724560,DLX3,EPHX1,GADD45A,GAS6,LPIN1,MYBL1,PROS1,VWF
ANGPT1	-8.425	growth factor		0.594		0.0295	ADAMTS4,DLL4,DUSP1,ICAM1,Nppb,TNF
Pka catalytic subunit		group		0.594	bias	0.0475	FABP4,NR4A1,PPARGC1A,VDR
FOXA2		transcription regulator		0.597		2.3e-05	ABCB1,ABCB4,ABCG1,ADA,ALOX5,ASS1,CD55,CHI3L1,CHRD,CREB3L1,CXCR4,DDC,EPHX1,FABP3,FBP1,GAL,GCGR,GCK,GFRA4,GLP1R,H19,IGFBP5,IL33,IL6,ITGB4,NKX2-8,NR1H4,PECR,PIK3CG,PPP1R14A,PROS1,SLC2A4,SLCO1A2,SOAT2,SOX17,TF,TNF,TRIB3	329 (18)
CEBPA		transcription regulator		0.599		9.46e-09	ABCB1,Abcb1b,ADCY7,ADH7,ADRB3,AGT,ASS1,BTG2,CDKN1A,CHI3L1,CNFN,CRABP2,CSF3,CXCR4,CYP3A5,DLX3,EEF1A2,EPHX1,EVPL,FABP4,GADD45A,GAL,GAS1,GATA2,GLI1,GLIPR1,GRHL3,HSD11B1,ICAM1,IGFBP3,IL6,KRT14,LHX5,LTF,MMP13,NR1H4,NRP1,Orm1 (includes others),PLOD2,PPARGC1A,PPP1R14A,PTGS2,PTPRC,SBSN,SERPINB5,SLC2A4,SPRR1A,Sprr1b,Sprr2d,Sprr2h,Sprr2i,Sprr2k,TNFRSF19,VCAN,VDR	450 (19)
sodium orthovanadate		chemical reagent		0.6		0.0321	CDKN1A,ERBB4,FABP4,SLC2A4,TNF
GNAS		enzyme		0.603		0.00254	ARL5C,BACH2,CABLES1,Ccl2,CD55,CXCL2,CYTIP,GDF9,GLI1,GPR132,IL6,INPP5D,ITGB3,NR4A1,NRP1,PPARGC1A,PPP1R16B,PTHLH,SEMA3A	423 (21)
RUNX2		transcription regulator		0.603	bias	0.00706	ABCB1,C4A/C4B,CDHR5,CDKN1A,COL2A1,FGF18,ITGB4,LEF1,MMP13,RGCC,SOX5,SOX6,TNFRSF11B,WNT10B	396 (21)
PIM1		kinase		0.612		3.83e-05	ABCB1,CCNA1,CD38,CDKN1A,FOSL1,IGFBP5,IL6,MDM2,NKX3-1,PPARGC1A,PROS1,TNFRSF18	424 (21)
Ngf		group		0.622	bias	0.0123	CCNA1,CDKN1A,DUSP1,NCAM1,NGFR,NOS1,NR4A1,PPARGC1A,SLC12A4
cerivastatin		chemical drug		0.622		0.0467	ASS1,CDKN1A,ICAM1,IL6,ITGB4,PLAT,PTGS2,TNF
ITGB1		transmembrane receptor		0.625		0.00213	ADAM19,BMPR1B,Ccl2,CDKN1A,FGF1,GAS1,ICAM1,IL6,ITGB3,ITGB4,ITGB7,MMP13,MMP15,OTOG,PTGS2,RELN,TNF,WNT9A	395 (23)
RNASEL		enzyme		0.625		0.0108	CDKN1A,FZD10,PCDH7,PCDH9,PTGS2,TNF
rosiglitazone		chemical drug		0.631		2.14e-06	ABCG1,ADA,ADAM8,ADRB3,AGT,ALOX5,AOC1,AQP3,ASCL2,C4A/C4B,Ccl2,CD68,CD80,CDKN1A,FABP3,FABP4,FGF1,FOSL1,GCK,GDF15,HCAR2,HILPDA,HSD11B1,ICAM1,IGFBP5,IL18,IL6,ITGB3,LPIN1,LRG1,LTB4R,MGLL,MMP12,Nppb,PC,PDK4,PECR,PLTP,PPARGC1A,PRDM16,Prl2c2 (includes others),PTGES,PTGS2,SLC27A3,SLC2A4,SPN,SPON2,THBS2,TNF,TRIM63,UPK1B	354 (21)
hydrochloric acid		chemical - endogenous mammalian		0.632	bias	0.00259	Ccl2,CXCL2,CXCL3,ICAM1,IL6,TNF	305 (15)
GW3965		chemical reagent		0.633		0.000305	ABCG1,Ccl2,CD38,CD80,CH25H,CSF3,CYTIP,DUSP1,GCK,HCAR2,IL6,LPIN1,PDK4,PLTP,PTGS2,SLC2A4,TNF	283 (23)
gefitinib		chemical drug		0.636		0.00137	ALDH1A1,BTG2,Ccl2,CKAP2,CXCL2,EPSTI1,FGF18,FOSL1,GLI1,HYAL1,IGFBP5,LPIN1,LTF,MMP15,OIT3,OSMR,PTGS2,SLC2A3,TNF,TP53INP1,WNT5B	397 (20)
glutamine		chemical - endogenous mammalian		0.645		9.04e-05	ADA,ASS1,ATF5,CDKN1A,DUSP1,GADD45A,ICAM1,IL6,LIF,NGFR,NR4A1,PPARGC1A,PTGS2,THBS2,THEM5,TNF,TUBB4A	456 (23)
CRH		cytokine		0.646		0.0145	IL18,IL6,KRT14,NOS1,NR4A1,PTGS2,SLC2A3,TNF,VDR
SMARCB1		transcription regulator		0.646	bias	0.0328	ABCB1,AMPH,C4A/C4B,CA8,CDKN1A,COL14A1,CXCR4,CYP39A1,DACH1,FABP4,FAS,FBP1,GJB1,MDM2,MYOM1,PC,PERP,PTN
lenalidomide		chemical drug		0.647		0.000317	ANTXR1,CD38,CD68,FZD10,GPR68,H2BC8,H3C4,HILPDA,IRF4,LEF1,MGLL,NRP1,PLOD2,PROS1,PTPRC,PTPRM,RASGRP3,ROR1,RYR1,SEMA5A,TET1,TNF,TP73,TREX2,WNT10B,WNT3,WNT9A	450 (19)
ciprofibrate		chemical drug		0.65		0.00161	ABCB1,ABCB11,Abcb1b,ABCB4,ACOT2,CYP27A1,CYP7B1,FABP4,FAH,HSD11B1,ICAM1,LY6D,MGLL,Orm1 (includes others),PDK4,QPCT,RGN	307 (20)
PCSK9		peptidase		0.651		0.00612	Ccl2,CDKN1A,ICAM1,IFITM3,IL36G,IL6	235 (12)
P2RY6	2.475	G-protein coupled receptor		0.651	bias	0.0112	Ccl2,EPSTI1,FABP4,PPARGC1A,SLC2A4
SUMO2		enzyme		0.651		0.0242	ABCB11,AGT,CD38,IL6,Mt3,RNASE4
ID1		transcription regulator		0.663		0.000475	ALDH1A1,CCNA1,CDKN1A,FABP4,ICAM1,IGFBP3,MDM2,MMP13,NEUROD1,PPARGC1A,TF,TNF	435 (23)
N-acetylsphingosine		chemical reagent		0.663		0.0295	Ccl2,CDKN1A,CXCL2,HSD11B1,PTGS2,TNF
ATF4		transcription regulator		0.665	bias	2.64e-05	ARHGAP23,ARHGAP24,ATF5,CD55,CDKN1A,CEMIP,CXCL2,CYP27A1,DDR2,GADD45A,GDF15,IGFBP5,IL6,NID2,OSMR,Pmaip1,PRRX2,PTGS2,Ptprv,SLC38A3,SLC7A11,SNTB1,SOAT2,TNF,TNFRSF11B,TRIB3	309 (17)
TGFB2		growth factor		0.666		0.0497	ALDH1A1,DES,FAS,GAS1,PDK4,PLOD2,PTHLH,TNFRSF11B,VCAN,VDR,WNT9A
NUP62		transporter		0.668		0.000966	ADA,CDKN1A,MAPT,PERP,ZNF750	347 (12)
vancomycin		biologic drug		0.67		0.0168	AASS,AK1,C4A/C4B,CAPN6,CSF2,CXCL2,FXYD5,GARNL3,GAS6,GCGR,GFRA4,IGFBP5,IL6,ITGB4,PTPRM,SLC37A2,TMC7,TNF,UPP1
sphingosine-1-phosphate		chemical - endogenous mammalian		0.676		1.9e-07	ACER2,ACKR4,ANGPT1,Ccl2,Ces2b,CXCL2,FAS,GAP43,HSD11B1,ICAM1,IL6,NCAM1,NME4,NOTCH3,NRP1,PIEZO2,PTGS2,RASGEF1A,S1PR1,S1PR3,S1PR4,SORCS2,TNF,TNFRSF11B,VWF	318 (18)
3M-002		chemical reagent		0.677		0.0114	AGT,BFSP2,CXCL3,FOSL1,GCGR,HLA-DMB,HOATZ,IL6,IRF4,LHFPL1,PHF11,PTGS2,TNF
NOTCH1		transcription regulator		0.681		2.4e-06	ADAM19,ALDH1A1,ANGPT1,AQP3,CD68,CDKN1A,CXCR4,DES,DLL4,EPAS1,FOSB,FOSL1,GATA2,GLI1,HBA1/HBA2,HEY2,ICAM1,IGFBP3,IL18,IL6,ITGA2B,ITGB4,Ivl,KRT14,LEF1,MCAM,MESP2,MMP10,NEUROD1,NGFR,NOTCH3,PTGS2,RGS5,TNF,WNT3	389 (17)
ATF3		transcription regulator		0.681		0.00935	ADA,BHLHA15,CDKN1A,FBP1,ICAM1,IL6,MDM2,MMP13,NME4,PTGES,SERPINB5,SLC11A1,SPRR1A,TNF,TP73	298 (16)
nitrofurantoin		chemical drug		0.688		0.000922	ABCB11,ASS1,BTG2,C4A/C4B,CAPN6,CCNG1,COL2A1,CXCL3,FAS,GADD45A,GCGR,GJB1,IGFBP3,IL6,ITGB4,LCAT,MMP12,NR1H4,PLAT
Foxp1		transcription regulator		0.689		0.0482	DAB1,ELAVL4,HOPX,PPARGC1A,RYR1
TERT		enzyme		0.702	bias	0.0306	ABTB3,CDKN1A,CSF2,CXCL2,ICAM1,IFITM3,IL6,IQGAP2,MMP10,NEUROD1,Oas1c (includes others),PDGFC,PLOD2,PLTP,PSCA,PTGS2,TNF
COLQ		other		0.707		0.0086	BGN,COL2A1,COL6A3,ECM1,FRAS1,GPC4,LTBP1,NID2,VCAN
FADD		other		0.707		0.0148	Ccl2,CDKN1A,CXCL2,CXCR4,DES,FAS,ICAM1,IL6,IRF5,TNF
TCF20		transcription regulator		0.707		0.0212	APOL2,CHN2,FRZB,NCALD,NXPH3,PREX2,RGS20,SCN4B
Gcg		other		0.707		0.0229	ASS1,FBP1,NCALD,NR4A1,PPARGC1A,RARRES1,RNASE4,SULF2
RAG2		enzyme		0.707		0.0487	CSF2,EPAS1,FCGRT,H3C1,IL6,PPP1R16B,PTP4A3,SPRR1A,TNF,ZNF385A
PDX1		transcription regulator		0.708		0.0012	ATF5,Ccl2,CKB,CKMT1A/CKMT1B,COL25A1,CXCL2,CXCR4,ELAPOR1,FGF1,GAP43,GCK,GLP1R,IGFBP3,IL6,MAPT,NEUROD1,PC,Pmaip1,PPP2R2C,SLIT3,TRIB3	366 (21)
CCL11		cytokine		0.708	bias	0.0285	CXCL2,CXCL3,FAS,FGF1,ICAM1,IL6,TNF
phorbol 12,13-didecanoate		chemical toxicant		0.714		0.000426	ABCB1,CALCR,CDKN1A,DUSP1,KRT14,PTH1R,TP73	414 (21)
staurosporine		chemical drug		0.72		6.67e-08	ABCB1,BTG2,CDKN1A,DFFB,FAS,FOSL1,GATA2,H19,ICAM1,IGFBP5,IL6,ITGB3,KRT14,LILRB4,MMP13,NR3C2,NR4A1,PLAT,PTGS2,PTH1R,S1PR1,SERPINA3,VDR	314 (19)
nicotine		chemical drug		0.72		0.00314	CACNA1C,Ccl2,CD80,CDKN1A,CHRM3,CHRNA5,CXCL3,FEZ1,GNAL,GRPR,ICAM1,IKBKE,IL6,MAPK8IP2,NEUROD1,NR3C2,PLAT,PTGS2,PTH1R,PTHLH,SLC1A1,TGM1,TNF	236 (18)
Notch		group		0.721		0.000217	ADAM12,AGT,CDKN1A,DLL4,DUSP1,FABP4,GFRA1,HEY2,IL17RB,IL6,KBTBD11,LTB4R,NOTCH3,PLD4,RGCC,TAS1R1,TGM1,TLX3,TNF	382 (20)
EPHA2		kinase		0.721		0.00674	CXCL2,DUSP1,FOSB,IL18,IL33,NR4A1,SLIT2	407 (20)
chenodeoxycholic acid		chemical - endogenous mammalian		0.722		0.000111	ABCB11,ABCB4,ABCG1,AGT,CYP27A1,CYP3A5,FBP1,IL6,LRP2,NR1H4,PDK4,PLTP,PTGS2,TNF,VDR	323 (24)
prostaglandin J2		chemical - endogenous mammalian		0.726	bias	0.00123	CDKN1A,CSF2,GDF15,IL6,PTGS2,SLC2A4,TNF	429 (21)
BDNF		growth factor		0.729		0.000724	ADRB2,Ank2,ARPP21,CASQ2,CD80,CDKN1A,CELF4,CXCR4,CYGB,DRD3,DUSP1,FOSB,GAP43,GPC4,IL6,MACROD1,MAPT,NCAM1,NGFR,NOS1,NR4A1,P2RX3,PLP1,PLTP,RELN,RPRM,RYR1,SFRP2,TBC1D8,TNF,TNFRSF11B,VSNL1	417 (20)
PDK4	3.096	kinase		0.73		0.00363	IL6,IRF4,PC,PPARGC1A,TNF	385 (23)
azoxymethane		chemical toxicant		0.739	bias	6.71e-05	AGT,Ccl2,CDKN1A,CXCL2,CXCL3,CXCR2,FZD10,IGFBP3,IL18,IL6,NOTCH3,OLFM4,PTGS2,PTP4A3,TNF	234 (12)
Pdgf (complex)		complex		0.744	bias	0.0349	Ccl2,CDKN1A,CXCL3,FOSB,HEY2,ICAM1,ITGB3,NCAM1,NOTCH3,PTGS2
L-cystine		chemical - endogenous mammalian		0.747	bias	0.000215	PTGS2,SLC7A11,TNF,TRIB3
METRNL		other		0.747	bias	0.00966	Ccl2,CXCL2,IL6,PPARGC1A	160 (7)
NCL		other		0.747		0.0151	CDKN1A,IL6,MDM2,RET,TNF
GDF15	2.022	growth factor		0.751		0.000101	CDKN1A,GDF15,IL6,LTBP1,Nppb,SERPINB5,SLC7A11,TNF	411 (19)
FOSL1	2.176	transcription regulator		0.753		0.000837	Ccl2,CSF3,ELN,FOSB,FOSL1,IL6,ITGB4,MMP10,MMP13,NRP1,SERPINE2,TF,TNF	316 (18)
FSH		complex		0.753		0.00272	ACP3,ADCY7,Akr1b7,AQP3,BMPR1B,BTG2,CD55,CDK14,CH25H,CXCR4,CYFIP2,DUSP1,FOSB,FOSL1,FST,GDF9,HSD11B1,IGFBP3,IL6,LRRC32,LYPD3,MAPT,MICOS10-NBL1/NBL1,MN1,NPPC,NR4A1,PLAT,PRKD1,PTGS2,RGS5,RPRM,SLC2A4,TF,TNFRSF11B,UPP1	474 (22)
DCN		other		0.759		0.000438	BGN,CDKN1A,DUSP1,FST,ICAM1,IL6,MMP13,S1PR1,SEMA3A,TNF	449 (17)
CARD9		other		0.762	bias	0.00123	Ccl2,CSF3,CXCL2,CXCL3,IL6,NPTX1,TNF	364 (16)
S100A12		other		0.762	bias	0.00247	ABCG1,APAF1,IL6,MMP13	212 (16)
CRHR2		G-protein coupled receptor		0.762		0.0282	Ccl2,CXCL2,IL6,SLC2A3
LUCAT1		other		0.765	bias	0.000826	CDKN1A,ITGB4,MGLL,NOTCH3,PDK4,PTGS2,SLC2A3	189 (7)
POMC		other		0.766		0.000221	Akr1b7,CXCR4,DUSP1,FOSL1,H19,ICAM1,IL18,IL6,KRT16,NOS1,NR4A1,PCSK5,PPARGC1A,TNF,TYRP1	414 (18)
PEBP1		other		0.774		0.00519	Acaa1b,Ccl2,CSF2,CXCL2,CXCL3,IL6,TNF	231 (17)
valproic acid		chemical drug		0.774		0.0433	ABCG1,ALOX12,C1QTNF6,CD80,CDKN1A,CH25H,COCH,CPT1C,CXCR4,CYP2R1,CYP39A1,FAM107A,FAS,FOXC1,GAP43,ICAM1,IL6,LTB4R2,MMP13,NCAM1,NEUROD1,Oxct2a/Oxct2b,PLAT,PLTP,PPP2R2C,PRKD1,PTGS2,ROR1,SLC1A1,SLC35D1,THSD4,TNF,TNS1,TP73
ACVRL1	8.605	kinase		0.781		0.00944	CDKN1A,CXCR4,GDF15,ICAM1,MMP13,PLAT	338 (12)
LIPG		enzyme		0.785		0.0112	FABP4,IL6,LCAT,PLTP,TNF
NFKBIA		transcription regulator		0.786		3.07e-05	Abcb1b,ALOX15B,ASCL2,BTG2,Ccl2,CD80,CDH13,CDKN1A,CH25H,CHI3L1,COL2A1,CSF2,CSF3,CTSF,CXCL2,CXCL3,CXCR4,CYP7B1,ECSCR,FAS,FCGRT,GADD45A,ICAM1,IL33,IL6,IRX3,LIF,LYNX1,MDM2,MMP13,MMP15,Mt2,MXD4,NOD2,NOTCH3,NR4A1,OLFM4,PCDH7,PLAT,Prl2c2 (includes others),PTGES,PTGS2,SERPINE2,TNF,TNFRSF11B	356 (16)
AREG		growth factor		0.786		0.0159	CXCR4,H2AC6,H2BC4,H2BC8,HCAR2,IL6,MMP15,NIPAL4,NPPC,PTGS2
APEX1		enzyme		0.789	bias	0.000166	ABCB1,ALOX5,CDKN1A,FOSB,GFRA1,IL6,NR4A1,PTGS2	338 (20)
testosterone		chemical - endogenous mammalian		0.789		0.00167	Akr1b7,ANGPT1,BGN,CDKN1A,COX6A2,CYP26B1,CYP7B1,DFFB,FA2H,FABP4,FAS,FOSB,FOSL1,FST,GADD45A,GDF9,HPCAL4,IGFBP3,IGFBP5,IL33,IL6,LCN8,NGFR,NKX3-1,NOS1,NXPH1,PRKG1,PTGS2,SERPINB5,SLC17A1,TF,TNF,TNFRSF11B,TRIM63,VCAN	552 (23)
MAP2K3		kinase		0.797	bias	0.0289	CDKN1A,ICAM1,IL6,MMP13,PPARGC1A,PTGS2,SLC2A4,TNF
PTGES	20.237	enzyme		0.8		0.000287	Ccl2,CDKN1A,CXCL3,CYBB,IL6,ITGB4,NOS1,Nppb,PTGES,PTGS2,TNF	428 (18)
PYHIN1		other		0.805	bias	3.33e-05	CDKN1A,IL6,MDM2,TNF	391 (16)
EHF		transcription regulator		0.811		2.93e-05	ALOX5,CNFN,COL2A1,CRABP2,CSF2,FOXN1,GATA2,GPR68,GRHL3,H4C8,HOPX,IL6,KLK6,NOTCH3,PLAT,SERPINA3
CAV1		transmembrane receptor		0.811		0.00302	ACVRL1,ADAMTS4,CDKN1A,CLDN8,EDIL3,FAS,ICAM1,IL6,Ivl,KRT6B,MDM2,NR3C2,NR4A1,SLC1A1,SLC2A3,SPRR1A,TNF	329 (20)
FABP5		transporter		0.816		0.00213	CXCL3,FABP3,FABP4,IL6,PTGS2,TNF	287 (18)
TBX5		transcription regulator		0.816	bias	0.0214	CACNA1C,CASQ2,CLSTN2,CXCL2,CXCR4,DES,HEY2,IL6,PTGS2
STAR		transporter		0.816		0.0454	ABCG1,AGT,COX6A2,DES,IFITM3,MAPT,TP53INP1
USP7		peptidase		0.817	bias	0.0363	CDKN1A,CKMT1A/CKMT1B,IL6,ITGB7,MAPT,MDM2,TNF
ELF4		transcription regulator		0.825		0.000157	ABCB1,CDKN1A,CXCL2,DLX3,DUSP1,IL6,MAPKAPK3,MDM2,TNF	219 (7)
SNCA		enzyme		0.828		0.000148	AGT,ALDH1A1,ARHGEF4,BHLHE22,Ccl2,CD68,CDH13,CXCR4,CYBB,DDC,DRAXIN,DUSP1,FABP4,FAM107A,FAM81A,GADD45A,HLA-DRB5,HPCAL4,ICAM5,IL6,JPH2,KCNF1,KLHL1,MAPT,MDM2,NPTX1,PCDHGC5,PTGS2,PTK2B,RASA4,RET,RGS14,SLC2A3,SLC6A3,SORCS1,SYN3,TMEM255A,TNF,TNFRSF19,TRIB3	292 (20)
EFNA2		kinase		0.832		1.22e-07	BACH2,CRABP2,CSF2,FOSL1,FOXQ1,ITGB4,KRT13,KRT16,KRT75,NKX3-1,NOS1,PKP1,PLAT,PTHLH,TGM1
raloxifene		chemical drug		0.832		0.0161	ACVRL1,ALDH4A1,CALCR,CDKN1A,DUSP1,IL18,IL6,ITGB3,MMP13,MXD4,MYBL1,PTGS2,SLIT2,SNCG,TNF,TNFRSF11B
ABT-737		chemical drug		0.832	bias	0.0206	CDKN1A,CXCL3,GADD45A,IL6
LGALS9		other		0.832		0.0325	CDKN1A,CXCR4,IL6,TNF
Insulin		group		0.835		0.000129	Abcb1b,ADAM12,ADRB3,AGT,APAF1,BSCL2,CACNA1B,Ccl2,CDKN1A,CHRM3,COX6A2,CRABP2,CYBB,CYP27A1,DUOX1,DUSP1,EPAS1,FABP3,FABP4,FOSB,GCK,HSD11B1,ICAM1,IGFBP3,IGFBP5,IL18,IL6,ITGB3,LPIN1,MAPT,MMP13,NOS1,NOTCH3,NR1H4,NR4A1,Orm1 (includes others),OSTN,PDK4,PLAAT3,PLAT,PLB1,PLCB1,PPARGC1A,PTGS2,PTHLH,PYCARD,RETSAT,RGN,SLC15A1,SLC28A2,SLC2A3,SLC2A4,SLC38A3,SLC6A3,TF,TGFBI,THBS2,TNF,TRIM63,VAMP5	321 (17)
N6AMT1		enzyme		0.839	bias	0.0163	ASCL2,CKAP2,DACH1,DMPK,ESAM,IFITM3,IMMP2L,KCNQ1,KIF12,PLCE1,PLEKHB1,PSRC1,SHISA2,VDR,Wfdc15b
IL17B		cytokine		0.849	bias	0.000215	CDKN1A,CSF3,IL17RB,IL6	273 (15)
Foxo		group		0.849	bias	0.00131	ABCB1,CDKN1A,GADD45A,TRIB3,TRIM63
olaparib		chemical drug		0.849	bias	0.00374	BTG2,CDKN1A,FAS,NCAM1,PTGS2,TNF	412 (22)
PADI2		enzyme		0.849	bias	0.0112	Ccl2,CXCL2,CXCL3,IL6,PTGS2
CL 316243		chemical drug		0.853	bias	4.81e-06	Ccl2,CKB,HILPDA,IL17RB,MGLL,PDK4,PPARGC1A,PRDM16,PTGS2,SLC2A4,TNF	310 (22)
ASCL1		transcription regulator		0.854	bias	0.0257	CACNA2D3,CDKN1A,DLL4,HEY2,LHX5,NEUROD1,Nrxn3,RELN,RET,TLX3
17-alpha-ethinylestradiol		chemical drug		0.858		1.84e-05	ABCB1,ABCB11,Abcb1b,AQP3,Ccl2,CD68,CDKN1A,CKB,CXCL3,CXCR2,CYP7B1,GDF15,KRT14,LPIN1,MDM2,NR1H4,PERP,SERPINB5,SLC11A1,SLC38A3,TNF,TNNT1	514 (20)
MET		kinase		0.862	bias	0.000125	AQP3,BMP8A,BNIPL,CDKN1A,FOSL1,GSDMA,IL18,IL6,JAG2,LAMA3,LEF1,MDM2,MMP13,NREP,PERP,PPARGC1A,PTGS2,PTPRT,TRIM63	459 (23)
desoxycorticosterone		chemical - endogenous mammalian		0.865	bias	0.000138	Ccl2,CXCL2,CYBB,MMP12,PTGS2,TNF	318 (19)
PML	2.006	transcription regulator		0.865		0.0455	CCNA1,CDKN1A,CXCR4,EPSTI1,FAS,GADD45A,HLA-DMB,MMP10,PDK4,PML,PPARGC1A,TAP1,TBX2,TNF
S100A8		other		0.866		1.28e-13	ABCG1,ADAMTS4,ALDH1A1,C1S,Ccl2,CD80,CORO1A,COX6A2,CXCL2,CXCL3,DDC,ELN,FAS,FOSL1,H19,HEY2,ICAM1,IL33,IL6,ITGB4,KLF15,LTBP1,MMP13,NGFR,NR1H4,PDGFC,PTGES,RBFOX1,ROBO2,SDCBP2,SHC3,Spink2,STAC2,TNF,TUBA8,TYRP1,UGT1A6,VCAN	353 (17)
NOX4		enzyme		0.873	bias	0.022	AGT,Ccl2,CDKN1A,CYBB,DES,EPAS1,ICAM1
PKNOX2		transcription regulator		0.874	bias	2.45e-07	BTG2,CDKN1A,COL2A1,FAS,GADD45A,IGFBP5,PIDD1,RPRM,TP73
ELF3		transcription regulator		0.876	bias	0.0029	ANGPT1,COL2A1,CSF2,IL6,MMP10,MMP13,PTGS2	293 (15)
TCF3		transcription regulator		0.876		0.0193	ADA,BACH2,BHLHA15,CD55,CD79B,CDKN1A,CGREF1,CHRNA5,GADD45A,GATA2,GNE,HSD11B1,IL6,IRF4,ITGB7,LEF1,LILRB4,LY6D,NEUROD1,NOTCH3,PML,RASA4,S1PR1,Sct,SEMA3G,SLC66A3,SNAI3,TENT5C,TF,TNF,TOX,WNT10B
SAA1		transporter		0.882	bias	0.0196	BGN,Ccl2,CSF3,IL6,MMP13,TNF
Creb		group		0.889	bias	0.000349	AASS,ACY3,ALOX5,ANTXR1,CACNA1C,CD80,CDH10,CDKN1A,COX6A2,DES,DUSP1,FAS,FOSB,FOSL1,HSPB8,IL33,IL6,MCAM,NR4A1,P2RX3,PLAT,PPARGC1A,PTGS2,PTHLH,RBFOX1,RET,SLC2A4,SLC7A11,SLIT2,SOX17,TF,TNF,TNFRSF11B,WNT3	474 (21)
PRKCB		kinase		0.889		0.00266	ADRB3,CD80,CDKN1A,GCK,ICAM1,IL6,NR3C2,PPARGC1A,PTGS2,SLC6A3	342 (24)
linoleic acid		chemical - endogenous mammalian		0.894		0.0358	Ccl2,DUSP1,FABP4,ICAM1,IL6,PLIN4,PTGS2,SLC2A4
HSPB8	3.549	kinase		0.896	bias	0.00523	ICAM1,IL6,LPIN1,Nppb,PPARGC1A,SLC2A4	360 (16)
alendronic acid		chemical drug		0.896		0.00862	C1S,Ccl2,FMO3,IL6,OSMR,TLN2,TNFRSF11B	350 (16)
SMARCA2		transcription regulator		0.896		0.0289	BMPR1B,DES,IGFBP5,IL6,MMP10,TBX2,TYRP1,VDR
DIO2		enzyme		0.898		0.00131	ALDH1A1,CSF2,Fbxw26 (includes others),FOSB,FST,GFRA1,KLF15,LILRB4,MYOM1,Naip1 (includes others),NEFH,NR4A1,Orm1 (includes others),PPARGC1A,SLC23A3,Sprr1b,STAC2,Tnfrsf22/Tnfrsf23
FFAR3		G-protein coupled receptor		0.905		0.00451	CACNA1C,CBS/LOC102724560,CD80,FXYD3,GAS6,HLA-DMB,ICAM1,KLF15,RELN,SCN1B,VSNL1
IL24	2.156	cytokine		0.914		0.0135	APAF1,Ccl2,FAS,GADD45A,IL24,IRF4,PTGS2
EPHX2		enzyme		0.914		0.0242	Ccl2,DLL4,ICAM1,IL6
JAG1		growth factor		0.915	bias	0.00447	CDKN1A,DUSP1,GADD45A,GATA2,GDF15,HEY2,IGFBP3,ITGB3,NCAM1,WNT3	432 (20)
HNF1A		transcription regulator		0.916	bias	3.55e-05	AGT,Akr1c19,ANKS4B,AQP3,BACH2,C1S,CBS/LOC102724560,CD55,CLDN8,CLYBL,COX6A2,CYP27A1,DDC,ENPEP,FAS,FBP1,FMO1,FXYD3,GAL,GC,GCK,GJB1,GLP1R,GMDS,GOLT1A,HCAR2,HOPX,HSD11B1,KIF12,LCAT,LEF1,NPY2R,NR1H4,PKD1L2,PLCB1,RAB37,RNASE4,SERPINA7,SLC38A4,SLC5A1,SOAT2,SULT1C2,Sult1d1,TEF,TRPM2,TRPM5,ZNF365	255 (12)
FAS	5.747	transmembrane receptor		0.921		0.0218	BGN,Ccl2,CD80,CDKN1A,COL6A3,CXCL2,CXCL3,CXCR2,FAS,FOSB,GLIPR1,GRIA3,ICAM1,IL18,IL6,INPP5D,IQGAP2,LILRB4,MMP13,NECTIN1,NR4A1,PIK3CG,PPP1R3D,PSTPIP1,RGS14,RND1,TLN2,TNF,TNFRSF11B
Cdk		group		0.927	bias	0.0255	CXCL2,DUSP1,GADD45A,IL6,PPARGC1A
10E,12Z-octadecadienoic acid		chemical - endogenous mammalian		0.928		5.14e-09	ABCG1,ADAM12,ADAM8,ARHGEF15,Ccl2,CLEC12A,FABP4,GCNT4,GDF15,HSD11B1,IGFBP3,IL6,LPIN1,MFSD4B,MMP12,NPTX1,NR4A1,NXPH3,PODN,PPP1R3B,PTGS2,SLC2A4,SLC38A3,SNCAIP,SOX6,TNF,TNIP3,TRIB3,TUBA8	322 (21)
Ccl2	2.706	cytokine		0.932	bias	0.000782	ADRB3,Ccl2,CXCL2,CXCL3,CYBB,FABP4,IL6,ITGB3,SLC2A4,TNF	259 (16)
EREG		growth factor		0.933	bias	0.000198	CXCL3,IL18,IL6,PGF,PTGS2,TNF	397 (22)
Focal adhesion kinase		group		0.933		0.00444	ICAM1,IL6,KRT14,MMP13,NEUROD1,PRRX1	222 (18)
folic acid		chemical - endogenous mammalian		0.936		0.0199	ANGPT1,Ccl2,CDKN1A,CYBB,ESRRG,PTH1R,PTHLH,PYCARD,TNF
entinostat		chemical drug		0.94		0.0118	ASCL2,CDKN1A,DUSP1,IGFBP3,MMP13,OLFM4,RNASE4,THBS2,TNFRSF19,VDR
PFKFB3		kinase		0.941	bias	0.00226	CXCL2,EPAS1,ICAM1,IL6,TNF	342 (17)
ursolic acid		chemical drug		0.942		0.0184	CDKN1A,CXCR4,GDF15,KLK6,PLP1,PTGS2,S1PR5,TNF,TUBB4A
XIAP		enzyme		0.943		0.0112	CDKN1A,CSF3,IL6,PTGS2,TNF
TXN		enzyme		0.943		0.0387	CD38,CDKN1A,ICAM1,IL6,LEF1,TNF
n-3 fatty acids		chemical drug		0.956		0.00287	ALOX15B,ALOX5,CBS/LOC102724560,IL6,PTGS2,RGN,SLC2A4,TNF	293 (17)
TLR7/8		group		0.956	bias	0.00452	MAP3K8,PTGS2,RGS20,SLC7A11,TNF,TRIB3,VDR	317 (11)
CCNC		other		0.958	bias	0.0475	FABP4,FAS,PPARGC1A,SLC2A4
bucladesine		chemical toxicant		0.961	bias	3.63e-06	ACER2,ASS1,CALCR,CD38,CD80,CDKN1A,CXCL3,CXCR4,CYP3A5,DUSP1,ELAVL4,FAH,FOSL1,FST,GAP43,GCK,GDF15,H19,HSD11B1,ICAM1,IGFBP3,IGFBP5,IL6,LIF,MACROD1,MCAM,MMP13,NAP1L5,NCAM1,NR4A1,PDE4C,PTGS2,PTH1R,RET,RGN,SLC15A1,SLC2A4,SOX17,TF,TNF,VDR	382 (20)
bezafibrate		chemical drug		0.961	bias	0.000653	ABCB11,ABCB4,ACAD11,ACOT2,FABP4,HILPDA,ICAM1,Ivl,LY6D,MGLL,PDK4,PPARGC1A,PTGS2,TNF	311 (18)
EGFR		kinase		0.964		0.00363	ADGRL3,ANXA8/ANXA8L1,ASCL2,B4GAT1,Ccl2,CD109,CDKN1A,CHI3L1,CSF2,CXCR4,DUSP1,ERBB4,FOSL1,GADD45A,GPM6B,HPCAL4,ICAM1,IGFBP3,IGFBP5,IL33,IL6,IQGAP2,ITGB4,Ivl,KRT16,LAMA3,LEF1,MCAM,MMP13,OSMR,PLAT,PTGES,PTGS2,SERPINA3,SERPINE2,SLC2A3,SLC7A11,ST3GAL2,TNF,TNFRSF11B,TUBB4A,VCAN,VDR,WNT10B,WNT16	492 (20)
CYBB	-8.72	enzyme		0.966	bias	2.52e-07	Ccl2,CDKN1A,CSF2,CXCL3,CYBB,DUOX1,DUOX2,DUSP1,ICAM1,IL6,PTGS2,TNF	285 (16)
12-(3-adamantan-1-yl-ureido) dodecanoic acid		chemical reagent		0.968		0.0179	DFFB,FABP4,FAS,Naip1 (includes others),PYCARD,TNF,TNFRSF11B,TP73
gentamicin		chemical drug		0.97		0.000368	ABAT,Abcb1b,AK1,ALDH1A1,BTG2,C4A/C4B,CBS/LOC102724560,Ccl2,CCNG1,DDC,FMO1,FXYD5,GADD45A,GARNL3,GAS6,GDF15,ICAM1,IGFBP3,IGFBP5,IL6,MAPKAPK3,MDM2,PC,PTH1R,PTN,PTPRM,RGCC,RIPK3,SLC1A1,SLC6A19,ST6GALNAC3,TAP1,TMC7,TNF	434 (22)
MYF6		transcription regulator		0.97	bias	0.00954	Ccl2,CDKN1A,FST,IGFBP3,IL33,IL6,LIF,LTF,MMP10,OSTN,TNF,TNFRSF11B
EFNA4		kinase		0.971		6.22e-06	CRABP2,FOSL1,ITGB4,KRT13,KRT16,KRT75,NTM,PKP1,PLAT,PTHLH,TGM1
EFNA1		other		0.971		0.000743	BACH2,CRABP2,FOSL1,ITGB4,KRT13,KRT75,NTM,PKP1,PLAT,PTHLH,TGM1	212 (11)
PLCG2		enzyme		0.977		0.00342	Ccl2,CD68,HLA-DRB5,ICAM1,IFITM3,IL6,MMP12,MMP13,PTGS2,PTPRC,TNF	326 (18)
monocrotaline		chemical toxicant		0.98		0.00943	Ccl2,CYBB,GADD45A,GAP43,IL6,NCAM1,NOTCH3,NR3C2,TNF	240 (18)
apicidin		chemical - endogenous non-mammalian		0.982		0.000668	CDKN1A,FAS,ITGB7,PTGES,ROR1,SLC35D1	229 (13)
TET2		enzyme		0.982		0.00113	ADAM8,AFF3,APOBEC1,CA8,Ccl2,FBP1,FOXC1,IFITM3,IL6,LILRB4,MMP13,Orm1 (includes others),PPP1R13L,RAB44,SLC16A12,Spink2,TGM1,Tnfrsf22/Tnfrsf23	238 (11)
bee venom		chemical - endogenous non-mammalian		0.984		0.0119	Ccl2,CYBB,CYTIP,FOSB,GADD45A,GPR35,ICAM1,MAP3K8,PTGS2,SLC7A11,TNF
SPARC		other		0.989		0.00207	ACOT2,CABYR,CTSF,DAB1,FOXQ1,H3C4,HSF4,IL6,LEF1,SERPINA7,SLC7A11,SPRR1A,TBX2,THEM5,TNF	350 (22)
EOMES		transcription regulator		0.994		0.000266	BHLHE22,CEMIP,COL6A3,CXCR4,FOXC1,FRZB,GNAL,H19,IGFBP3,RAB17,ROBO2,SOX17,TGFBI,WNT3,ZCCHC12,ZNF521
MAPK1		kinase		0.999		0.00196	ADAM12,ALOX15B,C1S,CDKN1A,CRABP2,CSTA,DEPTOR,DLX3,DNAH7,DUSP1,FAT2,FOSB,HBA1/HBA2,IFITM3,IGSF9B,IL6,ITGA2B,ITGB3,LIF,MMP13,NR4A1,NRP1,PAQR6,PHF11,PML,PRKG1,PROS1,PTGS2,S1PR3,SFRP2,TAP1,TNF,TNFRSF9,VDR	274 (18)
SORL1		transporter		1	bias	3.98e-06	ACVRL1,ADAM12,AGT,ANGPT1,BGN,COL2A1,DDR2,ECM1,FBLN1,GAL,ICAM1,ITGB4,KCNJ10,KCNJ4,LRP2,NGFR,NID2,NXPH3,PDGFC,PGF,PLTP,ROR1,SEMA3A,SEMA3G,TNFRSF11B	199 (7)
COCH	2.271	other		1	bias	3.77e-05	Ccl2,CXCL2,IL18,IL6,TNF
CYBA		enzyme		1	bias	0.000127	CDKN1A,CYBB,EPAS1,IL6,TNF	374 (17)
RMST		other		1		0.000711	CDH13,EDA2R,IL6,TNF
PANX1		transporter		1	bias	0.00226	Ccl2,CXCL2,LEF1,P2RX7,TNF	370 (18)
trypsin		group		1	bias	0.00342	CDKN1A,ELN,ICAM1,PTGS2	340 (20)
DIRAS3		enzyme		1	bias	0.00769	CAPN6,COL2A1,DNASE1L3,FOSB
IFITM1		transmembrane receptor		1	bias	0.0145	EDIL3,MMP12,MMP13,SERPINE2
IDH1		enzyme		1		0.015	ABCG1,CREB3L1,EPAS1,FABP4,FBP1,GLI1,SLC2A4,TNF
thioridazine		chemical drug		1		0.0174	CDKN1A,CHRM3,SERPINA3,SLC2A3
miR-293-5p (and other miRNAs w/seed CUCAAAC)		mature microRNA		1	bias	0.0206	AKAP6,KLF15,NR4A1,VSNL1
HAND2		transcription regulator		1	bias	0.0229	CASQ2,CLSTN2,CXCL2,CXCR4,DES,IL6,Nppb,PTGS2
EIF4G2		translation regulator		1		0.0242	CDKN1A,PLAT,PTGS2,SERPINE2
TNFSF9		cytokine		1	bias	0.0242	ICAM1,IL6,PTPRC,TNF
idarubicin		chemical drug		1	bias	0.0242	CDKN1A,GADD45A,MDM2,TP53INP1
PHLPP1		enzyme		1		0.0282	CXCL2,CXCL3,FGF18,IL18
PLA2G6		enzyme		1		0.0282	ALOX12,Ccl2,PTGS2,TNF
MAP2K7		kinase		1		0.031	CDKN1A,CSTA,FAS,FCGRT,SERPINC1,TNF,VDR
Stat1 dimer		complex		1	bias	0.0325	CYBB,DUSP1,IL6,TNF
RNF138		enzyme		1	bias	0.0325	ICAM1,IL6,LRRC32,TNF
diosgenin		chemical - endogenous non-mammalian		1		0.0325	ALOX5,CYP3A5,MDM2,PTGS2
PCYT1A		enzyme		1	bias	0.0371	Ccl2,CXCL2,FST,GFRA1
NKX2-2-AS1		other		1	bias	0.0475	ACOT2,Akr1b10,PDK4,PRDM16
RARB		ligand-dependent nuclear receptor		1.008		0.0398	AIM2,CDKN1A,CXCL2,CYP26B1,ENOX1,GADD45A,GAP43,ICAM1,IGFBP3,IL6,LTF,Naip1 (includes others),PTGS2,RET,TGM1
G6PD		enzyme		1.014	bias	0.0206	CYBB,FABP4,PTGS2,TNF
HOXA13		transcription regulator		1.016		0.0165	ALDH1A1,EVPL,GRHL3,IL6,LEF1,PTGS2,WNT3
CNR1		G-protein coupled receptor		1.02		0.000902	ADRB3,ARTN,Ccl2,CYP27A1,CYP7B1,HEY2,IL6,KRT6B,MMP13,NOD2,PTGS2,PTK2B,PTK6,SLC2A4,SLIT2,SOX6,TNF,UPK1B	298 (17)
loxoribine		chemical drug		1.02		0.00459	IL6,PTGES,PTGS2,TNF	231 (13)
2-acetylaminofluorene		chemical toxicant		1.021	bias	0.00769	ABCB1,Abcb1b,CDKN1A,NOTCH3	392 (13)
PLAG1		transcription regulator		1.026	bias	0.031	ATF5,COL9A3,CREB3L1,GJB1,KCNJ4,PTP4A3,ROM1
nitric oxide		chemical - endogenous mammalian		1.031		0.000277	APAF1,CCNG1,CDKN1A,DUSP1,FAS,GADD45A,IL18,IL6,KRT14,MDM2,MMP13,Mt2,NCAM1,Nppb,PGF,PPARGC1A,PRKG1,PTGS2,SERPINB5,TNF	394 (19)
cholecalciferol		chemical - endogenous mammalian		1.033	bias	1.91e-05	ABCB11,ALOX5,ANKRD22,CALCR,CD38,CD80,CDA,CYP27A1,IGFBP3,IL6,PDK4,PLD4,PPARGC1A,PTH1R,PTHLH,SULF2,TNF,TNFRSF11B,TNNT1,VDR	484 (26)
AR		ligand-dependent nuclear receptor		1.034		1.68e-08	AASS,ABCG1,ACBD7,Akr1b7,Akr1c19,ALDH1A1,ALOX15B,AQP3,AVPR1A,C4A/C4B,CACNA1C,CASQ2,Ccl2,CCNA1,CDK14,CDKN1A,CEND1,CORIN,CUX2,DES,DISP2,DMPK,ELMO1,EPAS1,EPHX1,ESPN,FYB2,GAS6,GDF15,GDF9,Gm648,HOPX,ICAM1,IGFBP3,IGFBP5,IGFN1,IL6,INPP4B,ITGB4,JPH2,KCNQ1,KRT14,LIF,MMP10,MMP13,Mt3,MYOM1,MYOT,NAGS,NGFR,NKX3-1,NXNL2,Pcp4l1,PLAT,PLCE1,PLOD2,PLP1,PLTP,PROS1,PSCA,PTHLH,RARRES1,RGN,RLN1,S1PR3,SERPINA3,SERPINB5,…	433 (22)
TRAF2		enzyme		1.039		0.00376	CD80,CSF2,CXCL3,FAS,ICAM1,IKBKE,IL6,IRF4,LILRB4,PPARGC1A,TNF	358 (14)
Pam3-Cys		chemical toxicant		1.039	bias	0.0324	CD80,CXCL2,CXCL3,IL6,PLAT,TNF
TNFRSF18	5.007	transmembrane receptor		1.041		8.04e-05	CDKN1A,CXCL3,ICAM1,IL6,PTGS2,TNF,TNFRSF9	297 (16)
NLRP3		enzyme		1.041		0.000128	Ccl2,CSF3,CXCL2,CXCL3,CXCR2,CXCR4,FAS,GPR132,GSDMD,IFITM3,IL18,IL33,IL6,IRF4,LIF,MDM2,MMP13,PTGS2,TAP1,TNF	210 (14)
MAPK13		kinase		1.045		0.000668	CDKN1A,IL6,MAP3K8,PPARGC1A,TNF,VDR	343 (23)
LEPR		transmembrane receptor		1.048		0.000245	ABCG1,ADAM8,ADRB3,ALDH1A1,Ccl2,CD68,CNR2,GAP43,GCK,H2AC6,IGFBP3,IL24,IL6,LIF,MMP12,MMP13,NR3C2,PC,PLP1,PPARGC1A,SLC2A4,TNF,TP53INP1	384 (16)
RBPJ		transcription regulator		1.049		5.21e-05	ABCG1,ARHGEF4,CDKN1A,CORO1A,CSF2,CSF3,CXCL3,CYTH4,DLL4,DUSP1,FGF1,FGF18,FOXN1,IL18,IL6,LIF,Lst1,MESP2,MMP13,NEUROD1,NR4A1,P2RY6,PGF,PIK3CG,SLC2A6	398 (20)
25-hydroxycholesterol		chemical reagent		1.049		0.00594	ABCG1,CH25H,FOSB,FOSL1,IL6,NR4A1,PTGS2,SOAT2,TNF,TRIB3	253 (20)
PTPN3		phosphatase		1.052	bias	0.0242	CDKN1A,MMP10,TGFBI,VDR
camptothecin		chemical drug		1.053		0.0064	ABCB1,APAF1,BTG2,Ccl2,CCNG1,CDKN1A,CSF2,CXCL2,CXCL3,CXCR2,EI24,FAS,FOSB,FOXC1,GADD45A,GLIPR1,GRIA3,GSDMD,HOXC13,HSPB8,ICAM1,IGFBP3,IL18,IL6,IQGAP2,LILRB4,LPIN1,MDM2,NECTIN1,NR4A1,NRP1,OLFM4,PERP,PIDD1,PIK3CG,PPP1R3D,PSTPIP1,PTGES,PTGS2,PYCARD,RGS14,SLC2A4,TAP1,TGFBI,TLN2,TNF,TP53INP1,TP73	396 (19)
okadaic acid		chemical toxicant		1.063		0.0095	CRABP2,CXCL2,CYBB,ELN,FOSB,IL6,KRT14,MAP3K8,MAPT,PTGS2,TNF	285 (16)
indomethacin		chemical drug		1.067		1.21e-07	ADAM8,ALOX5,ANGPT1,BTG2,C4A/C4B,CAPN6,Ccl2,CD55,CD80,CDKN1A,CXCR4,DDC,FABP4,FGF18,FRMPD4,FXYD5,GCGR,GDF15,ICAM1,IFITM3,IL17RB,IL6,ITGB4,MMP12,NGFR,NOS1,PDE4C,PTGES,PTGS2,SLC15A1,TNF,TP73,UPP1,VCAN,VDR	429 (19)
1,2-dimethylhydrazine		chemical toxicant		1.067		6.22e-06	ALOX12,KRT14,KRT36,MMP10,MMP13,NR4A1,PTGS2,TEF,TNF,TNFRSF11B,TRIM10	232 (11)
bevacizumab		biologic drug		1.067		0.00966	ANGPT1,CXCR4,NRP1,PGF	227 (11)
IL1RAP		transmembrane receptor		1.067	bias	0.00966	CSF2,IL17RB,IL6,TNF	287 (16)
NUMB		other		1.067		0.0112	CDKN1A,DLL4,HEY2,Mt2,PSCA
LMNA		other		1.067		0.0114	ACKR4,CD38,DES,DIS3L2,ECRG4,ELN,ERCC5,FABP4,FAM13C,HTRA3,KCNQ1,KLF15,MAP3K8,MCAM,MMP15,MXD4,NEFH,NPR2,PCDH7,PLXDC2,PPARGC1A,SEMA3G,Semp2l2a (includes others),SLC25A42,STAB1
TWNK		enzyme		1.067		0.0282	ATF5,GDF15,MMP13,TRIB3
amitriptyline		chemical drug		1.067	bias	0.0371	CDKN1A,CYP3A5,SERPINA3,SLC2A3
topotecan		chemical drug		1.069		7.14e-06	ABCG1,ACOT2,ARHGAP24,ASAP3,ASTN2,C4A/C4B,CACNA1C,CCDC88B,Ccl2,CDKN1A,CSF3,CXCL3,DHDH,ERBB4,FAS,FHIT,FOSB,FRMPD4,GDF15,GPC6,ICAM1,IL6,MAP3K8,MDM2,Nrxn3,NXPH1,PARD3B,PCDH9,PIDD1,PLCB1,PPP1R16B,PTGS2,PTPRM,PTPRT,RBFOX1,RBMS3,RELN,ROBO2,TNF	405 (19)
HTT		transcription regulator		1.07		0.00386	ACOT2,ADAMTS4,AGT,ARPP21,B4GAT1,C1R,CACNA2D3,CDHR5,CDKN1A,CNR2,COCH,COL6A3,COX6A2,COX6B2,CYFIP2,DKK3,DLX3,DRD3,ECRG4,ELAVL4,FGF1,FOSL1,GAP43,GNAL,HBA1/HBA2,IGFBP5,KCNC3,KCNJ4,KCNK2,LTF,MCAM,MMP10,Mt3,NEFH,NEUROD1,NGFR,NOS1,NPTX1,NR4A1,NREP,P2RX7,PC,PLCB1,PPARGC1A,PPP1R16B,RAB17,RGS14,SCN4B,SERPINA3,ST3GAL2,TFAP2C,TGFBI,THBS2,VSNL1	417 (23)
RELB		transcription regulator		1.074		0.00651	ABCB1,CDKN1A,CHI3L1,CSF2,IL6,IRF4,MAP3K8,PTGS2,SERPINB5,TNF	310 (14)
ESRRG	-5.549	ligand-dependent nuclear receptor		1.092	bias	0.0473	CASQ2,CDKN1A,FABP3,FGF1,IL36G,KCNQ1,KLK6,LPIN1,NRP1,PDK4,TRIM63
IKBKG		kinase		1.095	bias	3.64e-05	Ccl2,CDH13,CH25H,CLDN8,CSF2,CTSF,CXCL2,CXCL3,CYP7B1,EPAS1,ICAM1,IKBKE,IL6,Mt2,Nppb,PCDH7,Prl2c2 (includes others),RIPK3,SERPINE2,TNF	330 (14)
N-(3-oxododecanoyl)-homoserine lactone		chemical reagent		1.095		0.000483	CSF2,CXCL2,IL6,PTGES,PTGS2	307 (13)
IRS2		enzyme		1.098		0.0363	DNASE1L3,FABP4,FST,GCK,PPARGC1A,TNF,TNNT1
oxonic acid		chemical drug		1.103	bias	0.00342	Ccl2,CCNA1,CYP3A5,ICAM1
CFB		peptidase		1.104		0.0255	C4A/C4B,CXCL2,CXCL3,PPARGC1A,SLC2A4
CDKN2B-AS1		other		1.109		0.000693	ICAM1,IL6,MAP4K1,PTGS2,TNF	323 (13)
NOS2		enzyme		1.119		0.000808	Ccl2,CD80,CDKN1A,CHI3L1,COX6A2,CXCL2,CXCL3,FABP4,FAS,H19,IL6,KRT13,LILRB4,Orm1 (includes others),PC,PERP,PPARGC1A,PTGS2,SERPINA3,SLC2A4,TNF	237 (16)
PTGS1		enzyme		1.12		7.63e-05	ANGPT1,Ccl2,CYBB,FABP4,IL6,KLK6,PTGES,PTGS2,TNF,TNFRSF9	419 (23)
Endothelin		group		1.121	bias	0.0119	MAPT,Nppb,PTGS2,TNF
mir-208		microRNA		1.123		0.00226	CXCL3,IL24,Nppb,SOX6,TNF
FLT3LG		cytokine		1.129	bias	0.00255	CD80,CXCL2,CXCL3,CXCR4,CYBB,ICAM1,PTPRC,SCNN1G,SPN,TNF,TNFRSF18	396 (17)
tetrachlorodibenzodioxin		chemical toxicant		1.13		3.84e-06	1810008I18Rik,ABCB1,ACER2,ACOT2,ADCY4,ADH7,ALOX5,ANGPT1,ANKRD22,APAF1,AQP3,ATG9B,BACH2,CDH13,CDKN1A,COL9A2,ELN,ENHO,ENPEP,ESRRG,FAS,FMO3,GAS1,GDF15,IL6,ITGB7,KRT14,LRP2,MEGF10,MESP2,MICOS10-NBL1/NBL1,MMP13,MMP15,NPTX1,Pcp4l1,PERP,PMM1,PTGS2,RYR1,S1PR1,SERPINA7,SERPINB5,SLC2A3,SLC2A4,SLC38A3,TGM1,TNF,TNFRSF19,TNNT1,TP73,TUBA8,UGT1A6	444 (22)
TG		other		1.131		0.0199	ANGPT1,IL18,KRT14,KRT15,PDK4
H-[1,2,4]oxadiazolo[4,3-alpha]quinoxalin-1-one		chemical reagent		1.134		3.24e-05	CD80,CDK14,CDKN1A,ICAM1,MDM2,NCAM1,PRKG1,PTGS2	353 (17)
SOCS6		other		1.134		5.74e-05	CXCL2,CXCL3,IL18,PLAT,PTGS2,RGCC,TNF	213 (12)
CEACAM1		transporter		1.134		0.00452	ALDH1A1,ANGPT1,CD80,CSF3,CXCR4,ICAM1,NOTCH3	344 (13)
NFYA		transcription regulator		1.134	bias	0.0148	ABCB1,APAF1,CBS/LOC102724560,CDKN1A,EPHX1,GADD45A,ICAM1,LPIN1,PIDD1,VWF
PPP2CA		phosphatase		1.134		0.0179	Ccl2,CDKN1A,CXCL3,HCAR2,PTGS2,PTPRC,TNF,UPP1
VIPR1		G-protein coupled receptor		1.14	bias	0.000966	Ccl2,CD80,CXCL2,CXCL3,TNF	264 (15)
POU4F1		transcription regulator		1.141		0.0117	BNC1,CDKN1A,DAB1,GAL,IRX3,NEUROD1,PIEZO2,PLCH2,Pmaip1,POU4F3,RET,SNCG
STAT6		transcription regulator		1.145		7.58e-06	ADAM19,ASS1,Ccl2,CD38,CD79B,CD80,CDKN1A,CNR2,CXCL2,CXCL3,CYBB,DGKA,DUOX2,EPHX1,FABP4,FCRL1,GNA15,GPM6B,GTSE1,HBA1/HBA2,HCK,HLA-DMB,IFITM3,IL24,IL33,IL6,IRF4,ITGB7,Ivl,LDLRAD3,LIF,LILRB4,LY6D,MMP12,MMP13,PDGFC,PDK4,PPARGC1A,PROS1,PSTPIP1,PTGS2,Ptprv,RAB30,RASGRP3,RIPK3,SNX20,TNF,TNIK	453 (17)
MAP2K6		kinase		1.154	bias	0.00594	BGN,Ccl2,CDKN1A,IL6,MMP13,PPARGC1A,PTGS2,PTH1R,SLC2A4,VDR	333 (22)
CD2		transmembrane receptor		1.154	bias	0.0218	CD80,CSF2,FAS,ICAM1,PTPRC,TNF
EFNA3	2.001	kinase		1.155		1.12e-06	CRABP2,EFNA3,FOSL1,ITGB4,KRT13,KRT16,KRT75,NTM,PKP1,PLAT,PTHLH,TGM1
EHMT1		transcription regulator		1.155	bias	0.000893	CD38,CDKN1A,ETNK2,HES2,IL6,MAPT,Nppb,PRR15L,RARRES1,RGCC,SCARA5,STAC2,SYBU,SYNC,TNF	168 (7)
CALCA		other		1.159		4.89e-05	CALCR,CARD14,CXCR4,EPAS1,ESAM,FA2H,HILPDA,ICAM1,IL17RB,IL6,IRF5,LILRB4,NR4A1,NRP1,P2RX3,PLXDC2,RAMP3,SLC2A4,SLC43A2,TNF,TNFRSF18,TNFRSF9,TNS1	392 (17)
dihydrotestosterone		chemical - endogenous mammalian		1.162		3.13e-05	ABCG1,ACP3,ADRB3,AGT,Akr1b7,BGN,BMPR1B,BTG2,C4A/C4B,CCNA1,CCNO,CDKN1A,CHI3L1,CST6,CYBB,DDIAS,ELN,FABP4,FOXQ1,FST,GAP43,GAS1,GAS6,GPRIN2,IGFBP3,IGFBP5,IL17RB,IL6,IQGAP2,KLF15,KRT14,KRT5,LEF1,LTBP1,MCAM,MDM2,MGLL,MMP13,NID2,NKX3-1,NOS1,NR4A1,PC,PRDM16,PROS1,PTGS2,PTHLH,RGN,ROM1,SERPINE2,SLC19A2,SLC2A3,SLC2A4,SLC2A9,SNAI3,STBD1,TF,TNF,VCAN	517 (22)
SMPD1		enzyme		1.163		0.024	ACKR4,CSF3,CXCL2,CXCR4,IL6,SLIT2,TNF
HMGA1		transcription regulator		1.171		0.0172	AGT,CD80,COX6A2,GATA2,GNA15,H19,HCK,IGFBP3,IL6,MAPT,Mt3,NECTIN1,PTGS2,PTH1R,SHC3,SOX17,TFAP2C
IL15RA		transmembrane receptor		1.177		0.0242	IL6,PTPRC,SPN,TNF
11,12-epoxyeicosatrienoic acid		chemical - endogenous mammalian		1.179		0.00363	DUSP1,FABP4,ICAM1,PIK3CG,PLAT	200 (7)
PLD2		enzyme		1.179		0.0371	ABCB11,NR1H4,PPARGC1A,PTGS2
sodium chloride		chemical - endogenous mammalian		1.182	bias	0.0148	Ccl2,CXCL2,CYBB,ICAM1,NOS1,PTGES,PTGS2,TNF,TRPV6,VWF
cadmium		chemical toxicant		1.187		0.0145	Abcb1b,CDKN1A,CYP26B1,EPHX1,Mt2,PECR,PTGS2,RETSAT,SLC5A1
Calcineurin protein(s)		complex		1.191	bias	0.00405	CXCL3,CYGB,DUSP1,FGF18,Nppb,NR4A1,PPARGC1A,PTGS2,RYR1,TNF	377 (19)
NEU1		enzyme		1.192		0.00171	Ccl2,CYBB,IL6,TNF	292 (16)
NOTCH2		transcription regulator		1.195		0.0262	DES,EPAS1,HEY2,IL6,Ivl,RGS5,TNF
inosine		chemical - endogenous mammalian		1.195	bias	0.0496	C1S,C4A/C4B,CD68,GAP43,IFITM3,TNF
THRA		ligand-dependent nuclear receptor		1.199		0.0038	Ccl2,CDKN1A,CSF2,CXCL2,CXCL3,DES,FRZB,FST,IL6,KCNJ10,Nppb,PPARGC1A,RIPK3,SFRP2,SLC2A4,TNF,TNFRSF9,WNT10B	442 (22)
SPIB		transcription regulator		1.201	bias	0.0137	ARHGAP6,CD80,Col17a1,COL2A1,GNA15,IL18,IRF4,P2RY6,TENM4,TENT5C,TNFRSF11B
4-hydroxytamoxifen		chemical drug		1.203		0.00139	ABCB1,ANGPTL2,AQP3,CCNA1,CD55,CDKN1A,DUSP1,FABP4,FOSB,IGFBP3,IL6,KRT13,MICOS10-NBL1/NBL1,NOTCH3,PDK4,PPARGC1A,RAI2,RND1,TNF,VDR	452 (21)
NFKB2		transcription regulator		1.207		0.00428	CA8,Ccl2,CDKN1A,COCH,CXCL3,CXCR4,HLA-DMB,IGFBP5,IRF4,NOD2,Pcp4l1,PLD5,PTGS2,TNF,UGT1A6,UPK1B	244 (13)
APLN		other		1.208		0.0268	CXCR4,GATA2,HBA1/HBA2,ITGA2B,Nppb,PPARGC1A,PRDM16,SPN
TSH		complex		1.211	bias	0.00213	Ccl2,CDKN1A,DUOX1,IGFBP3,IGFBP5,IL6,KRT14,KRT5,SLC2A4,TNF	398 (19)
DOCK2		other		1.213		0.000324	Ccl2,IL6,PPARGC1A,PRDM16,TNF	139 (7)
STK38		kinase		1.216	bias	9.59e-05	CXCL2,CXCL3,IL6,TNF	277 (17)
ESRRA		transcription regulator		1.216	bias	0.00041	ADAM8,ADRB2,ANGPT1,ARHGAP24,CASQ2,CKB,CREB3L1,CSF3,CXCR4,CYBB,ECSCR,ENPEP,EPAS1,FABP3,FABP4,FGF1,GSDMA,ICAM1,KCNQ1,KRT13,KRT15,KRT36,LRG1,LTF,NRP1,PDK4,PDLIM2,PPARGC1A,PTPRM,RAPGEFL1,STAC2	471 (17)
SMAD4		transcription regulator		1.218		1.2e-06	AIM2,ANGPT1,BGN,Ccl2,CDKN1A,COCH,COL2A1,CXCL2,CXCL3,DLX3,ERCC5,FOSL1,FST,GADD45A,GLI1,ICAM1,IL18,INPP5D,ITGB7,JAG2,KLF15,LEF1,MDM2,MMP13,NOTCH3,NPPC,NPR2,PAK3,PRDM16,PTGS2,PTHLH,PTK2B,PTPRC,RGCC,S1PR4,SERPINE2,TNF	388 (21)
KLF15	-2.703	transcription regulator		1.218		0.00208	Ccl2,CXCL3,ESRRG,FABP3,Nppb,PDK4,PPARGC1A,SLC2A4,TRIM63	435 (24)
AKT1		kinase		1.22		0.00403	ABCB1,ASS1,CDKN1A,CXCL2,CXCR4,DLX3,FAS,FOSB,FXYD5,GCK,GDF15,HOXC12,IGFBP5,IL6,KLF15,MDM2,NOTCH3,PLA2G2F,PLP1,PPARGC1A,PTGS2,RAMP3,THBS2,TNF,TP73,TRIM63,VCAN	403 (20)
1,4-bis[2-(3,5-dichloropyridyloxy)]benzene		chemical toxicant		1.221	bias	0.0207	ABCB4,CDKN1A,CYP27A1,CYP39A1,CYP3A5,CYP7B1,EI24,ICAM1,LRG1,MDM2,RARRES1,Sult1d1
C6		other		1.225		0.00171	Ccl2,CXCL2,CXCL3,TNF	255 (14)
Rxr		group		1.234		0.000816	ABCB11,Akr1b7,AQP3,BTG2,CDKN1A,CRABP2,CSF3,CYP3A5,GADD45A,IL6,LTF,MMP13,PDK4,PLTP,PTGS2	290 (22)
5-fluorouracil		chemical drug		1.234		0.00335	ABAT,ABHD4,BTG2,CCNA1,CCNG1,CD80,CDHR5,CDKN1A,CYFIP2,DCXR,DLL4,ECSCR,FAS,FXYD3,GADD45A,GAP43,GDF15,GPR132,ITGB4,JAG2,LIF,MDM2,MXD4,PHLDA3,PIK3CG,PROCR,PTGS2,SLC7A11,TRIB3,UPP1,VDR,ZMAT3	364 (16)
MAP2K4		kinase		1.236	bias	0.0093	CDKN1A,FAS,GADD45A,IL6,MDM2,PTGS2,TNF,VDR	232 (18)
MAFB		transcription regulator		1.236		0.0094	ADA,CACNA2D3,CD38,CXCL2,EFNA3,FCGBP,GSDMA,ITGA2B,ITGB7,SLC9A9,SNX31,STAB1,TMEM119
GCG		other		1.242	bias	0.000161	ADRB3,BTG2,CARD14,CBS/LOC102724560,ELMO1,ELN,ESAM,FST,GCGR,GFRA1,LPIN1,NEUROD1,NR4A1,PLXDC2,PPARGC1A,SLC2A4,SLC43A2,TNS1	371 (23)
NR1I3		ligand-dependent nuclear receptor		1.253	bias	0.00153	ABCB1,ALDH1A1,CDKN1A,CYP27A1,CYP39A1,CYP3A5,CYP7B1,EI24,EPHX1,ICAM1,LRG1,MDM2,RARRES1,Sult1d1	214 (7)
phenylbutazone		chemical drug		1.254	bias	0.0336	C4A/C4B,CAPN6,FXYD5,GCGR,ITGB4,PTGS2,UPP1
birabresib		chemical drug		1.265		0.00169	CDH10,EYA2,H2AC6,KCTD15,KLHL14,MAMDC2,NCALD,PCDH9,PDLIM2,RBMS3
DLL4	2.173	other		1.273		0.0387	CXCR4,DES,DLL4,ESAM,HEY2,RGS5
8-bromo-cAMP		chemical reagent		1.274	bias	0.000161	ADCY4,ADRB2,ADRB3,AOC1,ASS1,AVPR1A,Ccl2,CCNA1,CD68,CDKN1A,CKB,COL4A6,CXXC4,DLL4,DMRT1,DUSP1,ENHO,EOGT,FAS,FGF1,FOSL1,FST,GLI1,GTSE1,IL24,IL6,IQGAP2,ITGB3,LEF1,LIF,LTBP1,MDM2,NOS1,NRP1,PDGFC,PLAT,PLCB1,PPARGC1A,Prl2c2 (includes others),PTGS2,SLC2A4,THBS2,TLN2,TNF,WNT16,WNT5B,ZMAT3	540 (24)
bile acid		chemical - endogenous mammalian		1.276		0.00177	ABCB11,EPHX1,FMO3,NR1H4,PLTP,PTGS2,TNF	336 (24)
IGF2		growth factor		1.283		0.000649	Ccl2,CDKN1A,CXCR4,DUSP1,GADD45A,GAS1,H19,H2-M2,IGFBP3,IGFBP5,IL6,MDM2,MMP10,MMP12,Nppb,PRDM16,PTGS2,SLC2A4,TGFBI,THBS2	454 (24)
STAT5B		transcription regulator		1.284		4.11e-07	ABCB1,ANKS1B,CDKN1A,CORIN,COX6A2,CUX2,CYP26B1,CYP39A1,CYP3A5,DDC,DUSP1,ESAM,FAS,FBLN1,Fbxw26 (includes others),GADD45A,GATA2,GCK,GJB1,IFITM3,IL24,IL6,LAMA3,Lst1,MDM2,OBSCN,Pcp4l1,PCSK5,PDK4,PLTP,PMM1,PROCR,RAB30,RFX4,SCARA5,SLC16A5,SOX15,SYBU,TF,TNF,TNNT1,TOX,VWF	378 (22)
epinephrine		chemical - endogenous mammalian		1.284	bias	0.000386	AQP3,CDKN1A,CXCR4,CYP3A5,IL33,IL6,MMP13,Nppb,OSTN,PPARGC1A,PTGS2,TNF,TRIM63	315 (23)
NR5A2		ligand-dependent nuclear receptor		1.293	bias	0.00805	ABCB11,ABCB4,Akr1b7,CDKN1A,CYP27A1,CYP7B1,ICAM1,IL24,IL36G,IL6,NR1H4,NR4A1,RBPJL,TNF	460 (22)
crocidolite asbestos		chemical toxicant		1.295	bias	0.000826	Ccl2,CXCL2,FOSL1,GADD45A,LIF,MMP12,MMP13	337 (14)
ADIPOQ		other		1.3		0.000359	Acaa1b,Ccl2,CDH13,CDKN1A,CXCL2,CXCL3,CYBB,CYP3A5,DUSP1,FABP3,FABP4,GCK,ICAM1,IL18,IL6,MMP13,PPARGC1A,PTGS2,PTK2B,SIGLEC10,SLC2A3,SLC2A4,TNF,TNIP3,WNT10B,WNT5B,WNT9A	361 (22)
S-nitrosoglutathione		chemical toxicant		1.302		0.0196	CDKN1A,ICAM1,LIF,PRKG1,PTGS2,TNF
MAPK8		kinase		1.308		0.00053	ABCB1,ABCB11,ABCB4,Ccl2,CDKN1A,CSTA,CYBB,CYP27A1,DUSP1,FOSL1,GADD45A,GCK,IL6,LIF,MMP13,NRP1,PPARGC1A,PTGES,PTGS2,TNF,VDR	325 (16)
NPY		other		1.309		0.0487	CBS/LOC102724560,FAS,GAL,IL6,LPIN1,PPARGC1A,TNF
MAK683		chemical drug		1.31	bias	0.0199	FAS,IGFBP3,IGFBP5,IL6,MMP10
levothyroxine		chemical - endogenous mammalian		1.315		0.0157	ABCB1,Abcb1b,CDK14,CDKN1A,GDF15,IGFBP3,ITGB3,NGFR,SFRP2
SIX5		transcription regulator		1.316	bias	2.35e-05	COL9A2,DMPK,IGFBP5,MESP2,PLTP,PTN,SFRP2,SLC6A13
INSR		kinase		1.317		0.00217	ACOT2,Akr1b7,ALDH1A1,CA6,Ccl2,CDKN1A,CHRD,CKMT1A/CKMT1B,COL6A3,CORO1A,COX6A2,CRABP2,CXCR4,DDR2,DES,DUSP1,FABP4,FBLN1,FBP1,FCGBP,GADD45A,GAS1,GCK,H19,H2-M2,IL6,IMMP2L,MDM2,MMP12,Nppb,NR4A1,PDK4,PECR,PPARGC1A,PRKD1,Prl2c2 (includes others),SEMA3A,SFRP2,SLC2A3,SLC2A4,SOX17,TFAP2C,THBS2,TNF,TNNT1,WNT3	458 (24)
galactosylceramide-alpha		chemical reagent		1.319	bias	0.000782	Ccl2,CD80,CSF2,CXCL3,FABP4,FAS,IL6,NRP1,TNF,TNFRSF9	399 (18)
quinolinic acid		chemical - endogenous mammalian		1.319		0.0355	FOSB,GFRA1,NGFR,PTGS2,RET,TNF
DMD		other		1.32		3.48e-07	ARHGAP20,ARPP21,ATP1B2,BGN,BTG2,CDH13,CDKN1A,CSRNP3,CYFIP2,DES,GALNT17,H19,IGFN1,LDB3,LIF,LPIN1,MALL,Mt3,NOS1,OBSCN,PACSIN1,PDK4,PPARGC1A,SCN1B,SCN3B,SGCA,SLC2A4,SYNC,SYNM,TUBA8,UNC79
MFAP5		other		1.32		0.000376	CACNA2D3,CTSF,CYS1,DLL4,DUSP1,ECM1,FBXO2,IL24,ITGB3,SPON2
Esrra		ligand-dependent nuclear receptor		1.32		0.00253	AGT,CH25H,COX6A2,EPAS1,FBP1,GCGR,IL6,KCNQ1,PDK4,PNLIPRP2,PPARGC1A,PTGS2,STAC2,TNF	299 (18)
ADRB3	5.504	G-protein coupled receptor		1.321	bias	0.000668	ADRB2,Ccl2,IL6,PPARGC1A,PTGS2,TNF	312 (22)
CCL2		cytokine		1.325		0.000616	ABCG1,Ccl2,CD80,CXCL3,FABP4,GJB1,ICAM1,IL18,IL6,KRT5,MMP10,PAX9,PTGS2,SLC11A1,TNF	268 (19)
JINK1/2		group		1.331	bias	0.000101	Ccl2,FAS,IL6,PTGES,PTGS2,SLC2A4,TNF,TNIK	278 (21)
PPP1R13L	2.144	transcription regulator		1.342		0.00363	CDKN1A,DSC3,Ivl,PERP,PKP1
lipoarabinomannan		chemical - endogenous non-mammalian		1.342	bias	0.00552	CXCL2,CXCR4,HLA-DRB5,ICAM1,TNF	438 (17)
PTGS2	4.192	enzyme		1.343		1.77e-07	Abcb1b,ADGRL3,ANGPT1,Ccl2,CD68,CDKN1A,CLEC12A,CSF3,CXCL3,CXCR2,CXCR4,CYBB,DUSP1,FABP4,FAS,FCGRT,HLA-DMB,HLA-DRB5,ICAM1,IGFBP3,IL6,ITGB4,Ivl,LTBP1,NLRC5,PCDH7,PIK3CG,PTGS2,PYCARD,SIGLEC10,STAB1,TET1,TNF	382 (18)
INS		other		1.344		1.95e-07	AGT,AQP3,CBS/LOC102724560,Ccl2,CDKN1A,COL2A1,CRABP2,DEPTOR,DUSP1,FAS,FOSB,FOSL1,GCK,ICAM1,IGFBP3,IGFBP5,IL6,NOS1,NR4A1,PPARGC1A,PRDM16,PTGS2,RASL12,SERPINB5,SLC2A4,TNF,TRIB3	430 (23)
homocysteine		chemical - endogenous mammalian		1.346		0.00535	Ccl2,CDKN1A,DES,FA2H,FGF1,GADD45A,HCAR2,IL6,MMP13,PGF,Pmaip1,PTGS2,TRIB3	255 (16)
LPL		enzyme		1.351		0.00379	FABP3,FABP4,ICAM1,IL6,Nppb,PDK4,PPARGC1A,SLC2A4,TNF	306 (22)
CCR2		G-protein coupled receptor		1.353	bias	0.00024	BGN,Ccl2,COL14A1,COL6A3,CSF2,CSF3,CXCL2,CXCL3,CXCR4,FBLN1,IL18,IL6,MMP13,TGFBI,TNF,VCAN	304 (17)
dimethyl sulfoxide		chemical drug		1.354	bias	0.027	Abcb1b,ADAM12,ALOX5,B3GNT8,CNR2,CYP3A5,FRZB,MMP13,PTH1R,PTK2B,TNF,TNFRSF11B,TRIM10
UBR5		enzyme		1.36		0.000182	CD80,CDKN1A,CXCL3,CXCR2,IL17RB,IL18,IL6,KRT13,MDM2,NRP1,SERPINB5	354 (11)
IL32		cytokine		1.364		0.0179	CXCL3,FAS,ICAM1,IL6,MMP13,PTGS2,TNF,TNFRSF11B
SIM1		transcription regulator		1.367	bias	0.000787	ABCG1,AOX1,FHIT,GATA2,GLI1,ICAM1,ITGB3,KCNQ1,KRT5,LCAT,LTF,NMBR,PADI3,PLCB1,PLP1,RGS10,ROBO3,SLC17A1,SPRR1A,TNF,TNFRSF9,UGT1A6,ZDHHC14	125 (4)
seocalcitol		chemical drug		1.38	bias	0.015	CDKN1A,FOSL1,GADD45A,IGFBP5,IL24,MST1,PTGS2,VDR
EFNA5		kinase		1.387		1.81e-07	ADAMTS4,CRABP2,FOSL1,ITGB4,KRT13,KRT16,KRT75,NOS1,NTM,PKP1,PLAT,PTGS2,PTHLH,TGM1	187 (7)
SLC2A1		transporter		1.387		0.013	ALDH1A1,Oxct2a/Oxct2b,PTGS2,SLC7A11,TNF
PADI4		enzyme		1.394		9.35e-05	CDKN1A,CXCR2,GADD45A,IL6,PYCARD,TNF	415 (19)
5-N-ethylcarboxamido adenosine		chemical reagent		1.395		0.0365	BTG2,Ccl2,GADD45A,IL6,NR4A1,NRP1,PROCR,SOX17,TNF,VCAN,VDR
TSLP		cytokine		1.398	bias	0.0268	CD80,CSF2,GJB1,ICAM1,IL6,KRT5,MMP10,PAX9
methamphetamine		chemical drug		1.399		0.0155	Ccl2,CPZ,FAS,FOSB,FOSL1,ICAM1,IL6,LIPH,MAP3K6,NR4A1,PCLO,PDZD3,SLC6A3,TNF,VDR
Collagen type II		complex		1.4		0.00162	Ccl2,CXCL2,CXCL3,CXCR2,IL6,MAP3K8,SIGLEC1,TNF	347 (17)
BMP6		growth factor		1.4		0.0414	CDKN1A,CYP39A1,EPHX1,FOSL1,IL6,MMP13,PRKD1,PTGS2,SEMA3A,TEF
TGIF1		transcription regulator		1.401		0.00949	CXCL2,CXCL3,IL6,PC,SOAT2	257 (20)
LAMA5		other		1.406	bias	0.00131	Ccl2,CSF3,CXCL3,NPY2R,TNF	241 (11)
STS		enzyme		1.414		0.00013	Ccl2,CD68,EEF1A2,FABP4,IL6,LTF,SLC2A4,TNF	421 (19)
MEF2C		transcription regulator		1.419	bias	3.53e-11	BACH2,CACNA1C,CASQ2,Ccl2,CDKN1A,CKB,CLSTN2,COL2A1,CXCL2,CXCR4,DES,FOSB,FRZB,IL6,IRF4,KLK6,MMP10,MMP12,MMP13,MMP25,MYOM1,MYOT,NR4A1,PLP1,PPARGC1A,PTGES,PTGS2,PTH1R,RAB37,SFRP2,SLC2A4,THEM5,TNNT1	375 (22)
WNT3A		cytokine		1.422		7.69e-08	ADAMTS4,ANGPT1,AQP3,BGN,Ccl2,CD68,COL2A1,COX6B2,CPT1C,CXCL2,CXCL3,ECRG4,EPAS1,FABP4,FGF18,FHOD3,FOXQ1,GAP43,GAS1,GLI1,HEY2,IGFBP5,IL6,IRX3,LEF1,LRRC32,MMP13,NCALD,NCAM1,NGFR,PROCR,PTGS2,PTH1R,RASGRP3,SFRP2,SLC7A11,SOX17,TNF,TNFRSF11B,TNFRSF19,TRIB3,TYRP1,WNT9A,ZCCHC12	427 (19)
SOX4		transcription regulator		1.423	bias	0.00266	ACY3,ADAMTS4,ARPP21,B3GNT8,ENPEP,LY6D,NCAM1,NREP,NRP1,P2RX3,PARD6G,RARRES1,RNASE4,SEMA3A,SERPINE2,SLC2A6,SLC5A9,TENM4,THSD1,TMEM255A,TNFRSF19
levodopa		chemical - endogenous mammalian		1.428		0.00249	ARPP21,C4A/C4B,CACNA2D3,COCH,CSRNP3,CYTH4,DAB1,DCAF4,DDIT4L,DMKN,DRD3,DUSP1,ENTREP2,FAH,FAM81A,FBLN1,FCGRT,FNDC9,FOSB,FOSL1,FXYD5,GNAL,GNE,HECW1,IGFBP5,LTBP1,P2RY6,PIEZO2,PIK3CG,PLD4,PLPPR1,PPM1L,PPP2R2C,PTK2B,PTPRT,RAPGEFL1,RELN,RGS14,RHBDL3,RILP,ROBO2,SCN4B,SHANK3,SLC22A18,SLC2A6,SORCS2,SOX5,STAB1,TNFRSF19,TRIB3,ZCCHC12,ZNF385B
PTAFR		G-protein coupled receptor		1.429		0.00668	CXCL2,IL6,MCAM,PTGS2,TNF	404 (21)
ganglioside		chemical - endogenous mammalian		1.432		3.77e-05	Ccl2,ICAM1,IL6,PTGS2,TNF	266 (20)
entolimod		biologic drug		1.432	bias	0.000537	ADRB2,CXCL2,CXCL3,DUSP1,GDF15,IL6,TNF	156 (9)
ZBTB20		transcription regulator		1.436		0.00068	Akr1b7,CYP3A5,GAS6,GCGR,GCK,HSPB8,IL6,PDK4,PPARGC1A,TNF	284 (16)
ADAMTS18		peptidase		1.437	bias	8.69e-10	CDH10,CLDN8,Col17a1,COL25A1,COL4A6,COL9A2,COL9A3,ITGB4,ITGB7,KRT14,LAMA3,MMP15,SDK2
ELANE		peptidase		1.441		0.0242	CSF2,CXCL2,ELN,IL6,LTB4R,TNF
MAPKAPK3	3.976	kinase		1.446		0.00226	CXCL2,CXCL3,HSPB8,IL6,TNF	297 (18)
taurocholic acid		chemical - endogenous mammalian		1.446		0.0287	Ccl2,CYP27A1,IL6,PTGS2,TNF
mir-142		microRNA		1.446	bias	0.0289	CXCL3,IL6,INPP4B,LRRC32,MCAM,NRP1,S1PR3,TNF
PPP3CA		phosphatase		1.446	bias	0.0496	ALOX12,CDKN1A,CXCL2,LCAT,Nppb,PTGS2,SLC2A4,TF,TNF
ST6GAL1		enzyme		1.452	bias	0.0255	IL6,MCAM,NRP1,PROCR,SLC2A3
F3		transmembrane receptor		1.454	bias	0.000743	ANGPT1,Ccl2,CCNA1,ICAM1,IL6,LEF1,MAPKAPK3,PAK3,SEMA3A,SERPINC1,TNF	369 (21)
MIR31HG		other		1.455		0.00173	CDKN1A,CXCL2,IL6,MMP10,MMP12,TNFRSF11B	306 (19)
MAPK3		kinase		1.458	bias	0.00308	CDKN1A,CSF2,CSTA,ELN,FOSB,FOSL1,IL6,NR4A1,PPARGC1A,PTGES,PTGS2,RET,TNF	405 (19)
Bvht		other		1.463	bias	0.0384	ACVRL1,ANGPT1,CYGB,DLL4,HBA1/HBA2,MYOM1,TBX2,UNC45B
FOXC2		transcription regulator		1.468	bias	1.47e-05	ADRB2,ADRB3,COL2A1,CXCR4,FABP4,ITGB3,LEF1,MESP2,MMP13,OSTN,PPARGC1A,PRDM16,PTGS2,SLC2A4,SLC35F3,SOX6	448 (22)
5-O-mycolyl-beta-araf-(1->2)-5-O-mycolyl-alpha-araf-(1->1')-glycerol		chemical - endogenous non-mammalian		1.468	bias	0.000386	CXCL2,CXCL3,CXCR2,DUSP1,FABP4,ICAM1,MGLL,PCSK5,PTGS2,SERPINE2,SLC7A11,TNF,TNIP3	307 (12)
AHR		ligand-dependent nuclear receptor		1.475		4.14e-09	1810008I18Rik,ADAM19,ALOX5,ANGPT1,Aox4,APAF1,BTG2,Ccl2,CD38,CDKN1A,CERS4,CGREF1,CHI3L1,COL14A1,COL6A3,COL9A3,CXCL2,DUOX2,ELN,EMILIN2,ENHO,ENPEP,ESRRG,FABP4,FAS,FMO3,FOSL1,GADD45A,GAS1,GAS6,GDF15,HEY2,IL6,IRF4,LAMA3,LTBP1,MCAM,MMP25,Mt2,NID2,NOTCH3,NPTX1,NRP1,NTM,Pcp4l1,PDGFC,PLAT,PMM1,PRSS2,PTGS2,SEMA3A,SERPINA7,SLC16A5,SLC1A1,TGFBI,TNF,TNFRSF18,TNFRSF19,TP73,TUBA8,UGT1A6	491 (19)
DRD2		G-protein coupled receptor		1.48	bias	0.0416	Abcb1b,CSF2,CXCL2,CXCL3,FOSB,IGFBP3,KCNJ4,LTBP1,SLC6A3
SPDEF		transcription regulator		1.488		0.0384	CDKN1A,COL4A6,COL6A3,DKK3,IL33,LEF1,SERPINB5,SOX17
LGALS1		other		1.49		0.00162	ADAMTS4,Ccl2,CDKN1A,CXCL2,GLI1,ICAM1,IL6,MMP10,MMP12,MMP13,TNF,TOX	378 (18)
NFKBIB		transcription regulator		1.491		0.0016	CD80,CXCL2,ICAM1,IL6,RYR1,SYTL1,TNF,TP53INP1,TP73	319 (12)
FCER1A		transmembrane receptor		1.495		0.00289	Ccl2,CSF2,IL6,SLC2A4,TNF	373 (16)
EZR		other		1.496		0.00711	FAS,IL6,ITGB4,PTGS2,TNF,TRIB3	258 (19)
HMGB2		transcription regulator		1.498	bias	0.000705	ADRB3,COL2A1,CSF3,CXCL2,FABP4,IL6,MMP10,SLC2A4	374 (11)
RHOB		enzyme		1.501		0.000198	CDKN1A,ICAM1,IL6,ITGB3,PTGS2,SEMA3A	352 (21)
IRS1		enzyme		1.502		0.00149	COL6A3,CRABP2,FABP4,FMO1,FST,GCK,IL6,NRP1,PPARGC1A,PRDM16,SFRP2,SIGLEC1,SLC2A4,TGFBI,TNNT1,TRIB3,TRIM63	466 (24)
WR 1065		chemical drug		1.506	bias	0.0112	CDKN1A,FAS,GADD45A,GDF15,MDM2
HMG20A		transcription regulator		1.508	bias	0.031	ECM1,ELN,GADD45A,IGFBP3,IL6,LIF,OSMR,SLIT3,TNFRSF11B,TRIB3,VCAN
GNRH1		other		1.512		0.0487	FOSB,FST,HSD11B1,IGFBP5,NOS1,PLAT,PTGS2
cholic acid		chemical - endogenous mammalian		1.513		1.21e-05	ABCB1,ABCB11,ABCB4,AGT,CCNG1,CYP27A1,CYP3A5,CYP7B1,EPHX1,FBP1,IGFBP5,LCAT,LRP2,PLTP,PPARGC1A	243 (16)
P2RY2		G-protein coupled receptor		1.513	bias	0.00213	Ccl2,CDKN1A,GAP43,ICAM1,PTGS2,TF	253 (16)
morphine		chemical drug		1.515		9.71e-05	ABCB1,CDKN1A,CNR2,CYBB,FAS,FOSB,FOSL1,FZD10,GJB6,IL18,IL6,NR4A1,PLAT,PTGES,PTGS2,RGS20,SLC1A1,THBS2,TNF,WNT9A	421 (21)
adenosine		chemical - endogenous mammalian		1.516		0.0392	CD80,CXCR4,ICAM1,IL6,PLAT,PTGS2,TNF
linsidomine		chemical drug		1.519		0.0226	CD80,MMP13,NR4A1,PTGS2,TNF
PRKCQ		kinase		1.521	bias	0.0396	CDKN1A,FOSL1,IL24,IL6,TNF
mir-873		microRNA		1.522		3.77e-05	Ccl2,CXCL3,IL6,RIPK3,TNF	384 (12)
OLR1		transmembrane receptor		1.532	bias	0.0422	CD68,CXCR2,CYBB,ICAM1,IL6,TNF
nitroprusside		chemical drug		1.536		0.00538	CXCL3,FAS,MDM2,PPARGC1A,PTGS2,SLC12A4,TNF,TNFRSF11B	309 (15)
IL12B		cytokine		1.536	bias	0.0336	Ccl2,CSF2,ICAM1,IL6,INPP5D,MAP3K8,TNF
IFNGR1		transmembrane receptor		1.539		0.0366	AIM2,Ccl2,CD38,CXCL3,FAS,HCK,ICAM1,IFITM3,IL6,Naip1 (includes others),Nppb,Oxct2a/Oxct2b,PLTP,TNF,Zfp429 (includes others)
MAPT	-2.616	other		1.542		1.1e-07	ABCB9,ABCG1,ADD2,AMPH,ANGPT1,Ank2,ANKS4B,APOBEC1,ARL11,BSN,C1R,C1S,C4A/C4B,Ccl2,CDKN1A,CKB,CKMT1A/CKMT1B,CORO1A,Cryzl2,CXCL2,CYBB,CYFIP2,DSCAML1,EPHX1,EPSTI1,ESRRG,GAP43,GPM6B,HBA1/HBA2,HLA-DRB5,HSPB8,HYAL1,ICAM1,IFITM3,IL6,KLHL1,LAMA3,Lrrc74b,MAPT,MMP13,Mt3,NEFH,NLRC5,NOS1,OSMR,PAK3,PCLO,Pcp4l1,PHF11,PLIN4,PTK2B,PTPRC,S1PR3,SERPINA3,SIGLEC1,SLC37A2,SLC38A3,SLC43A3,TAP1,TENT5C,TGM1,TLN2,TNF,TUBA8…	457 (22)
MAC		complex		1.546	bias	0.00444	CXCL2,FGF1,MMP13,PTGS2,RGCC,TNF	238 (17)
PXR ligand-PXR-Retinoic acid-RXRα		complex		1.554	bias	0.0218	ABCB1,ABCB11,ABCB9,ALDH1A1,CYP3A5,SLCO1A2
pemetrexed		chemical drug		1.555		0.000209	CDKN1A,EDA2R,GDF15,IL24,IL6,LIF,MDM2,NR4A1	351 (13)
ERBB2		kinase		1.555		0.0184	Acaa1b,ADAM12,ADAM19,ADAM8,ADGRL3,ADRB3,ANGPTL2,B4GAT1,BTG2,CDC42BPG,CDKN1A,CNR2,COL6A3,CSF2,CXCL3,CXCR2,CXCR4,DGKA,DRD3,EPSTI1,ERBB4,FAH,FHIT,FXYD3,GAS6,GPM6B,H19,HES2,HSPB8,ICAM1,IGFBP3,IGFBP5,IL6,IRX3,ITGB3,ITGB4,JAG2,LIF,LPAR3,MDM2,MMP10,MMP12,MMP13,MYBL1,NOTCH3,NPR2,NRP1,PDK4,PLAT,POLK,PRR15L,PTGES,PTGS2,S1PR3,S1PR5,SERPINA3,SERPINB5,ST3GAL2,TAP1,TFAP2C,TGFBI,TGM1,THSD1,TNF,TUBB4A,UGT1A6,VCA…
TFPI2		other		1.561	bias	0.00259	ABCB1,ADAMTS4,BTG2,CXCL2,DES,IL6	195 (7)
isotretinoin		biologic drug		1.563	bias	3.91e-05	ABCG1,CD38,CDKN1A,CRABP2,GAP43,IGFBP3,IL6,MAPT,MMP13,NGFR,PTGS2,RARRES1,SERPINA3,SPN	393 (23)
SRC (family)		group		1.572	bias	0.0165	Ccl2,ICAM1,IL6,ITGB3,NEUROD1,PTGS2,TNF
SRF		transcription regulator		1.578		0.000655	ARHGAP20,AVPR1A,CDKN1A,CORIN,CXCR4,CYBB,DES,DMKN,EYA2,FGF1,FOSB,FOSL1,FOXQ1,FST,GADD45A,GLIPR1,IL6,ITGA2B,LAMA3,LDB3,LIF,LTF,MOGAT2,MYOM1,Nebl,NECTIN1,NR4A1,Pcp4l1,PLA2R1,PTGR1,PTGS2,RAI2,SEMA3A,TNNT1,VCAN	359 (20)
methylnitronitrosoguanidine		chemical toxicant		1.584	bias	0.000537	BTG2,CDKN1A,FAS,GADD45A,GDF15,MDM2,PLAT	368 (20)
lipid A		chemical toxicant		1.588	bias	0.0268	Ccl2,CSF3,CXCL3,IL6,PTPRC,TNF
MKNK1		kinase		1.599	bias	0.00511	AIM2,Ank2,CELF4,COL4A6,FOSB,GAP43,GPC4,ITM2A,MAPT,MMP10,Nppb,NREP,PDK4,PLTP,RGS5,TF,TNF,VSNL1	173 (7)
L-triiodothyronine		chemical - endogenous mammalian		1.617		8.97e-06	AADAT,ACOT2,ADRB2,AGT,ALDH1A1,APAF1,ASS1,ATP1B2,ATP8B4,BTG2,C1S,C4A/C4B,CDKN1A,CYP26B1,CYS1,DUSP1,EPAS1,FABP4,FAS,GATA2,GCK,GDF15,H2ac24,H2AC4,HBA1/HBA2,HSD11B1,IGFBP3,IL6,ITGB3,KCNJ10,KRT16,MAMDC2,Nppb,NR4A1,PAQR6,PDK4,Pmaip1,PPARGC1A,PRDM16,PTGS2,PTH1R,RAB30,RARRES1,RELN,RET,RGN,SFRP2,SLC2A4,SLC43A2,SNX29,SSPOP,TET1,TF,TNF	448 (19)
FOXO1		transcription regulator		1.621	bias	1.39e-05	ABCB4,AFF3,AGT,ALOX5,ANGPT1,APAF1,BACH2,Ccl2,CD79B,CDKN1A,CERS4,CH25H,COL2A1,CYP27A1,CYP7B1,DRC7,ENPEP,FABP4,FAS,FGF18,FOSB,FOXC1,FST,GADD45A,GATA2,GCK,ICAM1,IL18,IL6,IRF5,NEUROD1,NKX3-1,NR1H4,PDK4,PPARGC1A,PTPRC,Ptprv,S1PR1,S1PR3,SERPINB5,SLC2A4,SOX5,TNF,TNFRSF9,TNNT1,TRIB3,TRIM63,WNT16	431 (21)
FKBP4		enzyme		1.628		0.0145	LIF,NKX3-1,PDK4,TNF
GNAQ		enzyme		1.633	bias	1.09e-05	ABCB1,AVPR1A,BTG2,Ccl2,CCNG1,CXCL3,FOSL1,FST,GADD45A,GAS6,HSPB8,IL6,KCNK2,KLF15,MAP3K8,Nppb,NR4A1,PLAT,PLCB1,PTGS2,RELN,TGM1	286 (21)
CDH11		other		1.633	bias	0.00374	AGT,MMP15,PTK2B,S1PR3,SERPINB5,TFAP2C
succinic acid		chemical - endogenous mammalian		1.633		0.00523	AGT,BMP8A,GAP43,PPARGC1A,SLC16A12,SVOP
lysophosphatidylinositol		chemical - endogenous mammalian		1.633	bias	0.0355	CSF3,CXCL3,FABP4,ICAM1,IL33,PLCE1
S100A9		other		1.639		8.43e-14	ABCG1,ADAMTS4,ALDH1A1,C1S,Ccl2,CORO1A,COX6A2,CXCL3,DDC,ELN,FAS,FOSL1,H19,HEY2,ICAM1,IL33,IL6,ITGB4,KLF15,LTBP1,MMP13,NGFR,NR1H4,PDGFC,PTGES,RBFOX1,ROBO2,SDCBP2,SHC3,Spink2,STAC2,TNF,TNFRSF9,TUBA8,TYRP1,UGT1A6,VCAN	295 (20)
Map3k7		kinase		1.647	bias	0.00135	Ccl2,CSF2,CXCL2,CXCL3,GAS1,H19,IL6,KRT14,NOD2,PTGS2,TNF	252 (12)
IFN Beta		group		1.657	bias	0.00112	AADAT,ANKRD22,APAF1,BTG2,Ccl2,CD80,CDKN1A,CYBB,DUSP1,ENPEP,FCRL1,GAS6,ICAM1,IL24,IL6,KLHL14,LILRB4,Mt2,PPP1R3B,RAB30,SLC7A11,SOX5,TAP1,TNF,VDR	298 (14)
IRAK4		kinase		1.658	bias	5.23e-05	BTG2,Ccl2,CD80,CSRNP1,CXCL2,CXCL3,FOSB,IL6,IRF4,IRF5,LIF,MAP3K8,NR4A1,TNF	282 (15)
CDKN2A		transcription regulator		1.658		0.000668	AK1,APAF1,ASS1,BACH2,BTG2,Ccl2,CCNA1,CCNG1,CD79B,CDKN1A,CXCR2,DES,DUSP1,FAS,FST,GTSE1,IGFBP5,IL6,ITGB3,LEF1,MDM2,NKX3-1,PDGFC,PGF,PML,POLK,PTGS2,PTK2B,SOX17,TGFBI,TNF,TP53INP1,ZMAT3,ZNF385A	402 (21)
PRL		cytokine		1.662	bias	0.00889	Ccl2,CDKN1A,CXCL2,CXCL3,DES,ECM1,EPSTI1,ERBB4,ICAM1,IGFBP3,IGFBP5,IL6,KRT14,KRT15,KRT5,LIF,MICOS10-NBL1/NBL1,PARP10,PC,PDK4,PLAT,PRR15L,RNASE4,SERPINA3,SFRP2,TNF,VDR	472 (23)
arotinoid acid		chemical toxicant		1.664	bias	0.000259	CDKN1A,DUSP1,PLTP,PTHLH,RARRES1,SOX17,TNF	399 (25)
3-deoxy-2-octulosonic acid(2)-lipid A		chemical - endogenous non-mammalian		1.664		0.000277	Ccl2,CH25H,IL6,PTGES,PTGS2,SOAT2	254 (16)
dimethylnitrosamine		chemical toxicant		1.664	bias	0.00287	CDKN1A,DES,ICAM1,IGFBP5,IL6,Mt2,NR4A1,TNF	362 (15)
POU2F2		transcription regulator		1.667	bias	0.0274	ADA,ALOX5,CD79B,COCH,DACT3,FCRL1,FJX1,IL6,LRRC32,RYR1
sulforafan		chemical drug		1.673		0.00306	ABCB1,AGT,Akr1b7,ALDH1A1,AOX1,APAF1,ATG9B,CDKN1A,DDC,ENPEP,EPHX1,FAS,ICAM1,IL6,KRT5,PML,PTGES,PTGS2,PTPRC,SEMA3G,SLC17A4,SULF2,TBC1D8,TNF,UGT1A6	262 (19)
Fc gamma receptor		group		1.673		0.00523	CDKN1A,ICAM1,IL6,NOS1,TNF,TNIP3	338 (21)
NGF		growth factor		1.675	bias	0.0106	ACER2,BTG2,CD80,CDKN1A,DUSP1,ELAVL4,EPAS1,FAH,FAS,FOSL1,GADD45A,GAL,GAP43,MACROD1,MMP10,NGFR,NOS1,NR4A1,P2RX3,PPP2R2C,RET,TNF,TP73
SPHK1		kinase		1.677		0.00676	Ccl2,CDKN1A,ICAM1,IL33,IL6,PTGES,PTGS2,TNF	260 (19)
MOG		other		1.682	bias	0.022	Ccl2,CD80,CSF2,CXCL2,ICAM1,IL6,TNF
ACKR3		G-protein coupled receptor		1.698	bias	0.000397	CDKN1A,CSF2,CXCR4,ELN,IL24,IL6,TNF,VWF	288 (19)
SELP		transmembrane receptor		1.698	bias	0.00247	CDKN1A,CSF2,CXCL2,CXCR4,HCK,IL6,TNF	367 (19)
CCR6		G-protein coupled receptor		1.698	bias	0.0206	Ccl2,IL6,MMP12,TNF
OSCAR		other		1.698		0.0287	CXCL2,CXCL3,ICAM1,MAP3K8,TNF
FOXL2		transcription regulator		1.7	bias	6.94e-06	CH25H,CXCL2,CXCL3,CYP26B1,DLX3,FAS,FST,GDF9,ICAM1,IL6,LIF,PPARGC1A,PTGS2,PTHLH,S1PR1,SERPINE2	333 (20)
ascorbic acid		chemical - endogenous mammalian		1.705		0.000275	Abcb1b,CDKN1A,DUOX1,DUOX2,FAS,FBP1,GLI1,IGFBP3,IGFBP5,IL6,ITGB3,MMP13,PTGS2,TNF,TNFRSF11B	372 (18)
RAC1		enzyme		1.706	bias	1.08e-05	ABCB1,AGT,Ccl2,COL2A1,DLL4,DUSP1,FAS,FOSL1,ICAM1,IL33,IL6,KRT14,KRT6B,MMP10,MMP13,Nppb,PRKG1,PTGS2,SOX5,SOX6	302 (16)
3-methylcholanthrene		chemical toxicant		1.713	bias	0.00051	ABCB1,Abcb1b,Mt2,NR4A1,Orm1 (includes others),PTGES,PTGS2,SLC7A11,TNF,UGT1A6	470 (21)
TNFRSF12A		transmembrane receptor		1.718	bias	0.0119	Ccl2,IL6,PPARGC1A,TRIM63
advanced glycation end-products		chemical - endogenous mammalian		1.72		0.0014	ABCG1,CDKN1A,IL6,LRP2,MMP13,PTGES,PTGS2,SLIT2,TNF	279 (18)
ALB		transporter		1.72	bias	0.0458	AGT,Ccl2,CDKN1A,IL6,PTGS2,TNF
STAT5A		transcription regulator		1.721		1.73e-07	ABCB1,ABCG1,ANKRD22,ASCL2,Ccl2,CD68,CDKN1A,CEMIP,CSF3,EPAS1,FABP4,FAS,FOSB,FOXQ1,GADD45A,GJB1,GRHL3,H1-2,ICAM1,IL24,IL6,KRT5,LEF1,MDM2,Prl2c2 (includes others),PRR15L,PTK6,QPCT,S1PR5,SERPINA3,SETBP1,SLC2A3,SNTB1,TGFBI,TNF,TNFRSF18,TNFRSF9,TNNT1	340 (20)
IL6R		transmembrane receptor		1.721	bias	0.000677	CDKN1A,COL2A1,CXCL2,CXCL3,GAL,ICAM1,IGFBP5,IL6,MMP13,PTGS2,SERPINA3,TNF,TNFRSF11B	253 (13)
stearic acid		chemical - endogenous mammalian		1.725		0.00444	ICAM1,IL6,PPARGC1A,PTGS2,SLC2A4,TNF	443 (22)
MED1		transcription regulator		1.727	bias	0.000461	AOC1,CAPSL,CD79B,CDKN1A,CYP3A5,FABP4,GADD45A,GCK,HILPDA,IGFBP3,IRF4,LEF1,LIF,LY6D,MDM2,NID2,PDK4,PTPRM,SLC2A4,SYNPO2,TET1,TNNT1,TRPV6,VDR	472 (20)
C8		complex		1.732		0.000711	Ccl2,CXCL2,CXCL3,ICAM1	229 (11)
C7		other		1.732		0.000711	Ccl2,CXCL2,CXCL3,ICAM1	229 (11)
C9		other		1.732	bias	0.00247	Ccl2,CXCL2,CXCL3,ICAM1	229 (11)
ITGA5		transmembrane receptor		1.732	bias	0.0121	CDKN1A,CHRD,COL2A1,GAS1,IL6,TNF,WNT9A
TLR8		transmembrane receptor		1.732	bias	0.0324	Ccl2,CXCL2,IL6,NR1H4,TNF,VDR
TNFSF15		cytokine		1.744	bias	0.0295	ABCG1,CD80,CSF2,CXCL2,IL6,TNF
SHH		peptidase		1.748	bias	0.0479	ANGPT1,ATF5,BMPR1B,DDC,ERBB4,GATA2,GLI1,HEY2,IGFBP5,IL6,NR4A1,PAX9,PGF,PLAT,PTHLH,SFRP2
MAPK9		kinase		1.749		0.00482	ABCB11,ABCB4,Ccl2,CDKN1A,EPAS1,FAS,FOSL1,GADD45A,IL18,IL6,ITGB4,LIF,MMP12,NR3C2,PLAT,PTGES,TNF,VDR	313 (17)
TGFB3		growth factor		1.752	bias	0.000394	ADAM12,ADAM19,CDKN1A,COL2A1,ELN,FOSB,ITGB3,LEF1,MMP10,PLOD2,PPARGC1A,PTHLH,S1PR3,SERPINE2,TNFRSF11B,TNS1	428 (22)
S-nitroso-N-acetyl-DL-penicillamine		chemical reagent		1.766		5.42e-05	CDKN1A,DDIAS,FAS,GAP43,IL18,NPR2,PPARGC1A,PRKG1,PTGS2,SLC2A4,TNF,TP73	387 (19)
pyruvaldehyde		chemical - endogenous mammalian		1.767		0.0139	CDKN1A,GCK,ICAM1,SLC2A4,TNF,TNFRSF9
oxaliplatin		chemical drug		1.767		0.229	CDKN1A,FAS,FXYD3,GAP43,GDF15,TP73
arsenite		chemical toxicant		1.768		9.04e-05	ABCB1,ADAM12,CDK14,CDKN1A,CXCL3,DUSP1,FHIT,FST,GADD45A,MDM2,Mt2,NR4A1,PLCB1,PRKD1,PRKG1,PTGS2,SEMA5A	294 (18)
FOS		transcription regulator		1.771		1.58e-06	ABCB1,ADAM12,ADD2,AGT,AQP3,CCNG1,CD68,CERS4,CHI3L1,CRABP2,CSF3,CSTA,CXCL3,EPAS1,ERCC5,FABP4,FOSB,FOSL1,FOXC1,FRZB,GAS1,GJB6,HBA1/HBA2,HSPB8,ICAM1,IGFBP5,IL36G,IL6,ITGB4,KIRREL3,KRT13,KRT15,LAMA3,LTBP1,MDM2,MMP10,MMP13,Mt2,Nppb,NPTX1,NR3C2,NR4A1,PLAT,Pmaip1,Prl2c2 (includes others),PTGS2,PTH1R,S100a7a,SEMA3A,SERPINE2,SFRP2,SNCG,SULF2,TGFBI,TNF,TNFRSF11B,TNFRSF18,WNT10B	418 (17)
NRG1		growth factor		1.775	bias	0.00213	ANGPT1,ARTN,CDKN1A,COL4A3,COL6A3,CXCR4,DUSP1,FGF1,FOSB,FOSL1,GAS6,GATA2,ITGB3,MGLL,MNX1,MST1,Nppb,NR4A1,PTGS2,ROM1,SLC1A1,SLC2A3,SLC2A4,SLIT2,TF,TNS1	342 (19)
WNT1		cytokine		1.775	bias	0.0117	APAF1,CCNG1,CDKN1A,DDIT4L,DLL4,GAS1,KRT5,KRT6B,LEF1,NOTCH3,PTGS2,RELN,SERPINE2,TLX3
TCR		complex		1.778	bias	0.0373	AIM2,ALOX12,ARPP21,BACH2,CD38,CSF2,CXCR4,CYTIP,FAS,GRIA3,IL24,IL6,IRF4,ITGB7,MAP3K8,NR4A1,NRP1,P2RX7,PTK2B,PTPRC,RGCC,SEMA3A,SERPINA3,SLC2A3,TNF,TNFRSF18,TNIP3,VDR
dinoprost		chemical - endogenous mammalian		1.786		0.204	FABP4,IL6,NR4A1,PTGS2,PTK2B,SCN1B
PTHLH	3.025	other		1.789	bias	0.000268	ADAMTS7,ANGPT1,Ccl2,CDKN1A,COL2A1,ECM1,IL6,LEF1,MMP13,PTGS2,TGM1,TNFRSF11B,VDR	403 (20)
TFEB		transcription regulator		1.792	bias	0.0434	ALOX5,ATG9B,CCNA1,CD55,CH25H,COX6A2,CTSF,CXCL2,CXCL3,ECM1,FJX1,FOSL1,HOPX,ICAM1,IL33,IL6,LIF,MDM2,PPARGC1A,TNF,TNFRSF18,TYRP1,UPP1
LIF	2.193	cytokine		1.794		0.0854	ALDH1A1,Ccl2,CDKN1A,COCH,CXCL2,FBP1,GAL,H19,IL6,MMP13,PTGS2,RET,SERPINA3,SPRR1A,TNF,TNFRSF11B,VWF
fatty acid		chemical - endogenous mammalian		1.795	bias	0.00576	AOC1,Ccl2,FABP4,FAS,GCK,IL6,NEUROD1,NR4A1,PLIN4,PPARGC1A,PTGS2,SLC2A4,SLC30A3,TNF	435 (24)
RBP4		other		1.796	bias	0.000198	Ccl2,CD68,IL6,Nppb,PYCARD,SLC2A4,TNF	393 (23)
Gm21596/Hmgb1		transcription regulator		1.797	bias	0.000334	CDKN1A,CXCL3,CXCR4,H19,IL24,IL6,TNF	290 (18)
TAFAZZIN		enzyme		1.8		0.000289	ADRB2,AMPH,AOX1,APAF1,ASCL2,Ccl2,CD79B,CD80,CXCL2,CXCL3,CXCR4,CYTIP,DDIAS,DNASE1L3,DUSP1,IL6,IRF4,KRT5,LRP2,LY6D,MMP25,OLFM4,PCLO,PLOD2,PPP1R3B,PTGS2,S1PR1,S1PR3,TNF,UPP1	235 (13)
Ikb		group		1.803	bias	1.58e-06	CXCL3,ICAM1,IL6,KRT6B,MMP13,NR4A1,PTGS2,TNF,TP73	204 (12)
KAT2B		transcription regulator		1.804	bias	0.00838	ABCB1,CD80,CDKN1A,CSF3,FOSB,GLI1,PTGS2,TNF	412 (18)
MAPKAPK2		kinase		1.806	bias	0.00338	Ccl2,CXCL2,CXCL3,HSPB8,ICAM1,IL18,IL6,PLAT,TNF	304 (18)
TO-901317		chemical reagent		1.809		4.66e-05	ABCG1,Acaa1b,Akr1b7,ASS1,Ccl2,CH25H,CYP3A5,CYP7B1,DDC,DNASE1L3,EPHX1,FABP4,FBP1,FMO1,GCK,HSD11B1,IL6,MGLL,Mt2,Naip1 (includes others),Orm1 (includes others),PLTP,PTGS2,SAA2-SAA4,SERPINA3,SLC2A4,Sult1d1,TNF	245 (17)
phenylephrine		chemical drug		1.81		0.0554	ANGPT1,DUSP1,FST,Nppb,PDK4,Perm1,PTGS2,SLC2A4,TNF
IL15		cytokine		1.813	bias	0.0118	AQP3,Ccl2,CD38,CD55,CD80,CDKN1A,CORO1A,CSF2,CSF3,CXCL2,CXCL3,CXCR4,FAS,FBP1,FMO3,ICAM5,IL24,IL6,ITGB7,LEF1,LIF,MAPKAPK3,MST1,NCAM1,NME4,NR3C2,P2RY6,PPARGC1A,PTPRC,S1PR1,SPN,TNF,TNFRSF18,TNFRSF9,UPP1,VDR
MTOR		kinase		1.814		0.0458	ATP6V1C2,CDKN1A,CKMT1A/CKMT1B,CXCL2,CXCR4,DUSP1,EPAS1,FABP4,FST,GAP43,HBA1/HBA2,HSD11B1,IL6,MAPT,MDM2,NCAM1,PDK4,PLP1,PPARGC1A,PTH1R,S1PR1,SGCA,SLC2A4,SNCG,TNF,TNFRSF11B,TRIM63
CCND1		transcription regulator		1.824		0.215	AQP3,CCNA1,CDKN1A,DDIAS,GJB1,GPC6,GPRIN2,H4C8,HSPB8,ITGB3,Klra2,KRT14,MAML3,MYBL1,MYO7A,PSRC1,PTPRC,RBMS3,STBD1,TNF,TP53INP1
titanium dioxide		chemical drug		1.83		0.000426	CDKN1A,FAS,GDF9,HCAR2,IL6,PLAT,TNF	303 (15)
lovastatin		chemical drug		1.832		0.0926	CDKN1A,GAP43,HBA1/HBA2,IL6,LIF,PLAT,PLP1,PTGS2,PTHLH,TNF,TNFRSF11B,VWF
SATB2		transcription regulator		1.842		0.00208	BHLHE22,ESAM,FABP4,FLVCR2,MDM2,PERP,PIEZO2,PRRX1,ROBO4	276 (7)
NCOA2		transcription regulator		1.844	bias	0.000382	ABCB11,C1R,Ccl2,CDKN1A,FABP4,FRZB,FST,GCK,HCAR2,HSD11B1,IL6,IRF4,LPIN1,MMP13,PLTP,PPP1R3B,PTGS2,RET,TNF,VDR	314 (18)
pirinixic acid		chemical toxicant		1.849	bias	0.000624	ABCB4,Acaa1b,ACOT2,AQP3,Ccl2,CDKN1A,CXCL3,CYP27A1,CYP3A5,CYP7B1,FABP4,FAS,FBP1,GADD45A,H1-2,HILPDA,IFITM3,IL6,JAG2,LY6D,MAP3K8,MGLL,MMP13,Nppb,Orm1 (includes others),PCSK5,PDK4,PERP,PLEKHB1,PLIN4,PLTP,POPDC3,PPARGC1A,PRSS2,PTGS2,PTPRC,SLC16A5,SLC2A4,TNF,TRIM63	319 (19)
CXCL8		cytokine		1.854		0.00363	ABCB1,CXCL2,CXCL3,CXCR2,FAS,GJB1,ICAM1,KRT5,MMP10,PAX9,PTGS2,SLC2A3,TNF	330 (20)
isoproterenol		chemical drug		1.858	bias	9.01e-05	ADRB2,ADRB3,AGT,Ccl2,CD68,CSF3,FOSL1,GPR3,HILPDA,IL18,IL6,LIF,NOS1,Nppb,NR4A1,OSTN,PLAT,PLP1,PTGS2,RGS5,TNF,VWF	324 (19)
C5AR1		G-protein coupled receptor		1.869	bias	0.0071	Ccl2,CD55,CD80,CSF3,CXCL2,CXCL3,IL6,LTBP1,TNF	352 (17)
E. coli serotype 0127B8 lipopolysaccharide		chemical - endogenous non-mammalian		1.872		2.84e-06	ALDH1L1,AMER2,Ccl2,CCNO,CXCL2,CXCR4,ELN,FAM107A,FGF1,HCAR2,IL24,IL6,IRF5,LIF,MAP3K8,NCALD,NOTCH3,P2RY6,PSD2,PTGES,PTGS2,S1PR3,SLC7A11,SYNM,TNF,TNFRSF11B	308 (14)
BMP10		growth factor		1.872		8.64e-05	AASS,ALOX12,ANGPT1,Ccl2,CD55,ECM1,GLI1,ICAM1,MMP12,NCAM1,NR4A1,PTN,SERPINA3,SERPINE2,VCAN	167 (7)
NR4A2		ligand-dependent nuclear receptor		1.873		0.00443	CD80,DDC,FABP4,IL6,LILRB4,MMP13,PLCH2,PTGS2,RET,SLC2A4,SLC6A3,TNF	332 (17)
JAK1		kinase		1.875	bias	0.000122	CDKN1A,CHI3L1,CSF3,ICAM1,IL6,LIF,LRG1,MAP3K8,Orm1 (includes others),OSMR,TAP1,TF,TNF	236 (13)
DDIT4		other		1.875		0.00822	Ccl2,ICAM1,IL33,IL6,PPARGC1A,TNF	373 (19)
ARNT2		transcription regulator		1.877	bias	0.000434	ABCG1,AOX1,FHIT,GATA2,GLI1,ICAM1,ITGB3,KCNQ1,KRT5,LCAT,LTF,NMBR,PADI3,PLCB1,PLP1,RGS10,SLC17A1,SLC2A3,SPRR1A,TNF,TNFRSF9,UGT1A6,ZDHHC14
MAP3K14		kinase		1.877	bias	0.00813	ADAM8,Ccl2,COL6A3,CXCL2,FAS,GADD45A,ICAM1,IL6,PTGS2,RIPK3,TNF	258 (15)
tretinoin		chemical drug		1.88		4.42e-12	ABCG1,ADA,ADAMTS4,AGT,ALDH1A1,ALOX5,ALOXE3,ANXA8/ANXA8L1,B3GALT1,BACH2,BMP8A,BMPR1B,BTG2,C1S,CA8,CACNA1C,CALCR,CBS/LOC102724560,Ccl2,CCNA1,CCNG1,CD38,CD68,CD80,CDKN1A,CHN2,COL2A1,COL4A3,COL6A3,COL9A2,CRABP2,CSF2,CSF3,CSRNP1,CXCL2,CXCR4,CYBB,CYP26B1,CYP2R1,CYP4F22,DDC,DES,DKK3,DLL4,DNASE1L3,DUOXA1,DUSP1,EFS,ELN,ENOX1,EPHX1,ERCC5,EYA2,FABP4,FLRT1,FOSL1,FOXC1,FST,FZD10,GAL,GAP43,GATA2,GCK,GDF15,GDF9…	464 (24)
acetaminophen		chemical drug		1.881		7.75e-06	ABCB1,ABCB11,ABCB4,ADH7,ALDH1A1,ALOX12,BTG2,Ccl2,CCNG1,CDKN1A,CXCL2,CXCL3,CYP3A5,EPHX1,FAS,GADD45A,GJB1,ICAM1,IGFBP3,IL18,IL6,LCAT,LIPH,NGFR,NR1H4,PTGR1,PTGS2,SLC7A11,TF,TNF	293 (15)
abemaciclib		chemical drug		1.889	bias	8.96e-08	AGT,CLCA2,GAS6,GDF15,IGFBP3,LAMA3,LIF,LYNX1,PCSK5,PLAT,PLTP,TGFBI
SLC29A1		transporter		1.89		2.72e-05	AQP3,CCNG1,CDKN1A,FAS,GADD45A,MDM2,TP53INP1	160 (7)
FYN		kinase		1.89		0.000665	Ccl2,DAB1,DUSP1,IL6,IRF4,MAPT,PLP1,PTGS2,TNF	362 (18)
HSPA9		other		1.89	bias	0.000999	CDKN1A,CRABP2,KRT14,MDM2,MMP10,MMP13,PRDM16,RET	444 (22)
PAX5-ELN		fusion gene/product		1.89	bias	0.00519	CD38,CYBB,EPAS1,LY6D,PCDH9,RBMS3,SEMA3G
NUPR1		transcription regulator		1.89		0.423	ADGRL3,ADRB2,ALOXE3,CD68,CXCL3,CXCR4,DEPTOR,FGF1,GADD45A,GDF15,GNE,GTSE1,H2AC14,H2AC4,H3C1,H3C13,HILPDA,LIF,MGLL,MMP10,MMP12,NGFR,RAB17,ST3GAL2,TRIB3,UPP1,WDR91,ZFAND2A
ELK1		transcription regulator		1.915	bias	0.0498	CDKN1A,FOSB,FOSL1,MMP13,NR4A1,PTGS2,SLC7A11,TNF
lauric acid		chemical - endogenous mammalian		1.916	bias	0.00601	CD80,IL6,PTGS2,TNF	262 (15)
histamine		chemical - endogenous mammalian		1.919		0.000134	Ccl2,CD80,CSF2,CXCL2,CXCR4,GDF15,ICAM1,IL18,IL6,NR4A1,PTGES,PTGS2,SEMA3A,TNF	274 (14)
STAP2		other		1.919	bias	0.00363	CXCL2,CXCR2,CXCR4,IL6,TNF	236 (14)
torkinib		chemical drug		1.922		0.0129	ARHGEF4,C1R,C1S,CCNA1,DEPTOR,FOSL1,FOXC1,H1-2,H2BC10,IL24,LIF,NR4A1,PDLIM2,PML,PTGS2,RGCC,TMEM119
VEGFD		growth factor		1.925	bias	0.000324	IL18,IL6,MMP12,NR4A1,PTGS2	398 (21)
TLR6		transmembrane receptor		1.934	bias	0.0242	CSF2,IL6,NR1H4,TNF
IL3		cytokine		1.936	bias	0.002	ADA,ATF5,BTG2,CCNG1,CD80,CDKN1A,CSF2,CSF3,CXCR4,FAS,GADD45A,GATA2,HBA1/HBA2,ICAM1,IL17RB,IL33,IL6,ITGB3,ITGB7,LIF,LILRB4,MDM2,MMP13,NRP1,SERPINA3,SH3BP1,SLC2A3,SLC7A11,SOX5,TNF,TNFRSF9	289 (16)
NOTCH3	6.693	transcription regulator		1.936	bias	0.0438	ARHGEF4,CDKN1A,COL14A1,DES,EPAS1,HEY2,ITGB3,RGS5
KDR		kinase		1.937	bias	0.0025	Ccl2,CD38,CXCR4,DLL4,FABP4,INPP5D,NR4A1,PTGS2	399 (20)
mitoxantrone		chemical drug		1.937		0.00519	CDKN1A,FAS,IL6,PERP,PTGS2,SFRP2,TNF	385 (17)
MIF		cytokine		1.939		0.0227	ATF5,Ccl2,CXCL2,CXCL3,CXCR4,DUSP1,ICAM1,IL6,MMP13,NPTX1,PTGS2,SOX6,TGFBI,TNF
S1PR4	3.042	G-protein coupled receptor		1.941		3.17e-06	C1R,C1S,Ccl2,COL6A3,CXCL2,Gm45606,HTRA3,IL6,LRMDA,MYOM1,Nppb,PLA2R1,SUSD2	192 (7)
PG3-Oc		chemical reagent		1.941	bias	0.000537	ACER2,CDKN1A,FAS,GDF15,HHAT,PIDD1,TP53INP1
HNRNPK		other		1.941		0.000778	AGT,CDKN1A,LILRB4,LPIN1,MMP10,PDLIM2,PTGS2,SPN,VCAN	366 (15)
3'-O-(4-benzoyl)benzoyladenosine 5'-triphosphate		chemical reagent		1.945	bias	9.59e-05	IL6,P2RX7,PTGS2,TNF	374 (18)
mevastatin		chemical drug		1.945		0.0119	CDKN1A,NOS1,PTGS2,TNF
PF4		cytokine		1.947		0.0631	CDKN1A,CXCL3,EPSTI1,GATA2,ICAM1,IL6,TNF,VDR
bryostatin 1		chemical drug		1.948	bias	0.0287	CD80,CXCR4,ICAM1,IL6,TNF
MEF2		group		1.949	bias	0.0287	DLL4,NR4A1,PPARGC1A,PTGS2,SLC2A4
myclobutanil		chemical toxicant		1.951	bias	0.00592	ABCB1,Abcb1b,ABCB9,ALDH1A1,CYP3A5,HSD11B1,SLC6A13
NCR2		transmembrane receptor		1.951	bias	0.0119	CSF2,NR4A1,PTGS2,TNF
triadimefon		chemical toxicant		1.951	bias	0.0135	ABCB1,Abcb1b,ABCB9,ALDH1A1,CYP3A5,SLC6A13,UGT1A6
chitin		chemical - endogenous non-mammalian		1.951	bias	0.0174	Ccl2,IL33,IL6,TNF
FCER1G		transmembrane receptor		1.952		0.148	CSF2,IL6,PTGS2,TNF
UNC93B1		other		1.953	bias	0.0145	CSF2,CXCL3,IL6,TNF
LUM		other		1.954	bias	7.22e-05	CDKN1A,CXCL2,FAS,IL6,TNF	177 (9)
Aldose Reductase		group		1.954	bias	0.0206	CSF2,ICAM1,IL6,TNF
S100A4		other		1.954	bias	0.0324	CDKN1A,CSF3,CXCL3,ICAM1,MDM2,MMP13
BCL10		transcription regulator		1.955	bias	0.00966	CSF2,CXCL2,IL6,TNF	228 (16)
NOD1		other		1.958	bias	0.0174	CXCL2,DUSP1,IL6,TNF
TLR1		transmembrane receptor		1.959	bias	0.0174	CSF2,IL6,TNF,VDR
palmitoyl-Cys((RS)-2,3-di(palmitoyloxy)-propyl)-Ala-Gly-OH		chemical reagent		1.96	bias	0.000412	ICAM1,IL6,PTGS2,TNF	253 (15)
IL36G	3.44	cytokine		1.96	bias	0.0033	CSF2,CSF3,CXCL2,CXCR4,DUSP1,IL33,IL6,NRP1,PIK3CG,TNF	232 (12)
CTSK		peptidase		1.96		0.00601	Ccl2,CDKN1A,IL6,PTGS2	293 (18)
CpG ODN 2216		chemical reagent		1.96		0.112	CD38,CD80,IL6,TNF
4732491K20Rik		other		1.961	bias	0.000215	Ccl2,ICAM1,PTGS2,TNF	153 (7)
CNR2	109.598	G-protein coupled receptor		1.961		0.0594	Ccl2,IL6,PTGS2,TNF
estrogen		chemical drug		1.963	bias	4.14e-06	AGT,AOC1,CDKN1A,CKB,COL14A1,CYBB,DUSP1,EPAS1,FAS,FBLN1,GAL,GAP43,ICAM1,IGFBP5,IL6,ITM2A,KLK10,LIF,LTF,MDM2,MYBL1,NGFR,NOS1,NR4A1,PLAT,PLIN4,PTGS2,RET,S1PR1,SERPINA3,SERPINE2,SOAT2,TNF,TNFRSF11B,VDR	292 (15)
irinotecan		chemical drug		1.963	bias	0.0475	FAS,IL18,IL6,TNF
Hoxa11os		other		1.964	bias	0.000711	IL18,IL6,PYCARD,TNF
Gsk3		group		1.964		0.0247	COL2A1,FABP4,FOSB,GDF15,ICAM1,IL6,NR4A1,PTGS2,TNF
CYP2E1		enzyme		1.964	bias	0.0282	Ccl2,IL6,PTGS2,TNF
histone deacetylase inhibitor		chemical drug		1.964		0.12	CDKN1A,FAS,IGFBP3,SERPINB5
monophosphoryl lipid A		chemical drug		1.965	bias	0.00601	Ccl2,CD80,IL6,TNF	239 (15)
FSTL1		other		1.966	bias	0.0421	Ccl2,GDF15,IL6,TNF
melphalan		chemical drug		1.967	bias	0.0145	CD80,CDKN1A,TNF,TP73
D-glucose		chemical - endogenous mammalian		1.969		0.000124	ABCB1,Abcb1b,ABCG1,ADA,AGT,ASS1,ATF5,CACNA1B,CACNA1C,CASQ2,CBS/LOC102724560,Ccl2,CD55,CDKN1A,COL2A1,CORIN,COX6A2,CXCL2,CXCR4,CYBB,DES,DLL4,DUOX1,DUSP1,FAS,FBP1,FST,GAS1,GCGR,GCK,GCNT4,GDF15,GLP1R,GSDMD,ICAM1,IL18,IL6,KCNF1,MCAM,MMP13,Mt2,Nppb,NR1H4,NR4A1,Orm1 (includes others),PC,PLCB1,PPARGC1A,PPP1R14A,PTGS2,PYCARD,RIPK3,SERPINB5,SLC2A4,SLC30A3,SLC5A1,SUSD2,SYNPO2,TNF,TRIM63,TRPV6,TUBB4A,VCAN,WN…	357 (22)
CAMK2D		kinase		1.969	bias	0.00966	HBA1/HBA2,IL6,MMP13,Nppb	408 (19)
PLAGL1		transcription regulator		1.969	bias	0.0255	APAF1,CDKN1A,CSF2,FABP4,SLC2A4
delta-9-tetrahydrocannabinol		chemical drug		1.969		0.272	COL4A3,CXCR4,FOSB,H2BC10,LTF,TNF
ATF2		transcription regulator		1.971	bias	0.00314	ANGPTL2,DUSP1,GADD45A,IL6,MMP13,PPARGC1A,PTGS2,SERPINB5,SULT4A1,TF,TNF,TRIB3	299 (18)
FERMT2		other		1.976	bias	0.00601	Ccl2,GLI1,IL6,TNF	394 (21)
IL1R1		transmembrane receptor		1.978	bias	0.0113	Ccl2,CXCL2,CXCL3,ICAM1,IL18,IL6,PTGS2,TNF
PLAU		peptidase		1.98		0.00107	ABCG1,Ccl2,CXCL3,GDF15,ICAM1,IL6,MDM2,MMP12,PIK3CG,PTN,TNF	317 (20)
B4GALT6		enzyme		1.98	bias	0.00114	CSF2,IL6,PTGS2,TNF	163 (7)
TIFA		other		1.98	bias	0.00601	CSF2,CXCL3,ICAM1,IL6	211 (12)
rifampin		chemical drug		1.98	bias	0.0139	ABCB1,ABCB11,ABCB4,ABCG1,ALDH1A1,ATP10B,CYP3A5,FGGY,LAMA3,LCAT,NEUROD1,RGS10,SPOCD1,TNFRSF11B,UGT1A6
Lymphotoxin		complex		1.98	bias	0.0206	CSF2,ICAM1,IL6,TNF
FOSL2		transcription regulator		1.98	bias	0.0262	Ccl2,CSF2,FAS,FOSL1,ITGB4,MMP13,S100a7a
OSMR	2.206	transmembrane receptor		1.981		0.000332	ARTN,Ccl2,CXCL2,GAP43,IL6,LRG1,MMP13,Mt2,OSMR,PHF11,RASL11A	303 (18)
phospholipid		chemical - endogenous mammalian		1.981		0.00171	ALOX5,Ccl2,CXCL3,PTGS2	238 (20)
MGLL	-2.291	enzyme		1.981		0.0206	Ccl2,IL6,PPARGC1A,TNF
2'3'-cyclic guanosine monophosphate-adenosine monophosphate		chemical - endogenous mammalian		1.981	bias	0.0438	AIM2,CSF2,IL18,IL6,TNF
lipoteichoic acid		chemical - endogenous non-mammalian		1.982	bias	6.87e-05	ANTXR1,Ccl2,CD80,CSF3,CXCR4,CYBB,ICAM1,IL6,NOD2,NR4A1,PTGS2,TNF,TNFRSF11B	235 (14)
famotidine		chemical drug		1.982		9.59e-05	CD80,CXCL2,ICAM1,TNF
CTTN		other		1.982	bias	0.00114	Ccl2,CXCL2,IL6,TNF	405 (18)
C5		other		1.982	bias	0.00131	Ccl2,CXCL2,CXCL3,IL6,TNF	279 (17)
COL9A1		other		1.982		0.00459	COL2A1,MATN1,MATN4,TGFBI
14,15-epoxyeicosatrienoic acid		chemical - endogenous mammalian		1.982		0.00966	FABP4,PIK3CG,PLAT,TNFRSF11B	279 (11)
TARBP2		other		1.982		0.00966	NKX3-1,PROS1,RET,SOX6
peroxynitrite		chemical toxicant		1.982		0.0145	ICAM1,MMP13,PTGS2,TNF
SUB1		transcription regulator		1.982		0.0151	FJX1,GADD45A,KCNJ4,KCNK2,MDM2
TP53COR1		other		1.982	bias	0.0174	APAF1,FAS,MDM2,TP53INP1
PCDH11Y		other		1.982	bias	0.0206	FOSL1,PTGS2,RET,SFRP2
PALMD		other		1.982	bias	0.0421	CXCL2,ICAM1,IL6,MAP3K8
steroid		chemical - endogenous mammalian		1.982		0.0438	CYP3A5,GAP43,KLK10,NGFR,PLAT
curdlan		chemical - endogenous non-mammalian		1.982		0.0594	CSF2,CXCL2,IL6,TNF
carbamylcholine		chemical drug		1.982		0.0629	BTG2,CDKN1A,CHRM3,NR4A1,PTHLH
GNAI2		enzyme		1.982		0.0658	Abcb1b,CXCL3,CXCR4,TNF
TFAP2A		transcription regulator		1.982		0.315	CDKN1A,CSF2,CXCL2,KRT14,KRT5,MDM2,NOS1,PLAAT3,TNF
KLF5		transcription regulator		1.984		0.0102	CDKN1A,CGREF1,CSRNP1,CXCR4,DUSP1,EPAS1,FGF18,KRT5,NR1H4,PTGES,SORCS2,TRPV6
NfkB-RelA		complex		1.985	bias	0.00148	AGT,CSF2,CXCL3,ICAM1,IL6,PTGS2,TNF
desmopressin		biologic drug		1.985		0.0525	CARD14,ESAM,Nppb,PLXDC2,SCNN1G,SLC2A4,SLC43A2,TNS1,VWF
MVP		other		1.986		0.00363	CXCL2,CXCL3,ICAM1,IL6,TNF	417 (19)
CMTM4		cytokine		1.987	bias	3.33e-05	Ccl2,CXCL2,IL6,TNF	236 (16)
salmonella typhimurium lipopolysaccharide		chemical - endogenous non-mammalian		1.987	bias	0.000711	Ccl2,IL6,PTGS2,TNF
propionic acid		chemical - endogenous mammalian		1.987		0.0174	CD80,GAP43,ICAM1,RELN
IL17a dimer		complex		1.987	bias	0.0282	CSF2,CSF3,IL6,TNF
cyclic AMP		chemical - endogenous mammalian		1.988	bias	0.0147	Akr1b7,ANTXR1,ASS1,CD80,CDKN1A,DUOX2,GAP43,GCK,IGFBP3,IGFBP5,IL33,IL6,MMP10,NOS1,NR4A1,PPARGC1A,PTGS2,PTHLH,TF,TNF,TYRP1,VWF,WNT10B
PYCARD	2.03	transcription regulator		1.988	bias	0.0226	CDKN1A,IL18,IL6,PTGS2,TNF
hyaluronic acid		chemical - endogenous mammalian		1.99		1.03e-05	ABCB1,Ccl2,CD80,COL2A1,CXCL2,CXCL3,CXCR4,FST,ICAM1,IL6,IRF5,MMP12,MMP13,NR4A1,PTGES,PTGS2,PTHLH,PTPRC,TNF	240 (16)
doxifluridine		chemical drug		1.99	bias	1.15e-05	AQP3,CCNG1,CDKN1A,FAS,GADD45A,MDM2,TP53INP1
MMP9		peptidase		1.991		1.76e-05	CALCR,Ccl2,CD68,CDKN1A,CSF2,CXCL2,CXCR4,CYBB,GADD45A,GAP43,GAS6,Gm4610,H2-M2,ICAM1,ICAM5,IL6,JAG2,MMP12,MMP13,PLD4,SERPINE2,SYNPO2,TNF	320 (18)
Ni2+		chemical reagent		1.993	bias	0.0325	CXCL2,CXCL3,ICAM1,IL6
anisomycin		chemical - endogenous non-mammalian		1.997		0.0363	ABCB1,CDKN1A,CYBB,DUSP1,IL6,NR4A1,TNF
MAFA		transcription regulator				5.04e-10	ADCY2,ADCY7,Ccl2,CD68,CDKN1A,CSF3,CXCL2,CXCL3,CXCR2,CXCR4,EFNA3,GLP1R,GNA15,GNAL,HTR2A,ICAM1,IGFBP3,IGFBP5,IL17RB,IL6,NEUROD1,NGFR,NOS1,PLA2R1,PLCE1,SNX31,TBX2,TNF,TNFRSF19	241 (9)
GNA14		enzyme				3.1e-06	ABCB1,AVPR1A,BTG2,CXCL3,FST,GADD45A,HSPB8,IL6,KCNK2,LIF,MAP3K8,Nppb,NR4A1,PLAT,PTGS2	220 (12)
EIF2S1		translation regulator				3.17e-06	ACP3,ANGPTL6,CA6,CH25H,GADD45A,MEGF10,PLIN4,SLC7A11,SOAT2,SSPOP,SYBU,TGM1,TRIB3
NFKBIE		transcription regulator				3.2e-06	CSF2,CSF3,CXCL3,ICAM1,LIF,TNF	197 (9)
BSCL2	3.583	other				4.35e-06	ADRB3,Ccl2,CYFIP2,FABP4,GCK,IGFBP5,IL33,IL6,LPIN1,MGLL,MMP13,PC,PTGS2,SLC2A4	415 (16)
GNA15	25.733	enzyme				6.46e-05	Abcb1b,AVPR1A,Ccl2,CXCL2,CXCL3,FMO1,FOSL1,FXYD5,GADD45A,IL6,MICOS10-NBL1/NBL1,PLAT,PRRX2,PTGS2,SERPINA3,TRIB3,VCAN	365 (15)
THBD		transmembrane receptor				7.22e-05	Ccl2,CXCL3,IL18,IL6,TNF	226 (15)
KRT14	3.386	other				0.000103	DSC3,GJB6,KLK10,KLK6,KRT15,KRT16,KRT5,KRT6B,MMP13
EDP-305		chemical drug				0.000136	Ccl2,IL6,TNF	147 (7)
SCARB2		transmembrane receptor				0.000136	Ccl2,IL6,TNF	248 (11)
URMC-099		chemical reagent				0.000136	Ccl2,IL6,TNF
gabexate		chemical drug				0.000136	CXCL3,IL6,TNF	219 (15)
oenothein B		chemical - endogenous non-mammalian				0.000136	CXCL2,IL6,TNF	151 (7)
KCNE3		ion channel				0.000188	ACP3,CA8,CDHR5,COCH,CSRNP1,FOSB,HEPHL1,IRF4,MOGAT2,NR4A1,PLP1,PTGS2
eugenol		chemical - endogenous non-mammalian				0.000215	CDKN1A,IL6,PTGS2,SLC2A4	346 (13)
GSTP1		enzyme				0.000229	AMER2,CA8,CACNA1B,CBS/LOC102724560,CD55,CDK5R2,CXCR2,DGLUCY,GML,GPR35,IL17C,KCNJ10,KCNK2,PDE1C,SEMA3D,SFRP2,SLC7A11,SULT4A1,TEF,TNF,UGT1A6
GNB1		enzyme				0.000248	CD80,CDKN1A,CXCL3,CXCR4,CYTIP,DUSP1,FOSB,ITGB3,JAG2,LTBP1,NR4A1	330 (21)
beta-galactosidase		group				0.000259	CACNA1C,COL6A3,COL9A2,GAS1,SEMA3D,SLIT2,SLIT3
Histone h3		group				0.000265	AADAT,ABCB1,ABCB11,ADD2,ADGRB1,ASCL2,Ccl2,CDK14,CDKN1A,COL4A6,CSF2,CYP3A5,FABP4,GATA2,GCNT4,GLI1,HBA1/HBA2,ICAM1,IFITM3,IGFBP3,IL6,IRF4,LHX5,MDM2,MGLL,NEUROD1,PADI3,PNLIPRP2,POU4F3,PPARGC1A,PROS1,PTGES,PTGR1,PTGS2,RELN,RGS10,RNASE4,RPRM,SHANK3,SOX17,SP9,TBX2,TET1,TNF,UPP1	420 (17)
PRELP		other				0.000282	COL9A2,ERBB4,FGF18,ITGA2B,ITGB3,ITGB4,NGFR,NR4A1,PGF
ZNF202		transcription regulator				0.000379	ABCG1,ADRB3,CRABP2,LCAT,PLP1,PLTP
SCNN1A		ion channel				0.000412	CD68,CYBB,IL6,SCNN1G	196 (7)
CARD14	2.421	other				0.000483	CXCL2,CXCL3,IL36G,IL6,TNF	153 (9)
3-D-glucosyl-1,2-diacylglycerol		chemical - endogenous non-mammalian				0.000521	CXCL3,IL6,TNF
treprostinil		chemical drug				0.000521	CSF2,IL6,TNF	246 (13)
hypoxanthine		chemical - endogenous mammalian				0.000521	AVPR1A,CXCL3,TNF	124 (7)
SLC6A12		transporter				0.000521	MAPT,NEUROD1,WNT3
ivabradine		chemical drug				0.000521	Ccl2,IL6,TNF
CLIP1		other				0.000521	ICAM1,IL6,TNF	224 (16)
TOPORS		enzyme				0.000521	CDKN1A,MDM2,NKX3-1	314 (11)
NASP		other				0.000521	CDKN1A,IL6,TNF	184 (7)
SEMA3E		other				0.000521	DLL4,IL6,TNF	420 (17)
APOD		transporter				0.000521	Ccl2,IL6,TNF	179 (11)
ERO1A		enzyme				0.000521	CSF3,CXCL2,CXCL3	156 (7)
CD300LD		other				0.000521	Ccl2,IL6,TNF	277 (18)
Cyp2a12/Cyp2a22		enzyme				0.000521	ABCB1,CYP3A5,PPARGC1A
ceralasertib		chemical drug				0.000521	BTG2,CDKN1A,MDM2
RRM2B		enzyme				0.000521	CDKN1A,Pmaip1,TP53INP1	312 (7)
liarozole		chemical drug				0.000521	KRT16,TGM1,VDR
4-[4-(3-hydroxyphenyl)-3-(4-methylphenyl)-6-oxo-1,4-dihydropyrrolo[3,4-c]pyrazol-5-yl]benzoic acid		chemical reagent				0.000521	Ccl2,IL6,TNF	425 (16)
FITC		chemical reagent				0.000693	Ccl2,CD80,CSF2,ICAM1,TNF
GNB2		enzyme				0.000705	CD80,CDKN1A,CXCL3,CYTIP,DUSP1,FOSB,JAG2,NR4A1	248 (16)
HNRNPA2B1		other				0.000714	ABCB1,CEMIP,GDF15,H19,HYAL1,IL6,NR3C2,PDGFC,PLOD2,PPARGC1A,ROR1,RYR1,S1PR3,SETBP1,SLC1A1,SLC2A4,TOX3,VCAN	385 (12)
Sos		group				0.000749	ADAM12,ADD2,AQP3,CCNG1,CERS4,CHI3L1,CRABP2,FABP4,GJB6,HBA1/HBA2,HSPB8,IGFBP5,IL36G,KRT13,LAMA3,MMP10,Mt2,NPTX1,Pmaip1,PTGS2,PTH1R,TNFRSF18	381 (15)
FECH		enzyme				0.000826	Abcb1b,APOBEC1,Ccl2,COL6A3,CYP27A1,CYP3A5,CYP7B1
Dst		other				0.000999	CRIP3,MAPT,Nppb,PDE1C,SCN4B,SEC14L5,SLC35F3,SULT4A1
GPD1		enzyme				0.00103	ACOT2,Akr1b7,CGREF1,CYP39A1,CYP7B1,FMO3,GADD45A,PTK2B,RARRES1,SERPINA3,SERPINA7,SERPINE2,SLC17A1
rhesus theta-defensin 1		chemical - endogenous mammalian				0.00114	Ccl2,CSF3,CXCL2,IL6	342 (21)
PRKCH		kinase				0.00114	CDKN1A,KRT5,PRKD1,TGM1
SLC25A13		transporter				0.00125	ACOT2,Akr1b7,CGREF1,CYP39A1,CYP7B1,FMO3,GADD45A,PTK2B,RARRES1,SERPINA3,SERPINA7,SERPINE2,SLC17A1
divalinal-angiotensin IV		chemical reagent				0.00125	Ccl2,ICAM1,IL6
BPI		transporter				0.00125	ICAM1,IL6,TNF	369 (11)
GATM		enzyme				0.00125	CXCL3,IL6,TNF
RECQL4		enzyme				0.00125	ABCB1,Abcb1b,CSF2	352 (11)
PLA2G7		enzyme				0.00125	IL6,IRF5,TNF	190 (11)
IgG2b		complex				0.00125	IL6,MAPT,TNF
AP3D1		other				0.00125	IL6,SLC30A3,TNF
DCB 3503		chemical reagent				0.00125	Ccl2,IL6,TNF
MYBBP1A		transcription regulator				0.00125	MMP13,PPARGC1A,SLC2A4	357 (12)
miR-147 (and other miRNAs w/seed UGUGCGG)		mature microRNA				0.00125	DEPTOR,IL6,MMP13
Orm1 (includes others)	-2.191	other				0.00125	Ccl2,IL6,TNF
CCL22		cytokine				0.00125	CXCL2,CXCL3,TNF	116 (9)
PELI2		enzyme				0.00125	CXCL2,IL6,TNF	261 (17)
TG6-10-1		chemical reagent				0.00125	Ccl2,IL6,TNF
dimaprit		chemical drug				0.00125	CD80,ICAM1,TNF	256 (7)
CAY10595		chemical reagent				0.00125	PTGES,PTGS2,TNF
sappanone A		chemical - endogenous non-mammalian				0.00125	IL6,PTGS2,TNF	351 (15)
NADPH		chemical - endogenous mammalian				0.00125	CACNA1C,PTGS2,TP73	346 (17)
9-(9Z-octadecenoyloxy)-octadecanoic acid		chemical - endogenous mammalian				0.00125	Ccl2,IL6,TNF	271 (8)
7-nitroindazole		chemical reagent				0.00131	FOSB,NCAM1,NOS1,PRKG1,SLC6A3
Saa3		other				0.00173	CSF3,MMP13,PTHLH,RAMP3,TNFRSF11B,WNT10B
elastase		group				0.00174	Ccl2,ICAM1,IL6,MMP12,TNF	298 (18)
FGF19		growth factor				0.00197	Akr1b7,ALDH1A1,CXCL2,CYP7B1,FABP3,FBP1,GADD45A,GCK,MCAM,MMP12,SCN1B,SERPINA3	405 (20)
psychosine		chemical - endogenous mammalian				0.00241	FOSL1,IL6,TNF	304 (21)
ganciclovir		chemical drug				0.00241	CDKN1A,THBS2,TNF
roxithromycin		chemical drug				0.00241	CSF2,IL6,TNF	256 (7)
5-stearic acid hydroxy stearic acid		chemical - endogenous mammalian				0.00241	Ccl2,IL6,TNF	271 (8)
10-(9Z-hexadecenoyloxy)-octadecanoic acid		chemical - endogenous mammalian				0.00241	Ccl2,IL6,TNF	271 (8)
GW2580		chemical drug				0.00241	CYBB,IL6,TNF	281 (19)
aliskiren		chemical drug				0.00241	CXCL2,IL6,TNF
CTSC		peptidase				0.00241	CXCL3,IL6,TNF	241 (10)
IKBIP		other				0.00241	CXCL2,IL6,TNF	237 (13)
TMEM106A		other				0.00241	CD80,IL6,TNF
RGMB		other				0.00241	CXCL2,CXCL3,IL6	275 (6)
ABCD2		transporter				0.00241	ALOX5,PTGS2,TNF	320 (12)
NEK10		kinase				0.00241	CDKN1A,GADD45A,MDM2	312 (7)
MUC2		other				0.00241	IL6,PTGS2,TNF
BCL2L12		other				0.00241	CCNG1,CDKN1A,Pmaip1	340 (11)
ENT		group				0.00241	AQP3,CDKN1A,FAS
SENP6		peptidase				0.00241	ICAM1,IL6,TNF	179 (9)
glaucocalyxin A		chemical - endogenous non-mammalian				0.00241	IL6,PTGS2,TNF	195 (11)
[truncated: 925 more rows]

## Sheet: LgT 48hr Pathways
Upstream Regulator	Expr Fold Change	Molecule Type	Predicted Activation State	Activation z-score	Flags	p-value of overlap	Target Molecules in Dataset	Mechanistic Network
ICOS	63.415	transmembrane receptor	Activated	2.784	bias	0.0299	Ccl2,CSF2,CXCR4,GATA3,ICOS,IL6,MAF,TNF
LTB4R	16.369	G-protein coupled receptor	Activated	2.63	bias	0.00577	ALOX5,Ccl2,CXCL2,CXCL3,IRF5,PTGS2,TNF	522 (20)
NEUROD1	15.883	transcription regulator	Activated	2.134	bias	0.00827	ABCC8,GCK,MGAT5B,NCAM1,NEUROD1,NKX6-1,PRPH,RDH12,SCNN1B,SLIT2	114 (4)
IL17F	10.833	cytokine	Activated	3.387	bias	6.1e-06	Ccl2,CCL20,COL2A1,CSF2,CSF3,CXCL2,CXCL3,CXCR4,ICAM1,IL6	501 (14)
S100A9	8.675	other	Activated	3.352		2.44e-12	ACSS1,ADAMTS4,ALDH1A1,ALPL,BACE2,BMF,C1S,CORO1A,COX6A2,CXCL3	385 (17)
IL18	6.782	cytokine	Activated	3.803	bias	0.000163	ADAM19,AQP3,ARG1,Ccl2,CCL20,CD83,CSF2,CTH,CXCL3,FAS	392 (14)
TNF	6.376	cytokine	Activated	7.075		5.84e-25	ABCG2,ACOD1,ADAM8,ADAMTS4,ADAMTS7,ADCY7,ADGRB1,ADM,ADRB2,AGT	599 (17)
CXCR4	6.224	G-protein coupled receptor	Activated	3.303	bias	0.00807	ANKS1B,AXL,CSF2,CXCR2,CXCR4,DPP4,IL24,IL6,MMP13,TNF	467 (16)
PF4	5.054	cytokine	Activated	3.054		0.000581	CD83,CMPK2,CNN1,CXCL3,ETV4,FOXA2,GATA2,ICAM1,IL6,MYCN	306 (17)
S100A8	3.788	other	Activated	2.571		2.04e-11	ACSS1,ADAMTS4,ALDH1A1,ALPL,BMF,C1S,CCL20,CD80,CORO1A,COX6A2	600 (17)
IL6	3.726	cytokine	Activated	4.889		5.29e-11	ABCG2,ACER2,ACVRL1,ADAMTS4,ADGRB1,ADM,AGT,AIM2,ALDH1A1,ANG	568 (17)
RET	3.646	kinase	Activated	2.68		1.21e-05	Ccl2,CCL20,CCN3,CSF2,CSF3,CXCR4,DES,ELN,ETV1,FOS	483 (17)
IKBKE	3.544	kinase	Activated	2.547	bias	5.91e-05	ACOD1,Ccl2,CSF3,CXCL2,FOXA2,FUT2,HLA-A,IFI16,IKBKE,IL6	371 (19)
Ccl2	3.141	cytokine	Activated	2.067		0.052	Ccl2,CXCL2,CXCL3,IL6,ITGB3,PPARG,SLC2A4,TNF
NOD2	2.865	other	Activated	2.991	bias	0.000215	ACOD1,AXIN2,CXCL2,CXCL3,Ggta1,GPR84,ICAM1,IL18,IL6,PTGES	349 (15)
IRF5	2.849	transcription regulator	Activated	3.583	bias	0.000111	CMPK2,CXCL2,CXCR4,DHX58,IFITM3,IL6,IRF5,IRF7,ISG20,OAS1	441 (17)
ICAM1	2.818	transmembrane receptor	Activated	2.784	bias	0.015	CD80,CXCL2,CXCL3,FOS,ICAM1,IL6,ITGAL,SNAI1,TNF
CXCL2	2.779	cytokine	Activated	2.709	bias	2.11e-05	Ccl2,CXCL2,CXCL3,CXCR2,ICAM1,IL17F,IL6,TNF	340 (14)
IL36A	2.727	cytokine	Activated	3.137	bias	9.9e-05	CCL20,CSF2,CSF3,CXCL2,CXCL3,IL36A,IL6,S100A8,S100A9,TNF	300 (12)
IL33	2.617	cytokine	Activated	4.159	bias	4.19e-08	APOLD1,ARG1,ARHGAP30,ARHGAP9,ATP8B4,AXL,CD80,CD83,CSF2,CXCL2	545 (20)
CSF2	2.613	cytokine	Activated	4.152	bias	0.000666	ADAM8,ALOX5,AOC1,ARG1,CD101,CD38,CD80,CD83,CFH,CSF1R	521 (15)
TAC1	2.438	other	Activated	3.73	bias	1.42e-07	Ccl2,CSF2,CUX2,CXCL3,CXCR4,FOS,FOSB,GFAP,GNRH1,HDC	484 (16)
CXCL3	2.319	cytokine	Activated	2.183	bias	0.0066	Ccl2,CXCL3,ICAM1,IL6,TNF	480 (18)
STAT2	2.298	transcription regulator	Activated	2.373	bias	0.00351	CAV1,Ccl2,GBP6,IL6,IRF5,IRF7,Mx1,OAS1,OAS2,RSAD2	354 (15)
KCNJ10	2.248	ion channel	Activated	2.121	bias	3.31e-05	Ccl2,FOSL1,GADD45A,GBP6,ICAM1,KCNJ10,Pmaip1,TGM1
EPAS1	2.103	transcription regulator	Activated	3.267	bias	1.07e-05	ABCG2,ADM,ARG1,AXL,CAV1,CKB,CKMT1A/CKMT1B,CLDN1,CORO1A,CXCL2	528 (23)
IL7	2.066	cytokine	Activated	3.919	bias	3.7e-07	Ccl2,CSF2,CXCL2,CXCL3,CXCR4,DPP4,DUSP5,FAS,FLT3LG,GATA3	436 (17)
GNRH1	2.063	other	Activated	2.673		0.00511	FOS,FOSB,FST,GNRH1,IGFBP5,KISS1R,NOS1,NPTX2,PLAT,PRKCE	582 (21)
STING1	2.04	other	Activated	6.111	bias	1.19e-13	ARG1,BATF2,CCL20,CD68,CD83,CMPK2,COLEC12,CSF2,CXCL2,CXCL3	380 (18)
IRF7	2.002	transcription regulator	Activated	4.993	bias	0.000216	Ccl2,CCNA1,CD80,CMPK2,DHX58,IFI16,IFITM3,IL33,IL6,IRF5	359 (17)
ADAMTS12	18.71	peptidase	Inhibited	-2.8	bias	0.000281	ACOD1,HDC,IL33,IL6,MMP13,S100A6,S100A8,S100A9
HIC1	12.124	transcription regulator	Inhibited	-2.864		0.000925	ADRB2,AMIGO2,ANO2,CCN3,CYP24A1,CYP7B1,FST,LIF,MCAM,PLPPR4
IRF4	10.136	transcription regulator	Inhibited	-2.707		4.37e-06	ALPK2,ALPL,ARG1,BACH2,Ccl2,CCL20,CD68,CSF2,CXCL3,CXCR4	489 (18)
PRDM16	5.82	transcription regulator	Inhibited	-2.448		0.000999	AGT,FOXJ1,IRF7,Mx2,Nppb,OAS2,OAS3,PPARGC1A,STAT2	514 (20)
GFI1	4.884	transcription regulator	Inhibited	-3.041	bias	0.0047	Ccl2,CCR10,CXCR4,GATA3,GFI1,ICAM1,IL17F,IL6,ITGB3,ITGB7	496 (16)
DUSP1	3.214	phosphatase	Inhibited	-3.623		1.58e-08	Ccl2,CCL20,CFB,CMPK2,CSF2,CXCL2,CXCL3,DUSP1,FOSL1,ICAM1	389 (14)
Gm12602	2.983	other	Inhibited	-2.619	bias	5.26e-05	BTG2,CGREF1,CSF2,DUSP5,IL24,RGS16,SERPINB2
IFITM3	2.496	other	Inhibited	-3.144	bias	2.33e-10	ABCC8,ADRB2,Ccl2,CDH13,COL4A3,COL4A4,EREG,GBP6,IL6,Mx1	457 (7)
1810019D21Rik	2.366	other	Inhibited	-2.524		9.46e-09	ABCB1,Abcb1b,CCNG1,COL6A1,EDA2R,EFNA3,FST,GPR87,INKA2,MYCN
PLA2G2F	56.494	enzyme				0.00489	PTGES,PTGS2	194 (7)
NMU	38.556	other		0.152		0.0485	BTG2,CSF2,FOSB,IL6,NMU
NTRK1	32.578	kinase				0.0231	FOS,GADD45A,NR4A1,RET,SCN9A
GNA15	23.502	enzyme				5.21e-08	Abcb1b,ADM,ARG1,Ccl2,CCL20,CTH,CXCL2,CXCL3,ELOVL2,ENPP1	484 (15)
ELN	21.661	other				0.0466	ELN,IL6,TNF
ROBO3	21.081	transmembrane receptor				0.0282	ALDH1A1,ALDH3B1,IL6
NTS	19.454	other		1.732		0.0161	FOS,NR1H4,NTS,SLC10A2,TNF
NODAL	17.089	growth factor		0		0.0137	ARG1,CD80,DES,ITGAX,SOX17,TNF
FREM1	15.023	other				0.014	FRAS1,FREM2
ADCYAP1	13.791	other		0.45		2.64e-05	ADCYAP1,ANGPT1,BMP6,BTG2,Ccl2,CD80,CXCL2,CXCL3,DCDC2,EDIL3	624 (20)
GPR17	13.438	G-protein coupled receptor				0.0146	FOS,RAPGEF3,XAF1
NGFR	12.973	transmembrane receptor		0.371		0.00491	FOS,GFAP,GRIA3,NCAM1,NGFR,PLAT,SNAP25,TNF	584 (20)
CD80	12.121	transmembrane receptor		0.873		0.0223	CSF2,FAS,ICAM1,ICOS,IL6,TNF,TNFRSF9
TP73	9.718	transcription regulator		0.008		1.72e-15	ABCB1,ADAM19,ADGRB1,AHI1,AQP3,AQP5,ATG10,AXL,BMP7,BTG2	527 (17)
LTF	9.436	peptidase		1.781		0.000375	BMP7,Ccl2,CXCL3,IL6,MDM2,MMP13,TNF,TNFRSF11B	365 (14)
MST1	9.162	growth factor		-1.147		0.00163	FAS,FOS,GPC3,IL18,IL6,PTGS2,TNF	449 (23)
MUC2	8.968	other				0.00581	IL6,PTGS2,TNF
PTGES	8.322	enzyme		1.632		0.000299	Ccl2,CXCL3,IL6,ITGAL,ITGB4,NOS1,NOX4,Nppb,PPARG,PTGES	554 (21)
HCK	6.99	kinase				0.0368	IL6,MDM2,TNF
AIM2	6.588	other		-1.455	bias	0.037	CCL20,Havcr1,HLA-A,IL18,ITGB3,Ly6a (includes others)
SIGLEC1	6.546	other				0.0267	IL6,TNF
GPR84	5.987	G-protein coupled receptor				0.0146	Ccl2,IL6,TNF
CYP2C9	5.9	enzyme				0.014	DUSP1,HBA1/HBA2
TRIM72	5.828	enzyme				0.0282	IL6,NOX4,TNF
DSG1	5.796	other				0.014	TNF,TSLP
CXCR2	5.778	G-protein coupled receptor		0.16		0.00163	Ccl2,CXCL2,CXCL3,IL6,ITGAL,PPARG,TNF	461 (15)
TNFRSF18	5.763	transmembrane receptor		0.749		0.00326	CXCL3,ICAM1,IL6,PTGS2,TNF,TNFRSF9	407 (15)
DSCAML1	5.708	other		-0.655		7.63e-07	BMP6,FOXJ1,GPR3,LHX9,MAPT,NEFH,NOS1,NOTCH3,NRCAM,NRN1
PPP2R2C	5.627	phosphatase				0.0267	NEFH,PPP2R2C
TLX3	5.623	transcription regulator		1.98	bias	0.00845	GRIA3,GRIN3A,NEUROD1,RET,TAC1
REN	5.59	peptidase		0.206		0.000493	AGT,CYP2C9,FOS,ICAM1,IL6,NOX4,REN,TNF	553 (19)
GATA2	5.199	transcription regulator		0.606		6.43e-08	ACHE,ADGRG1,AK1,ALOX5,ANGPT1,ANGPTL2,ARNT2,CCN3,CPT1C,CSF1R	530 (16)
GBX2	5.19	transcription regulator				0.000209	BABAM2,ELMO1,ERC2,LAMA2,MAFB,NRP1,PLXNA4,RTN1,SBF2,SCFD2
GPR50	5.185	G-protein coupled receptor				0.00489	GPR50,PPARG
SERPINE2	5.099	other		-1.51	bias	0.00491	Ccl2,CCL20,CSF2,CXCL3,IL6,LTB,TNF,TSLP	521 (19)
MAFB	4.978	transcription regulator		1.315		0.000732	CD38,CRYBB1,CXCL2,EFNA3,FBLN5,FCGBP,Gm10800,GSDMA,ITGB7,MAFB
H2BC17	4.95	other				0.0188	ACSS1,ADAM19,DCAF4,DTD1,SLC35F3,TNIK
PTAFR	4.834	G-protein coupled receptor		1.723		0.00522	CXCL2,IL6,MCAM,PTGS2,SNAI1,TNF	513 (18)
DGKA	4.774	kinase				0.0466	CSF2,CXCL2,TNF
TP53INP1	4.669	other				0.0282	MDM2,SNAI1,TP53INP1
IL24	4.451	cytokine		1.057		0.00721	BATF2,Ccl2,CCL20,FAS,GADD45A,IL24,IRF4,PRDM1,PTGS2	353 (12)
ELAVL3	4.34	other				0.014	GAP43,Nefm
ITGAL	4.221	transmembrane receptor				0.0331	CD80,GATA3,ITGAL,TNF
PROCR	4.156	other		-0.802		0.00207	ANGPT1,Ccl2,GBP6,ICAM1,IL6,LIF,TNF	351 (18)
PTGS2	4.122	enzyme		1.721		1.23e-06	Abcb1b,ACOD1,ADGRL3,AIF1,ANG,ANGPT1,ARG1,AXIN2,CD68,CSF3	497 (16)
Usp17la (includes others)	4.056	peptidase		1.786	bias	0.000392	ABCG2,Ccl2,CCL20,IL6,KIT,SNAI1,TNF	326 (11)
ECM1	4.045	transporter		0.218	bias	0.0273	ADAMTS7,ARG1,CSF2,ECM1,SNAI1
Tmem238l	4.039	other				0.00965	PDE4C,PTAFR,S1PR1
HAVCR2	3.875	other		-1.183		0.0467	AIM2,CD80,CXCR4,IL18,IL6,TNF
GRIN3A	3.815	ion channel		1.147	bias	0.000341	ADAM19,BACH2,CAMK1D,CDH10,CXXC4,DLEU7,ESRRG,ETV1,FRMPD4,HDAC9
HCAR2	3.757	G-protein coupled receptor		-1	bias	0.0331	IL6,PTGS2,SLC37A2,TNF
FST	3.745	other		-1.162		1.84e-05	BMP7,COL2A1,FST,GFI1,GNRH1,IL6,LIF,LTF,NODAL,POU4F3	702 (21)
ESR2	3.65	ligand-dependent nuclear receptor		0.4		1.54e-08	8030451A03Rik,ADH7,AGT,AK7,ANGPTL2,ANK1,ANO2,AQP3,ARNT2,ASB2	744 (19)
MDM2	3.596	transcription regulator		1.01		5.68e-05	Ccl2,CCNA1,CCNG1,CD68,CLIP3,EDA2R,ESR2,FCGRT,GTSE1,LRMDA	626 (23)
Klra7 (includes others)	3.551	transmembrane receptor				0.0469	CSF2,Klra7 (includes others),SERPINE2,TNF
FAS	3.463	transmembrane receptor		0.871		0.0102	Ccl2,CCL20,CD80,CD83,COL15A1,COL6A1,CXCL2,CXCL3,CXCR2,ERCC1
MAPKAPK3	3.372	kinase		1.446		0.00845	CXCL2,CXCL3,HSPB8,IL6,TNF	467 (19)
PDK4	3.361	kinase		0		0.0132	ARG1,IL6,IRF4,PPARGC1A,TNF
VCAN	3.351	other		-1.2		1.41e-06	ADM,ANG,ANXA8/ANXA8L1,C1R,C1S,CASQ2,CCL20,CDH13,CXCL2,CXCL3	375 (16)
DLL4	3.298	other		1.185		0.0194	CXCR4,DES,DLL4,ESAM,GATA3,HEY2,MAF,UNC5B
NR4A3	3.289	ligand-dependent nuclear receptor		0.046		0.00194	ADAM8,Ccl2,COL6A1,CTHRC1,CXCL3,CYP21A2,FOXA2,IL6,ITGA8,LHX1	480 (23)
SNAI1	3.159	transcription regulator		0.371		0.00011	Acan,ADD2,AXL,CD55,CLCA2,CLDN1,COL2A1,DDR2,ERCC1,ESPN	626 (21)
DEF6	3.146	other		-1.038		0.0194	FOS,IL6,PRDM1,SNAI1,TNF
ETV4	3.116	transcription regulator		1.012	bias	0.015	CAV1,CXCR4,ETV4,HPGD,KRT5,MMP25,PTGS2
ABCB1	3.116	transporter		0.152	bias	0.00333	ABCB1,ABCG2,Ccl2,CSF2,CXCL2,IL6,IL7,PLK3,PTAFR,TNF	531 (17)
GFAP	3.069	other				0.0106	CREB3L1,GFAP,IL6,KCNJ10,LAMA1
KRT16	3.024	other				0.0208	KRT6B,S100a7a,TSLP
PRDM1	2.987	transcription regulator		-1.776		2.68e-13	ACOX2,ADAM8,ADGRG1,AFF3,AIM2,ALPL,AQP3,AXIN2,BHLHA15,CADPS2	480 (16)
S1PR3	2.969	G-protein coupled receptor		0.532	bias	0.0272	Ccl2,FOS,ICAM1,PTGS2
PGF	2.947	growth factor		1.826	bias	0.000411	ALOX5,CCL20,CCL28,CXCR4,EREG,FOSB,FST,IL6,KIT,TNF	544 (24)
HSPB8	2.945	kinase		0.113	bias	0.0013	ICAM1,IL6,LPIN1,Nppb,PPARA,PPARG,PPARGC1A,SLC2A4	596 (23)
EREG	2.921	growth factor		1.297	bias	0.000129	CXCL3,EREG,IL18,IL6,PGF,PTGS2,TNF	582 (23)
HDC	2.919	enzyme		0.508		0.00142	CYP24A1,FOS,HDC,IL6,PTGS2,TNF	510 (17)
ACOT11	2.904	enzyme				0.0267	PPARG,PPARGC1A
FOS	2.893	transcription regulator		1.561		1.46e-09	ABCB1,ADD2,AGT,AQP3,BCAR3,CCL20,CCNG1,CD68,CERS4,CLDN2	561 (18)
ADGRF5	2.887	G-protein coupled receptor				0.0146	Ccl2,CXCL3,TNF
BTG2	2.883	transcription regulator		-1.067		0.000265	BTG2,CCL20,CSF2,CXCL2,CXCL3,Cxcl3,IL6,NCAM1,NOX4,RARB	578 (21)
TBXA2R	2.878	G-protein coupled receptor				0.00965	ICAM1,PTGS2,TBXA2R	402 (14)
FOSL1	2.824	transcription regulator		-0.314		2.65e-07	ADM,AXL,Ccl2,CSF3,ELN,FOS,FOSB,FOSL1,HPGD,IL6	446 (18)
NR4A1	2.824	ligand-dependent nuclear receptor		-1.338		0.000531	ADM,ATP12A,AXIN2,BABAM2,Ccl2,COL6A1,COX6B2,CRABP2,CSF2,GCK	617 (22)
TNIP3	2.786	other				0.0267	IL6,TNF
PTPN22	2.742	phosphatase		-1.853		0.00479	ARG1,FOS,IL6,IRF4,Mx1,TNF,TNFRSF18	525 (17)
NKX6-1	2.712	transcription regulator				0.022	GFRA1,NR4A1,NR4A3,VGF
PDLIM2	2.687	other		1.5		0.000769	CCL20,CSF2,IGFBP3,IL7,KIT,OAS3,PDLIM2,PHLDA3,PPP1R14A,PRUNE2	336 (14)
PLAT	2.685	peptidase		1.117	bias	0.037	ANGPT1,FOS,GFAP,IL6,PLAT,TNF
TMEM106A	2.685	other				0.00581	CD80,IL6,TNF
VDR	2.679	transcription regulator		0.8		1.85e-06	AGT,BMP7,Ccl2,CD38,CLDN1,CLDN2,Clec2d (includes others),CSF2,CYP24A1,CYP2C9	446 (21)
GATA3	2.657	transcription regulator		-0.558		1.62e-08	ADM,BCAS3,BMF,CNFN,CRABP2,CSF1R,CST6,CXCR4,DLX3,ELOVL6	643 (21)
SPIB	2.649	transcription regulator		-0.08	bias	0.00398	ARHGAP6,ARMC3,BMP6,CD80,Col17a1,COL2A1,GNA15,IL18,IRF4,KIT
C1QTNF6	2.632	other				0.0267	ITGAX,TNF
IFI16	2.626	transcription regulator		1.921	bias	0.015	CCL20,FAS,GADD45A,ICAM1,IFI16,IL6,MDM2,Mx1,OAS1,SLC2A4
CFB	2.616	peptidase		0.785		0.0251	ARG1,CXCL2,CXCL3,PPARGC1A,SLC2A4,THBD
CSF3	2.596	cytokine		1.666		0.00218	ADCY1,ARG1,Ccl2,CXCL2,CXCL3,CXCR2,CXCR4,DES,FOS,GADD45A	516 (20)
SGK1	2.542	kinase		0.039	bias	0.000156	IL6,KCNQ1,KCNQ5,LIF,PPARG,SCNN1B,SCNN1G,SLC1A1,SLC2A3,SLC2A4	469 (21)
PRTN3	2.541	peptidase				0.0208	IL18,IL6,TNF
ANGPTL2	2.538	other		1.974		0.0827	AXIN2,BMP7,IL6,TNF
NOTCH4	2.516	transcription regulator		0.862		0.00198	ANGPT1,CD80,CNN1,DES,DLL4,HEY2,IL6,NODAL
FLT3LG	2.499	cytokine		1.664	bias	0.00942	CD79A,CD80,CD83,CXCL2,CXCL3,CXCR4,ICAM1,SCNN1G,SPN,TCF4	450 (19)
BSCL2	2.494	other				0.000131	Ccl2,CYFIP2,GCK,IGFBP5,IL33,IL6,LPIN1,MMP13,PPARG,PPARGC1B	416 (10)
COCH	2.491	other		1	bias	0.000165	Ccl2,CXCL2,IL18,IL6,TNF
FOXA2	2.476	transcription regulator		0.547		2.13e-09	ABCA4,ABCB1,ABCC8,ABCG2,ALDH3B1,ALOX5,CD55,CHRD,CLCA1,CNN1	529 (19)
GPR132	2.466	G-protein coupled receptor		-0.418		0.00142	ARG1,Ccl2,CSF2,ICAM1,IL6,TNF	406 (14)
THBD	2.456	transmembrane receptor		0.515		1.9e-05	Ccl2,CXCL3,IL18,IL6,THBD,TNF	459 (16)
ADM	2.43	other		-1.715		1.46e-06	ADM,AGT,Ccl2,CXCL2,FOS,ICAM1,IL6,NOS1,PPARG,PRKG1	410 (17)
EFNA3	2.414	kinase		0.577		2.63e-05	CRABP2,DSG1,EFNA3,FOSL1,FOXA2,IRF7,ITGB4,KRT16,KRT75,PKP1
HEY2	2.374	transcription regulator		-1.367	bias	0.00783	ALPL,CACNA1C,CNN1,IL6,IL7,Nppb,PROX1,TBX2	224 (7)
NOSTRIN	2.371	transcription regulator		-1.314	bias	0.00577	CAV1,Ccl2,FGF1,IL6,ITGB3,KIT,PGF	303 (13)
ETV1	2.344	transcription regulator				0.00577	ADRB2,CXCR4,IL36A,IL7,ITGB3,MMP13,TNFSF4
MOG	2.333	other		1.682	bias	0.0134	ARG1,Ccl2,CD80,CSF2,CXCL2,ICAM1,IL6,ITGAL,TNF
CAV1	2.318	transmembrane receptor		0.876		0.00024	ACVRL1,ADAMTS4,ADGRG2,ARG1,CAV1,CLDN8,CSF1R,EDIL3,FAS,FOLR1	450 (18)
NLRC3	2.311	other				0.0267	IL6,TNF
LPIN1	2.27	phosphatase		0.848		0.000819	IL6,LPIN1,MPZ,PPARA,PPARG,PPARGC1A,PTGS2,TNF	428 (19)
ACOD1	2.264	enzyme				0.0424	IL6,TNF
SLC2A4	2.221	transporter		-0.728		0.00792	GCK,Nppb,PPARG,PPARGC1A,SLC2A3,SLC2A4	545 (23)
DUSP5	2.195	phosphatase		-1	bias	0.0469	CSF2,PRDM1,SERPINB2,SLPI
P2RY6	2.179	G-protein coupled receptor		0.739	bias	0.0369	Ccl2,PPARA,PPARGC1A,SLC2A4,TBX1
TRAF1	2.179	other				0.0282	IL6,TNF,TRAF1
TAP1	2.173	transporter		-1.108		0.0174	HLA-A,IL6,OAS1,TNF
S1PR1	2.169	G-protein coupled receptor		0.625		0.00252	GATA3,ICAM1,IL6,MAF,PTGS2,TNF	467 (23)
CYGB	2.144	transporter		0.447		0.0425	AMPH,CACNA1E,CXCR4,FBLN1,PLA1A
TNFRSF10A	2.116	transmembrane receptor		-0.64	bias	0.00792	GATA3,ICOS,IL6,LCK,PTPN22,TNFRSF10A	346 (15)
ERCC5	2.101	enzyme				0.014	PTGS2,TNF
PPP1R13L	2.089	transcription regulator		1.342		0.0132	CLDN1,DSC3,LORICRIN,PERP,PKP1
HSF4	2.086	transcription regulator				0.0466	FGF1,FGF7,LIF
TSLP	2.086	cytokine		1.991	bias	0.0232	CD80,CD83,CSF2,FOXJ1,GJB1,ICAM1,IL6,KRT5,SLPI,TNFSF4
TRAFD1	2.086	other				0.0424	IL6,TNF
RSPO3	2.082	kinase		-0.849		0.00355	AXIN2,IL6,PTGS2,TNF	477 (14)
LIF	2.027	cytokine		1.519		0.00577	ALDH1A1,BMP7,C16orf89,Ccl2,COCH,CSF1R,CXCL2,CYP21A2,EREG,FOS	543 (22)
FOSB	2.007	transcription regulator		0.716	bias	0.00349	FOS,FOSB,FOSL1,HPGD,LORICRIN,MMP13,PPARG,SERPINB2	562 (21)

## Sheet: LgT 72hr Pathways
Upstream Regulator	Expr Fold Change	Molecule Type	Predicted Activation State	Activation z-score	p-value of overlap	Target Molecules in Dataset	Mechanistic Network
SERPINB2	129.467	other			0.046	BCL2,SERPINB2,TP73
STC1	121.645	kinase		-1.109	0.00729	CSF1R,CXCL3,STC1,TGFB2,UCP1
P2RY4	70.868	G-protein coupled receptor			0.0221	ICAM1,MMP9,TIMP1
EBF2	55.163	transcription regulator		0.596	0.0262	ARHGAP26,CIDEA,NIBAN1,PPARA,SHISA3,UCP1
ERG	55.135	transcription regulator		-0.115	6.34e-06	ADGRG1,ADRB2,ALOX12,ARHGAP24,CAMK1D,CHRM1,CLDN1,CNR1,CUX2,CXCR4	588 (17)
LAMA2	54.979	other		1.109	0.00508	CDH5,DES,LAMA2,LAMA4,MMP9
NEUROD1	47.372	transcription regulator		1.949	0.00351	ABCC8,INSM1,MGAT5B,NCAM1,NEUROD1,NKX6-1,PDE6B,PDX1,PRPH,SCLY	186 (5)
ADCYAP1	42.653	other		0.045	2.51e-06	ADCYAP1,ANGPT1,BCL2,BMP6,Ccl2,CD80,CEBPD,CXCL2,CXCL3,DCDC2	735 (16)
ELN	33.771	other		1.982	0.00339	ELN,IL6,MMP12,MMP9,TNF	760 (19)
MMP10	33.094	peptidase			0.00895	CXCL2,MMP10
NCKAP1L	24.554	other		-1	0.0213	Ank2,ANK3,IL6,SLC4A1
MYOC	24.444	other		0	0.00133	CA2,CHRDL1,CHRM3,DDIT4,DIS3L2,EPHA2,FBN1,LAMA2,MFAP2,PHLDA2
S100a7a	23.084	other			0.046	CSF2,IL11,IL1A
CD83	21.307	transmembrane receptor		-1.195	0.0274	CD80,CTSK,IL6,MMP9,MRC1,PTGS2,TNFSF11
POU4F2	20.655	transcription regulator		-0.647	4.8e-06	BCL2,DLX1,DLX2,LHX1,NEUROD1,NEUROG2,NHLH1,NR4A2,POU4F2,POU4F3
TLX3	20.191	transcription regulator		1.98	0.0285	GRIA3,GRIN3A,NEUROD1,RET,TAC1
CHRM1	19.136	G-protein coupled receptor		0.36	0.000681	ACHE,CCN1,CHRM1,EGR4,JUN,NOS1	655 (19)
NGFR	16.782	transmembrane receptor		1.136	0.00927	GFAP,GRIA3,IL1RL1,JUN,NCAM1,NGFR,PLAT,SORT1,TNF	799 (18)
SCNN1B	16.395	ion channel			0.00214	MMP12,MUC5B,SCNN1A,SCNN1G,SLC26A4
IL20RA	16.229	transmembrane receptor			0.0472	ICAM1,IL18
NTRK1	14.624	kinase			0.0216	BCL2,CALCB,EGR4,MMP9,NR4A1,RET
GNA15	13.385	enzyme			2.95e-11	Abcb1b,ADM,ARG1,BMP4,CCL20,CDO1,CEBPD,CP,CTH,CXCL2	677 (16)
MAFB	12.825	transcription regulator		0.998	6.6e-06	ADA,CCND2,CXCL12,CXCL2,EFNA3,F2RL3,FBLN5,FGF3,FPR1,GSDMA
HIC1	10.757	transcription regulator		-1.423	4.2e-07	ADRB2,AMIGO2,CA2,CCN3,CDO1,EPHA2,FHL2,FST,ID4,INHBA	355 (7)
Klra7 (includes others)	10.347	transmembrane receptor			0.0351	CSF2,Klra7 (includes others),SERPINE2,TBX21,TNF
SP7	10.073	transcription regulator		1.182	0.00655	BGLAP,COL2A1,IL6,MMP13,SPP1,TNFSF11
Usp17la (includes others)	10.055	peptidase		1.209	0.000418	Ccl2,CCL20,IL23A,IL6,KIT,NANOG,SNAI1,TNF	569 (21)
MYBPC3	9.564	other			0.0472	Ccl2,MYBPC2
ACVRL1	9.359	kinase		0.216	0.00144	CXCL12,CXCR4,ICAM1,IL1RL1,KDR,MMP13,PLAT,PLAU,PLAUR,SMAD6	593 (14)
WT1	8.948	transcription regulator		-0.026	0.0249	AMH,AMHR2,BCL2,CBS/LOC102724560,CSF1R,CSF2,CXCL3,EREG,FGF1,FOSB
WNT3	8.847	other			0.037	GLI1,GLI2,PTGS2,WNT3
TBXA2R	8.131	G-protein coupled receptor			0.00221	GDNF,ICAM1,PTGS2,TBXA2R	472 (11)
SIGLEC1	8.088	other			0.0472	IL6,TNF
MST1	8.022	growth factor		-1.587	0.00209	FAS,GPC3,IL18,IL6,PAX2,PTGS2,SPP1,TNF	572 (20)
TP73	7.975	transcription regulator		-1.705	2.36e-14	ABCB1,ADA,ADAM19,ADGRB1,AFAP1,AHI1,AQP3,AQP5,ARL5C,ATF3	773 (15)
GFAP	7.866	other			0.00862	GFAP,IL6,KCNJ10,LAMA1,SLC1A2,VIM	524 (12)
DUOXA1	7.86	other		1.982	0.0105	NEUROD1,NEUROG2,TUBB3,VIM
KRT14	7.503	other			4.8e-06	ARHGEF9,DSC3,DSG3,DSG4,GJB6,KLK10,KLK6,KRT15,KRT16,KRT5	627 (14)
TBX21	7.38	transcription regulator		1.192	0.000728	CXCR5,GATA3,HAVCR2,IL18,IL18RAP,IL1RL1,IL2RB,IL5,LAG3,PRDM1	711 (20)
DSCAML1	7.372	other		-1.961	1.47e-07	ANK3,BMP6,FOXJ1,GABBR2,GPR3,LHX9,MAP2,MAPT,MMP10,NEFH
S1PR1	7.351	G-protein coupled receptor		0.555	0.000418	CAMP,GATA3,HGF,ICAM1,IL1A,IL6,PTGS2,TNF	753 (19)
HAVCR2	7.157	other		-1.258	0.00777	AIM2,CASP1,CD80,CXCR4,CXCR5,IL18,IL6,TBX21,TNF	709 (16)
HSPB8	7.039	kinase		0.095	0.000518	BMP4,CPT1A,ICAM1,IL6,MITF,Nppb,PDK1,PPARA,PPARGC1A,VIM	569 (20)
FST	7.028	other		-0.012	2.25e-05	CIDEA,COL2A1,FST,GNRH1,GNRHR,HP,IL6,LTF,NANOG,NODAL	648 (20)
GPR3	6.991	G-protein coupled receptor			0.0252	GPR3,UCP1
GLP1R	6.966	G-protein coupled receptor			0.0329	CALCB,CAMP,IL6
GNB3	6.883	enzyme			0.0285	GNB3,PCP2,PRKCA,TRPM1
CD80	6.494	transmembrane receptor		0.104	0.0041	CBLB,CSF2,FAS,ICAM1,IL2RB,IL5,IL6,TBX21,TNF,TNFRSF9	579 (18)
Tmem238l	6.442	other			0.0221	PDE4C,PTAFR,S1PR1
PRDM16	6.3	transcription regulator		0.155	0.0237	CIDEA,ELOVL3,FOXJ1,HGF,Nppb,OAS2,PPARGC1A,UCP1
PTGES	6.29	enzyme		1.54	0.00165	Ccl2,CXCL3,IL6,MMP9,MYH6,NOS1,NOX4,Nppb,PTGES,PTGS2	752 (21)
NR4A3	6.286	ligand-dependent nuclear receptor		0.502	0.00602	AASS,ADAM8,Ccl2,CCND2,COL16A1,CXCL3,CYP21A2,FOXA2,IL5,IL6	761 (23)
ALOX15	6.028	enzyme		1.535	4.9e-05	ALOX15,BCL2,Ccl2,CXCL2,FOSL1,ICAM1,IL1A,IL6,JUN,MUC5AC	458 (16)
PPP2R2C	6.027	phosphatase			0.0472	NEFH,PPP2R2C
HOXD13	5.979	transcription regulator			0.00862	ANGPT1,NGFR,RET,RUNX3,SERPINE2,TGFBR1
RUNX3	5.691	transcription regulator		1.185	2.18e-06	ABCC2,Acan,AKAP6,BGLAP,CCN1,CD79A,CDX2,COL4A4,CSF1R,DIP2C	870 (23)
NODAL	5.64	growth factor		0.378	0.0163	ARG1,CD80,DES,ITGAX,MRC1,SOX17,TNF
MMP9	5.591	peptidase		0.832	3.38e-08	AXL,CALCB,CARMIL1,CD274,CD68,CSF2,CTSK,CXCL12,CXCL2,CXCR4	539 (15)
P2RX7	5.567	ion channel		1.141	0.00423	CCL20,IL1A,IL23A,IL6,TNF,TNFSF10,TNFSF11	385 (12)
HAS2	5.565	enzyme		0.916	3.19e-05	Ccl2,IL6,LOX,MMP13,MMP9,PDPN,PROX1,TIMP1,TNFAIP6,VIM	736 (21)
KRT16	5.473	other		-1.982	0.00682	KRT6B,S100a7a,Sprr2d,TSLP
WNT1	5.185	cytokine		1.225	4.66e-07	APCDD1,BMP4,CCDC80,CCN4,CCND2,CCNG1,DDIT4L,DLL1,DLL4,ETV4	764 (18)
TNFRSF18	5.143	transmembrane receptor		0.372	0.0032	CXCL3,ICAM1,IL6,MMP9,PTGS2,TNF,TNFRSF9	535 (15)
NKX2-3	5.106	transcription regulator		-0.725	0.0282	ADM,ANKRD55,AOC3,ARHGDIB,BCHE,BMP4,CASP1,CBS/LOC102724560,CD68,CSRNP1
PTX3	5.04	other		-0.62	0.00013	Ccl2,Ccl7,CCN4,CXCL2,F3,GATA3,IL6,JUN,MMP12,MMP9	595 (14)
GLI1	5.028	transcription regulator		0.342	8.18e-14	ALOX5,ANG,AQP5,ATF3,ATP6V1C2,ATP9A,BCL2,BNC1,CAV1,CCN1	796 (20)
GDF9	4.898	growth factor		1.377	0.000731	AMH,HAS2,INHBA,KIT,LOX,PLAU,PTGS2,PTX3,SMAD6,TNFAIP6	652 (22)
PRKAG3	4.817	kinase			0.00724	ANXA8/ANXA8L1,Cbr2,CD55,CDH5,DDIT4L,GDAP1,IRX3,MAP2K6,NEU2,NOS1
CDHR1	4.735	other			0.0136	CEBPD,GFAP,SOCS3
FGF19	4.702	growth factor			6.18e-06	AMY2A,APOE,AQP8,BTG3,CXCL2,ELOVL3,G0S2,GAS2,HLA-DQB1,KL	462 (12)
PDK4	4.698	kinase		0	0.0426	ARG1,IL6,IRF4,PPARGC1A,TNF
ALOX12	4.697	enzyme		1.131	0.0213	CXCL3,FOSL1,JUN,PDGFRA
INPP5D	4.695	phosphatase		0.026	0.0232	ARG1,CCND2,CD80,CDH5,FAS,IL6,MITF,SNAI1,TNF
PROKR2	4.664	G-protein coupled receptor			0.0221	GNRH1,INHBA,TGFBR1
ADM	4.593	other		-1.94	0.000825	ADM,BCL2,CALCB,Ccl2,CXCL2,ICAM1,IL6,NOS1,PENK,PTGS2	675 (16)
FOXA2	4.541	transcription regulator		0.974	1.74e-11	ABCA4,ABCB1,ABCB4,ABCC8,ADA,ALDOC,ALOX15,ALOX5,APOE,APOM	857 (22)
FOSL1	4.529	transcription regulator		0.878	3.17e-09	ADM,AXL,Ccl2,Ccl7,CCN1,CD274,CSF3,ELN,FOSB,FOSL1	583 (18)
TIGIT	4.468	other		1.446	0.000681	FGL2,GATA3,IL5,IRF4,RORC,TBX21	644 (13)
GATA2	4.409	transcription regulator		0.922	3.75e-14	ACHE,ADGRG1,AK1,ALOX5,ANGPT1,ARNT2,CALCB,CAMP,CCN3,CDH5	720 (17)
LYL1	4.39	transcription regulator		-1.067	0.00549	ADGRG1,CDH5,ERG,ID4,SCN1B,TAL1,TSPAN18	250 (6)
SIX2	4.308	transcription regulator		-0.632	0.0331	CACNA1C,CAMK1D,CCL28,FAS,IL1A,MAFB,MDM2,NEUROD1,PTPRN,PTPRN2
PROCR	4.278	other		-1.746	0.011	ANGPT1,Ccl2,ICAM1,IL1R1,IL6,MMP9,TNF
GRIN3A	4.238	ion channel		1.606	0.0105	ADAM19,ADCY8,BACH2,CAMK1D,CDH10,CPNE5,ESRRG,FRMPD4,GDAP1,HDAC9
AIM2	4.161	other		-1.177	0.00144	CASP1,CCL20,Havcr1,HLA-A,Ifi202b,IL18,LCN2,Ly6a (includes others),VSIR,WT1	757 (18)
SNAI2	4.092	transcription regulator		0.859	0.0162	Acan,AXL,BGLAP,CCN1,CD68,CLDN1,COL2A1,CXCL12,CXCR4,DSP
SPIB	4.089	transcription regulator		0.038	0.00244	APOE,ARHGAP6,ATF3,BMP6,CD80,Col17a1,COL2A1,DLL1,GNA15,IL18
S1PR4	4.072	G-protein coupled receptor		1.606	3.23e-07	C1R,C1S,Cabp1,CCL28,CCN4,CDH5,CFAP54,COL6A3,CRCT1,CXCL2	483 (15)
S1PR3	3.979	G-protein coupled receptor		1.159	0.00352	Ccl2,HGF,ICAM1,JUN,PTGS2,SNAI2	623 (18)
GPR84	3.962	G-protein coupled receptor			0.0329	Ccl2,IL6,TNF
DLX3	3.924	transcription regulator		-0.332	6.12e-05	EREG,Esx1,GNRHR,HBEGF,IL1A,MMP9,PGF,S100A9,Sprr2d	615 (14)
PSMB11	3.829	peptidase		-1.523	3.04e-08	ADCY2,BMPR1B,CAV1,Ccl2,Ccl7,CLDN2,COL27A1,COL4A6,CXCL12,CXCL3	407 (7)
TGFB2	3.809	growth factor		1.532	2.45e-07	BGLAP,BMP4,CD248,CD46,CDH5,CNN1,DES,FAS,GAS1,HAS2	813 (19)
MFAP2	3.759	other			0.0221	CDC42EP3,TNFSF11,VCAN
CUX2	3.721	transcription regulator			0.0252	DLL1,NCAM1
CXCR2	3.714	G-protein coupled receptor		-0.164	0.00209	BCL2,Ccl2,CXCL2,CXCL3,HBEGF,IL6,MUC5B,TNF	711 (20)
IL11	3.656	cytokine		0.121	1.95e-08	BCL2,CDH13,CEBPD,Clec2d (includes others),COL2A1,F8,GP1BA,GP5,ICAM1,IL18	566 (16)
DLX1	3.613	transcription regulator		-0.074	1.46e-05	ARTN,CADM1,CDH6,EDIL3,EML1,GBX2,GLI3,HNF1A,KIT,NANOG
LPL	3.555	enzyme		-0.312	0.00409	BCL2,CPT1A,ICAM1,IL6,IRS2,ITGAX,LPL,Nppb,PDK4,PPARA	742 (25)
EN2	3.544	transcription regulator			0.0136	ALDOC,NGFR,PLCB4
GATA3	3.518	transcription regulator		-0.815	3.12e-15	ADM,BCAS3,BCL2,BMF,CDX2,CHST2,CNFN,CRABP2,CSF1R,CXCR4	792 (24)
SNAI1	3.412	transcription regulator		1.027	1.03e-07	Acan,AFAP1,AXL,BGLAP,BMP4,CCN1,CCND2,CD46,CD55,CDH5	852 (21)
HOPX	3.367	transcription regulator			0.0472	LORICRIN,MYH3
GALNT6	3.351	enzyme		1	0.037	ASCL2,DPP4,EPHB2,MUC5B
IFI16	3.336	transcription regulator		1.856	0.178	CCL20,FAS,ICAM1,IFI16,IL2RB,IL6,LPL,MDM2,MGST1,SFTPD
DLK2	3.332	other			0.0252	HEY1,HEY2
PRRX2	3.298	transcription regulator			0.0329	BCL2,PAX9,PDGFRA
FGF18	3.208	growth factor		0.714	0.0101	BAMBI,NOG,SNAI1,TGFBR1,TIMP1
GPR132	3.164	G-protein coupled receptor		-0.047	2.29e-05	ARG1,Ccl2,CSF2,ICAM1,IL23A,IL5,IL6,MRC1,TNF	525 (14)
RGS4	3.163	enzyme		-1.043	2.82e-05	ADHFE1,Calcb,CBLN1,CDH23,CPLX2,ESR2,GPR15,HCN1,ID4,KDR	184 (7)
THBD	3.156	transmembrane receptor		0.515	0.000107	Ccl2,CXCL3,IL18,IL6,THBD,TNF	498 (18)
CEACAM1	3.137	transporter		1.474	1.33e-05	ANG,ANGPT1,CD80,CSF3,CXCR4,DLL1,GFAP,HEY1,ICAM1,IL2RB	765 (15)
SGK1	3.13	kinase		-0.311	0.00107	HBEGF,IL6,KCNQ1,KCNQ3,KCNQ5,SCNN1A,SCNN1B,SCNN1G,SLC1A1,SLC1A2	386 (12)
DLX2	3.125	transcription regulator		-0.225	0.0426	DLX2,FOXJ1,GBX2,POU3F3,WNT1
MDM2	3.114	transcription regulator		0.793	0.000138	ATF3,BCL2,Ccl2,CCNA1,CCNG1,CD68,CLIP3,EDA2R,ESR2,KRT14	828 (20)
ECM1	3.095	transporter		0.614	0.00158	ARG1,CSF2,ECM1,NANOG,PTHLH,SNAI1,SNAI2,VIM	725 (18)
COCH	3.074	other		0.447	4.66e-05	Ccl2,CXCL2,IL18,IL6,NANOG,TNF
LTF	3.065	peptidase		1.044	0.00272	Ccl2,CXCL3,IL5,IL6,MDM2,MMP13,TNF,TNFSF11	604 (14)
FOSB	3.001	transcription regulator		1.937	0.0018	F3,FOSB,FOSL1,GNRHR,INHBA,LORICRIN,MMP13,MMP9,SERPINB2,TIMP1	413 (11)
PTPN22	2.992	phosphatase		-0.874	0.00176	ARG1,CD274,IL23A,IL6,IRF4,LAG3,MRC1,TNF,TNFRSF18	489 (18)
NR4A2	2.952	ligand-dependent nuclear receptor		0.686	0.0001	ADCYAP1,ADM,BGLAP,CCL20,CD80,CNR1,COL16A1,GPLD1,IL23A,IL5	645 (19)
CAV1	2.913	transmembrane receptor		0.441	2.47e-05	ACVRL1,ADAMTS4,ARG1,CAV1,CLDN8,CSF1R,EDIL3,FAS,HGF,ICAM1	897 (19)
GP1BA	2.912	transmembrane receptor			0.0472	GP1BA,GP5
LIPG	2.897	enzyme		0.415	0.0373	BCL2,IL6,LCAT,LPL,PLTP,TNF
CXCL3	2.885	cytokine		1.718	0.00487	Ccl2,CXCL3,GRK5,ICAM1,IL6,TNF	513 (17)
DUOX1	2.865	enzyme			0.0472	IL5,MUC5AC
ARHGDIB	2.844	enzyme			0.00895	IL5,PTGS2	334 (10)
NOSTRIN	2.807	transcription regulator		-1.482	0.000518	BCL2,CAV1,Ccl2,FGF1,IL6,KDR,KIT,MMP9,PGF,PLAU	589 (17)
PTHLH	2.797	other		1.874	5.99e-05	Acan,ANGPT1,BCL2,BGLAP,Ccl2,COL2A1,CTSK,ECM1,FGF3,IHH	799 (23)
ABCB1	2.796	transporter		0.555	0.00972	ABCB1,Ccl2,CPEB2,CSF2,CXCL2,DDIT4,IL1A,IL6,PLK3,PTAFR	692 (19)
TNFAIP8L2	2.754	other		-1.969	0.0837	Ccl2,CXCL2,IL6,TNF
FAS	2.728	transmembrane receptor		1.68	8.62e-07	BCL2,BTG3,CCL20,CD1D,CD80,CD83,CEBPD,COL15A1,COL6A3,CXCL2	517 (12)
DLL4	2.723	other		0.177	0.000476	CXCR4,DES,DLL4,DTX1,ESAM,GATA3,HEY1,HEY2,IL5,KDR	713 (15)
TNFAIP6	2.723	other		-0.196	3.19e-05	CXCL12,CXCL2,IL6,MMP9,MRC1,SNAI1,SNAI2,TNF,TNFAIP6,VIM	590 (16)
INHBA	2.707	growth factor		-0.027	1.25e-06	ADRB2,BAMBI,BCL2,CCND2,COL9A3,CXCR4,DACH1,ECSCR,ERBB4,EREG	844 (24)
GATA6	2.674	transcription regulator		-1.451	5.83e-14	ABCB1,ACOD1,ALOX15,AMH,AMHR2,AQP5,ARG1,BMP4,C1R,CALML4	480 (11)
RBP4	2.655	other		1.979	4.86e-05	ARG1,CASP1,Ccl2,CD68,IL6,ITGAX,Nppb,PYCARD,RARB,TNF	663 (20)
SFRP1	2.646	transmembrane receptor		-0.251	0.032	ELOVL6,ERG,GATA3,IL6,MMP10,MMP9,PRLR,SFRP1,TGFB2,VIM
CTSK	2.62	peptidase		1.96	0.0467	BCL2,Ccl2,IL6,PTGS2
SULF2	2.594	enzyme		0.342	0.00117	Acan,BCL2,COL2A1,GLI1,MMP13,MMP9,NOG,SOCS3	806 (20)
AXL	2.571	kinase		0.146	0.00646	CD274,GNRH1,IL18,IL6,MMP9,SNAI1,SNAI2,TNF,VIM	540 (20)
RASSF1	2.535	other		0.032	4.92e-06	ABCB1,AMIGO2,APOE,BCL2,CAV1,CCND2,CRABP2,CXCR4,DACH1,EMP1	754 (19)
TAL1	2.532	transcription regulator		-0.128	1.83e-05	ADGRG1,BCL2,CDH23,CDH5,CHST11,CPLX1,CWC27,DNTT,DOCK1,DSC3	614 (18)
PTCH2	2.518	transmembrane receptor			0.0472	CXCL12,PTCH2
ETV4	2.513	transcription regulator		0.541	0.000573	CAV1,CXCR4,ETV4,GGT1,KRT5,MMP25,MMP7,MMP9,PTGS2,SPP1	521 (7)
PGF	2.503	growth factor		1.932	1.33e-05	ALOX5,ATF3,BCL2,CASP1,CCL20,CCL28,CXCR4,EREG,FOSB,FST	652 (22)
GBX2	2.495	transcription regulator			0.000741	BABAM2,ELMO1,LAMA2,MAFB,PARD3,PAX2,ROBO1,SBF2,SCFD2,TBC1D5
NR1D1	2.485	ligand-dependent nuclear receptor		-1.96	0.187	BNIP3,EHHADH,IL17F,KLB,NR1D1,RORC
PLAT	2.477	peptidase		1.623	0.0173	ANGPT1,GFAP,IL6,INHBA,JUN,MMP9,PLAT,TNF
CDX2	2.476	transcription regulator		-0.236	6.05e-12	ABCB1,AOC1,B3GALT5,BCL2,CASP1,CAV1,CDH17,CDHR5,CDX2,CLDN1	801 (21)
IL27RA	2.466	transmembrane receptor		-1.807	0.00143	Ccl2,CD80,DLL4,FAS,IL5,IL6,LCN2,PRDM1,SOCS3,TBX21	580 (16)
ESR2	2.449	ligand-dependent nuclear receptor		0.672	1.53e-13	8030451A03Rik,Abcb1b,ADH7,ANK1,APOE,AQP3,ARHGDIB,ARNT2,ARRDC4,ATF3	1021 (18)
SEMA7A	2.439	transmembrane receptor		1.254	0.0274	CCN3,CCN4,ELN,IL18,SMAD6,TIMP1,TNF
TXNIP	2.429	other		1.785	0.0014	CASP1,DDIT4,DES,G0S2,ICAM1,IL18,IL2RB,IL6,LPL,NOX4	797 (20)
CCN3	2.418	growth factor		-1.342	0.0373	BGLAP,BMP4,MITF,MMP9,PDGFC,SP7
NOTCH3	2.412	transcription regulator		1.166	0.00523	BCL2,COL14A1,COL15A1,DES,DTX1,HEY1,HEY2,ITGA1,ITGAX,KDR	583 (20)
HSD17B14	2.402	enzyme			0.0252	IL23A,IL6
VCAN	2.4	other		-1.554	1.4e-11	ADM,ANG,ANXA8/ANXA8L1,AOC3,APOE,C1R,C1S,CASP1,CCL20,CDH13	464 (15)
CARD14	2.398	other			1.13e-05	CXCL2,CXCL3,IL23A,IL36G,IL6,LCN2,S100A8,TNF	347 (7)
IL1RL1	2.395	transmembrane receptor		0.881	0.0233	ARG1,CXCL3,IL33,IL5,IL6,MRC1,TNF
Tnfsf9	2.385	other		1.369	0.00423	BACH2,CD274,IL23A,IL6,MRC1,SPIB,TNF	595 (15)
RGS2	2.384	enzyme		-0.229	0.00217	ADM,AQP3,BCAR3,CEBPD,CXCL12,Esx1,F3,FXYD3,GJA3,HBEGF	576 (15)
APOE	2.361	transporter		-1.847	7.41e-08	ADGRB1,ADGRG1,ALOX12,ANK3,Aox3,APOE,ATF3,BMP4,CASP1,CAV1	721 (16)
ABCB4	2.354	transporter		-0.835	0.000247	ABCB4,Ccl2,CCL20,DES,H19,MMP13,MMP9,NOX4,SLC10A1,SOCS3	777 (18)
CD274	2.346	enzyme		0.726	0.00845	ATG9B,CD274,CSF2,CXCL2,FGF1,ICAM1,IFIT1,IGFBP3,IL6,OAS2	549 (17)
ELAVL3	2.34	other			0.000846	GAP43,Nefm,TUBB3
KCNN4	2.321	ion channel		1.982	0.0285	CTSK,IL6,MMP9,TNF
HDC	2.32	enzyme		-0.305	0.00122	CYP27B1,HDC,IL6,PTGS1,PTGS2,TNF,UCP1	698 (17)
EPHA2	2.31	kinase		1.382	6.73e-06	ATF3,BCL2,CD274,CXCL2,DUSP1,FOSB,IL18,IL33,IL5,JUN	756 (23)
MCAM	2.306	other			0.046	ATF3,SNAI2,VIM
GDNF	2.303	growth factor		0.937	0.037	ETV4,FOSB,GATA2,GFAP,GFRA1,KIT,MMP13,PENK,STC1,TAC1
PLAUR	2.279	transmembrane receptor		1.485	4.39e-05	ANG,Ccl2,CXCL3,FOSL1,JUN,KDR,MMP9,PLAU,PLAUR,PRKDC	625 (21)
CSF3	2.259	cytokine		1.766	1.47e-05	ADCY1,ARG1,BCL2,CCND2,CEBPD,CXCL12,CXCL2,CXCL3,CXCR2,CXCR4	571 (15)
PGAM2	2.254	phosphatase		0.378	0.00237	BMP4,COLEC12,EPHB2,FEZ1,NREP,RGS2,SFRP1
SOX17	2.249	transcription regulator		-0.128	0.0129	FGF3,FOXA2,GATA6,KDR,KL,LAMA1,NANOG,SLC38A4,SOX7
PRDM1	2.235	transcription regulator		0.459	1.88e-13	ADA,ADAM8,ADGRG1,AFF3,AIM2,APOM,AQP3,ATP9A,BHLHA15,Bhlhe41	657 (15)
DUSP5	2.231	phosphatase		-1.897	4.28e-06	CA2,CH25H,CRCT1,CSF2,EGR4,IL11,PRDM1,SERPINB2,SLPI,ZFP36	517 (13)
C1QTNF6	2.213	other			0.0472	ITGAX,TNF
MAPKAPK3	2.206	kinase		1.276	0.00122	BCL2,CXCL2,CXCL3,HSPB8,IL6,TNF,ZFP36	803 (22)
VIM	2.204	other		1.215	0.00701	AXL,BGLAP,F3,KCNJ10,MFNG,PLAU,SNAI2	561 (20)
IL15RA	2.197	transmembrane receptor		0.327	0.0141	BCL2,IL6,ITGAX,Klra7 (includes others),SPN,TNF
DTX1	2.197	transcription regulator		0.57	0.011	GFRA1,LILRB4,NRIP3,SNAI1,SPP1,SPRY4,TGFB2
ARID5A	2.19	transcription regulator		1.974	0.00682	COL2A1,IL6,TBX21,TNF	740 (18)
EFNA3	2.186	kinase		0.905	0.00176	CRABP2,EFNA3,FOSL1,FOXA2,KRT16,KRT4,KRT75,PKP1,PLAT,PTHLH
IL18RAP	2.151	transmembrane receptor			0.0221	IL1A,IL6,PTGS2
BGLAP	2.148	other		0.447	0.00729	CD68,CYP2R1,PRDM16,TNF,UCP1	516 (12)
HNF1A	2.147	transcription regulator		-0.827	2.93e-07	ABCC2,Akr1c19,APOM,AQP3,B3GALT5,BACH2,C1S,CBS/LOC102724560,CCDC198,CCL28	715 (19)
TNIP3	2.136	other			0.0472	IL6,TNF
HYAL1	2.136	enzyme		1.897	0.0224	ARRDC4,ATP2B4,CASP1,DACH1,EPHB2,FAS,GSG1,LOX,SPP1,TBX3
FGFR3	2.129	kinase		-0.6	0.000472	BMP4,CD274,DLL1,GFAP,IHH,MMP9,NEUROG2,NOG,PROX1,SNAI1	640 (20)
FZD9	2.128	G-protein coupled receptor		1.98	0.0701	Ccl2,IFI16,Ifi202b,SPRY4
KDR	2.116	kinase		1.803	1.67e-05	Ccl2,CXCR4,DLL4,EPHB3,F3,HAVCR2,INPP5D,KDR,LAG3,NR4A1	673 (21)
FHL2	2.109	transcription regulator		0.245	1.66e-05	ARG1,BGLAP,Ccl2,CDH5,CNN1,CXCL12,FHL2,IL23A,IL5,JUN	586 (18)
HBEGF	2.105	growth factor		1.705	6.92e-06	ARR3,BCL2,CAMP,CCL20,CCND2,CSF1R,CXCR4,ELN,EREG,GDNF	654 (19)
TP53INP1	2.1	other		0.152	0.0105	MDM2,SNAI1,TP53INP1,VIM
TNFRSF10A	2.098	transmembrane receptor		0.113	0.00209	GATA3,IL17RB,IL27RA,IL6,PTPN22,RORC,TNFRSF10A,TNFSF10	559 (14)
LORICRIN	2.096	other			0.0252	Sprr2d,Sprr2h
ADGRF5	2.047	G-protein coupled receptor		-1.982	0.0041	Ccl2,CXCL3,MMP9,TNF	425 (16)
CARD9	2.023	other		1.483	0.00068	Ccl2,CSF3,CXCL2,CXCL3,Cxcl3,IL1A,IL23A,IL6,NPTX1,TNF	523 (15)
MYRF	2.021	transcription regulator		0.571	0.0047	Ank2,CEACAM1,Ces2e,COL14A1,GRB14,LOXL4,MAG,MOG,PDK4,PLAUR
NEUROG2	145.881	transcription regulator	Activated	2	0.00224	BMP4,DLL1,GLI3,GPC3,IRX3,NEUROD1,NKX6-1,NOG,PAX2,WNT1
TNFSF11	21.045	cytokine	Activated	5.318	1.35e-06	ACOD1,BCL2,BMP4,CA2,CAV1,CD83,CDK14,CKB,CSF1R,CSF3	709 (17)
IL5	20.043	cytokine	Activated	2.363	0.038	ALDOC,AOC1,ATXN1,BCL2,BNIP3,CCND2,CD55,CD79A,CD80,CEACAM1
CSF2	17.748	cytokine	Activated	4.739	9.05e-05	ADA,ADAM8,ALOX5,AOC1,ARG1,ARRB1,ATXN1,BCL2,CARD11,CASP1	795 (17)
IL6	17.336	cytokine	Activated	3.742	1.12e-13	ABCC2,ACER2,ACVRL1,ADAMTS4,ADGRB1,ADM,AIM2,ANG,ANGPT1,APOE	759 (16)
CXCR4	15.962	G-protein coupled receptor	Activated	2.67	5.36e-05	ANKS1B,AXL,BCL2,CSF2,CXCL12,CXCR2,CXCR4,DPP4,F3,IGFBP7	620 (16)
FOXN4	15.618	transcription regulator	Activated	2	0.00037	DLL4,NEUROD1,NR4A2,PROX1
FGF3	14.634	growth factor	Activated	2	0.000687	CSF3,KRT5,MMP9,PLAT,PLAU	337 (9)
LTB4R	14.495	G-protein coupled receptor	Activated	2.164	0.000105	ALOX5,Ccl2,CXCL2,CXCL3,IL5,IRF5,MMP9,MRC1,PTGS2,TNF	595 (20)
S100A9	11.646	other	Activated	2.939	1.63e-16	ADAMTS4,ATF3,BCHE,BMF,C1S,CALCB,CASP1,CD274,CHDH,CORO1A	788 (20)
PTGS2	11.064	enzyme	Activated	3.333	6.96e-10	Abcb1b,ACOD1,ADGRL3,ANG,ANGPT1,ARG1,BCL2,CD274,CD68,CSF3	681 (14)
HGF	9.336	growth factor	Activated	4.126	2.84e-11	ABCB4,ADGRF5,ADGRG1,ANK3,ATF3,BCL2,BNC1,CASP1,CAV1,CCN1	661 (14)
MMP12	8.254	peptidase	Activated	2.813	0.191	CSF2,CXCR2,ICAM1,IL6,MMP13,MMP9,TLN2,TNF,Tnfsf9
PTAFR	8.02	G-protein coupled receptor	Activated	2.396	0.000209	CASP1,CXCL2,IL6,MCAM,MMP9,PTGS2,SNAI1,TNF,VIM	672 (19)
TNF	6.695	cytokine	Activated	5.301	2.62e-35	AATK,ABCC2,ACOD1,ADAM8,ADAMTS4,ADCY7,ADGRB1,ADGRG6,ADM,ADRB2	854 (17)
TSLP	6.626	cytokine	Activated	2.335	0.0133	CD80,CD83,CSF2,FOXJ1,ICAM1,IL5,IL6,KRT5,MMP10,MUC5B
IL17F	6.561	cytokine	Activated	3.52	3.31e-05	Ccl2,CCL20,COL2A1,CSF2,CSF3,CXCL2,CXCL3,CXCR4,ICAM1,IL6	571 (14)
S100A8	6.048	other	Activated	2.613	8.39e-18	ADAMTS4,ATF3,BCHE,BCL2,BMF,C1S,CALCB,CASP1,CCL20,CD274	743 (16)
CAMP	5.891	other	Activated	3.091	1.91e-06	BCL2,BMP8A,CAMP,CCL20,CD80,CD83,CSF2,CXCL3,CXCR2,CXCR4	536 (13)
PGLYRP2	5.805	transmembrane receptor	Activated	2	0.0285	Ccl2,CCL20,Ccl7,CXCL2
IL24	5.375	cytokine	Activated	2.035	0.0172	BCL2,Ccl2,CCL20,FAS,HBEGF,IL23A,IL24,IRF4,PRDM1,PTGS2
NKX6-1	4.928	transcription regulator	Activated	2.215	0.0136	GFRA1,HNF1A,NR4A1,NR4A3,PDX1
PF4	4.769	cytokine	Activated	3.076	0.0106	CD83,CNN1,CXCL3,ETV4,F3,FOXA2,GATA2,HNF1A,ICAM1,IL1A
Ccl2	4.381	cytokine	Activated	2.051	8.3e-05	Ccl2,Ccl7,CFD,CTSK,CXCL2,CXCL3,HGF,IL23A,IL5,IL6	611 (15)
MOG	4.322	other	Activated	2.466	0.000464	ARG1,Ccl2,Ccl7,CD274,CD80,CSF2,CXCL2,GDNF,ICAM1,IL23A	532 (12)
WNT11	4.15	other	Activated	2.433	0.0274	CCN4,GDNF,MYH6,NANOG,Nppb,TGFB2,THBD
IL18	4.109	cytokine	Activated	4.422	7.34e-07	ADAM19,AQP3,ARG1,ATF3,BCL2,CAMP,CCL20,CD83,CSF2,CTH	645 (14)
CXCL12	4.031	cytokine	Activated	3.062	2.89e-08	ANKS1B,AXL,BCL2,BMP6,CA2,CTSK,CXCL12,CXCR4,CYP2C9,DLL4	665 (17)
IL33	3.992	cytokine	Activated	5.162	6e-12	APOE,ARG1,ARHGAP30,ARHGAP9,ARRB1,ATP8B4,ATXN1,AXL,BNIP3,CALCB	704 (19)
PYCARD	3.602	transcription regulator	Activated	2.386	0.0274	CCND2,IL18,IL6,MMP9,PTGS2,S100A8,TNF
ICAM1	3.546	transmembrane receptor	Activated	3.263	0.00183	CD80,CXCL2,CXCL3,HEY1,ICAM1,IL1A,IL6,MMP10,MMP9,SNAI1	725 (18)
IL36G	3.445	cytokine	Activated	2.21	8.04e-05	BCL2,BMP6,CCL20,CD83,CSF2,CSF3,CXCL2,CXCR4,DUSP1,IL1A	446 (13)
IRF5	3.029	transcription regulator	Activated	2.726	0.0703	CXCL2,CXCR4,DAPK2,IFIT1,IFITM3,IL23A,IL6,IRF5,OAS2,PRDM1
TBX1	2.951	transcription regulator	Activated	2.219	0.00214	BMP4,GBX2,LEF1,OTX1,PAX9
LOX	2.908	enzyme	Activated	2.16	0.0602	BCL2,ELN,PDGFRA,SNAI1,SNAI2
TAC1	2.801	other	Activated	3.505	1.15e-07	CASP1,Ccl2,CCN1,CSF2,CUX2,CXCL3,CXCR4,FOSB,GFAP,GNRH1	566 (15)
JUN	2.777	transcription regulator	Activated	3.852	1.8e-19	ABCB1,Abcb1b,ADH7,ALOX12,APOE,APOM,ARG1,ARTN,ATF3,AXL	854 (18)
FOXC2	2.698	transcription regulator	Activated	2.311	5.04e-10	ADRB2,BGLAP,CFD,COL2A1,CXCR4,DLL1,FGFR3,IHH,IRS2,KDR	635 (19)
VEGFC	2.665	growth factor	Activated	2.183	2.22e-05	ARG1,BCL2,Ccl2,CXCR4,KDR,PROX1,PTGS2,VEGFC	636 (19)
PDX1	2.6	transcription regulator	Activated	2.976	1.31e-07	ABCC8,ARL4D,ARRDC4,ATF3,CAMK2N1,CDO1,CKB,CKMT1A/CKMT1B,COL25A1,CXCL2	609 (15)
GNRH1	2.57	other	Activated	2.711	0.00265	APCDD1,FOSB,FST,GNRH1,GNRHR,HSD11B1,INHBA,JUN,NOS1,NPTX2	948 (23)
RET	2.559	kinase	Activated	3.874	1.26e-09	BCL2,Ccl2,CCL20,CCN3,CSF2,CSF3,CXCL12,CXCR4,DES,DUSP8	644 (18)
PLAU	2.544	peptidase	Activated	2.906	4.51e-07	ANG,ARG1,Ccl2,CCN1,CXCL3,F3,HGF,ICAM1,IL6,KDR	551 (15)
IL1A	2.533	cytokine	Activated	5.185	6.48e-12	ABCC2,ADAMTS4,ATF3,BCL2,CA2,CAMP,CCL20,CCN1,CD274,CD80	660 (13)
CXCL2	2.53	cytokine	Activated	2.22	2.29e-05	BCL2,Ccl2,CXCL2,CXCL3,CXCR2,ICAM1,IL17F,IL6,TNF	514 (17)
EREG	2.351	growth factor	Activated	2.029	1.21e-06	CXCL3,EREG,HAS2,HBEGF,IL18,IL6,PGF,PTGS2,TNF,TNFAIP6	817 (21)
RIPK3	2.31	kinase	Activated	2.395	0.0216	Ccl2,IL18,IL1A,IL6,PYCARD,TNF
CEBPD	2.269	transcription regulator	Activated	2.673	8.84e-07	Ccl2,CCL20,CEBPD,CSF1R,CXCL3,CXCR4,GFAP,HGF,HP,IKBKE	866 (22)
IKBKE	2.241	kinase	Activated	2.042	3.27e-06	ACOD1,ALDOC,BCL2,Ccl2,CSF3,CXCL12,CXCL2,FCRL5,FOXA2,FUT2	713 (16)
KCNJ10	2.23	ion channel	Activated	2.828	0.000282	Ccl2,FOSL1,ICAM1,Ifi202b,KCNJ10,Pmaip1,TGM1,TIMP1
IL23A	2.205	cytokine	Activated	2.22	0.0041	Ccl2,CSF2,HP,IL17F,IL6,RORC,S100A8,S100A9,TBX21,TNF	589 (15)
IL17C	2.151	cytokine	Activated	2.351	3.59e-06	BCL2,CCL20,IL17C,IL17F,IL1A,IL23A,IL36G,IL6,LCN2,S100A8	559 (9)
CCN1	2.097	other	Activated	3.646	6.18e-06	Ccl2,Ccl7,CCN1,CCND2,CXCL2,CXCL3,IL18,IL1A,IL6,JUN	555 (13)
TIMP1	2.088	cytokine	Activated	2.742	5.76e-05	CCL20,CSF2,FCER2,HGF,IGFBP3,IL1A,IL33,IL6,MMP9,PLAT	534 (20)
BMP4	2.071	growth factor	Activated	2.784	1.13e-09	ADGRG1,BARX1,BCL2,BGLAP,BMP4,CCN1,CCNG1,CDH5,CDX2,CNN1	787 (20)
F3	2.037	transmembrane receptor	Activated	2.225	0.000183	ANGPT1,ARG1,CARD9,Ccl2,CCN1,CCNA1,F3,FOXC2,ICAM1,IL6	550 (17)
MEOX2	72.879	transcription regulator	Inhibited	-2.462	4.39e-05	ANGPT1,CCL20,CXCL2,CXCL3,F3,HBEGF,ICAM1,ID4,IL6,MMP10	547 (10)
NOG	16.018	growth factor	Inhibited	-3.962	1.6e-09	BGLAP,BMP4,FAS,FST,GFAP,HAS2,ID4,Ivl,KDR,LEF1	611 (20)
UCP1	9.517	transporter	Inhibited	-2.449	0.039	ACOT2,AGAP1,BCKDHB,CD68,CTH,EML1,ESRRG,FGF7,FUT1,GFAP
LILRB4	8.831	other	Inhibited	-2.929	0.00646	FAS,Ifitm1,IL1A,IL5,IL6,IRF4,Klra7 (includes others),PTPN22,TNF	726 (18)
IRF4	6.466	transcription regulator	Inhibited	-2.439	3.19e-07	ADA,ARG1,BACH2,BNIP3,CCL20,CD68,CDC14A,CSF2,CXCL3,CXCR4	546 (20)
DUSP1	3.651	phosphatase	Inhibited	-3.692	1.56e-09	ACVR1C,BCL2,CAMP,CCL20,CH25H,CIDEA,CSF2,CTSK,CXCL2,CXCL3	636 (14)
SERPINE2	3.318	other	Inhibited	-2.395	0.000731	Ccl2,CCL20,CSF2,CXCL3,GLI1,GLI3,IL1A,IL6,MMP9,TNF	587 (17)
HEY2	3.236	transcription regulator	Inhibited	-2.364	0.00493	BGLAP,CACNA1C,CNN1,GATA6,IL6,MYH6,MYL7,Nppb,PROX1,TBX2	516 (12)
NR4A1	3.107	ligand-dependent nuclear receptor	Inhibited	-2.072	5.42e-07	ADM,APOE,ATF3,BABAM2,BCL2,CCND2,CDH5,CIDEA,COL16A1,COX6B2	664 (22)
HEY1	2.611	transcription regulator	Inhibited	-2.601	0.0134	CNN1,GATA6,KDR,MDM2,MYH6,PROX1,TBX2
Gm12602	2.544	other	Inhibited	-2.621	0.000357	CGREF1,CRCT1,CSF2,DUSP5,IL24,RGS16,SERPINB2
SLPI	2.502	other	Inhibited	-2.401	0.0509	ICAM1,IGFBP3,IL5,IL6,LOX,TNF
ADA	2.446	enzyme	Inhibited	-2.558	3.59e-06	ADA,Ccl2,CXCL2,CXCL3,IL6,MMP12,MMP9,PDE5A,PLAT,SPP1	479 (19)
SOCS3	2.302	phosphatase	Inhibited	-2.961	0.00509	ARG1,ATF3,BCL2,Ccl2,F3,ICAM1,IFIT1,IL23A,IL6,IRS2	720 (15)
ZFP36	2.277	transcription regulator	Inhibited	-2.607	3.06e-08	ABCG4,CAMP,CSF2,CXCL2,CXCL3,FOSL1,ICAM1,IL1A,IL23A,IL5	685 (15)
IFITM3	2.04	other	Inhibited	-2.06	3.44e-07	ABCC8,ADRB2,Ccl2,CDH13,CDH5,COL4A3,COL4A4,DLL1,EPHA2,EREG	406 (7)

## Sheet: LgT 96hr Pathways
Upstream Regulator	Expr Fold Change	Molecule Type	Predicted Activation State	Activation z-score	p-value of overlap	Target Molecules in Dataset	Mechanistic Network
NEUROD1	31.351	transcription regulator	Activated	2.234	0.00432	ABCC8,CDKN1A,GRK1,INSM1,MGAT5B,NCAM1,NEUROD1,NKX6-1,PDE6B,PDX1	832 (16)
F2	17.588	peptidase	Activated	3.906	2.61e-07	ABCB11,ANGPT1,ANGPT2,APOF,B3GNT5,CCN1,CCND2,CD36,CD47,CD55	1085 (19)
IL17F	17.574	cytokine	Activated	3.379	0.00156	Ccl2,COL2A1,CSF2,CSF3,CXCL2,CXCL3,CXCR4,ICAM1,IL6,MMP13	683 (14)
PTGS2	17.542	enzyme	Activated	3.153	6.74e-10	Abcb1b,ADCY5,ADGRL3,ANG,ANGPT1,ANGPT2,AREG,ARG1,ARG2,BCL2	836 (18)
CSF2	16.972	cytokine	Activated	3.667	3.61e-06	ADA,ADAM8,ADORA2B,ALOX5,AOC1,ARG1,ARRB1,ATXN1,AURKA,BCL2	1005 (15)
GPR84	15.166	G-protein coupled receptor	Activated	2	0.00993	Ccl2,IL1B,IL6,TNF	796 (14)
FGF3	13.616	growth factor	Activated	2	0.000187	CSF3,KRT5,MMP9,PLAT,PLAU,PNCK	460 (10)
TNFSF14	12.754	cytokine	Activated	2.463	0.00203	ADAM8,ADORA2B,Ccl2,CSF2,CXCL3,ICAM1,IL6,INHBA,LOXL4,MMP9	644 (16)
CXCR4	10.728	G-protein coupled receptor	Activated	2.382	3.21e-06	ANKS1B,AXL,BCL2,C5,CDKN1A,CSF2,CXCR2,CXCR4,DPP4,F3	965 (18)
TNF	10.493	cytokine	Activated	3.082	8.22e-44	A4GALT,AATK,ABCB11,ABCC2,ADAM8,ADAMTS4,ADAMTS8,ADCY5,ADCY7,ADGRB1	1066 (16)
TLX3	10.423	transcription regulator	Activated	2.216	0.0208	GALR1,GRIA3,GRIN3A,NEUROD1,RET,TAC1
S100A9	9.321	other	Activated	3.832	1.53e-11	ACSS1,ADAMTS4,ALPL,AREG,ATF3,BMF,C3,CALCB,CHDH,CORO1A	698 (19)
C5	6.126	cytokine	Activated	2.684	0.00014	ATF3,BCL2,BCL6B,C5,Ccl2,CD55,CSF2,CSF3,CXCL2,CXCL3	579 (17)
IL24	5.535	cytokine	Activated	2.759	0.0337	BCL2,Ccl2,FAS,HBEGF,IL23A,IL24,IL27,IRF4,PPP1R15A,PTGS2
NLRP3	5.497	enzyme	Activated	2.527	6.62e-05	ARG1,BCL2,Ccl2,CD1D,CSF3,CTSK,CXCL2,CXCL3,CXCR2,CXCR4	579 (14)
PTHLH	4.547	other	Activated	2.269	0.00361	Acan,ANGPT1,BCL2,Ccl2,CDKN1A,COL2A1,CTSK,ECM1,FGF3,IL11	795 (19)
WNT11	4.314	other	Activated	2	0.343	CCN4,Nppb,TGFB2,THBD,TNNC1
TXNIP	3.801	other	Activated	2.819	6.53e-05	Acot1,CD36,CDKN1A,DES,G0S2,GSDMD,ICAM1,IL18,IL1B,IL2RB	940 (23)
EREG	3.729	growth factor	Activated	2.042	1.13e-05	AREG,CXCL3,EREG,HAS2,HBEGF,IL18,IL6,PGF,PTGS2,TNF	980 (22)
FOSB	3.624	transcription regulator	Activated	2.178	0.0104	CEBPB,F3,FOSB,FOSL1,INHBA,MMP13,MMP9,PPARG,SERPINB2,TIMP1
MOG	3.478	other	Activated	2.04	0.00483	ARG1,C5,Ccl2,CD80,CSF2,Cxcl11,CXCL2,ICAM1,IL23A,IL27	807 (13)
RETN	3.436	other	Activated	2.172	0.0165	Ccl2,CX3CR1,CXCL3,ICAM1,IL1B,IL6,INSR,PLAT,PTGS2,RETN
Ccl2	3.357	cytokine	Activated	2.035	0.0219	ADRB3,Ccl2,CFD,CTSK,CXCL2,CXCL3,IL1B,IL23A,IL5,IL6
IL33	3.268	cytokine	Activated	3.471	2.55e-15	ADORA2B,APOE,APOLD1,APP,AREG,ARG1,ARHGAP30,ARHGAP9,ARRB1,ATXN1	862 (17)
TGFB2	3.225	growth factor	Activated	2.21	0.000239	CD248,CD36,CDH5,CFLAR,CNN1,DES,DOCK4,FAS,HAS2,HBEGF	1034 (19)
TAC1	3.221	other	Activated	2.958	0.000103	Ccl2,CCN1,CSF2,CUX2,CXCL3,CXCR4,FOSB,GFAP,GNRH1,IL1B	670 (16)
CXCL2	3.163	cytokine	Activated	2.126	2.33e-06	BCL2,Ccl2,CXCL2,CXCL3,CXCR2,ICAM1,IL17F,IL1B,IL6,TMPRSS2	598 (16)
S100A8	3.109	other	Activated	3.758	6.04e-12	ACSS1,ADAMTS4,ALPL,AREG,ARG2,ATF3,BCL2,BMF,CALCB,CD80	922 (17)
PF4	3.107	cytokine	Activated	2.501	0.0385	CDKN1A,CNN1,CXCL3,EPSTI1,ETV4,F3,FOXA2,GATA2,ICAM1,IL1B
JUN	3.1	transcription regulator	Activated	3.203	6.81e-13	ABCB1,ADH7,AFP,ALOX12,APOE,APOM,APP,ARG1,ARTN,ATF3	980 (19)
PYCARD	2.993	transcription regulator	Activated	2.113	0.00089	CCND2,CDKN1A,IL18,IL1B,IL6,MMP9,PTGS2,S100A8,Saa3,TGFB1I1	883 (18)
IL23A	2.949	cytokine	Activated	2.25	0.0215	Ccl2,CSF2,IL17F,IL1B,IL6,RORC,S100A8,S100A9,TBX21,TNF
IL18	2.893	cytokine	Activated	3.883	0.000126	ADAM19,ARG1,ATF3,BCL2,CCRL2,CD47,CFLAR,CSF2,CTH,CX3CR1	681 (16)
GRIN3A	2.879	ion channel	Activated	2.921	2.51e-05	ADAM19,ADCY8,BACH2,BMP3,CAMK1D,CDH10,CPNE5,DLEU7,ESRRG,FRMPD4
PDX1	2.809	transcription regulator	Activated	2.866	9.16e-09	ABCC8,ALB,ARRDC4,ATF3,ATF5,ATP2A3,CAMK2N1,CDO1,CKB,COL25A1	971 (19)
ICAM1	2.745	transmembrane receptor	Activated	2.456	0.0021	CD80,CXCL2,CXCL3,HEY1,ICAM1,IL12RB2,IL1B,IL6,MMP10,MMP9	963 (21)
IL36G	2.709	cytokine	Activated	2.2	0.00158	BCL2,BMP6,CSF2,CSF3,CXCL2,CXCR4,DUSP1,IL12RB2,IL1B,IL23A	548 (14)
GNRH1	2.616	other	Activated	2.338	0.00386	APP,CHRNA9,CYP17A1,FOSB,FST,GNRH1,HSD11B1,IL1B,INHBA,JUN	1031 (23)
PLAU	2.549	peptidase	Activated	2.522	7.24e-06	ANG,ARG1,Ccl2,CCN1,Chil3/Chil4,CXCL3,F3,FCGR1A,ICAM1,IL1B	614 (16)
RIPK3	2.43	kinase	Activated	2.605	0.02	Ccl2,IL18,IL1B,IL6,NLRP3,PYCARD,TNF
ARID5A	2.396	transcription regulator	Activated	2.211	0.00212	COL2A1,IL6,PPARG,TBX21,TNF	1079 (18)
IL17C	2.388	cytokine	Activated	2.161	0.000234	BCL2,IL17C,IL17F,IL1B,IL23A,IL36G,IL6,LCN2,S100A8,S100A9	699 (9)
RET	2.381	kinase	Activated	3.603	0.000481	BCL2,Ccl2,CSF2,CSF3,CXCR4,DES,DUSP8,ELN,FOXF1,GFRA1	543 (16)
DGKA	2.329	kinase	Activated	2	0.0473	CSF2,CXCL2,IL1B,TNF
CCN1	2.206	other	Activated	2.957	0.000283	C3,Ccl2,CCN1,CCND2,CDKN1A,CXCL2,CXCL3,FCER1G,IL18,IL1B	680 (13)
ANGPT2	2.155	growth factor	Activated	2.355	0.00306	ADA,AGT,BCL2,Ccl2,CD68,CDKN1A,CEBPB,CFB,CRYBB3,CXCR4	882 (16)
CPT1B	2.081	enzyme	Activated	2.132	0.355	ACACB,ACSS1,CA2,CBLB,CYP46A1,CYS1,GLYAT,HADH,INPP5D,INSR
AREG	2.063	growth factor	Activated	2.672	0.000734	AREG,BCL2,BIRC5,C3,CPEB2,CXCR4,EREG,H2AC6,HAS2,HCAR2	832 (18)
POMC	2.057	other	Activated	2.064	0.000149	ADCY9,CXCR4,CYP17A1,CYP21A2,DUSP1,FOSL1,GSTM5,H19,ICAM1,IL18	885 (19)
MAP3K8	2.048	kinase	Activated	2.697	2.85e-09	ADCY7,APOE,Apol7a (includes others),ARG1,BNIP5,CFLAR,CLIC5,COLEC12,CSF2,CSF3	778 (20)
FCER1G	2.012	transmembrane receptor	Activated	2.91	0.0457	CSF2,GATA3,IFIT2,IL1B,IL5,IL6,Mx1,PTGS2,TNF
PLA2G4E	42.956	enzyme	Inhibited	-2.236	0.000138	IL1B,IL6,KRT6B,Ly6a (includes others),S100A9
NCKAP1L	40.051	other	Inhibited	-2.236	0.00974	Ank2,ANK3,EPB41,IL6,PPARG
IRF4	20.045	transcription regulator	Inhibited	-2.674	1.16e-06	ADA,AICDA,ALPK2,ALPL,ARG1,BACH2,BNIP3,CD68,CDC14A,CFLAR	798 (18)
NPPC	14.575	other	Inhibited	-2.219	0.0271	CHST11,PPARG,PRKG1,UCP1,XYLT1
UCP1	12.129	transporter	Inhibited	-2.795	0.000405	ACOT2,AGAP1,APP,ATF5,ATG7,BCKDHB,CD68,CHCHD10,CTH,EML1	791 (19)
NOG	10.698	growth factor	Inhibited	-2.158	3.04e-06	BMP7,FAS,FGF8,FST,GFAP,HAS2,ID4,Ivl,LEF1,MITF	932 (24)
ADRB2	7.861	G-protein coupled receptor	Inhibited	-2.205	0.0254	ADRA2B,ANGPT2,ATP1B1,IL6,MME,PDGFB,PPARGC1A,RETN,SCNN1A,SPP1
DSCAML1	6.945	other	Inhibited	-3.053	2.82e-08	ANK3,BMP6,FOXJ1,GPR3,KCNA1,LHX9,MAP2,MAPT,MMP10,NEFH
PROCR	5.598	other	Inhibited	-2.077	5.87e-07	ANGPT1,ANGPT2,Ccl2,GBP2,GBP4,GBP6,ICAM1,IL1B,IL1R1,IL6	538 (16)
LILRB4	5.234	other	Inhibited	-2.904	0.0289	CD79B,CSF3R,FAS,IL1B,IL5,IL6,IRF4,PTPN22,TNF
ADM	3.491	other	Inhibited	-2.433	0.000352	ADM,AGT,BCL2,CALCB,Ccl2,CXCL2,ICAM1,IL1B,IL6,PENK	749 (16)
DUSP1	3.136	phosphatase	Inhibited	-2.449	2.26e-13	ACVR1C,ATP2A1,BCL2,CFB,CIDEA,CSF2,CTSK,CXCL2,CXCL3,CYP17A1	822 (15)
CX3CR1	2.985	G-protein coupled receptor	Inhibited	-2.933	6.63e-06	ACER2,ADGRV1,AHI1,APP,Ccl2,CD36,CRYBA4,CRYBB3,CXCL3,DYNC2H1	710 (17)
ADA	2.832	enzyme	Inhibited	-2.357	4.42e-05	ADA,ADORA2B,Ccl2,CXCL2,CXCL3,IL6,MMP9,PDE5A,PLAT,SPP1	540 (19)
Gm12602	2.493	other	Inhibited	-3.132	2.61e-06	ANPEP,BRSK1,BTG2,CGREF1,CRCT1,CSF2,DUSP5,IL24,RGS16,SERPINB2
TNFAIP8L2	2.417	other	Inhibited	-2.207	0.0571	Ccl2,CXCL2,IL1B,IL6,TNF
TNFAIP3	2.38	enzyme	Inhibited	-2.531	0.00028	BCL2,BIRC5,Ccl2,CFLAR,CSF2,FAS,ICAM1,IL1B,IL23A,IL6	439 (13)
ZFP36	2.218	transcription regulator	Inhibited	-2.716	1.16e-07	ABCG4,CD36,CDKN1A,CSF2,CXCL2,CXCL3,FOSL1,ICAM1,IER3,IL1B	709 (13)
CPXM1	2.011	peptidase	Inhibited	-2.236	1.94e-05	COL14A1,COL15A1,COL16A1,COL4A2,COL5A1,MAPT
IFNA4	70.332	cytokine		-0.496	0.00228	ATP2B4,CCRL2,GBP2,GBP5,IFIT1,IFIT2,IFNA4,IL6,JAML,LILRB4	655 (18)
IL10RA	69.162	transmembrane receptor		-0.524	5.26e-18	ABCB1,ALOX5,AOC1,ARG2,BCL2,BNIP3,C3,CA2,CACHD1,CCN1	620 (16)
GAST	65.433	other		1.479	0.027	ABCC2,AREG,GAST,GLI2,HBEGF,HERPUD1,IL11,IL1B,JUN,MMP7
WNT3	64.737	other		0.152	0.02	CDKN1A,GLI1,GLI2,PTGS2,WNT3
NRL	51.257	transcription regulator		1.187	0.0385	ARR3,CNGA3,CRYZ,GNAT1,GRB14,GUCA1B,IGF1R,INSR,OPN1SW,PDE6B
FOXN4	47.928	transcription regulator			0.0146	DLL4,NEUROD1,NR4A2
THY1	47.135	other			0.0456	AXL,MMP10,MMP13,PDGFB,PTPRQ
NKX2-1	45.325	transcription regulator		-0.388	4.04e-13	ADCYAP1,AGT,AQP5,AREG,BTG3,C5,CA8,CCKAR,CLDN18,DPP4	307 (7)
Fendrr	43.604	other		1.969	0.0026	FOXF1,IL18,IL1B,PYCARD
SOST	41.664	other		0.585	1.78e-05	CA2,Ccl2,CD36,CPT1A,CTSK,CYP27B1,IL1B,MLXIPL,NOX4,PLIN1	998 (22)
FREM1	37.837	other			0.0402	FRAS1,FREM2
CSRP3	33.094	other		1.091	0.00993	DES,DMD,Nppb,TXNIP
H2BC17	32.908	other			0.0275	ACSS1,ADAM19,ARHGAP26,DTD1,MEGF9,OSBPL6,SLC35F3,TNIK
IL5	29.222	cytokine		1.1	0.000135	AICDA,ALDOC,AOC1,AREG,ATP1B1,ATXN1,BCL2,BNIP3,CCND2,CCRL2	781 (13)
MYOC	26.165	other			0.033	CA2,CHRDL1,DIS3L2,ENPEP,EPHA2,FBN1,PHLDA2,PLP1,PLXNC1,PXDN
CDH5	24.421	other			0.02	BCL2,BIRC5,CDKN1A,ICAM1,TIAM1
SOX10	21.465	transcription regulator		-0.537	0.00017	CDKN1A,DHH,GAS7,GDA,IRF4,KCNB1,L1CAM,LHX1,MITF,MYRF	126 (4)
GREM1	19.626	other		-0.6	0.00585	CDKN1A,ELN,RET,TNF,UCP1,WNT11	909 (17)
CD80	18.318	transmembrane receptor		0.365	0.000751	CBLB,CSF2,FAS,ICAM1,IGF1R,IL1B,IL2RB,IL5,IL6,TBX21	685 (16)
ADRB3	17.917	G-protein coupled receptor		1.576	0.000613	ADRB2,Ccl2,IL1B,IL6,JUN,PPARGC1A,PTGS2,TNF,UCP1	759 (22)
LTB4R	17.87	G-protein coupled receptor		1.543	0.000206	ALOX5,Ccl2,CD36,CXCL2,CXCL3,EGF,IL5,IRF5,MMP9,PTGS2	860 (18)
CYP1A1	16.281	enzyme		1.212	0.0296	ACOT11,CACHD1,COX6B2,CYP17A1,CYP1A1,DTNB,GAMT,GSTM2,Gstm3,KITLG
ACVRL1	14.946	kinase		-0.431	0.00851	ANGPT2,CDKN1A,CXCR4,ICAM1,IL1RL1,MMP13,PLAT,PLAU,PLAUR,SMAD6	815 (19)
INPP5D	14.187	phosphatase		0.047	0.016	ARG1,CCND2,CD80,CDH5,Chil3/Chil4,FAS,IL6,IRAK3,MITF,SNAI1
TBX21	14.027	transcription regulator		0.758	0.00943	CX3CR1,CXCR5,GATA3,HAVCR2,IL12RB2,IL18,IL18RAP,IL1RL1,IL2RB,IL5	990 (19)
REN	13.136	peptidase		0.627	0.015	AGT,Cyp2c23,F3,ICAM1,IL6,NOX4,REN,TNF
NEUROG2	13.128	transcription regulator			0.0126	ALX4,DOCK8,FGFR2,GLI3,IRX3,NEUROD1,NKX6-1,NOG,PAX2,SOX10
TBXA2R	12.984	G-protein coupled receptor			0.0423	ICAM1,PTGS2,TBXA2R
GNA15	12.562	enzyme			6.17e-12	Abcb1b,ADARB1,ADM,ARG1,AVPR1A,BMP3,C3,CDO1,CP,CTH	638 (14)
IL6	12.554	cytokine		1.689	2.16e-15	ABCB11,ABCC2,ACER2,ACVRL1,ADAMTS4,ADGRB1,ADM,ADORA2B,AFP,AGL	1052 (17)
MMP10	12.254	peptidase			0.0146	CXCL2,MMP10
ALOX15	12.071	enzyme		0.471	3.39e-05	ALOX15,BCL2,Ccl2,CD36,CXCL2,FOSL1,ICAM1,IL1B,IL6,JUN	652 (17)
NGFR	11.7	transmembrane receptor		0.638	0.000436	APP,DMD,FGFR2,GFAP,GRIA3,IL1B,IL1RL1,JUN,NCAM1,NGFR	874 (17)
TFAP2C	11.008	transcription regulator		0.111	0.0122	ADA,ALCAM,CDKN1A,CDX2,FMN1,FOXC1,FREM2,FST,GSTA3,H1-2
FST	10.896	other		-0.491	7.43e-06	BMP7,CD36,CIDEA,COL2A1,FST,GFI1,GNRH1,IL6,LEFTY1,LIF	1210 (23)
KRT14	10.087	other			0.00124	ARHGEF9,DSG3,GJB2,KLK10,KLK6,KRT15,KRT16,KRT5,KRT6B,MMP13	456 (12)
ADCYAP1	10.038	other		-0.258	0.000135	ADCYAP1,ANGPT1,BCL2,BMP6,BTG2,CD80,CEBPB,COL5A1,CXCL2,CXCL3	808 (12)
HIC1	9.703	transcription regulator		-1.153	2.63e-07	ADORA2B,ADRB2,AMIGO2,CA2,CDKN1A,CDO1,CYP7B1,EPHA2,FHL2,FST	774 (15)
PTAFR	9.544	G-protein coupled receptor		1.635	0.000255	BIRC5,CXCL2,IL1B,IL6,MCAM,MMP9,NLRP3,PTGS2,SNAI1,TNF	877 (19)
SP7	9.503	transcription regulator		0.853	0.005	ALPL,COL2A1,IFITM5,IL6,MMP13,SOST,SPP1
PIERCE1	9.444	other			0.0265	CDKN1A,MDM2,TRIB3
MAFB	8.993	transcription regulator		1.229	4.42e-06	ADA,ALCAM,CCND2,CXCL2,EFNA3,F2RL3,FBLN5,FGF3,GAST,GSDMA
HCK	8.906	kinase		0.485	0.0348	CD36,IL6,MDM2,TNF
FGF8	8.625	growth factor		1.907	0.0344	CSF3,DLX1,DLX2,EN2,FGF3,FGFR2,GBX2,GPR4,HOXD13,LHX3
STC1	8.317	kinase		-0.485	0.00391	CSF1R,CXCL3,PLIN1,STC1,TGFB2,UCP1
HAVCR2	8.299	other		-1.364	0.00124	AIM2,CD80,CDKN1A,CX3CR1,CXCR4,CXCR5,IL18,IL1B,IL6,NLRP3	1015 (18)
OSCAR	8.006	other		0.469	0.00157	BCL2,CX3CR1,CXCL2,CXCL3,ICAM1,IL1R1,MAP3K8,MMP7,TNF,TNFSF10	722 (13)
CNGA3	7.864	ion channel		0.343	0.0373	ARR3,CEBPB,CREB3L3,GANC,HSPB9,OPN1SW,UGGT2
VSIR	7.736	other		-0.6	0.0456	Adig,Ccl2,PPARG,TNF,VSIR
TRIM72	7.623	enzyme		-0.651	0.00382	IL1B,IL6,INSR,NOX4,TNF	870 (21)
FBXO2	7.472	enzyme			0.00993	APP,FBXO2,GJB2,GRIN1
IGFBP3	7.212	other		-0.906	0.00521	BCL2,CDKN1A,COL2A1,ICAM1,IL1B,IL5,MMP13,RETN,SDC2,TNF	873 (18)
Tlr13	7.077	other		1.969	0.0348	CXCL3,IL1B,IL6,TNF
ELN	6.593	other			0.00974	ELN,IL1B,IL6,MMP9,TNF	860 (19)
TP73	6.466	transcription regulator		-1.828	1.4e-14	ABCB1,ADA,ADAM19,ADGRB1,ADORA2B,AEN,AFP,AHI1,AQP5,ARL5C	878 (21)
GFI1	6.451	transcription regulator		-0.683	2.07e-05	Ccl2,CCND2,CDKN1A,CFLAR,CXCR4,GATA3,GFI1,GIMAP4,HDAC4,ICAM1	913 (19)
PTGES	6.327	enzyme		1.662	0.006	BIRC5,Ccl2,CDKN1A,CXCL3,IL1B,IL6,MMP9,NOX4,Nppb,PPARG	963 (22)
NR4A3	6.081	ligand-dependent nuclear receptor		1.284	0.00318	ADAM8,Ccl2,CCND2,CDKN1A,COL16A1,CXCL3,CYP21A2,FGF8,FOXA2,IL1B	893 (19)
FGF19	6.075	growth factor		1.614	2.61e-10	ACACB,AFP,AMY2A,APOE,AQP8,AREG,BIRC5,BTG3,CD36,CXCL2	556 (13)
MST1	6.046	growth factor		-1.492	0.00246	BIRC5,FAS,IL18,IL6,MST1R,PAX2,PTGS2,SPP1,TNF	830 (21)
LCTL	5.939	enzyme			0.0146	KL,KLB
PSMB11	5.878	peptidase		-0.423	2.1e-05	Actn3,BMPR1B,CAV1,Ccl2,CLDN2,COL27A1,COL4A6,COL5A1,CXCL3,EGFLAM	482 (7)
PDK4	5.729	kinase		1.021	0.00213	ARG1,Chil3/Chil4,CPT1B,IL1B,IL6,IRF4,PPARGC1A,TNF	952 (21)
HSPB8	5.666	kinase		-0.508	0.00338	CD36,CPT1A,ICAM1,IL6,MITF,Nppb,PDK1,PPARA,PPARG,PPARGC1A	584 (17)
MC1R	5.642	G-protein coupled receptor		-0.038	0.000187	MITF,NR4A1,NR4A2,NR4A3,SDC2,TNF	1009 (19)
HLF	5.523	transcription regulator			0.0473	HLF,LMO2,PPARA,SCNN1A
LGALS7/LGALS7B	5.48	other			0.0348	IL1B,IL6,MAOB,MMP9
SNAI2	5.352	transcription regulator		-0.264	0.0473	Acan,AXL,CCN1,CD68,CDKN1A,CLDN1,COL2A1,CXCR4,DSP,ID4
PRKAG3	5.328	kinase			0.000325	APBB3,ASPH,ATP1B1,BTG2,Cbr2,CD36,CD55,CDH5,CELF2,DDIT4L
MARCHF1	5.178	enzyme		-0.038	0.00549	IRF4,MARCHF1,TNF,TNFRSF10A	281 (7)
POPDC2	5.169	other			0.0146	IL1B,TNF
HRH3	5.095	G-protein coupled receptor		0	0.00395	Acot1,ACOT2,ADRB3,CFD,CXCL3,GDA,ITIH4,Ngp,RETN,S100A8	608 (12)
KRT16	5.014	other		-1.982	0.0162	KRT6B,S100a7a,Sprr2d,TSLP
SSTR2	4.896	G-protein coupled receptor		-1.358	3e-08	ACHE,ADM,AREG,ATF3,BCL2,CCN1,CCND2,CEBPB,COL12A1,COL6A3	892 (23)
Tmem238l	4.888	other			0.0423	PDE4C,PTAFR,S1PR1
FOSL1	4.853	transcription regulator		1.155	2.24e-05	ADM,AXL,Ccl2,CCN1,CSF3,ELN,FOSB,FOSL1,IL1B,IL6	723 (17)
GDF9	4.721	growth factor		1.598	0.00521	AMH,CYP17A1,GREM1,HAS2,INHBA,KIT,KITLG,PLAU,PTGS2,PTX3	739 (20)
IL12RB2	4.718	transmembrane receptor		-1.732	0.0162	CSF2,IL18,IL23A,TNF
GPR3	4.615	G-protein coupled receptor			0.00176	APP,GPR3,UCP1
GBX2	4.601	transcription regulator			0.000161	BABAM2,ELMO1,ENPP2,FGF8,MAFB,PARD3,PAX2,PLXNA4,ROBO1,RTN1
IL1B	4.488	cytokine		1.655	1.49e-28	A4GALT,ABCB11,ABCC2,ACHE,ADAM8,ADAMTS3,ADAMTS4,ADM,ADORA2B,ADRB2	961 (13)
GLI1	4.479	transcription regulator		0.164	2.81e-13	ADK,AGMAT,AKR1C3,ALOX5,ANG,AQP5,ATF3,ATP6V1C2,ATP9A,BCL2	1044 (22)
S1PR4	4.457	G-protein coupled receptor		0.75	1.26e-05	ADORA2B,Cabp1,CCL28,CCN4,CDH5,CFAP54,COL6A3,CRCT1,CSF2RB,CXCL2	571 (14)
DLX3	4.456	transcription regulator		-0.022	0.000405	CDKN1A,EREG,Esx1,HBEGF,KRT71,MMP9,PGF,S100A9,Sprr2d	750 (15)
GPR132	4.453	G-protein coupled receptor		-0.047	0.00016	ARG1,Ccl2,CSF2,ICAM1,IL1B,IL23A,IL5,IL6,TNF	589 (13)
FCGR1A	4.437	transmembrane receptor		1.119	0.000235	C5,CXCL3,F3,FCGR1A,IL1B,IL6,ITGB2,TNF	579 (17)
GATA2	4.04	transcription regulator		-0.163	3.46e-12	ACHE,ADGRG1,AK1,ALOX5,ANGPT1,ANGPT2,ARNT2,CALCB,CD36,CDH5	1040 (22)
MMP9	4.003	peptidase		0.989	2.87e-06	AXL,CALCB,CARMIL1,CD68,CDKN1A,CLIC5,CSF2,CTSK,CX3CR1,CXCL2	630 (18)
DLX1	3.977	transcription regulator		-1.09	4.04e-05	AREG,ARTN,BMPER,CADM1,CDH6,EDIL3,EML1,FSTL1,GBX2,GLI3
DLX2	3.97	transcription regulator		-1.005	0.0337	BMPER,CDKN1A,DLX2,FOXJ1,GBX2,POU3F3
FOXC2	3.95	transcription regulator		0.444	5.82e-06	ADRB2,ADRB3,ALPL,ANGPT2,CFD,COL2A1,CXCR4,INSR,LEF1,MMP13	817 (20)
RHCE/RHD	3.947	transporter			0.0146	CD47,RHAG
CXCL3	3.929	cytokine		1.977	0.00352	Ccl2,CXCL3,GRK5,ICAM1,IL1B,IL6,TNF	621 (17)
MDM2	3.926	transcription regulator		1.399	3.84e-05	ATF3,BCL2,BIRC5,Ccl2,CCNA1,CCNG1,CD68,CDKN1A,CLIP3,EDA2R	1012 (19)
IL11	3.922	cytokine		-0.637	7.43e-06	BCL2,CDH13,Clec2d (includes others),COL2A1,F8,GP1BA,GP5,ICAM1,IL18,IL1B	712 (16)
AIM2	3.9	other		-0.292	0.00072	CSF2RB,Havcr1,HLA-A,IFNA4,IL18,IL1B,ITGB2,LCN2,Ly6a (includes others),NPHS1	906 (20)
CTSK	3.849	peptidase		1.38	0.000131	BCL2,Ccl2,CDKN1A,IL6,NLRP3,PPARG,PTGS2,TLR2	809 (18)
TNFRSF9	3.66	transmembrane receptor		-1.21	0.0495	ALDH1A2,ANPEP,BCL2,BIRC5,CCND2,CD80,CIDEA,FAS,HLA-DQB1,IL1B
ALOX12	3.643	enzyme		1.131	0.0473	CXCL3,FOSL1,JUN,PDGFRA
PGF	3.622	growth factor		1.994	0.000199	ALOX5,ATF3,BCL2,BIRC5,CCL28,CXCR4,EREG,FOSB,FST,IL1B	767 (18)
LIPG	3.6	enzyme		1.411	0.0373	BCL2,CD36,IL1B,IL6,LCAT,PLTP,TNF
SNAI1	3.591	transcription regulator		-0.032	1.96e-08	Acan,AXL,CCN1,CCND2,CD55,CDH5,CDKN1A,CLCA2,CLDN1,COL2A1	1042 (19)
IL27	3.557	cytokine		1.687	0.0217	CCND2,CD80,CFLAR,CSF2,Cxcl11,FAS,GATA3,GBP2,HLA-A,HLA-DQB1
Usp17la (includes others)	3.524	peptidase		1.285	0.00213	Ccl2,IL1B,IL23A,IL6,KIT,PROM1,SNAI1,TNF	588 (18)
SIX2	3.502	transcription regulator		-1.604	0.00701	ATP2A3,CACNA1C,CAMK1D,CCL28,CDKN1A,FAS,GREM1,ICA1,MAFB,MAP3K8
S1PR1	3.468	G-protein coupled receptor		0.711	0.0337	GATA3,ICAM1,IL6,NLRP3,PTGS2,TNF
EN2	3.46	transcription regulator		-1.969	0.0026	ALDOC,NGFR,PLCB4,SNCA
CXCR2	3.376	G-protein coupled receptor		-0.552	0.00246	BCL2,Ccl2,CXCL2,CXCL3,HBEGF,IL6,MUC5B,PPARG,TNF	752 (16)
Gm12250	3.36	other			0.0146	IL18,IL1B
PTPN22	3.321	phosphatase		-1.268	0.00907	ARG1,IL1B,IL23A,IL6,IRF4,LAG3,Mx1,TNF,TNFRSF18	679 (18)
PLK2	3.278	kinase		-1.134	0.0307	Cxcl11,IFIT2,Iigp1,IL1B,MERTK,PLAT,RGCC
IL1RL1	3.265	transmembrane receptor		0.536	0.0275	ARG1,Chil3/Chil4,CXCL3,IL33,IL5,IL6,PRKN,TNF
NR4A1	3.232	ligand-dependent nuclear receptor		-1.323	1.58e-06	ADM,APOE,ATF3,BABAM2,BCL2,BIRC5,CCND2,CD36,CDH5,CIDEA	989 (21)
S1PR3	3.223	G-protein coupled receptor		0.865	0.0117	Ccl2,ICAM1,IL1B,JUN,PTGS2,SNAI2
INHBA	3.219	growth factor		0.068	5.78e-05	ADRB2,AKR1C3,BCL2,CCND2,CDKN1A,COL9A3,CXCR4,CYP17A1,DACH1,DTNA	809 (22)
TFAP2E	3.213	transcription regulator			0.00391	CCL28,CSF2,IL18,ITGA10,KITLG,TNF
TIGIT	3.203	other		1.091	0.0143	GATA3,IL5,IRF4,RORC,TBX21
NKX3-1	3.176	transcription regulator			0.000878	BTG2,CA2,CA8,CX3CR1,FKBP5,IGFBP3,KLK3,MMP9,PF4,PIK3R1	390 (7)
HEY2	3.176	transcription regulator		-1.781	0.0252	ALPL,CACNA1C,CNN1,IL34,IL6,MYL7,Nppb,SCN5A,TBX2,TNFSF14
FOXA2	3.135	transcription regulator		1.359	3.4e-12	ABCB1,ABCC8,ACACB,ADA,ADCY5,AFP,ALB,ALDH1A2,ALDOC,ALOX15	1075 (21)
GALNT6	3.135	enzyme		0.447	0.02	ANPEP,ASCL2,DPP4,EPHB2,MUC5B
APOE	3.12	transporter		-1.883	4.34e-09	ADGRB1,ADGRG1,ALOX12,ANK3,APOE,APP,ATF3,CAV1,CCKAR,CCN1	991 (19)
TRIM29	3.098	transcription regulator		-0.055	0.0244	CDKN1A,CXCR4,PROM1,SNAI1
AMH	3.074	growth factor		0.569	0.00329	AMH,BTG2,CDKN1A,CXCL2,CYP17A1,IER3,KLK3,SMAD6,SMAD9	901 (22)
ECM1	3.065	transporter		0.155	0.025	ARG1,CSF2,ECM1,PTHLH,SNAI1,SNAI2,ZEB2
DLL4	3.019	other		0.552	0.00444	CXCR4,DES,DLL4,ESAM,GATA3,HEY1,HEY2,IL5,PDGFB,RORC	825 (16)
COCH	3.007	other		1.342	0.000187	Ccl2,CXCL2,IL18,IL1B,IL6,TNF
VEGFC	2.997	growth factor		1.72	0.00585	ARG1,BCL2,Ccl2,CXCR4,PTGS2,VEGFC	752 (19)
SERPINE2	2.94	other		-1.178	0.000436	Ccl2,CSF2,Cxcl11,CXCL3,GLI1,GLI3,IL1B,IL6,ITGB2,LTA	708 (19)
NKX6-1	2.937	transcription regulator		1.506	0.0356	GFRA1,NR4A1,NR4A3,PDX1,POU3F4
NR4A2	2.91	ligand-dependent nuclear receptor		0.55	2.83e-06	ADCYAP1,ADM,ALDH1A2,AREG,CD80,CFLAR,CNR1,COL16A1,CPT1B,GPLD1	805 (18)
CPT1C	2.846	enzyme		0.2	0.0348	CPT1A,CPT1B,PDK4,PPARGC1A
ANG	2.844	enzyme		-1.982	0.0143	ANG,BCL2,CDKN1A,Gsta4,IL6
NOSTRIN	2.811	transcription regulator		-1.221	0.0113	BCL2,CAV1,Ccl2,FGF1,IL6,KIT,MMP9,PGF,PLAU
CARD14	2.806	other			6.11e-06	CXCL2,CXCL3,IL1B,IL23A,IL36G,IL6,LCN2,S100A8,TNF	403 (7)
MST1R	2.806	kinase		1.937	0.00719	ARG1,CSF2,Cxcl11,CXCL3,ICAM1,IL27,JUN,MST1R,TNF	606 (16)
ERCC1	2.802	enzyme			0.0423	CDKN1A,GHR,PRLR
TP53INP1	2.785	other		1.131	0.0244	CDKN1A,MDM2,SNAI1,TP53INP1
ETV4	2.74	transcription regulator		0.186	0.0126	CAV1,CXCR4,ETV4,GGT1,KRT5,MMP25,MMP7,MMP9,PTGS2,SPP1
KCNJ10	2.699	ion channel		1.667	0.000259	Ccl2,FOSL1,GBP5,GBP6,ICAM1,KCNJ10,Pmaip1,TGM1,TIMP1
GPR50	2.693	G-protein coupled receptor			0.0146	GPR50,PPARG
SERPINC1	2.682	enzyme		-0.785	0.0117	F3,FAS,IL6,MMP7,PTGS2,TNF
THBD	2.674	transmembrane receptor		0.749	3.2e-05	Ccl2,CXCL3,IL18,IL1B,IL6,THBD,TNF	615 (19)
HOXD13	2.651	transcription regulator			0.0267	ANGPT1,NGFR,NT5E,RET,SERPINE2,TGFBR1
ELOVL3	2.594	enzyme		0	0.00158	ACOX2,ACSBG1,Actn3,BCKDHB,CD68,COL6A3,FADS6,FCER1G,IFI16,IQGAP2
OTX1	2.587	transcription regulator			0.0143	ENPP2,FGF8,MITF,PAX2,POMC
LYL1	2.586	transcription regulator		-1	0.02	ADGRG1,ANGPT2,BTG2,CDH5,ID4,SCN1B,TSPAN18
Cxcl3	2.586	cytokine		-0.283	0.0348	CEBPB,IL33,IL5,PPARG
CSF3	2.568	cytokine		1.301	5.87e-06	ADCY1,ADCY5,ARG1,ARHGEF10,BCL2,BIRC5,CCND2,CEBPB,CSF3R,CX3CR1	849 (14)
CYP27B1	2.565	enzyme		-0.478	0.0341	ALPL,BCL2,CYP27B1,CYP3A5,F8,IL18,IL6,SPP1,TLR2,TRPV6
SGK1	2.564	kinase		-1.166	6.55e-05	CDKN1A,HBEGF,IL6,KCNA1,KCNQ1,KCNQ2,KCNQ5,LIF,PPARG,SCN5A	850 (19)
ATF3	2.56	transcription regulator		1.296	0.00148	ADA,ATF3,AURKA,BHLHA15,CD82,CDKN1A,CHAC1,GBP2,GBP4,GBP6	815 (15)
NOCT	2.532	transcription regulator			0.0265	DLGAP1,FRRS1L,PTPRZ1
Tnfsf9	2.5	other		1.756	0.0509	AICDA,BACH2,Chil3/Chil4,IL23A,IL6,TNF
TNFRSF18	2.48	transmembrane receptor		0.67	0.00299	CDKN1A,CXCL3,ICAM1,IL6,MMP9,PTGS2,TNF,TNFRSF9	652 (15)
MAPKAPK3	2.445	kinase		1.276	0.005	BCL2,CXCL2,CXCL3,HSPB8,IL6,TNF,ZFP36	1000 (23)
CAV1	2.445	transmembrane receptor		-0.196	1.85e-05	ACVRL1,ADAMTS4,AFP,ARG1,CAV1,CD36,CDKN1A,CLDN8,CSF1R,EDIL3	1035 (20)
FFAR4	2.438	G-protein coupled receptor		-1.838	0.0976	IL1B,IL6,INSR,PTGS2
DLK2	2.435	other			0.0402	HEY1,HEY2
DUSP5	2.433	phosphatase		-1.414	0.00147	CA2,CRCT1,CSF2,HIVEP3,IL11,SERPINB2,SSTR2,ZFP36	512 (13)
DOK2	2.431	other			0.0402	DOK2,TNF
SEMA7A	2.406	transmembrane receptor		1.254	0.0113	CCN4,CD36,ELN,IL18,IL1B,MLXIPL,SMAD6,TIMP1,TNF
RASSF1	2.392	other		-0.221	8.85e-08	ABCB1,AMIGO2,APOE,AREG,BCL2,CAV1,CCND2,CDKN1A,COL4A2,CRABP2	914 (21)
ACOT11	2.382	enzyme			0.0064	PPARG,PPARGC1A,UCP1	331 (7)
DEF6	2.375	other		0.524	0.0158	IL6,MMP9,SNAI1,SNAI2,TNF,ZBTB46,ZEB2
TNFRSF10A	2.358	transmembrane receptor		0.478	0.0307	GATA3,IL17RB,IL6,PTPN22,RORC,TNFRSF10A,TNFSF10
SOCS3	2.352	phosphatase		-1.945	0.00317	ARG1,ATF3,BCL2,Ccl2,CDKN1A,F3,FCGR1A,ICAM1,IFIT1,IFIT2	825 (14)
KDM4D	2.343	enzyme		0.272	0.0143	BCL2,CDKN1A,GLI1,GLI2,SNAI2
EPHA2	2.334	kinase		1.518	2.92e-05	ATF3,BCL2,CXCL2,DUSP1,FOSB,IER3,IL18,IL1B,IL33,IL5	710 (18)
GATA3	2.333	transcription regulator		-0.538	1.1e-08	ADM,BCAS3,BCL2,BMF,CDKN1A,CDX2,CNFN,CRABP2,CSF1R,CST6	1000 (18)
PLAUR	2.322	transmembrane receptor		0.986	0.00589	ANG,Ccl2,CXCL3,FOSL1,JUN,MMP9,PLAU,PLAUR,PRKDC,SCN2A	792 (21)
CDX2	2.322	transcription regulator		-0.365	7.83e-09	ABCB1,AOC1,B3GALT5,BCL2,BIRC5,CAV1,CDH17,CDHR5,CDKN1A,CDX2	1038 (24)
PROKR2	2.317	G-protein coupled receptor			0.0423	GNRH1,INHBA,TGFBR1
NOTCH3	2.308	transcription regulator		0.428	0.00411	BCL2,BIRC5,CDKN1A,CFLAR,COL14A1,COL15A1,COL5A1,DES,HEY1,HEY2	521 (12)
LIF	2.296	cytokine		0.363	2.39e-05	AFP,AREG,BMP7,CDH5,CDKN1A,CEBPB,COCH,CSF1R,CXCL2,CYP17A1	783 (17)
PGAM2	2.281	phosphatase		-1.89	0.00929	COLEC12,EPHB2,FEZ1,NREP,SLC1A6,SORCS1,TRIL
ANPEP	2.278	peptidase			0.0162	ANPEP,DPP4,IL6,TNF
PTX3	2.265	other		-0.292	0.000327	Ccl2,CCN4,CX3CR1,CXCL2,F3,GATA3,IL1B,IL6,JUN,MMP9	740 (15)
IKBKE	2.259	kinase		0.319	7.3e-06	AICDA,ALDOC,BCL2,Ccl2,CSF3,Cxcl11,CXCL2,FOXA2,GLI1,HLA-A	697 (20)
SPTBN4	2.255	other			0.00549	ABCC8,Ank2,ANK3,CAMK2D
HCAR2	2.247	G-protein coupled receptor		-1.671	0.0158	IL1B,IL23A,IL6,PTGS2,SLC37A2,TNF
ABCB1	2.225	transporter		0.61	0.0221	ABCB1,APP,CAMK2D,Ccl2,CPEB2,CSF2,CXCL2,IL1B,IL6,PLK3
ADCY5	2.223	enzyme			0.0423	ADCY7,ADCY9,BCL2
SULF2	2.22	enzyme		0.342	0.00129	Acan,BCL2,COL2A1,GLI1,MMP13,MMP9,NOG,PDGFB,SOCS3	1021 (19)
BTG2	2.217	transcription regulator		-0.858	0.00159	BTG2,CSF2,CXCL2,CXCL3,Cxcl3,IL1B,IL6,NCAM1,NOX4,PDX1	932 (21)
GIPR	2.213	G-protein coupled receptor			0.0063	Ccl2,IL1B,IL6,SOCS3,TNF	861 (23)
CFLAR	2.193	other		-0.155	0.00261	CDKN1A,CFLAR,CSF3,GATA3,IFIT2,IFNA4,IL1B,IL5,PDX1,TNF	631 (17)
TIMP1	2.177	cytokine		1.619	5.49e-05	A4GALT,CDKN1A,CSF2,EGF,FCER2,IGFBP3,IL1B,IL33,IL6,MME	658 (17)
EFNA3	2.17	kinase		1.155	0.00395	CRABP2,EFNA3,FOSL1,FOXA2,KRT13,KRT16,KRT75,NT5E,PKP1,PLAT
FAS	2.161	transmembrane receptor		1.299	2.87e-06	BCL2,BIRC5,BTG3,CCRL2,CD1D,CD22,CD80,CDKN1A,CFLAR,COL15A1	604 (12)
RGS4	2.133	enzyme		0	6.06e-05	ADHFE1,Calcb,CBLN1,CDH23,ESRRB,HCN1,ID4,KRT222,MEGF6,MFAP3L	551 (12)
FHL2	2.127	transcription regulator		0.105	0.000352	ARG1,Ccl2,CDH5,Chil3/Chil4,CNN1,FHL2,IL23A,IL5,JUN,MITF	937 (22)
HBEGF	2.084	growth factor		1.168	0.000149	ARR3,BCL2,CCND2,CSF1R,CXCR4,ELN,EREG,GFAP,GNAT1,IGFBP3	825 (18)
F3	2.063	transmembrane receptor		1.122	9.65e-09	ANGPT1,AREG,ARG1,BRINP3,Ccl2,CCN1,CCNA1,DOCK4,F2,F3	493 (16)
BSCL2	2.061	other			2.3e-07	AATK,ADRB3,AKR1C3,AOC3,Ccl2,CD36,CFD,GREM1,IER3,IL1RL1	779 (15)
STX11	2.04	transporter			0.0146	IL1B,IL6,TNF
MYRF	2.036	transcription regulator		1.029	0.00715	AKR1C3,Ank2,ATG7,Ces2e,COL14A1,GRB14,LOXL4,MOG,NGEF,NRIP2
PLAT	2.018	peptidase		1.754	0.0244	ANGPT1,GFAP,IL1B,IL6,INHBA,JUN,MMP9,PLAT,TNF
PPIF	2.01	enzyme		0.962	1.4e-05	ADH7,AMIGO2,BMP6,CCRL2,CHST1,CSF2,CX3CR1,CXCL2,CXCL3,CXCR2	414 (7)
PLIN2	2.002	other		-1.342	0.00382	Acot1,APOE,IL6,TNF,UCP1	852 (21)
ADORA2B	-2.001	G-protein coupled receptor		0.722	0.00036	ARG1,BCL2,Ccl2,CCNA1,CXCL2,CXCL3,IL1B,IL5,IL6,MMP9	810 (16)

## Sheet: hTERT 24hr Pathways
Upstream Regulator	Expr Fold Change	Molecule Type	Predicted Activation State	Activation z-score	p-value of overlap	Target Molecules in Dataset
PACRG	-3.557	other			0.011	PRKN
ESR1	-2.852	ligand-dependent nuclear receptor		-1.246	0.00517	ALOX5,BCAS3,BMP2,CARD14,CASQ2,CLDN2,CSF2,CXCL3,DLG2,ESR1
UBE3D	-2.343	enzyme			0.011	PRKN
FAS	2.061	transmembrane receptor		1.103	0.0249	CD80,CXCL3,F5,FAS,INPP5D,IQGAP2,ITPR1,MERTK,TLN2
DUSP1	2.095	phosphatase		-1.709	0.0068	BMP2,CSF2,CXCL3,DUSP1,MERTK,MGLL
CSF2	2.364	cytokine		1.848	0.0361	ALOX5,CD80,CSF2,CXCL3,FAS,INPP5D,IRF5,NCAM1,RGCC,SNTB1
CASQ2	2.392	other			0.00244	CASQ2,RYR2
MST1	2.817	growth factor			0.0329	FAS,GPC3
GNG14	2.9	other			0.011	PRKN
SPIB	3.414	transcription regulator		0.447	0.00498	CD80,COL2A1,GNA15,RAD51B,TENM4
LTB4R	3.9	G-protein coupled receptor			0.00514	ALOX5,CXCL3,IRF5
HIC1	4.275	transcription regulator			0.0296	ADRB2,CYP24A1,ITPR1

## Sheet: hTERT 48hr Pathways
Upstream Regulator	Expr Fold Change	Molecule Type	Predicted Activation State	Activation z-score	Flags	p-value of overlap	Target Molecules in Dataset	Mechanistic Network
CSF2	10.771	cytokine	Activated	2.197		0.0189	ADAM8,ALOX5,ALOX5AP,CCR7,CSF2,Cxcl11,CXCL3,EGR2,EGR3,FAS
S100A8	4.569	other	Activated	2.35		1.82e-05	ACSS1,ADAMTS4,ALDH1A1,ALPL,ATF3,CXCL3,FAS,FOSL1,GJB2,ISG15	278 (19)
RET	3.121	kinase	Activated	3.13		0.00298	ACTA1,CSF2,DES,MMP10,MMP9,NOS1,RET,S100A9,SLC6A3,TBX2	279 (22)
S100A9	2.866	other	Activated	2.708		1.96e-06	ACSS1,ADAMTS4,ALDH1A1,ALPL,ATF3,CXCL3,FAS,FOSL1,GJB2,ISG15	210 (21)
C5	2.775	cytokine	Activated	2.541		0.00515	ATF3,C5,CD55,CSF2,CXCL3,IL17F,MMP9,PLAT,SELE,TNFAIP3	251 (16)
IRF5	2.389	transcription regulator	Activated	2.76		0.0106	DHX58,IFITM3,IRF5,IRF7,ISG15,OAS1,Oasl2,PRDM1
IRF7	2.277	transcription regulator	Activated	4.255	bias	2.57e-06	C5,DHX58,GBP4,IFI16,IFIT1B,IFITM3,IRF5,IRF7,ISG15,MAP3K8	199 (17)
IL7	2.107	cytokine	Activated	2.42		0.0313	CSF2,CXCL3,DNTT,FAS,HAVCR2,IL17F,IL7,MMP13,MMP9,RGS16
ISG15	2.67	other	Inhibited	-2.197		0.0218	COL5A2,Ifi202b,IFITM3,OAS1,USP18
DUSP1	2.509	phosphatase	Inhibited	-2.848		7.44e-11	CALCR,CSF2,CXCL3,DUSP1,FOSL1,GJB2,IFI16,IFIT1B,IFITM3,IRF7	256 (17)
TNFAIP3	2.234	enzyme	Inhibited	-2.172		0.013	CSF2,FAS,MMP9,NLRP3,SELE,TNFAIP3
ADRB3	18.487	G-protein coupled receptor				0.038	ADRB2,DIO2,PPARGC1A
KRT16	17.824	other				0.00288	KRT6B,S100a7a,Sprr2d
TRPV1	15.073	ion channel				0.0084	HLA-DQB1,IL11,PRKN,TRPV1
PTHLH	12.742	other		0.356		0.007	Acan,ANGPT1,BGLAP,COL2A1,ECM1,IL11,MMP13,MMP9	311 (23)
PRDM16	12.654	transcription regulator		-1.854		0.000269	DIO2,GBP4,IFIT1B,IRF7,Mx2,OAS3,PPARGC1A	176 (9)
DIO2	11.781	enzyme		0.24		3.14e-05	ALDH1A1,ASPA,ATF3,Cbr2,CSF2,DIO2,FOSB,HR,IL11,KLF15
NLRP3	11.484	enzyme		-0.97		0.0395	CCR7,CXCL3,FAS,GPR132,IFITM3,IRF7,MMP13,MMP9,MRC1,NLRP3
THRB	10.199	ligand-dependent nuclear receptor		-0.806		0.000163	ACTA1,ATP1A3,CSF2,Cxcl11,CXCL3,FABP4,FGFR3,FOSL1,HLA-DMB,IFIT1B	292 (21)
MMP12	9.058	peptidase		1.982		0.0833	CSF2,HNF4A,MMP13,MMP9,TLN2
GPR132	9.051	G-protein coupled receptor				0.0258	CSF2,MRC1,SELE
GATA2	8.218	transcription regulator		-0.489		2.9e-06	AK1,ALOX5,ANGPT1,ANGPTL2,CHST13,CMA1,Col17a1,CPT1C,DDIT4L,DIO2	181 (7)
S100a7a	7.925	other				0.0359	CSF2,IL11
HIC1	7.742	transcription regulator		-0.489		0.0178	ACKR3,ADRB2,AMIGO2,CYP24A1,ITPR1,MMP12
LTB4R	7.573	G-protein coupled receptor		1.387		0.00435	ALOX5,CXCL3,IRF5,MMP9,MRC1	232 (12)
IL17F	7.127	cytokine		1.969		0.0168	COL2A1,CSF2,CXCL3,MMP13,S100A9
SPIB	6.281	transcription regulator		1.763		3.7e-05	ATF3,CD200,Col17a1,COL2A1,EGR2,GEM,GNA15,Klra17,NRXN2,P2RY12
BGLAP	5.874	other				0.011	DIO2,NLRP3,PRDM16
GATA4	4.69	transcription regulator		-0.195		2.18e-06	ACOD1,ACTA1,ADORA1,CASQ2,CLDN2,CLSTN2,DES,DIO2,ESPN,GATA4	47 (4)
Tmem238l	4.686	other				0.0219	OSMR,PTAFR
MMP9	3.974	peptidase		0.912		0.0132	CALCR,CSF2,HLA-DQB1,HLA-E,MMP12,MMP13,MMP9,PLD4,RCAN2,SERPINE2
SNCG	3.793	other				0.016	ESR1,MMP9
IFI16	3.575	transcription regulator		1.97		0.000647	ESR1,FAS,GATA4,IFI16,IL2RB,ISG15,Mx1,OAS1,SELE,SLC2A4	288 (17)
LAMA2	3.375	other				0.00885	DES,LAMA2,MMP9
PROCR	3.247	other		0.339		0.0128	ANGPT1,GBP4,GBP6,MMP9
EGR3	3.14	transcription regulator		-0.276		0.000503	ARHGAP24,ATF3,CDK14,CTSE,EMB,FXYD5,Gm31718,IL9R,MYB,RAB37
CHRM1	3.085	G-protein coupled receptor		-0.308		0.000762	CHRM1,EGR2,EGR3,NOS1	245 (14)
KCNK2	3.058	ion channel				0.016	KCNK2,PECAM1
PTAFR	3.048	G-protein coupled receptor				0.0474	MMP9,NLRP3,SNAI1
CASQ2	3.047	other				0.00126	ACTA1,CASQ2,RYR2
GNA15	2.971	enzyme				0.000501	Abcb1b,ACKR3,CXCL3,FOSL1,FXYD5,HLA-E,MAP2,MICOS10-NBL1/NBL1,PLAT,PRRX2
ECM1	2.961	transporter				0.00973	CSF2,ECM1,PTHLH,SNAI1
PIWIL2	2.906	enzyme				0.0286	CABLES1,MAP1A
CARD14	2.859	other				0.011	CCR7,CXCL3,S100A8
USP18	2.842	peptidase		-1.98		0.143	IFITM3,IRF7,ISG15,OAS1
IL11	2.585	cytokine		-0.896		0.0163	CDH13,COL2A1,FABP4,GP1BA,MMP13,MMP9,SCG2
IFITM3	2.554	other		-1.732	bias	4.81e-06	ABCC8,ADRB2,CDH13,GBP6,Mx1,Mx2,OAS1,Oas1c (includes others),PTPRM,RAMP2
SNAI1	2.413	transcription regulator		-0.817		0.00198	Acan,BGLAP,CD55,CDH4,CLCA2,COL2A1,ESPN,FOSL1,HNF4A,IL7	335 (21)
THBD	2.388	transmembrane receptor				0.00401	CXCL3,PECAM1,THBD	256 (13)
FOSB	2.377	transcription regulator		1.732		0.0369	FOSB,FOSL1,MMP13,MMP9
FAS	2.374	transmembrane receptor		-0.306		0.00147	CAMK2B,CD200,CXCL3,EGR2,FAS,FOSB,GPNMB,GRK5,HLA-DQB1,IL9R	259 (13)
EGR2	2.328	transcription regulator		-0.239		0.000162	ARHGAP24,ATF3,BGLAP,CDK14,CTSE,DDN,DIO2,EGR2,EMB,FXYD5	287 (18)
PRDM1	2.244	transcription regulator		-0.309		4.49e-08	ACOX2,ADAM8,ALPL,CCR7,CD53,CSF2,CXCL3,CYTH4,ECM1,EGR2	332 (22)
OSMR	2.227	transmembrane receptor				5.19e-05	DHX58,GBP4,LRG1,MMP13,Mx2,OAS1,Oasl2,OSMR,RASL11A,SCD	163 (12)
IFIT1B	2.144	other				0.00117	Mx1,USP18
MESP2	2.134	transcription regulator				0.019	GATA4,SNAI1,TWIST2
FOSL1	2.119	transcription regulator		0.533		0.000306	EGR2,FOSB,FOSL1,GCM1,MMP10,MMP13,MMP9,PRDM1,SERPINE2,SNAI1	290 (19)
NOTCH3	2.103	transcription regulator		1.633		0.0484	COL5A3,DES,EPAS1,ITGA7,MMP9,RGS5
CYP27A1	2.102	enzyme				0.0474	ANPEP,CYP46A1,SLC2A4
SERPINE2	2.101	other		-1.387		0.0102	CSF2,Cxcl11,CXCL3,MMP9,SELE
SLC6A3	2.097	transporter				0.0222	FOSB,PPP1R1B,SLC6A3
SDC3	2.025	other				0.0359	ALPL,BGLAP

## Sheet: hTERT 72hr Pathways
Upstream Regulator	Expr Fold Change	Molecule Type	Predicted Activation State	Activation z-score	Flags	p-value of overlap	Target Molecules in Dataset	Mechanistic Network
TP63	65.186	transcription regulator	Activated	2.35		4.37e-08	ABCB1,ADA,ADAMTS1,ADH7,ALDH1A3,ALOX12,ALOXE3,APOBEC1,ATG10,AXL	619 (21)
STAT4	28.384	transcription regulator	Activated	2.101	bias	0.000138	ACSS1,ACVRL1,ALDOC,Ctla2a/Ctla2b,CXCL10,CXCL3,HILPDA,HLA-DQB1,IFIT1B,IL18RAP	569 (18)
CSF2	21.073	cytokine	Activated	3.051		0.000648	ABCA1,ABCG1,ADA,ADAM8,ALOX5,ALOX5AP,AOC1,ARRB1,ATP6V0D2,BATF3	459 (14)
C5	17.554	cytokine	Activated	2.384		0.0701	C5,CCL5,CSF2,CSF3,CXCL10,CXCL3,DAG1,IL17F,IL23A,MMP9
IL17F	10.913	cytokine	Activated	2.208		0.00295	COL2A1,CSF2,CSF3,CXCL10,CXCL3,CXCL6,MMP13,PTGS2,S100A9	390 (14)
ESRRB	8.622	transcription regulator	Activated	2		0.0352	CCL28,GCKR,IL7,NFKBID,NPHS1,Usp17la (includes others),XAF1
FOXC2	6.85	transcription regulator	Activated	2.031		5.01e-05	ADIPOQ,ADRB2,ALPL,ANGPT2,BGLAP,COL2A1,DMP1,FGFR3,GPNMB,KDR	503 (20)
S100A9	5.248	other	Activated	2.715		2.53e-14	ABCG1,ACSS1,ADAMTS1,ADAMTS4,ALPL,C1S,Ccl7,CHDH,CXCL10,CXCL3	600 (18)
SPIB	5.118	transcription regulator	Activated	2.214		0.000179	CCR9,CD200,CD80,Col17a1,COL2A1,GEM,GNA15,IKZF3,IL23A,IL2RA
MAP3K8	4.285	kinase	Activated	2.046		0.0007	BNIP5,CLIC5,CSF2,CSF3,CXCL3,DOK2,ETV4,GPR146,GPR176,HP	531 (17)
RET	3.896	kinase	Activated	2.556		0.000236	ACTA1,CALML5,CSF2,CSF3,DES,DPYSL2,ELN,GDNF,LOX,MMP10	497 (18)
FZD9	3.775	G-protein coupled receptor	Activated	2.415	bias	3.33e-08	CCL5,CXCL10,CXCL6,IFI16,Ifi202b,Ifi27l2a/Ifi27l2b,IFIT1B,IRF7,ISG15,Oasl2	280 (7)
S100A8	3.369	other	Activated	2.653		6.09e-14	ABCG1,ACSS1,ADAMTS1,ADAMTS4,ALPL,ARG2,C1S,CD80,CHDH,CXCL10	598 (16)
IRF5	3.29	transcription regulator	Activated	3.224		0.00108	CCL5,CXCL10,DHX58,IFIT3,IFITM3,IL23A,IRF5,IRF7,ISG15,OAS1	452 (19)
IRF7	3.219	transcription regulator	Activated	4.908	bias	4.58e-08	C5,CCL5,CD80,CXCL10,DHX58,GBP4,HELZ2,IFI16,IFIT1B,IFIT3	340 (15)
TIMP1	3.078	cytokine	Activated	2.333		0.00405	ADIPOQ,CD44,Cdkn1c,CSF2,FCER2,IGFBP3,MME,MMP9,PLAT	484 (19)
CCL5	3.071	cytokine	Activated	2.181		0.186	ALCAM,CCL5,CD44,CXCL3,GFAP,HMGA1,MMP9,SERPINB2
VEGFC	2.821	growth factor	Activated	2.207	bias	0.00274	FLT4,KDR,PROX1,PTGS2,VEGFC	432 (11)
TXNIP	2.774	other	Activated	2.183		0.424	DES,IL2RB,PPARGC1A,PTGS2,TXNIP
CD44	2.568	other	Activated	2.036		0.00379	ABCB1,ACKR3,ACTA1,ADAM8,ADRB2,ALDOC,CCL5,CD44,CDH5,CSF2	460 (17)
IL7	2.539	cytokine	Activated	2.489		0.00341	CCR9,CEACAM1,CSF2,CXCL3,DNTT,DUSP5,FAS,HAVCR2,IL17F,IL18RAP	462 (17)
EPHA2	2.441	kinase	Activated	2		0.37	FOSB,MMP9,NR4A1,SLIT2
LIF	2.142	cytokine	Activated	2.677		0.00295	BGLAP,CD44,CDH5,COCH,CSF1R,CXCL10,CYP26A1,ENPP2,EREG,GFAP	542 (20)
FOXL2	2.138	transcription regulator	Activated	2.701		8.1e-05	CXCL3,CXCL6,DLX3,FAS,FST,GPRC5B,IL11,INHBA,KLK9,LIF	459 (14)
HMGA1	2.02	transcription regulator	Activated	2.663		0.00307	ALPL,B3GALT5,BOK,CD44,CD80,ESR1,GATA2,GNA15,H19,IGFBP3	604 (23)
PRDM16	28.466	transcription regulator	Inhibited	-3.395		6.36e-06	CCL5,CXCL10,FOXJ1,GBP4,IFIT1B,IRF7,Mx2,MYH7,Nppb,OAS2	488 (20)
USP18	4.934	peptidase	Inhibited	-2.608		0.116	CCL5,CXCL10,IFITM3,IL18RAP,IRF7,ISG15,OAS1
IFITM3	3.539	other	Inhibited	-2.524	bias	2.57e-07	ABCC8,ADRB2,CCL5,CDH13,CDH5,COL4A4,EPHA2,EREG,GBP6,Mx2	441 (7)
ADORA2A	3.275	G-protein coupled receptor	Inhibited	-2.177		0.0334	ABCA1,ALDOC,ATP1A3,ATP8A1,CSF1R,CXCL10,GNG7,HBA1/HBA2,IFITM3,MMP9
TNFAIP3	2.776	enzyme	Inhibited	-2.412		0.101	CSF2,CXCL10,FAS,IL23A,MMP9,Nppb,TNFAIP3
COL5A1	2.146	other	Inhibited	-2		0.241	Acan,FBLN2,FBN1,LOX
DUSP5	2.068	phosphatase	Inhibited	-2.236		0.0106	ALDH1A3,CSF2,EGR3,IL11,SERPINB2
ENPP2	68.014	enzyme		-0.447		0.00274	ADIPOQ,ENPP2,PPARGC1A,PPARGC1B,PRDM16	344 (7)
ADIPOQ	63.791	other		0.752		0.00402	ACACB,ACSL1,ACTA1,ADIPOQ,CCL5,CDH13,CXCL10,CXCL3,Cyp2d9 (includes others),ESR2	550 (22)
TRDN	63.224	other				0.0266	CACNA1S,CASQ1
FGF19	42.655	growth factor				0.00872	ACACB,ACSL1,CTSE,Cyp2d9 (includes others),HLA-DQB1,MME,PKLR,PPARGC1B,RGS16,RGS2	226 (7)
GATA2	35.318	transcription regulator		0.584		1.12e-10	ABCA13,ACHE,ADGRG1,AK1,ALOX5,ANGPT1,ANGPT2,ANGPTL2,AQP9,CCL5	465 (11)
TRPV1	25.18	ion channel		0.26		0.000963	CD4,GFAP,HLA-DQB1,IL11,PRKN,PTGS2,TRPV1	360 (12)
IKZF1	16.921	transcription regulator		-1.775		2.12e-05	ADAM19,ANTXR1,AXL,CALHM5,CSF2,CSF3,DEPP1,DNTT,DUSP5,FLT3	444 (15)
PAX5	15.754	transcription regulator		1.005		0.0252	CD22,CD79A,CSF1R,FCER2,FLT3,GPRIN3,PAX5,PYGL,SLC16A10,TXNIP
ERG	14.906	transcription regulator		1.425		0.00357	ADGRG1,ADRB2,ALOX12,ARHGAP20,ARHGAP24,ARHGEF6,BAIAP2L2,CAMK1D,CUX2,CWH43	254 (7)
HIC1	11.339	transcription regulator		-1.458		0.000916	ACKR3,ADRB2,BBOF1,CA12,CDO1,CYP24A1,EPHA2,FST,INHBA,ITPR1
Klra7 (includes others)	11.267	transmembrane receptor		1.91	bias	0.0467	CCL5,CSF2,Klra7 (includes others),SERPINE2
FBN1	9.356	other		-1.516		0.00258	C1R,C1S,COL6A3,FBN1,INHBA,LTBP1,MMP9	580 (15)
CASQ2	8.221	other				0.000699	ACTA1,CASQ2,RYR2,TRDN
COLQ	7.748	other		1.757		0.000873	ACHE,ADAMTS2,COL2A1,COL6A3,COL7A1,DAG1,ECM1,ITGA7,LTBP1,MMP9
MMP9	7.648	peptidase		0.442		0.00327	AXL,CD44,CLIC5,CSF2,GAP43,HLA-DQB1,HLA-E,IL23A,JAG2,LYZ	559 (18)
MYPN	7.577	other				0.00962	CASQ2,MYH6,Nppb
PROCR	7.07	other		1.094		0.00954	ANGPT1,ANGPT2,GBP4,GBP6,LIF,MMP9	525 (17)
PDGFRA	6.872	kinase				0.033	BGLAP,KIT,PDGFRA,PRKCQ
IFI16	6.604	transcription regulator		1.718		0.0341	CCL5,CXCL10,ESR1,FAS,IFI16,IL2RB,ISG15,MDM2,OAS1,SFTPD
NOX1	6.305	enzyme		1.935		0.0633	EPAS1,KDR,MMP9,NOX1
ELAVL3	6.071	other				0.0139	GAP43,TUBB3
LAMA2	5.951	other				0.0102	CDH5,DES,LAMA2,MMP9
EOMES	5.364	transcription regulator		-0.433		2.94e-07	ALCAM,COL6A3,CYP26A1,EGFLAM,EOMES,FAT3,FOXC1,H19,IGFBP3,IL2RB
GFAP	5.316	other				0.0106	CD44,GFAP,ITGA7,KCNJ10,SLC1A2
PLAT	4.979	peptidase		1.303		0.0111	ANGPT1,CXCL10,GFAP,GRIN2B,INHBA,MMP9,PLAT
FOSL1	4.528	transcription regulator		1.312		0.000193	AXL,Ccl7,CD44,CSF3,CXCL6,ELN,FOSB,FOSL1,GCM1,MMP10	459 (17)
ACSL6	4.523	enzyme				0.0423	COL2A1,MMP13
ESR2	4.425	ligand-dependent nuclear receptor		1.387		4.05e-12	8030451A03Rik,ABCA1,ACKR3,ADAMTS1,ADH7,ADORA1,AK7,ALDH1A3,ANGPTL2,ANKH	754 (20)
SLC6A3	4.275	transporter		0.927		0.00657	ADCY1,FOSB,GFAP,PPP1R1B,SLC6A3	289 (12)
ACKR3	4.148	G-protein coupled receptor				0.0369	AXL,C5,CFH,CSF2,ELN,TNNC1
PHLDA2	4.027	other				0.0423	ASCL2,GCM1
LTB4R2	3.905	G-protein coupled receptor				0.0367	IRF5,MMP9,NOX1
ISG15	3.84	other		-0.23		0.00128	COL7A1,FBLN2,HLA-A,Ifi202b,IFITM3,LTBP1,OAS1,TIMP1,USP18,VCAN	350 (13)
S1PR4	3.834	G-protein coupled receptor		1.732		0.00034	C1R,C1S,Cabp1,CCL28,CDH5,CFAP54,COL6A3,IFI16,LRMDA,Nppb
RELN	3.733	peptidase				0.0282	ABCA1,DAB1,GRIN2B
SERPINF1	3.71	other		1.817		0.0517	ADIPOQ,CDH5,GDNF,KCNJ10,NEFH,PDGFRA,PPARGC1A,SERPINF1
MAFA	3.684	transcription regulator				1.61e-12	ABCC8,ADCY1,ALDH1A3,CACNA1E,CACNA1H,CHRNA4,CSF3,CXCL3,CXCL6,CXCR2	66 (2)
HR	3.617	transcription regulator		0.351		0.0391	ANO1,CALML5,COL25A1,CYP24A1,DLX3,DOK2,SOSTDC1
CXCL3	3.613	cytokine		1.236	bias	0.033	CCL5,CXCL10,CXCL3,GRK5
VCAN	3.498	other		1.287		4.42e-07	ACTA1,C1R,C1S,CASQ2,CDH13,CXCL3,CXCL6,DAG1,ELN,ENPP2	535 (19)
IL1RL1	3.414	transmembrane receptor		1.951		0.168	CXCL10,CXCL3,MRC1,PRKN
THBD	3.322	transmembrane receptor				0.0282	CXCL3,PECAM1,THBD
TFAP2C	3.262	transcription regulator		-0.298		9.61e-05	ADA,ALCAM,CA12,CD44,EGR3,EOMES,ESR1,FOXC1,FREM2,FST	511 (11)
PTGS2	3.181	enzyme		1.119		1.2e-06	Abcb1b,ADGRL3,ANGPT1,ANGPT2,ARG2,BATF3,CCL5,CD44,CSF3,CXCL10	519 (15)
LTB4R	3.171	G-protein coupled receptor		1.664		0.0217	ALOX5,CXCL3,IRF5,MMP9,MRC1,PTGS2
ADAM8	3.117	peptidase				0.0423	CCL5,CXCL10
OSMR	3.1	transmembrane receptor		0.692		4.72e-06	C15orf48,CD4,CXCL10,DHX58,GAP43,GBP4,LBP,LRG1,MMP13,Mx2	379 (17)
PROX1	3.057	transcription regulator		-0.208		0.0415	ANGPT2,CRYBB1,FGFR3,FLT4,FOXC2,KDR
ABCB4	3.041	transporter		-1.997	bias	0.00928	ABCB4,CXCL10,DES,H19,MMP13,MMP9,PDGFRB,TIMP1,TNFAIP3	333 (7)
EPAS1	3.017	transcription regulator		0.228		0.00115	ADIPOQ,ALDOC,ANGPT2,ARG2,AXL,BNIP3,CA12,DUSP7,EGLN3,FBLN2	558 (23)
Gm12602	2.945	other		-1.698	bias	0.0005	ANPEP,CGREF1,CSF2,DUSP5,RGS16,SERPINB2
GPNMB	2.944	enzyme		1		0.0423	APCDD1,CYP24A1,DDIT4L,SNAI1,SPI1
EGR3	2.881	transcription regulator		-0.809		0.000168	ANKRD55,ARHGAP24,CCR9,CDK14,CTSE,DOK2,EMB,FXYD5,GDNF,Gm31718
GNA15	2.835	enzyme				2.06e-07	Abcb1b,ACKR3,ADARB1,Akr1c14,BMP3,CDO1,CXCL3,ENPP1,FOSL1,FXYD5	466 (15)
KRT16	2.735	other				0.0208	KRT6B,S100a7a,Sprr2d
FST	2.566	other		-0.265		0.00247	ACSL1,ADIPOQ,COL2A1,FST,HP,LIF,Muc1,PPARGC1A,PPARGC1B,PRDM16	683 (20)
NOSTRIN	2.531	transcription regulator		-0.728	bias	0.0217	CCL5,FGF1,KDR,KIT,MMP9,PECAM1
ADA	2.527	enzyme		-1.467		0.0114	ADA,ADORA1,CXCL3,MMP9,PLAT,TIMP1
PADI2	2.452	enzyme		-0.492		0.00954	CCL5,Ccl7,CXCL3,CXCL6,PTGS2,SNAI1	289 (8)
SNAI1	2.39	transcription regulator		0.771		1.79e-06	Acan,ADD2,ADIPOQ,AXL,BGLAP,CD44,CDH4,CDH5,CLCA2,COL2A1	595 (19)
ETV4	2.357	transcription regulator		0.486		0.0149	ETV4,GGT1,KRT5,MMP25,MMP7,MMP9,PTGS2
FOSB	2.345	transcription regulator		1.342		0.0129	FOSB,FOSL1,INHBA,MMP13,MMP9,SERPINB2,TIMP1
ABCG1	2.211	transporter		-1.582		0.0297	CSF3,CXCL3,GBP6,IL13RA1,IL5RA,PPARGC1A,PRKG1,SFTPD
INHBA	2.18	growth factor		0.887		0.00291	ADRB2,BAMBI,COL9A3,EGLN3,EREG,ESR1,F13A1,FST,INHBA,LOX	759 (21)
DLX3	2.166	transcription regulator		-0.447		0.00251	EREG,KRT25,KRT71,MMP9,S100A9,Sprr2d	319 (10)
LOX	2.165	enzyme		1.982		0.0193	ELN,PDGFRA,PDGFRB,SNAI1,TP63
PPP2R2C	2.164	phosphatase				0.0266	NEFH,PPP2R2C
NOTCH4	2.159	transcription regulator		0.254		0.0286	ANGPT1,CD80,Cdkn1c,DES,FLT4,IL2RA
CSF3	2.148	cytokine		0.1		0.00215	ADCY1,BEGAIN,CCL5,CD44,CXCL3,CXCR2,DES,DLGAP1,EGR3,ENPP2	357 (13)
ALOX12	2.134	enzyme				0.0465	CXCL3,FOSL1,PDGFRA
PARP14	2.122	enzyme		1.98		0.000535	CCL5,CXCL10,FCER2,ISG15,Mx2	315 (11)
HHEX	2.116	transcription regulator				0.00573	AXL,CCL28,CSF2,CXCL10,IL17F,IL2RA,IL7,KDR
GNAS	2.099	enzyme		0.491		6.03e-05	ADAMTS1,ALCAM,ALPL,ANKH,ARL5C,CABLES1,CD200,CD22,Cmah,CYTIP	589 (24)
NOTCH3	2.055	transcription regulator		1.862		0.000813	Cdkn1c,COL5A1,COL5A3,DES,EPAS1,ITGA1,ITGA7,KDR,MMP9,MSI1	449 (12)
FAS	2.024	transmembrane receptor		0.231		2.32e-05	CAMK2B,CCL5,CD200,CD22,CD44,CD80,COL5A1,COL6A3,CXCL10,CXCL3	347 (11)

## Sheet: hTERT 96hr Pathways
Upstream Regulator	Expr Fold Change	Molecule Type	Predicted Activation State	Activation z-score	Flags	p-value of overlap	Target Molecules in Dataset	Mechanistic Network
TP63	95.796	transcription regulator	Activated	3.016		1.6e-16	ABCB1,ADA,ADAMTS1,ADH7,ADM,ALDH1A3,ALOX12,ALOXE3,APOBEC1,ATG10	947 (23)
FCGR2A	82.839	transmembrane receptor	Activated	2.364	bias	0.000241	C5,CCL5,CXCL2,CXCL3,FAS,FCGR3A/FCGR3B,IFIT3,IFITM3,IL12B,ISG15	694 (16)
C5	74.781	cytokine	Activated	2.714		0.137	C5,CCL5,CCNE1,CD55,CD86,CSF2,CSF3,CXCL2,CXCL3,DAG1
Srgn	73.932	other	Activated	2.688	bias	0.000709	CD300LF,CD68,CMA1,FCMR,HLA-DRB5,IL12B,ITGAM,LY6D,LYZ,MMP9	564 (7)
BMP10	67.143	growth factor	Activated	2.584		0.00022	ALDH1A3,ALOX12,ANGPT1,AQP1,CD55,Cdkn1c,COL1A2,ECM1,FCGR2A,FCGR3A/FCGR3B	442 (7)
TBX21	59.594	transcription regulator	Activated	2.18		1	CD244,CD38,HAVCR2,IL2RB,IL6R,PTGDR2,SELPLG,TBX21
WNT3A	56.332	cytokine	Activated	2.305		1.47e-10	Acan,ADAMTS14,ADAMTS4,ALDH1A3,ALPK2,ANGPT1,APP,ARRDC4,ATP1B1,ATP6V0D2	774 (19)
S100A9	39.992	other	Activated	2.902		4e-17	ACSS1,ADAMTS1,ADAMTS4,ALDH1A1,C1S,C3,CCNE2,CHDH,CORO1A,COX6A2	961 (19)
ITGAL	22.704	transmembrane receptor	Activated	2.174		0.0432	CD80,CD86,ITGAL,ITGB2,MMP10
CSF2	21.755	cytokine	Activated	4.45	bias	3.83e-07	ABCA1,ADA,ADAM8,ALOX5,ALOX5AP,AOC1,ARRB1,ATP6V0D2,ATXN1,BIRC5	886 (16)
COLQ	18.466	other	Activated	2.284		8.58e-07	ACHE,ADAMTS2,BMP4,COL11A1,COL2A1,COL5A2,COL6A3,COL7A1,COL8A1,DAG1
CASR	16.657	G-protein coupled receptor	Activated	2.243		2.06e-06	ABCC2,Acan,ARHGEF3,BGLAP,BIRC5,CASR,CD44,CENPH,Clec2d (includes others),DSG1	915 (20)
SOX10	16.431	transcription regulator	Activated	2.63		0.0205	ACKR3,DAG1,DHH,GAS7,L1CAM,MYRF,NGFR,PDGFRB,PMP22,RET
IL12B	11.114	cytokine	Activated	2.208		0.225	CCL5,CD86,CSF2,IL12B,INPP5D,MAP3K8,S100A8,S100A9,SELPLG
POMC	10.187	other	Activated	2.182		0.0607	ADCY9,APOB,CYP11A1,CYP1B1,DBH,FOSL1,GAD1,GSTM5,H19,HMOX1
LHX2	9.856	transcription regulator	Activated	2.335		0.0211	DIO2,FOXJ1,GPR50,LIF,NQO1,OMP,ROBO3
ALOX15	9.223	enzyme	Activated	2.179		0.00359	ABCA1,ALOX15,CXCL2,FOSL1,HMOX1,ID3,IL12B,Muc1,MUC5AC,NOTCH3	681 (18)
TXNIP	9.177	other	Activated	2.622		0.0742	Acot1,ALDOA,COL1A2,DES,IL2RB,LPL,NLRP3,NPHS2,PPARGC1A,PTGS2
WNT11	7.317	other	Activated	2.397	bias	0.00192	ENO2,GATA4,GDNF,IBSP,MYH4,MYH6,MYH7,Nppb,THBD,TNNC1	812 (17)
FABP4	7.045	transporter	Activated	2.191		0.241	ABCA1,FABP4,IL12B,LTB4R,PTGS2
NFASC	6.767	other	Activated	2.2	bias	0.0432	BCAN,NFASC,NRCAM,SCN1B,SPTBN4
OLR1	5.999	transmembrane receptor	Activated	2.186		0.325	CD68,CXCR2,ITGAM,OLR1,OSCAR,RBP1,TGFBR3
Zscan4c (includes others)	5.115	other	Activated	2.596	bias	0.00154	Meg3,SP110,Spopfm1,Tcstv1,Tdpoz4/Tdpoz8,Usp17la (includes others),Zscan4c (includes others)
RET	4.76	kinase	Activated	2.564		4.94e-05	ACTA1,CALML5,CCL20,COL1A2,CSF2,CSF3,DES,EGR1,ELN,FOXF1	762 (18)
S100A8	3.632	other	Activated	2.784		6.6e-17	ACSS1,ADAMTS1,ADAMTS4,ALDH1A1,ARG2,C1S,CCL20,CCNE2,CD80,CHDH	938 (16)
FOSL1	3.467	transcription regulator	Activated	2.314		0.00108	ADM,AXL,CD44,CSF3,CXCL6,EGR1,EHD1,ELN,FOSB,FOSL1	768 (18)
CCL20	3.312	cytokine	Activated	2.357	bias	0.04	C3,HAVCR2,ITGAM,NLRP3,OLR1,PIK3CG,PLD4,SLC7A2,VIM
IRF5	2.955	transcription regulator	Activated	2.235		0.111	CCL5,CXCL2,DHX58,IFIT2,IFIT3,IFITM3,IL12B,IRF5,ISG15,OAS1
Eldr	2.798	other	Activated	4	bias	0.000378	BIRC5,BRCA1,CDCA5,CDK1,CLSPN,DLGAP5,EME1,GTSE1,KIF18B,NEIL3
CCL5	2.71	cytokine	Activated	2.496	bias	0.0278	ALCAM,CCL5,CD163,CD44,CHRNA7,CXCL2,CXCL3,CYP1B1,EGF,EMP1
FOXL2	2.553	transcription regulator	Activated	2.667		2.5e-08	BMP2,CCL20,CHRNA9,CXCL2,CXCL3,CXCL6,DLX3,EN2,FAS,FST	616 (13)
NOTCH3	2.534	transcription regulator	Activated	2.75	bias	7.82e-05	BIRC5,Cdkn1c,COL14A1,COL5A3,COL6A2,COL8A1,DES,DLGAP5,EPAS1,ITGA1	712 (12)
CD44	2.506	other	Activated	3.113		0.000575	ABCA5,ABCB1,ABCG2,ACKR3,ACTA1,ADAM8,ADRB2,ALDH1A1,ALDOA,BIRC5	1086 (17)
IL33	2.16	cytokine	Activated	3.984		2.24e-13	ABCA1,ADAMTS1,ALDH1A3,ALDOA,ANKRD37,APP,ARHGAP30,ARHGAP9,ARRB1,ATP8B4	781 (14)
BRCA1	2.121	transcription regulator	Activated	3.249		9.22e-07	Abcb1b,AK1,ALDH1A3,ANGPT1,ANXA8/ANXA8L1,APOBEC1,AR,ASCL2,BCKDHB,BIRC5	905 (18)
CHRNA7	61.804	transmembrane receptor	Inhibited	-2.216		0.4	CHRNA9,CXCL2,CXCL3,ITGAM,TIMP3
TP73	19.192	transcription regulator	Inhibited	-2.023		3.13e-16	ABCB1,ACTN2,ADA,ADAM19,ADAM23,ADGRB1,AFAP1,ARL5C,ATG10,AXL	896 (18)
Gm12602	12.455	other	Inhibited	-2.138	bias	0.000137	ANPEP,CGREF1,CPA4,CRCT1,CSF2,IL24,RGS16,SERPINB2
ADAMTS12	11.464	peptidase	Inhibited	-2.157	bias	0.00597	ALDH1A3,CHI3L1,IL33,LGALS1,MMP13,S100A6,S100A8,S100A9
IKZF1	7.609	transcription regulator	Inhibited	-2.749		7.21e-07	ABCA9,ADAM19,ANTXR1,AQP1,AXL,CALHM5,CD38,CD68,CNR2,CRACDL	894 (16)
ENTPD1	5.291	enzyme	Inhibited	-2	bias	0.0271	CD86,CXCL2,CXCL3,IL12B
ABCB4	4.414	transporter	Inhibited	-2.628	bias	0.00401	ABCB4,ABCD2,CCL20,COL1A2,DES,H19,MMP13,MMP9,PDGFRB,SPARC	880 (19)
Cdkn1c	3.149	other	Inhibited	-2	bias	0.0136	CDC6,EGR1,MCM3,NGFR,Pmaip1,PMP22,SOX10
ADA	2.902	enzyme	Inhibited	-2.214	bias	0.00258	ADA,ADORA1,COL1A2,CXCL2,CXCL3,MMP12,MMP9,PLAT,TIMP1
TNFAIP3	2.787	enzyme	Inhibited	-2.188		0.183	BIRC5,CCL20,COL1A2,CSF2,FAS,MMP9,NLRP3,Nppb,TNFAIP3
IKZF3	170.321	transcription regulator		-0.407		0.000652	ALOX5,ANTXR1,CALHM5,CD38,CD68,DEPP1,IFIT3,IGLL1/IGLL5,MAP2,MGLL
GABBR2	154.643	G-protein coupled receptor		0.686	bias	4.49e-05	CASR,GABBR1,GABBR2,GRIA1,GRIA2,MAPT
KCNIP3	144.769	transcription regulator		-0.437		0.0201	Acp5,ADRB2,C2CD4A,CCL5,CHRNA7,COL1A2,CX3CL1,FOSB,GCM1,GFAP
NKX3-1	115.478	transcription regulator				0.0222	AR,CA12,CA3,ERG,IGFBP3,MMP9,PRKCB,PTPRC,VAV3,VIL1
GJA3	112.103	transporter				0.0125	GJA1,GJA8
PAX7	101.733	transcription regulator		0.089	bias	9.56e-06	ABCA1,BCKDHB,CAMK1D,DEPTOR,EMB,GALNT13,ID3,IL13RA1,KCNK2,LIX1
ADRA1A	94.942	G-protein coupled receptor				0.0269	CCNE1,CDK1,CEBPB,EGR1,LIF,MMP7,NR4A1,PRRX1,PTHLH,SNAI1
NTRK1	88.063	kinase		1.067	bias	0.0136	EGR1,LGALS1,MMP9,NR4A1,RET,SCN9A,TACR1
CHRNA9	86.506	transmembrane receptor		-1	bias	0.0189	GABBR1,GABRB3,GAD1,KCND2
SCNN1B	70.968	ion channel				0.0271	MMP12,MUC5B,SCNN1A,SLC26A4
CLEC10A	70.105	other		-1.437		0.000273	CLEC10A,CSF2,CXCL2,CXCL6,CXCR2,IL12B,KRT17,MAP3K6,MMP9,S100A9
IL1R2	64.089	transmembrane receptor		-1.951	bias	0.049	CCL20,CSF2,CXCL2,CXCL3
IL10RA	60.177	transmembrane receptor		-0.496		1.42e-17	ABAT,ABCB1,ACSL1,ACSS2,ADD3,ADH1C,ALOX5,ANKH,ANO1,AOC1	635 (14)
EBF2	57.733	transcription regulator		0.626	bias	0.000203	ADAMTS15,ARHGAP26,CIDEA,DIO2,ENTPD2,NIBAN1,NTM,QPRT,SHISA6,THBS4
EN2	57.677	transcription regulator				0.0216	NGFR,PAX5,PLCB4
CD86	55.912	transmembrane receptor		1.783		0.238	CD80,CD86,CSF2,FAS,IL2RB,POU2F2,TNFAIP3,TNFRSF9
PRKCQ	38.122	kinase		1.545		0.0489	CD44,FOSL1,IL24,ITGAL,MMP9,PRKCB,PRKCE,TBX21
ENPP2	35.604	enzyme		-1.134		0.000622	CIDEA,ENPP2,FABP4,ITGAM,PPARGC1A,PPARGC1B,PRDM16	574 (7)
DSCAM	33.097	other		0.766		2.23e-15	ATF5,CNTN1,DAB1,EFNA3,EFNB3,ELMO1,FOXJ1,GABBR2,ID3,KCND3
ALDH1A1	26.668	enzyme		1.231		0.0432	BMP2,CNR1,FABP4,TUBB3,ZNF423
PTGIS	26.188	enzyme		1.539		8.8e-05	CXCL2,CXCL3,CXCL6,CXCR2,DDIT3,NOS1,PECAM1,PTGES,PTGS2	729 (16)
PRKCB	23.272	kinase		1.254		0.00128	Acp5,ACTA1,ADRB3,APP,CD80,CD86,COL1A2,EGR1,GCK,MMP9	889 (25)
ERBB4	21.939	kinase		0.633		0.000303	ACTA1,ADAM19,BRCA1,COL5A2,DDIT3,EGR1,ERBB4,FBLN2,GAP43,GHR	1001 (21)
PRLR	20.112	transmembrane receptor		0.928		0.0363	CFD,ESR2,FABP4,GDNF,GHR,GJB1,HSD3B1,SLC34A2
ERG	19.17	transcription regulator		1.996		3.39e-05	ADGRG1,ADRB2,ALOX12,AR,ARHGAP20,ARHGAP24,ARHGAP28,ARHGEF6,BAIAP2L2,CADPS	797 (13)
CD163	18.588	transmembrane receptor		-0.068		0.049	ALDH1A1,CCL5,HMOX1,MMP9
DNAAF6	18.528	other				0.0348	DNAH9,DNAI2
PLA2G4E	17.607	enzyme				0.0216	KRT6B,Ly6a (includes others),S100A9
HIC1	17.033	transcription regulator		-1.131		0.00247	ACKR3,ADRB2,BBOF1,CA12,CCNE2,EPHA2,FADS1,FST,ID4,INHBA
LEPR	16.702	transmembrane receptor		0.296		0.00252	ADAM8,ADRB3,ALCAM,ALDH1A1,ALOX15,APOB,CD68,CNR1,CNR2,CREB3L2	859 (22)
MOG	16.427	other		1.38		0.0169	C5,CCL5,CD44,CD80,CD86,CSF2,CXCL2,GDNF,ITGAL,MMP9
ALOX5	15.333	enzyme		-1.94		1	ALOX5,APP,ATP6V0D2,IL12B,MMP12,MMP9,PTGS2,S100A8
MMP10	15.003	peptidase				0.0125	CXCL2,MMP10
MYPN	14.197	other				0.0347	CASQ2,MYH6,Nppb
THRB	13.53	ligand-dependent nuclear receptor		-0.38		1.06e-08	ABCD2,ACHE,Acp5,ACTA1,ATP1A3,CCNE1,CCR6,CDH6,CFD,CLEC10A	853 (20)
KCNK9	12.145	ion channel		0.341		0.000359	CTSE,DKK3,GAL,HSD3B1,HTR1B,LYPD3,RHAG,SEZ6L,SLC14A1,SLC6A17
LAMA2	12.093	other		1.206		0.0104	CDH5,DES,LAMA2,MMP9,PAG1
HSPB8	11.669	kinase		-1.51		0.0219	ACSL1,ALDOA,BMP4,Nppb,PDK1,PPARGC1A,SLC2A4,VIM
FBN1	11.005	other		-0.761	bias	0.00258	C1S,C3,COL1A2,COL6A3,FBN1,INHBA,LTBP1,MMP9,TIMP3	918 (14)
PGR	10.048	ligand-dependent nuclear receptor		-1.876		8.41e-17	ABCG2,ACSL1,ADAM19,ADAM8,ADAMTS1,ADARB1,ADRA2A,AKAP13,ALDH1A3,ALOX15	1388 (22)
SCN1A	9.552	ion channel				0.0125	GFAP,VIM
PCDH17	8.976	other				0.0348	MYH7,Nppb
ALOX12	8.525	enzyme		1.165		0.0371	CXCL3,FOSL1,IL12B,PDGFRA
GATA2	8.291	transcription regulator		0.3		1.03e-08	ABCA13,ACHE,ADGRG1,AK1,ALOX5,ANGPT1,AR,BPIFB1,CACNG2,CCL5	767 (13)
GFAP	7.956	other				0.019	CD44,GFAP,ITGA7,KCNJ10,SLC1A2,VIM
LTB4R	7.905	G-protein coupled receptor		0.923		0.00694	ALOX5,CLEC10A,CXCL2,CXCL3,EGF,IRF5,MMP9,MRC1,PTGS2	829 (18)
PTAFR	7.505	G-protein coupled receptor		1.537		0.0136	BIRC5,CXCL2,MMP9,NLRP3,PTGS2,SNAI1,VIM
GRK3	7.386	kinase				0.0347	ADRA2B,BIRC5,GRM5
ESRRB	7.275	transcription regulator		1.633	bias	0.00934	CCL20,CCL28,GUCA1B,IL12B,IL7,KIRREL2,NFKBID,SLC13A5,STARD8,Usp17la (includes others)
RELN	7.274	peptidase		0.803		0.0189	ABCA1,APP,DAB1,GAD1
GJA8	7.26	transporter				0.0347	CSF2,DDIT3,TRIB3
P2RY14	7.223	G-protein coupled receptor		1.667		0.0129	CACNA1C,CACNA1H,CASR,GAL,GALR1,GLP1R,ITPR1,MAFA,STXBP5L
DHH	7.181	peptidase				0.0189	ADAMTS1,CYP11A1,GJA1,NR5A1
KRT17	7.18	other		1.986		0.00289	AIRE,CCL20,CCL5,CSF3,CXCL2,CXCL3,CXCL6,CXCR2,MMP13,MMP9
EPAS1	6.782	transcription regulator		0.281		1.52e-09	ABCG2,ADM,ARG2,AXL,BNIP3,CA12,CDC42EP5,CEBPB,CEMIP,CKB	881 (24)
SLC4A1	6.676	transporter		-0.831		0.049	AQP1,C5,FCGR2A,RHAG
ELN	6.537	other		1.982		0.0371	CD86,ELN,MMP12,MMP9
MAFA	6.521	transcription regulator				1.92e-11	ABCC8,ADCY1,ALDH1A3,CACNA1E,CACNA1G,CACNA1H,CD68,CHRNA4,CHRNA7,CSF3	96 (3)
MST1	6.521	growth factor		-1.783		0.0633	BIRC5,FAS,GPC3,IL12B,PAX2,PTGS2
TFAP2C	6.37	transcription regulator		-0.309		0.000939	ADA,ALCAM,CA12,CD44,CYP11A1,FOXC1,FREM2,FST,GREB1,GZMH	925 (15)
GATA4	6.302	transcription regulator		1.754		2.16e-08	ACTA1,ACTN2,ADORA1,CA12,CACNA1C,CASQ2,CDC42EP3,CLDN2,CLSTN2,COL1A2	382 (7)
SLC6A3	6.186	transporter		0.927		0.00227	ADCY1,CHRNA7,FOSB,GFAP,GRIA1,PPP1R1B,SLC6A3	782 (17)
MMP9	5.953	peptidase		1.251		9.27e-05	Acp5,ADAM23,AXL,CD44,CD68,CLIC5,CSF2,CXCL2,DDIT3,EPHB1	936 (20)
ESR2	5.585	ligand-dependent nuclear receptor		1.814		2.13e-11	8030451A03Rik,ABCA1,ACKR3,ADAMTS1,ADCYAP1R1,ADH7,ADORA1,AK7,ALDH1A3,ANKH	1188 (19)
LEF1	5.574	transcription regulator		-1.588		4.52e-14	ABCG2,Acan,ACSBG1,ADAM23,ADAMTS6,AIRE,AR,ARHGAP20,ARHGEF26,ARRDC4	956 (25)
CASQ2	5.469	other				0.0347	ACTA1,CASQ2,TRDN
CPXM1	5.261	peptidase				0.00415	COL14A1,COL16A1,COL6A1,MAPT
HMOX1	5.259	enzyme		-1.149		0.00478	ABCA1,ANGPT1,AQP1,CCNE1,CXCL2,CXCL3,FGF1,GDNF,HMOX1,ID3	768 (16)
NRXN1	5.039	transporter				0.00248	CTNNA3,EPHA7,GFAP,ITGA7,LHX5,MMRN1,NCAN,PAX2,SLC17A1,SLC1A3
IFITM3	4.979	other		-1.674	bias	3.72e-07	ABCC8,ADRB2,APP,CCL5,CDH13,CDH5,COL4A3,COL4A4,EPHA2,EREG	620 (7)
OSCAR	4.951	other		1.897		0.000834	CCL20,CD86,CXCL2,CXCL3,FZD2,IL12B,IL1R1,ITGAM,MAP3K8,MMP7	784 (13)
NR1I2	4.949	ligand-dependent nuclear receptor		-0.112		0.00147	ABCA1,ABCB1,Abcb1b,ABCC2,ADH1C,ALDH1A1,Aldh1a7,CSF2,CSF3,CTH	1076 (18)
PTGS2	4.842	enzyme		1.293		1.39e-05	Abcb1b,ANGPT1,AQP1,ARG2,ASXL3,CCL5,CCNE1,CD163,CD44,CD68	928 (16)
AIRE	4.819	transcription regulator		0.137		0.000602	AKR1B10,AMBP,AW112010,BMP10,BMP2,BMP4,CCL5,CDC42EP2,CXCL2,CXCL3	426 (7)
H1f1	4.809	other		-1.89		1	CDC6,FDPS,Fxyd2,GPHN,PCCB,PRKCQ,RILPL1
GNA15	4.735	enzyme				1.07e-11	Abcb1b,ACKR3,ADARB1,ADD3,ADM,Akr1c14,BMP3,BMP4,C3,CCL20	808 (15)
PIK3CG	4.717	kinase		-1.942		0.0195	ABCB1,Acp5,ATP6V0D2,ENPP1,FCGR3A/FCGR3B,GBP6,GZMH,HLA-A,HMOX1,IL12B
VCAN	4.682	other		-0.073		3.34e-08	ACTA1,ADM,AEBP1,ANXA8/ANXA8L1,C1S,C3,CASQ2,CCL20,CDH13,CEBPB	671 (17)
PADI2	4.656	enzyme		0.808		0.0258	CCL5,CXCL2,CXCL3,CXCL6,PTGS2,SNAI1,VIM
TIMP1	4.613	cytokine		0.653		0.00386	CCL20,CD38,CD44,Cdkn1c,CSF2,EGF,IGFBP3,IL33,MME,MMP9	787 (17)
APOBEC1	4.524	enzyme				0.0347	APOB,IL12B,PTGS2
IL7	4.52	cytokine		1.583		0.0236	CD86,CEACAM1,CSF2,CXCL2,CXCL3,DNTT,FAS,HAVCR2,IL1R1,IL24
FGF19	4.511	growth factor		1.016		0.000256	ACSL1,ALDH1A1,BIRC5,CTSE,CXCL2,EGR1,ENO3,FDPS,GCK,HLA-DQB1	692 (11)
NLRP3	4.141	enzyme		0.881		0.000395	Acp5,BRCA1,CCL20,CCL5,CSF3,CXCL2,CXCL3,CXCR2,FAS,GPR132	580 (14)
KCNN4	4.042	ion channel		1.208	bias	0.0104	Acp5,CCL5,CX3CL1,MMP9,TSC22D3
TNFRSF9	3.949	transmembrane receptor		1.291		0.00585	ANPEP,BIRC5,BRCA1,CCR6,CD80,CD86,CDC6,CIDEA,CLSPN,FAS	733 (18)
PTHLH	3.884	other		-0.384		0.00859	Acan,ADAMTS1,ANGPT1,AR,BGLAP,CDK1,Cdkn1c,COL10A1,COL2A1,ECM1	898 (20)
DIO2	3.877	enzyme		0.92		3.73e-06	ALDH1A1,B3GNT5,Cbr2,CCDC138,COL6A1,CSF2,CYP1B1,DIO2,DSG4,DYDC2	525 (7)
FST	3.857	other		0.687		0.000237	ACSL1,CIDEA,COL2A1,COX7A1,CPS1,FABP4,FST,INHBB,LEFTY2,LIF	1197 (18)
RGS2	3.855	enzyme		-1.213		0.0479	ADM,Cdkn1c,FABP4,FXYD3,GCHFR,GJA1,GJA3,IGFBP3,INKA1,ITM2A
MAP3K8	3.83	kinase		1.751		0.00033	Apol7a (includes others),BNIP5,CCL20,CLIC5,CSF2,CSF3,CXCL2,CXCL3,DOK2,EGR1	805 (16)
RGS10	3.757	enzyme				0.0106	CCR6,CX3CL1,CXCL2,CXCL6,FAS,IL10RA,IL1R2,IL20,IL2RB,IL5RA
Rhox5	3.663	transcription regulator		-0.216		0.0182	BACH2,CA3,CPXM1,FZD2,PPARGC1A,PTPRU,RPGR,SLC22A4
CXXC4	3.572	other		1.091		0.00195	EPHB2,MMP7,SPARC,TET2
GRIP1	3.521	transcription regulator				0.00756	FRAS1,FREM2,GRIA2,PTGS2
LOXL3	3.486	enzyme				0.0348	PRRX1,SNAI1
OSMR	3.469	transmembrane receptor		1.572		0.00345	ALB,BIRC5,C15orf48,CD4,CXCL2,DHX58,GAP43,IL6R,LBP,LRG1	686 (17)
GDNF	3.406	growth factor		0.148		0.000269	AR,CALB2,EGR1,ETV4,FOSB,GATA2,GFAP,HTR2A,IBSP,KIT	912 (22)
S1PR4	3.34	G-protein coupled receptor		1.414		1.74e-05	2610203C22Rik,AQP1,C1S,CCL28,CDH5,CFAP54,COL1A2,COL6A3,CRCT1,CXCL2	149 (3)
HR	3.327	transcription regulator		-0.137		0.00122	ANO1,BOC,CALML5,COL25A1,COL6A1,CTNND2,DLX3,DOK2,GJA1,IL1R2
GLI2	3.309	transcription regulator		0.71		0.00156	ANO1,BMP4,BNC1,CCL5,CDK1,COL10A1,CSF3,CXCL2,CXCL3,CXCL6	1078 (24)
EREG	3.256	growth factor		1.503	bias	0.0432	CXCL3,EREG,IL12B,PGF,PTGS2
FAS	3.216	transmembrane receptor		-0.226		0.000531	BIRC5,CAMK2B,CCL20,CCL5,CD200,CD22,CD44,CD80,CD86,CDC42EP2	722 (12)
PGLYRP2	3.106	transmembrane receptor		1	bias	0.049	CCL20,CCL5,CXCL2,CXCL6
LHX6	3.1	transcription regulator				0.0216	AMBN,LEF1,LHX6
CACNA2D1	3.096	ion channel				0.00514	CACNA1G,CACNA1H,CACNA1I
NR4A1	3.051	ligand-dependent nuclear receptor		-0.489		0.00662	ACTA1,ADM,ALDOA,APOB,ATP12A,BIRC5,CCL5,CDH5,CIDEA,COL16A1	975 (23)
SNAI1	3.036	transcription regulator		1.942		3.9e-07	Acan,ADD2,AFAP1,AXL,BGLAP,BMP4,CCNE1,CD44,CD55,CDH4	1011 (20)
CSF3	3.018	cytokine		1.784		3.75e-05	ADCY1,APBB1,BIRC5,CCL5,CCNE1,CD300LF,CD44,CEBPB,CXCL2,CXCL3	699 (16)
INHBA	2.988	growth factor		1.511		0.0023	ACVR2A,ADRB2,BAMBI,BMP2,CYP11A1,EGLN3,ERBB4,EREG,F13A1,FOXA2	1249 (26)
EHD3	2.986	other				0.0125	CACNA1G,CACNA1H
MDM2	2.963	transcription regulator		1.499		0.0145	APOB,BIRC5,CCNE2,CD68,CLIP3,ESR2,FABP4,GTSE1,INHBB,LYZ
CYP1B1	2.782	enzyme		1.496		2.49e-06	ADARB2,Aldh1a7,B3GNT3,CACNA1D,CCNE1,CD80,CDH4,CHRNA4,COX6B2,CYP1B1	818 (16)
CD38	2.75	enzyme		0.809	bias	0.00659	ALDOA,ATP1B1,BNIP3,CCNE1,CD44,CD86,CPEB3,CRIP1,DRC1,EGLN3	949 (18)
AR	2.744	ligand-dependent nuclear receptor		1.758		1.09e-08	ABCA1,ACTA1,ADM,ALDH1A1,ALDOA,ALOX15B,AMHR2,AR,ARG2,ARMCX2	1143 (23)
ID3	2.709	transcription regulator		0.288		3.7e-05	ADGRG1,ADM,ASCL2,CCL5,CCNE1,CCNE2,CD44,CDC6,CDK1,CEBPB	848 (19)
EFNA3	2.7	kinase		1.5		7.94e-06	ABCA12,CRABP2,DSC1,DSG1,EFNA3,FOSL1,FOXA2,KLK7,KRT1,KRT16
NRCAM	2.683	other				0.0348	NFASC,SPTBN4
GJA1	2.648	transporter		0.8		0.0257	BGLAP,BMP2,BMP4,FGFR3,GJA1,GJB2,GJC2,PTGS2,VIM
GSTO1	2.61	enzyme		-1.072		0.0116	CAMK2D,CD109,CELSR1,COL16A1,NAV3,NID2,PARM1,PBX1,PKIB,SCN9A
ADRB2	2.609	G-protein coupled receptor		-0.618		0.0347	ADRA2B,ATP1B1,CD86,CYP1B1,DIO2,GRK3,IL12B,MME,NRP1,PPARGC1A
MESP2	2.585	transcription regulator		0	bias	0.0343	FOXC1,GATA4,LMO4,SNAI1,TWIST2
FOSB	2.576	transcription regulator		1.912		0.0185	CEBPB,FOSB,FOSL1,GRIA2,INHBA,MMP13,MMP9,SERPINB2,TIMP1
LIF	2.542	cytokine		0.939		0.000967	ALDH1A1,BGLAP,BMP2,CCNE1,CD44,CDH5,CEBPB,COCH,CSF1R,CXCL2	874 (20)
ISG15	2.469	other		1		6.5e-06	ALDH1B1,COL14A1,COL1A2,COL5A2,COL7A1,CYP1B1,FBLN2,HLA-A,IFIT2,IFITM3	752 (11)
FOXA2	2.461	transcription regulator		0.055		7.39e-08	ABCB1,ABCB4,ABCC8,ABCG2,ACSL1,ACSL6,ACSS2,ADA,ADH1C,ALB	932 (21)
GPNMB	2.417	enzyme		1.41		0.0312	Acp5,APCDD1,DDIT4L,IL12B,NRP1,SNAI1,SPI1
PTGES	2.405	enzyme		1.124		0.00762	BIRC5,CXCL3,EGR1,GATA4,ITGAL,MMP9,MYH6,MYH7,NEB,NOS1	831 (20)
SPARC	2.388	other		0.473		0.000116	ARG2,BRCA1,CFD,CIART,COL1A2,DAB1,FOXQ1,IFIT2,IFIT3,ISG15	925 (21)
ACKR3	2.388	G-protein coupled receptor		1.98		0.0155	ADM,AXL,C5,CFH,CSF2,ELN,IL24,TNNC1,VWF
ITGB2	2.363	transmembrane receptor		-1.142		0.00334	CD44,CD86,CRIP1,CSF2,CSF3,CXCL2,CXCL3,IL12B,ITGAL,MMP9	565 (13)
BIRC5	2.326	other		0.896		8.68e-05	BIRC5,COL5A2,COL8A1,DPT,FBLN1,FBN1,HLA-DQB1,IGHG1,LYZ,MDM2	944 (19)
INHBB	2.311	growth factor		-0.128		0.0441	FST,LOXL3,MAFA,SOSTDC1,SULF2,THBS2,TIMP1
NOTCH4	2.303	transcription regulator		-0.181		0.0106	ANGPT1,CD80,CD86,Cdkn1c,DES,FLT4,IL12B,RGS5,TIE1
MCM10	2.278	other				0.0118	SNAI1,TWIST2,VIM
CYP27A1	2.266	enzyme		-0.254		0.0448	ABCA1,ABCC2,ANPEP,CYP3A5,CYP46A1,SLC2A4
SP110	2.259	transcription regulator		-0.791		0.0442	ARRB1,BMP4,EEF2K,ERCC1,IFIT3,IFITM3,IL1R1,IL6R,NR1I2,OAS1
H2BC17	2.221	other				0.0182	ACSS1,ADAM19,ARHGAP26,CAMK4,DTD1,PIK3CG,SLC35F3,TNIK
GPRC5A	2.219	G-protein coupled receptor		0.728		0.000275	ABCG2,CD44,CSF2,CSF3,PTGES,SLC1A1	529 (7)
BSCL2	2.194	other				2.53e-07	AATK,ACSL1,ADRB3,CFD,CLEC10A,FABP4,GCK,GRIA1,GRIA2,IER3	551 (7)
EPHX2	2.176	enzyme		-1.934		0.227	APP,BMP2,CXCL6,SLC5A2
HHEX	2.167	transcription regulator				0.03	AXL,CCL28,CSF2,CX3CL1,IL33,IL7,NRP1,TIE1,TNFSF10
PGAM2	2.148	phosphatase		1.265	bias	3.33e-05	BMP4,DKK3,EPHB2,FEZ1,NREP,PAX7,PDE7B,RGS2,SFRP1,SLC1A3
NEU3	2.14	enzyme		-1		0.00756	AR,EGR1,MMP7,ST3GAL5	529 (7)
PGF	2.131	growth factor		1.491		0.000359	ALOX5,ALOX5AP,BIRC5,CCL20,CCL28,CDK1,EGR1,EREG,FOSB,FST	858 (22)
S100A10	2.074	other		0	bias	0.049	HTR1B,HTR4,S100A10,TRPV6
DLX3	2.074	transcription regulator		-0.156		0.0241	EREG,KRT71,MMP9,PGF,S100A9,Sprr2d
ARHGDIG	2.041	other		-0.816	bias	0.011	ALCAM,COL5A2,KANK1,PADI1,PADI3,RGS2
SULF2	2.039	enzyme		0.849		0.0448	Acan,COL2A1,FLT3,FLT4,MMP13,MMP9
NOCT	2.031	transcription regulator				0.0216	DLGAP1,FRRS1L,RORB
PDLIM1	2.013	transcription regulator				0.00514	PDLIM1,SNAI1,VIM	438 (7)
TNFRSF10A	2.01	transmembrane receptor		-0.378	bias	0.0211	CD4,IL12B,IL17RB,ITGAM,PTPN22,TNFRSF10A,TNFSF10
